# Supplementary material for: Signal requirement for cortical potential of transplantable human neuroepithelial stem cells
Source: Nat Commun. 2022 May 23;13:2844. doi: 10.1038/s41467-022-29839-8 (PMC9126949; doi:10.1038/s41467-022-29839-8)
Supplement: Supplementary file 4 — Source Data [file 41467_2022_29839_MOESM4_ESM.zip]

Archive with 14 entries (14 files):
- Data source file2022Feb.xlsx
- __MACOSX/._Data source file2022Feb.xlsx
- Supplementary_table_Array.xlsx
- __MACOSX/._Supplementary_table_Array.xlsx
- Supplementary_table_Arrayvalues.xlsx
- __MACOSX/._Supplementary_table_Arrayvalues.xlsx
- Supplementary_table_GO_terms.xlsx
- __MACOSX/._Supplementary_table_GO_terms.xlsx
- Supplementary_table_lrRNAseq.xlsx
- __MACOSX/._Supplementary_table_lrRNAseq.xlsx
- Supplementary_table_Onorati_human_scRNAseq_heatmap_table.xlsx
- __MACOSX/._Supplementary_table_Onorati_human_scRNAseq_heatmap_table.xlsx
- Supplementary_table_Yuzwa_mouse_scRNAseq_heatmap_tables.xlsx
- __MACOSX/._Supplementary_table_Yuzwa_mouse_scRNAseq_heatmap_tables.xlsx
