# Supplementary material for: Signal requirement for cortical potential of transplantable human neuroepithelial stem cells
Source: Nat Commun. 2022 May 23;13:2844. doi: 10.1038/s41467-022-29839-8 (PMC9126949; doi:10.1038/s41467-022-29839-8)
Supplement: Supplementary file 4 — Source Data [file 41467_2022_29839_MOESM4_ESM.zip › Data source file2022Feb.xlsx]

## Sheet: Figure1f
FGF	EGFFGF	FSC	FLSC	FLS	FL	FLC	FS	FC
49.5528	35.3635	2.22717	66.1053	0	56.0625	56.4417	0.700935	28.5714
52.3156	34.7645	3.52609	91.7241	0	53.7473	67.0481	8.02316	1.44928
64.0047	44.484	4.26778	91.124	0	55.6343	77.5982	6.36095	26.0274
63.5981	42.9901	3.94933	94.2065	0	57.6871	80.6846	11.0866	7.82609
68.7845	49.031	6.81095	96.5808	0	57.3469	56.4426	10.2899	7.01754
78.0917	62.0267	10.0912	98.9443	0	66.8864	42.6731	12.6437	3.77359
69.263	46.8807	8.42618	97.5543	0	59.0483	68.0412	8.82986	0
66.2476	47.7914	11.0027	95.0181	0	55.1966	69.916	8.18378	3.11419
63.8734	50.6213	11.023	93.0869	0	49.5582	71.7117	6.62939	6.66667
78.1908	38.0397	9.49094	91.916	0	56.25	69.1071	9.02592	12.6866
0	16.41	10.4873	85.2618	6.63616	15.9091	9.53307	0.75188	0
0	15.2533	8.87446	85.4882	12.2449	27.027	7.63359	0.842359	0
0	11.6022	8.57409	86.2429	11.6597	33.3333	11.1314	2.6764	0
0	14.9972	8.14196	83.5408	13.7964	11.1111	7.19557	2.82903	0
0	13.1775	9.98584	89.5861	12.4646	13.5593	8.33333	3.05523	0
0	14.4269	15.2206	89.5682	11.7409	9.43396	7.29783	2.34858	0
0	20.3677	9.39193	85.1298	14.8185	20	7.94702	3.45238	0
0	20.6688	14.3343	81.8742	12.1094	24.5283	12.8266	3.4398	0
0	12.3916	10.1727	81.4543	13.1579	30.7692	8.70588	2.73141	0
0	11.0832	8.83941	78.2682	11.1002	0	7.15631	4.21196	0
83.6502	79.9534	12.1951	83.9924	76.7261	0	75.5157	58.439	54.054
87.3575	82.7991	14.8976	83.8784	75.264	0	78.5653	61.4001	45.9016
86.9482	81.646	14.8515	82.4029	75.5426	0	78.8143	67.2228	35.9551
88.054	83.0621	18.7589	83.7589	77.2178	0	78.9171	63.6496	25.7143
88.9864	84.1985	32.8543	89.3305	75.6728	0	80.2251	67.894	24.6377
85.0492	89.3037	52.4563	87.8049	77.3207	0	84.5966	67.4217	25.2033
85.5596	87.274	17.3184	86.285	76.0417	0	87.2159	66.3842	23.1579
82.7282	85.614	16.5461	87.53	74.0817	0	69.4656	68.2163	26.25
83.1263	84.5768	15.5189	84.7773	73.5116	0	70.2985	67.4862	23.2877
82.7183	76.2738	17.0406	83.222	72.6337	0	71.3052	67.9813	10.8434

## Sheet: Figure 1g
	F			EF			FLSC			FNFC
p1	0.0188781	0.0537358	0.0611672	0.0188781	0.0537358	0.0611672	0.0188781	0.0537358	0.0611672	0.0188781	0.0537358	0.0611672
p2	0.0414216	0.146206	0.119939	0.0429476	0.171596	0.116218	0.0476357	0.149117	0.139614	0.0476357	0.149117	0.139614
p3	0.0804615	0.274867	0.317038	0.0833899	0.287138	0.200378	0.0863396	0.305814	0.257937	0.0863396	0.305814	0.257937
p4	0.243463	0.525684	0.690878	0.240093	0.499141	0.444506	0.196998	0.717388	0.837865	0.196998	0.717388	0.837865
p5	0.263549	0.404251	1.45199	0.254899	0.452971	0.971246	0.293856	1.06712	1.91662	0.293856	1.06712	1.91662
p6	0.609457	0.64377	2.83744	0.613245	0.798738	1.019	1.11078	3.06795	7.26557	1.11078	3.06795	7.26557
p7	1.01221	0.739799	4.90877	0.992946	1.07696	1.07504	3.18607	7.3094	12.9933	2.81581	6.60633	9.85091
p8	1.53552	0.948176	5.31129	1.59235	1.24389	1.29579	7.5255	12.5137	19.256	10.5499	18.1146	25.3431
p9	1.9803	1.25949	5.92209	1.76858	1.63987	1.45042	15.9842	22.2952	28.8327	31.0238	41.0959	45.4064
p10	3.09918	2.18942	10.0241	3.17518	2.04	1.93921	42.8269	49.057	53.8595	100	100	100

## Sheet: Figure 1k
4F	AKTi8	BMP4	-CHIR	CyCK	DAPT	FGF_DAPT	JAK	LIF	PD03	PD15	PD17	PI3K	PUR	TGFb1	ACTA	EGF	FGF/CHIR	FGF
1	1	0.6	0.4	1	0.7	0.1	1.1	1	0.3	0.8	0.1	0.5	0.9	0.9	0.214907	1.19364	1.2853	0.357855
1	1	0.7	0.5	1.1	0.8	0.4	1.2	1.1	0.6	1	0.2	0.5	1	0.9	0.337707	1.06379	1.09944	0.557217
1	1.1	0.8	0.6	1.1	1	0.178604	1.2	1.1	0.6	1	0.2	0.6	1.1	1	0.156555	1.10276	1.09364	0.467513
					1.1

## Sheet: Figure 3b
CHIR	Cell number ratio						FOXG1/SOX2+ve (%)
0	0.365971	0.648701	0.510919	0.365971	0.648701	0.510919	86.0277	82.5397	84.2897	83.7472	79.2608	87.0403
0.75	0.710984	0.733932	0.763288	0.710984	0.733932	0.763288	89.0909	66.087	80.8561	80.0391	82.6564	67.4274
1.5	0.913337	0.917145	0.85721	0.913337	0.917145	0.85721	59.7059	56.2232	54.4157	59.6107	67.4067	48.8778
3	1	0.997997	0.985043	1	0.997997	0.985043	19.1717	19.5804	17.451	16.5365	12.4657	17.7955

## Sheet: Figure 3c
	C4_C0	C4_C1	C4_C1.5	C4_C3	E4_C0	E4_C1	E4_C1.5	E4_C3	H1_C0	H1_C1	H1_C1.5	H1_C3
AXIN2	1	1.71369	1.6755	3.50403	1	4.13217	4.67879	9.74002	1	1.95053	2.39425	9.2604
LEF1	1	1.46096	2.17202	6.07756	1	5.00662	11.9479	25.7735	1	2.32791	3.13839	8.8739
EMX2	1	1.07517	0.559801	0.628198	1	5.27848	2.5963	1.91633	1	1.9931	0.347978	0.278564
FOXG1	1	0.850602	0.519122	0.419116	1	2.44428	0.77835	0.857994	1	0.861337	0.367383	0.133309
PAX6	1	1.33358	1.03607	1.16385	1	4.6169	5.62294	10.2336	1	1.25568	0.84331	0.381927
OTX2	1	0.89184	0.628992	0.61129	1	2.10308	1.35824	1.41182	1	0.591009	0.238573	0.255736

## Sheet: Figure 3h
FGF	5FwoAKTi	5FwoC/X	5FwoFGF	5FwoLDN/SB	5F
0	2.05	0.05	0.05	0.9	3.55
0	1.4	0	0.05	0.85	3.5
0	1.6	0.05	0	0.8	2.6

## Sheet: Figure 3j
5FC2X1+DAPT			5FC2X1+CYCK			5FC2X1+PD15			5FC2X1
0.5	1.125	0.25	0.875	1.625	0.75	1	1.5	0.75	0.375	0.875	0.25
0.375	0.875	0.75	1	1.75	0.75	0.25	2	0.25	1.125	2.5	0.625
0.875	1.125	0.5	0.625	2.25	0.375	0.5	1.375	1.125	0.75	2.25	0.875

## Sheet: Figure 3e
	C3X0						C1X1						C2X1						C3X1
FOXG1	19.69	54.04	41.95	26.52	35.55	39.3	98.97	98.82	97.06	99.38	97.65	99.53	98.95	99.18	92.08	98.87	94.96	98.94	68.1	72.74	59.67	72.26	77.36	86.55
PAX6	9.86	27.88	50.42	29.24	38.07	19.09	86.66	77.63	92.78	79.44	88.67	87.58	94.74	90.37	83.15	88.13	84.93	93.23	73.73	84.18	88.09	67.37	74.84	86.6

## Sheet: Figure 3g
FOXG1/SOX2	H9									CA1									H1									CTRL									SHEF6
p5	88.7	98	98.7	98.3	95.3	98.9989	98.2125	92.4719	94.8084	100	100	100	100	100	100	100	100	100	99.9299	98.6915	92.0942	98.9466	89.9417	98.4046	98.8954	99.7391	98.6572	76.2732	84.9591	93.0066	76.9474	72.5795	93.6715	94.6555	95.1009	93.791	97.1799	99.3311	99.8655	99.8282	99.6972	99.4358	98.5642	99.2596	98.9786
p10	99.1979	97.5699	98.1358	98.5549	96.6258	99.7853	98.6146	98.6559	98.0094	100	100	100	100	100	100	100	100	100	93.6097	90.2183	99.6422	94.4892	93.8244	99.6014	99.935	100	100	99.0506	98.2254	99.3255	99.4902	100	100	100	99.9097	98.9031	99.9261	99.8759	99.7458	100	100	99.9278	99.7874	98.9977	99.6716
p15	91.2063	99.2157	94.9282	97.6856	100	98.8971	99.2214	98.6267	99.6885	99.7354	98.9936	97.4684	98.3488	92.7291	90.175	85.9649	99.6641	97.9766	98.3019	99.8706	99.9437	100	99.176	92.2841	97.533	78.1654	95.3461	99.9276	99.8593	98.9841	94.8074	99.6183	96.8044	100	99.9343	98.6855	100	94.5443	98.5331	99.6427	97.7018	100	99.7549	98.7292	91.3272
FOXG1+/SOX2+/DAPI	H9									CA1									H1									CTRL									SHEF6
p5	61.7	83.6	79.6	81.8	63.1	78.7611	69.7461	73.3512	68.2992	77.4194	77.037	89.5323	84.6626	89.8251	87.747	92.5373	90.0312	94.0299	87.2171	81.699	69.0852	81.871	66.3798	73.2721	82.6276	81.1141	79.004	59.4582	70.829	85.3396	62.5644	57.535	85.4185	85.823	87.1287	84.493	87.8186	96.25	100	97.7703	95.4056	95.8176	93.4563	96.3658	95.4769
p10	69.8682	74.4208	85.1039	86.5482	80.8729	86.5301	88.5747	86.2515	81.7383	94.9017	94.5129	94.2183	98.4142	96.3534	95.3657	94.0452	96.1648	97.9208	68.4776	62.3792	93.6134	86.4167	73.829	95.5216	96.9124	87.3854	90.195	87.1866	91.6391	94.1647	95.2807	96.7306	98.7775	97.1524	94.9356	98.5428	89.418	92.7954	89.7104	94.6746	96.0087	92.8859	86.1689	81.6794	82.8669
p15	63.0553	58.9286	78.1718	76.2801	81.6616	75.2097	67.2193	79.1583	90.3955	82.5849	95.2465	93.2526	93.7992	90.1258	84.2767	77.6238	94.1799	80.5604	96.6007	99.3565	98.8852	99.31	97.2864	86.959	95.613	69.7406	91.5131	99.9276	99.3697	98.7334	93.5022	99.2395	96.3538	99.8691	99.4118	98.3871	95.8955	80.4478	95.4902	99.288	92.9334	92.5	95.5399	86.994	58.1104

## Sheet: Figure 4b
	tubb3				tbr1/tubb3				ctip2/tubb3				satb2/tubb3				gfap
d0	0	0	0	0	0	0	0	0	0	0	0	0	0	0	0	0	0	0	0	0
d20	64.1668	83.1	79	79	93.734	70.6	82	75.0415	9	0	3.97021	0.268521	0	0	0.810426	0.260417	0	0	0	0
d40	71.3486	90	57	57	43.019	81	92	93.9656	33	24	18	22	0.98257	0.631706	3.27996	5.09428	0.0439633	0	2.04552	0
d60	69.7849	75.5	93.6	93.6	33.7265	69.8	18.3	77.8702	44.6	1.1	11.4	45.5	2.36829	10.1045	3.9647	49.2607	2.2384	0.199591	11.9635	4.20418
	tubb3				tbr1/tubb3				ctip2/tubb3				satb2/tubb3				gfap
d0	0	0	0	0	0	0	0	0	0	0	0	0	0	0	0	0	0	0	0	0
d20	89.9342	92.3333	84.4017	84.4017	100	87.1605	89.1304	79.8606	20.1794	0	22.0567	0.590156	0	0	20.4411	0.52865	0	0	0	0
d40	100	100	60.8974	60.8974	45.8948	100	100	100	73.991	100	100	48.3516	41.4886	6.25172	82.729	10.3415	1.96405	0	17.098	0
d60	97.8084	83.8889	100	100	35.9811	86.1728	19.8913	82.871	100	4.58333	63.3333	100	100	100	100	100	100	100	100	100

[truncated: 19 more sheets: Figure 5a, Figure 5b, Figure 5c, Figure 5d, Figure 5e, Supplementary figure 1c, Supplementary figure 1d, Supplementary figure 1f, Supplementary figure 1h, Supplementary figure 1j, Supplementary figure 2b, Supplementary figure 2c, Supplementary figure 2f, Supplementary figure 2i, Supplementary figure 2m, Supplementary figure 4a.KEGG, Supplementary figure 4a GOterm, Supplementary figure 4d, Supplementary figure 5a]
