# Supplementary material for: Signal requirement for cortical potential of transplantable human neuroepithelial stem cells
Source: Nat Commun. 2022 May 23;13:2844. doi: 10.1038/s41467-022-29839-8 (PMC9126949; doi:10.1038/s41467-022-29839-8)
Supplement: Supplementary file 4 — Source Data [file 41467_2022_29839_MOESM4_ESM.zip › Supplementary_table_Array.xlsx]

## Sheet: Summary
Data related to Figure 5a
	Tables of expression values for MicroArray analysis performed on hPSCs, mhbNESCs, neural differentiation samples and cNESCs
	Sheet number	Sheet name	Description
	2	Supplementary_table_Array	Gene expression and Z-score normalizations

## Sheet: Supplementary_table_Array
Gene.symbol	DESC	value	Cluster.name	H7_18	CA1_16	H1_17	H9_19	AF23_30	AF22_29	SAI1_31	SAI3_32	CA1_d8_20	CA1_d8_21	H1-D10_22	H1_d10_23	H7_d10_25	H9_d10_27	CA1J_2	CA1J_3	H1JA_4	H1JA_5	H1JA_D2_6	H1JA_D2_7	H1JA_B4_8	H1JA_B4_9	H1JA_C4_10	H1JA_D4_12	H1JA_E4_14	H1JA_C4_11	H1JA_D4_13	H1JA_E4_15	H7_18.Zscore	CA1_16.Zscore	H1_17.Zscore	H9_19.Zscore	AF23_30.Zscore	AF22_29.Zscore	SAI1_31.Zscore	SAI3_32.Zscore	CA1_d8_20.Zscore	CA1_d8_21.Zscore	H1-D10_22.Zscore	H1_d10_23.Zscore	H7_d10_25.Zscore	H9_d10_27.Zscore	CA1J_2.Zscore	CA1J_3.Zscore	H1JA_4.Zscore	H1JA_5.Zscore
SCGB3A2	secretoglobin, family 3A, member 2	-4126	A	276.674	274.133	276.006	260.919	25.5752	25.3875	27.7608	26.2779	29.876	31.6752	31.3986	33.5161	32.111	30.7037	25.6926	31.5526	25.3685	32.2914	26.7556	27.6701	32.3363	27.1273	29.635	30.1613	28.0254	28.1172	27.9031	26.0691	2.50324	2.47339	2.4954	2.31816	-0.446685	-0.44889	-0.421008	-0.43843	-0.396158	-0.375022	-0.378271	-0.353395	-0.369901	-0.386435	-0.445306	-0.376462	-0.449113	-0.367783
TDGF1	teratocarcinoma-derived growth factor 1	-4128	A	1594.34	1799.35	1588.11	1691.63	36.939	37.0213	36.9813	37.5119	45.9082	42.358	38.1124	42.4101	44.4951	43.3015	35.8737	36.9316	37.8266	36.8296	37.7349	38.7029	38.9472	38.8301	39.184	43.1769	38.9478	41.7704	39.7763	42.0186	2.31583	2.67495	2.30491	2.48625	-0.412329	-0.412185	-0.412255	-0.411326	-0.396618	-0.402837	-0.410274	-0.402745	-0.399093	-0.401184	-0.414195	-0.412342	-0.410774	-0.412521
ZSCAN10	zinc finger and SCAN domain containing 10	-4125	A	597.001	574.122	554.373	536.847	107.633	107.54	103.214	98.7456	132.258	128.83	107.797	120.339	133.178	124.017	103.289	92.0762	100.119	98.6779	105.016	97.6538	102.366	110.489	113.655	100.164	102.604	107.756	103.206	105.405	2.63691	2.49433	2.37126	2.26204	-0.412787	-0.413366	-0.440327	-0.468172	-0.259324	-0.280691	-0.411765	-0.333603	-0.253594	-0.31068	-0.439857	-0.509735	-0.459615	-0.468594
EPHA1	EPH receptor A1	-4123	A	326.013	307.052	313.436	340.568	85.5729	88.3613	78.2609	77.9925	91.8201	91.8827	77.9372	83.9332	86.5389	79.498	85.25	69.7002	72.7877	79.4558	81.3088	76.6374	82.7873	84.8445	90.0124	82.4885	79.791	86.5048	82.0145	86.4489	2.49151	2.26575	2.34176	2.66479	-0.371148	-0.337949	-0.458204	-0.461399	-0.296768	-0.296024	-0.462057	-0.39067	-0.359647	-0.443474	-0.374992	-0.560126	-0.523366	-0.443977
EPHX3	epoxide hydrolase 3	-4127	A	459.064	487.482	462.454	423.023	88.0668	88.2188	81.2289	75.0999	102.378	93.3222	96.5133	101.663	97.606	100.141	90.1085	86.248	76.1075	72.2993	84.5394	93.2722	77.5163	82.2724	89.9436	80.3505	77.6141	89.1802	80.1931	88.207	2.44766	2.66577	2.47368	2.17105	-0.39971	-0.398543	-0.452191	-0.49923	-0.289875	-0.359376	-0.334884	-0.295364	-0.326498	-0.307041	-0.38404	-0.413669	-0.491497	-0.520725
LOC101927721	uncharacterized LOC101927721	-4133	A	1380.37	1047.66	1297.09	1158.95	37.1421	40.5993	38.5221	34.9867	38.008	38.4034	32.0855	39.5378	43.1542	34.221	33.8035	34.0393	33.7529	40.9008	33.1674	35.5117	37.8037	38.0456	36.2495	37.1784	31.2112	41.641	32.399	35.6585	2.81491	2.01757	2.61534	2.28428	-0.404167	-0.395882	-0.40086	-0.409333	-0.402092	-0.401144	-0.416286	-0.398426	-0.389759	-0.411168	-0.412168	-0.411603	-0.41229	-0.395159
GABRP	gamma-aminobutyric acid (GABA) A receptor, pi	-4122	A	97.5184	93.2159	87.6749	97.0227	40.9416	39.0539	40.1244	36.4118	40.1916	38.9066	36.9192	37.3943	39.2968	37.5348	35.4615	36.849	33.274	34.2383	36.879	34.2575	36.7601	36.8015	39.0152	38.4702	34.2188	37.1784	35.7411	37.1685	2.6155	2.39997	2.12242	2.59067	-0.218535	-0.313092	-0.259471	-0.445439	-0.256103	-0.32047	-0.420024	-0.396223	-0.300925	-0.389187	-0.493041	-0.423539	-0.602619	-0.554313
SPINT1	serine peptidase inhibitor, Kunitz type 1	-4131	A	830.454	691.757	734.105	743.243	123.638	129.152	114.148	107.47	194.523	179.795	146.245	158.644	161.978	167.437	131.819	123.218	134.111	134.375	120.027	117.834	127.99	137.355	130.015	127.401	124.043	127.871	131.926	131.195	2.80283	2.16145	2.35728	2.39954	-0.46572	-0.44022	-0.509606	-0.540488	-0.137923	-0.206032	-0.361178	-0.303839	-0.288422	-0.26318	-0.427891	-0.467663	-0.417292	-0.416071
PODXL	podocalyxin-like	-4812	A	2186.24	2138.2	2553.04	2308.67	202.265	359.734	334.033	310.379	367.262	366.576	427.12	422.742	324.52	341.184	225.823	244.862	231.379	229.783	434.907	442.147	323.757	331.849	253.885	208.68	200.123	305.794	290.77	229.4	2.27074	2.20228	2.79341	2.4452	-0.556326	-0.331941	-0.368564	-0.402269	-0.321213	-0.322192	-0.235919	-0.242157	-0.38212	-0.358374	-0.522757	-0.495628	-0.51484	-0.517114
POU5F1	POU class 5 homeobox 1	-4124	A	300.83	361.156	314.595	358.495	52.0391	94.3827	49.5051	46.6101	49.5968	45.9503	54.4271	51.4915	50.5222	48.6211	48.9094	48.8718	44.9994	45.3222	49.6068	52.852	53.5853	51.8409	51.6736	56.9871	54.1906	50.8118	50.1052	48.7658	2.09653	2.70328	2.23498	2.67652	-0.405781	0.0201054	-0.431268	-0.460386	-0.430346	-0.467022	-0.381763	-0.411289	-0.421038	-0.440159	-0.43726	-0.437638	-0.476586	-0.473339
FOXH1	forkhead box H1	-4077	A	425.636	472.304	492.906	433.7	149.72	163.378	146.683	131.198	169.126	156.828	142.902	161.261	159.903	151.917	158.007	130.61	128.252	140.036	144.62	145.389	158.847	154.9	162.839	160.496	156.156	158.958	146.929	152.996	2.14405	2.57764	2.76906	2.21897	-0.419542	-0.292646	-0.447757	-0.591638	-0.239242	-0.3535	-0.48289	-0.312309	-0.324932	-0.399129	-0.342544	-0.597097	-0.619006	-0.509515
MT1X	metallothionein 1X	-4132	A	2148.18	1745.14	1646.87	1732.91	100.034	130.242	116.262	112.231	166.842	191.317	141.113	164.98	165.585	245.736	108.005	107.691	103.377	96.5582	101.835	113.826	118.371	128.683	104.461	82.2315	95.1177	93.5022	85.7078	85.6275	2.97777	2.30456	2.14042	2.28413	-0.443325	-0.392867	-0.416218	-0.422951	-0.331734	-0.290852	-0.374708	-0.334843	-0.333833	-0.199953	-0.430011	-0.430536	-0.437741	-0.44913
ZNF398	zinc finger protein 398	-4129	A	494.951	433.456	429.176	436.596	168.682	174.28	179.382	179.028	147.121	155.643	153.933	159.351	161.663	153.689	166.775	180.664	166.716	169.005	175.158	170.505	173.78	180.307	184.619	176.608	181.901	170.62	169.938	172.381	2.89684	2.27278	2.22935	2.30465	-0.414206	-0.357395	-0.305619	-0.309212	-0.633011	-0.546524	-0.563879	-0.508896	-0.485436	-0.566355	-0.433553	-0.292607	-0.434153	-0.410919
ZFP42	ZFP42 zinc finger protein	-4815	A	1108.53	973.993	1336.58	1333.11	23.0856	23.2288	20.9143	20.0561	24.1633	21.5597	24.5712	25.3059	22.4571	21.6686	19.6372	19.3107	18.112	17.5249	20.0908	21.6844	20.2883	20.0327	20.2382	21.2907	21.7987	22.1763	19.6531	22.6738	2.23203	1.90582	2.78499	2.77656	-0.399845	-0.399497	-0.405109	-0.40719	-0.397231	-0.403544	-0.396242	-0.394461	-0.401368	-0.40328	-0.408206	-0.408998	-0.411904	-0.413328
ESRP1	epithelial splicing regulatory protein 1	-4814	A	327.624	382.833	466.609	450.466	15.1196	14.8841	14.5341	14.2285	22.9303	27.5296	20.7537	22.7326	34.864	21.0928	14.1601	14.9848	13.6918	14.1414	14.4787	13.829	14.5869	14.2755	14.5184	14.9128	14.1324	15.1455	13.8511	14.5171	1.84558	2.24538	2.85205	2.73515	-0.417446	-0.419151	-0.421685	-0.423899	-0.360883	-0.327577	-0.376646	-0.362315	-0.274465	-0.37419	-0.424394	-0.418421	-0.427785	-0.42453
AP1M2	adaptor-related protein complex 1, mu 2 subunit	-4333	A	482.672	570.756	404.929	538.404	70.271	71.2666	66.1423	64.2125	77.4917	83.8936	62.8621	68.2618	63.933	61.0211	66.2337	59.9127	67.5627	72.2908	65.8966	63.9459	69.2646	75.0288	75.1701	64.066	67.8053	70.0343	69.6145	72.9219	2.30998	2.88726	1.80046	2.67523	-0.392826	-0.386301	-0.419884	-0.432532	-0.345503	-0.303546	-0.441382	-0.405994	-0.434364	-0.453448	-0.419285	-0.460713	-0.410576	-0.379588
LOC101927746	uncharacterized LOC101927746	-4119	A	1047.51	938.991	707.281	891.45	47.938	59.0177	98.5311	42.0601	63.2954	73.6683	40.772	50.0407	64.6768	57.1156	57.9345	46.9934	44.7553	40.7233	64.8875	55.3089	50.151	48.8906	45.7405	38.5666	50.6635	54.1274	43.7095	48.4664	2.92388	2.56063	1.78499	2.40148	-0.422138	-0.385049	-0.25278	-0.441815	-0.37073	-0.336007	-0.446126	-0.4151	-0.366106	-0.391417	-0.388676	-0.4253	-0.432792	-0.446289
C6orf132	chromosome 6 open reading frame 132	-4684	A	233.26	215.695	242.034	273.952	60.1219	63.8194	54.9838	59.501	81.73	78.1655	62.5898	67.9147	70.1906	69.3515	63.6528	53.1619	61.5685	69.1271	62.4408	58.6581	64.6356	61.1978	71.2581	57.4965	56.6386	56.6281	60.3288	63.8929	2.2905	2.01148	2.42988	2.93691	-0.459873	-0.401136	-0.541493	-0.469736	-0.116619	-0.173242	-0.420669	-0.336081	-0.299927	-0.313256	-0.403783	-0.570436	-0.436893	-0.316822
MT1G	metallothionein 1G	-4332	A	2947.74	3188.54	2098.68	2767.39	122.997	120.416	106.6	130.319	126.624	115.927	122.924	125.522	115.667	137.902	96.5457	81.8769	90.6997	74.8054	81.5239	77.6949	92.4207	99.1103	92.8322	79.3935	80.6562	93.8319	89.1866	87.7099	2.62616	2.88244	1.72252	2.43421	-0.380161	-0.382909	-0.397613	-0.372369	-0.376302	-0.387686	-0.380239	-0.377474	-0.387963	-0.364299	-0.408313	-0.423925	-0.414535	-0.431451
KLKB1	kallikrein B, plasma (Fletcher factor) 1	-4093	A	58.0987	66.4126	57.0042	47.3069	11.4941	11.2844	13.5446	10.6521	10.7286	10.6841	9.57138	10.8656	11.1976	10.7896	11.3628	12.4579	11.7237	11.1536	12.719	13.1902	11.3329	11.2227	10.8221	11.101	9.99324	11.4961	10.877	10.3616	2.47055	2.98072	2.40339	1.80834	-0.389245	-0.402117	-0.263423	-0.440913	-0.436221	-0.43895	-0.507231	-0.427812	-0.407444	-0.432476	-0.397301	-0.330102	-0.375158	-0.410144
CDH3	cadherin 3, type 1, P-cadherin (placental)	-4082	A	1450.66	1482.86	1660.17	1306.74	101.846	155.524	136.432	126.277	359.346	358.763	226.767	234.715	144.89	200.643	189.317	250.879	178.319	241.649	206.204	204.526	230.784	271.746	158.318	180.044	233.135	199.911	289.953	314.423	2.35761	2.4296	2.82606	2.03582	-0.658258	-0.538236	-0.580925	-0.603631	-0.0825025	-0.0838051	-0.378942	-0.36117	-0.562013	-0.437352	-0.462677	-0.325027	-0.487269	-0.345666
ESRG	embryonic stem cell related (non-protein coding)	-4090	A	4633.76	4720.64	5560.75	3455.76	53.5661	43.9566	40.033	39.6817	67.3629	57.5412	56.198	59.2813	86.3595	58.9971	47.6474	37.4411	39.307	41.387	45.1716	38.1256	51.0864	45.5348	48.9642	46.1323	41.8814	44.3	45.9794	45.0233	2.43686	2.49065	3.01085	1.70744	-0.399209	-0.405159	-0.407589	-0.407806	-0.390666	-0.396748	-0.397579	-0.39567	-0.378903	-0.395846	-0.402874	-0.409194	-0.408038	-0.40675
LOC100130899	uncharacterized LOC100130899	-4076	A	119.259	143.868	149.794	128.769	39.9552	49.1133	43.3159	40.7571	50.3776	41.3354	38.9108	45.1534	47.399	44.6015	41.2662	34.8548	40.3573	36.3978	45.7553	38.5599	43.7928	47.9584	44.6739	49.7893	41.6767	47.0801	42.6182	42.5647	1.91651	2.66712	2.84788	2.20658	-0.502422	-0.223083	-0.399913	-0.477961	-0.184517	-0.460323	-0.534278	-0.343866	-0.27537	-0.360702	-0.462434	-0.657994	-0.490158	-0.610929
NANOG	Nanog homeobox	-4097	A	1155.38	1682.95	1608.57	1189.5	33.0208	33.2212	32.9935	34.6953	29.0905	28.3877	44.7739	33.5806	37.7707	30.4673	36.1595	40.6189	31.6595	34.2897	39.2191	29.9889	37.0788	38.002	38.9884	40.7528	35.2377	34.9147	38.1901	35.0358	1.88873	2.96739	2.81532	1.9585	-0.405987	-0.405577	-0.406043	-0.402564	-0.414023	-0.41546	-0.381957	-0.404843	-0.396276	-0.411208	-0.39957	-0.390453	-0.408771	-0.403393
SAMHD1	SAM domain and HD domain 1	-4081	A	308.154	297.175	338.918	298.125	42.5487	43.9884	47.8589	53.8314	96.8089	105.826	75.8146	75.9438	85.0755	87.8121	87.3064	87.7607	71.8698	76.8764	77.9834	78.3093	73.131	92.0885	66.2939	56.3184	59.6243	70.1854	67.1175	63.5673	2.37518	2.24577	2.73782	2.25697	-0.755643	-0.738672	-0.693049	-0.622648	-0.11605	-0.0097588	-0.363521	-0.361998	-0.254358	-0.2221	-0.228061	-0.222706	-0.41002	-0.351005
SLC39A14	solute carrier family 39 (zinc transporter), member 14	-4811	A	386.924	396.063	465.967	423.984	144.939	189.846	145.967	135.969	190.556	189.811	150.49	160.781	161.545	157.103	151.424	153.099	142.378	148.007	177.018	167.275	167.003	158.152	161.698	158.212	158.516	164.372	168.21	171.93	2.06152	2.1613	2.92456	2.46617	-0.580612	-0.0902948	-0.569386	-0.67855	-0.0825444	-0.0906728	-0.520002	-0.407642	-0.399303	-0.447801	-0.509805	-0.49152	-0.608577	-0.547114
SNORA74A	small nucleolar RNA, H/ACA box 74A	-4084	A	272.766	266.582	273.836	297.522	39.5411	62.6752	63.1795	42.9718	71.0063	76.8047	93.5286	102.562	82.6167	97.3496	59.8025	65.1354	67.773	74.4443	65.7268	77.3296	57.9642	59.0535	53.562	63.844	59.8881	68.5264	66.3619	57.1275	2.33771	2.25506	2.352	2.66853	-0.779079	-0.469918	-0.463179	-0.733231	-0.358583	-0.281094	-0.0575979	0.0631265	-0.203423	-0.00653508	-0.508308	-0.437041	-0.401792	-0.312638
C9orf135	chromosome 9 open reading frame 135	-4683	A	39.2047	40.4045	42.3838	52.3757	14.8466	14.7284	13.1019	13.679	14.1237	14.8181	12.64	12.8591	14.5821	13.9252	13.7075	13.0279	12.599	12.4604	12.3961	13.7476	13.958	13.2957	12.7447	12.7284	12.8234	12.9265	12.8159	12.3464	1.99574	2.10703	2.29061	3.21736	-0.263494	-0.274461	-0.425321	-0.371797	-0.330544	-0.266144	-0.468158	-0.44784	-0.288033	-0.348955	-0.369147	-0.432185	-0.471962	-0.484824
PPAP2C	phosphatidic acid phosphatase type 2C	-4682	A	787.288	783.832	842.179	1021.05	202.534	263.949	232.182	199.219	231.641	231.724	153.651	164.911	184.309	166.875	154.816	145.304	149.876	177.084	169.085	150.873	155.683	150.426	161.403	143.069	148.28	160.262	158.907	166.788	2.10984	2.09564	2.33523	3.06973	-0.291282	-0.0391028	-0.169545	-0.304897	-0.171764	-0.171422	-0.492007	-0.445773	-0.366119	-0.437707	-0.487222	-0.526283	-0.507509	-0.395788
TTC9	tetratricopeptide repeat domain 9	-4120	A	995.568	911.689	962.509	1112.35	204.616	353.729	381.878	309.766	240.688	229.407	210.822	242.884	252.665	259.486	189.858	261.696	217.681	246.041	223.588	228.034	273.758	300.248	303.665	324.603	277.247	248.536	237.13	250.861	2.40256	2.08241	2.27638	2.84829	-0.61639	-0.0472469	0.0601938	-0.215046	-0.478707	-0.521764	-0.592704	-0.470324	-0.432991	-0.406958	-0.672718	-0.398523	-0.566521	-0.458274
CD9	CD9 molecule	-4130	A	362.792	299.872	273.967	290.497	65.2757	92.0692	80.7044	79.199	89.0669	93.6096	61.84	72.1108	70.2607	70.2428	71.5876	62.3488	62.9884	66.4899	80.5226	89.804	68.3345	72.5846	84.8434	91.7789	83.6918	90.3185	89.3819	88.3674	3.08796	2.31669	1.99915	2.20177	-0.558974	-0.230542	-0.36985	-0.388303	-0.267343	-0.21166	-0.601088	-0.47519	-0.497868	-0.498088	-0.481603	-0.594852	-0.587012	-0.544091
DDX21	DEAD (Asp-Glu-Ala-Asp) box helicase 21	-4822	A	623.998	713.809	745.367	713.971	235.656	269.869	295.505	274.164	253.104	260.519	236.783	255.028	239.087	247.519	192.03	197.344	184.723	168.947	254.497	227.818	248.317	216.076	214.083	206.054	212.497	205.848	255.703	226.989	1.94954	2.48848	2.67785	2.48945	-0.380821	-0.175521	-0.0216828	-0.149746	-0.276121	-0.231623	-0.374063	-0.264575	-0.360237	-0.309635	-0.642618	-0.610726	-0.686464	-0.781131
MPV17L	MPV17 mitochondrial membrane protein-like	-4073	A	308.073	309.875	277.985	286.123	66.8928	75.056	64.7863	67.647	89.5652	90.1209	86.3408	88.6101	88.8465	94.4084	83.5594	87.5214	108.134	125.675	69.3741	68.5427	109.207	109.837	81.1433	84.0599	90.8085	83.8604	94.8716	94.6064	2.5702	2.59448	2.16475	2.27441	-0.679801	-0.569798	-0.708187	-0.669637	-0.374281	-0.366794	-0.417731	-0.387152	-0.383966	-0.309017	-0.455212	-0.401823	-0.124056	0.112308
GYLTL1B	glycosyltransferase-like 1B	-4331	A	506.053	602.261	514.781	531.284	181.479	183.21	178.918	160.545	218.32	208.476	227.035	241.044	214.68	213.2	199.54	197.966	182.17	198.657	168.646	150.969	204.852	225.153	217.107	194.653	195.952	207.76	194.663	208.969	2.13193	2.92504	2.20388	2.33992	-0.543774	-0.529498	-0.564886	-0.716346	-0.240065	-0.321212	-0.168219	-0.0527324	-0.27007	-0.282269	-0.394883	-0.407854	-0.538073	-0.402161
TRIML2	tripartite motif family-like 2	-4816	A	155.843	129.883	198.388	186.543	24.3288	27.3808	23.7509	21.3982	24.9888	24.2381	21.9621	26.5763	24.4638	24.0026	24.1998	24.1911	24.2758	25.6037	24.5514	24.7374	26.0546	25.3214	26.1987	26.9876	24.7737	24.7795	23.5471	23.6959	2.16866	1.66032	3.00179	2.76982	-0.406648	-0.346883	-0.417964	-0.464036	-0.393724	-0.408424	-0.452993	-0.362636	-0.404004	-0.413035	-0.409174	-0.409345	-0.407686	-0.381682
ERVMER34-1	endogenous retrovirus group MER34, member 1	-4108	A	142.637	133.055	134.97	133.392	34.537	55.5553	51.0527	43.8535	48.2844	47.3299	44.2009	46.3485	46.668	51.4608	36.0127	36.6448	33.4838	32.6313	33.6644	33.1492	33.5864	30.3357	34.1168	32.9352	32.3908	40.4037	34.2858	35.4663	2.59098	2.31308	2.36861	2.32286	-0.544235	0.0653576	-0.0652334	-0.274031	-0.145522	-0.173203	-0.263956	-0.201669	-0.192401	-0.0533966	-0.501436	-0.483103	-0.574783	-0.599507
KRTCAP3	keratinocyte associated protein 3	-4121	A	210.462	201.925	186.74	222.348	110.312	115.291	105.324	98.8125	115.188	103.425	116.621	120.573	108.157	109.858	110.728	107.662	108.866	113.347	108.308	106.864	107.924	114.01	114.253	115.964	109.476	121.513	110.572	116.127	2.5494	2.29572	1.8445	2.90258	-0.426538	-0.27857	-0.574755	-0.768235	-0.281631	-0.631176	-0.239047	-0.121629	-0.490562	-0.440007	-0.414169	-0.505281	-0.469483	-0.336341
TMPRSS11E	transmembrane protease, serine 11E	-4135	A	23.3032	21.3569	23.1571	23.085	13.4664	12.7363	13.1069	13.1217	13.9478	12.483	11.5964	12.376	13.8197	12.0146	14.0228	14.2043	11.9656	12.2863	12.687	12.1725	12.3253	13.2909	12.7319	12.4668	11.6985	13.0112	13.1873	12.943	2.56077	2.01117	2.51949	2.49916	-0.216868	-0.423022	-0.318394	-0.3142	-0.0809505	-0.494565	-0.744918	-0.524773	-0.117107	-0.626815	-0.0597474	-0.00851208	-0.640663	-0.550102
HRASLS5	HRAS-like suppressor family, member 5	-4089	A	146.848	156.259	162.918	117.536	40.0745	44.8045	38.4351	39.712	52.0377	58.2723	44.9141	44.2879	45.4993	44.1708	44.2018	42.9663	41.7942	43.0525	41.8568	41.7919	44.2675	42.8984	42.8586	40.3373	39.9702	42.9876	38.7645	41.9205	2.42256	2.67929	2.86098	1.62286	-0.490445	-0.3614	-0.53517	-0.500333	-0.164065	0.00602745	-0.358409	-0.375495	-0.342446	-0.378688	-0.377844	-0.411551	-0.443527	-0.409199
GRHL2	grainyhead-like transcription factor 2	-4813	A	117.659	144.513	178.232	163.559	31.079	31.2652	31.6424	28.7872	35.7843	41.5813	28.7278	30.7073	30.9132	30.3367	30.6771	29.1539	27.9409	30.0914	30.2421	30.8903	30.6822	31.0767	30.7903	31.784	29.3132	32.2709	29.9063	28.9207	1.61941	2.24515	3.03084	2.68896	-0.398055	-0.393717	-0.384928	-0.451458	-0.288414	-0.153334	-0.452843	-0.406718	-0.401919	-0.415351	-0.407421	-0.442914	-0.471178	-0.421068
IFI30	interferon, gamma-inducible protein 30	-4134	A	788.756	543.32	609.763	652.674	90.6855	82.074	78.3323	68.9208	173.669	146.664	102.08	110.234	108.915	112.548	134.338	113.831	114.44	119.761	80.9092	86.045	87.1806	94.6331	90.2088	68.6282	84.2851	87.6845	83.2821	93.1317	3.11056	1.85888	2.19772	2.41656	-0.449476	-0.493393	-0.512475	-0.560472	-0.0262734	-0.163998	-0.391368	-0.349783	-0.356507	-0.337982	-0.226855	-0.331437	-0.32833	-0.301197
MT1JP	metallothionein 1J, pseudogene	-4114	A	1066.49	948.471	643.873	976.168	92.8266	105.399	97.0364	103.728	93.8648	105.715	91.8111	103.875	98.4773	112.205	78.7152	74.3523	69.4409	65.2413	66.1957	69.9624	70.7961	71.5286	70.9497	68.7398	58.6871	73.8021	65.0043	75.0632	2.92871	2.52952	1.4992	2.6232	-0.364744	-0.322218	-0.350504	-0.32787	-0.361232	-0.321149	-0.368179	-0.327373	-0.34563	-0.299194	-0.412477	-0.427234	-0.443847	-0.458053
TNFRSF8	tumor necrosis factor receptor superfamily, member 8	-4137	A	251.158	205.287	246.613	227.757	109.174	108.395	108.415	94.6847	120.758	114.951	93.3662	104.91	106.057	98.1774	103.265	87.1671	93.1896	98.1399	97.7322	92.9726	105.282	109.049	114.425	103.454	97.3713	105.777	102.404	105.56	2.78987	1.80191	2.69198	2.28587	-0.268168	-0.284942	-0.284517	-0.58023	-0.0186657	-0.143734	-0.608628	-0.359991	-0.33529	-0.505004	-0.395427	-0.742143	-0.612433	-0.505813
LOC101927841	uncharacterized LOC101927841	-4095	A	47.1435	69.0039	60.1037	51.6155	9.57155	14.159	10.8841	10.1126	12.4705	11.3904	16.5078	12.2017	11.0418	12.3234	14.0061	14.5934	10.0983	10.2184	9.40787	9.3396	9.7712	10.3748	10.0904	10.1767	10.6965	9.69088	10.2794	10.2939	1.79095	3.12382	2.58116	2.06362	-0.499891	-0.220187	-0.41986	-0.466903	-0.323139	-0.388992	-0.076975	-0.339528	-0.410246	-0.332107	-0.229509	-0.1937	-0.467777	-0.46045
RRAS2	related RAS viral (r-ras) oncogene homolog 2	-4085	A	841.633	974.495	976.384	933.084	255.225	313.529	324.125	305.854	377.39	409.519	430.56	411.614	358.246	365.008	280.35	300.563	317.56	321.198	306.596	298.411	292.702	282.841	260.956	270.8	292.328	275.247	318.258	316.336	1.97997	2.58596	2.59458	2.39708	-0.694668	-0.42874	-0.380412	-0.463746	-0.137466	0.00907468	0.105046	0.018634	-0.224784	-0.193941	-0.580071	-0.487877	-0.410352	-0.39376
HLA-DPB2	major histocompatibility complex, class II, DP beta 2 (pseudogene)	-4330	A	150.946	201.008	146.918	169.6	34.4886	40.2847	48.7861	43.346	59.5609	52.6131	42.7734	46.0741	47.9989	43.5504	50.3664	50.6936	41.2932	38.6538	39.3363	33.0972	42.9224	46.0887	38.2951	35.6866	40.0308	46.2886	44.2472	41.8063	2.02379	3.1541	1.93285	2.44495	-0.605645	-0.474779	-0.282831	-0.40566	-0.039553	-0.196423	-0.418587	-0.344063	-0.300604	-0.401044	-0.24715	-0.239761	-0.45201	-0.511602
PRSS8	protease, serine, 8	-4444	A	1862.68	1358.4	1852.8	1831.86	179.181	179.28	161.977	152.791	434.774	494.807	299.709	322.162	332.18	370.819	167.013	147.129	160.812	160.209	166.832	163.723	177.47	173.447	190.7	176.234	172.667	183.753	175.081	179.573	2.64088	1.70695	2.62258	2.58379	-0.476955	-0.476771	-0.508815	-0.525828	-0.00359876	0.107582	-0.253738	-0.212155	-0.193601	-0.122041	-0.499489	-0.536313	-0.510974	-0.512089
HTATIP2	HIV-1 Tat interactive protein 2, 30kDa	-4685	A	129.252	131.159	122.96	156.971	50.7277	55.8894	55.8461	48.1464	59.9382	60.75	52.6611	53.9535	59.5441	61.2395	53.7694	48.5758	51.1499	52.5091	49.134	45.1224	48.4568	46.3077	47.4927	49.6543	45.058	50.4974	46.8275	48.368	2.19318	2.25691	1.98286	3.11975	-0.431672	-0.259128	-0.260577	-0.517958	-0.123791	-0.0966528	-0.367042	-0.323841	-0.136965	-0.080292	-0.329995	-0.503603	-0.417558	-0.372124
MT1H	metallothionein 1H	-4118	A	3742.68	3349.62	2082.72	2913.65	105.293	96.1147	107.61	125.674	129.443	118.001	114.597	129.673	124.6	147.879	92.3397	102.449	83.1381	80.6571	83.4106	78.1546	81.7682	98.4013	87.0851	73.7032	79.2731	86.6705	78.579	86.1596	3.0747	2.70002	1.49237	2.28444	-0.392564	-0.401314	-0.390356	-0.373137	-0.369544	-0.380451	-0.383696	-0.369325	-0.37416	-0.35197	-0.404912	-0.395276	-0.413683	-0.416048
COBL	cordon-bleu WH2 repeat protein	-4320	A	235.661	296.13	222.352	243.493	65.3858	67.6204	60.6197	63.7051	91.2876	87.5729	73.7725	77.8317	90.666	95.3532	60.6316	59.5134	60.6239	60.7531	65.1734	63.1419	64.4812	64.3197	67.678	66.6283	61.4217	67.0271	63.7376	63.9516	2.17474	3.10977	1.96895	2.29586	-0.458219	-0.423665	-0.531917	-0.484208	-0.0576991	-0.11514	-0.328536	-0.265769	-0.0673105	0.00516762	-0.531733	-0.549024	-0.531851	-0.529855
AASS	aminoadipate-semialdehyde synthase	-4829	A	1808.95	1829.92	2466.69	1792.55	237.183	248.868	220.38	246.936	303.175	347.26	575.811	499.508	454.876	488.575	325.831	341.87	317.752	281.882	368.633	375.785	397.523	347.077	360.104	415.739	375.577	338.449	362.74	330.88	2.09996	2.13603	3.23113	2.07176	-0.603111	-0.583015	-0.632009	-0.586338	-0.48962	-0.413804	-0.0207475	-0.151972	-0.228728	-0.170774	-0.450657	-0.423074	-0.46455	-0.526239
ERVH-6	endogenous retrovirus group H, member 6	-4087	A	503.577	394.14	540.801	338.069	39.6351	39.8519	63.2698	49.6607	64.1587	56.968	64.4531	61.4483	79.9858	77.8301	47.2779	49.0353	40.3726	45.0609	41.9296	46.8513	40.2511	47.3695	48.9516	57.2715	52.7873	43.3731	45.9388	44.3987	2.80484	2.02882	3.06879	1.63122	-0.484954	-0.483416	-0.317361	-0.413863	-0.311058	-0.362047	-0.308971	-0.330278	-0.198829	-0.214115	-0.430759	-0.418297	-0.479724	-0.44648
STEAP3	STEAP family member 3, metalloreductase	-4072	A	188.531	187.435	176.807	174.409	109.031	108.544	103.234	105.778	113.962	115.965	109.087	119.91	114.48	115	106.445	99.3264	120.03	116.84	119.319	113.445	119.544	116.488	121.158	111.876	113.735	118.147	111.578	116.218	2.65617	2.61166	2.18035	2.08301	-0.570278	-0.590039	-0.805546	-0.702328	-0.370164	-0.288867	-0.568016	-0.12878	-0.349141	-0.328034	-0.675255	-0.96414	-0.123884	-0.253367
PHC1	polyhomeotic homolog 1 (Drosophila)	-4329	A	2415.68	3434.87	2835.59	2897.71	696.411	720.794	725.775	746.594	576.171	599.844	713.365	681.093	719.971	742.341	762.395	919.504	675.086	689.551	888.402	925.811	835.116	912.125	983.078	969.716	987.122	862.375	860.668	864.034	1.74753	3.09545	2.30288	2.38504	-0.52626	-0.494012	-0.487425	-0.459891	-0.685282	-0.653974	-0.503837	-0.546518	-0.495101	-0.465516	-0.438994	-0.231211	-0.554463	-0.535333
MT1E	metallothionein 1E	-4112	A	1053.53	808.966	641.517	981.618	136.718	136.772	132.972	143.194	166.691	157.89	131.499	151.475	152.442	163.711	126.605	113.665	115.083	115.512	115.099	108.75	105.104	124.783	123.988	115.17	107.067	116.225	109.392	125.77	3.06265	2.14753	1.52096	2.79357	-0.367918	-0.367714	-0.381934	-0.343686	-0.255761	-0.288696	-0.387446	-0.3127	-0.309081	-0.266912	-0.405759	-0.454178	-0.448871	-0.447268
TMEM30B	transmembrane protein 30B	-4166	A	95.5858	94.7043	83.264	95.5577	54.6696	57.2329	51.3346	49.0308	59.4599	59.0847	48.5095	54.2011	52.6526	50.3046	52.5906	47.2746	50.8113	51.2387	52.0213	50.8964	49.3091	50.8787	51.1998	49.861	50.4662	51.4348	53.2408	52.5142	2.60976	2.54882	1.75798	2.60781	-0.218693	-0.0414999	-0.449234	-0.608494	0.11245	0.086516	-0.644528	-0.251081	-0.358122	-0.520433	-0.362411	-0.729894	-0.485411	-0.455866
A2ML1	alpha-2-macroglobulin-like 1	-4075	A	54.2972	54.3874	50.3618	42.1786	24.814	24.8943	24.082	23.0613	26.2926	26.2789	25.6541	27.4372	25.8886	24.8973	24.7879	22.9037	22.1299	24.1233	24.5643	24.6586	23.9837	24.6973	25.466	25.2084	23.2934	24.3549	23.5702	23.97	2.81269	2.82243	2.387	1.50185	-0.376442	-0.367753	-0.455623	-0.56603	-0.216503	-0.217986	-0.285566	-0.0926954	-0.260209	-0.367434	-0.379262	-0.583073	-0.666775	-0.451152
MGC32805	uncharacterized LOC153163	-4079	A	40.3973	43.1882	43.6875	37.2493	22.6285	21.7941	20.4722	17.8256	23.8443	23.055	22.0495	21.8334	23.3771	23.9677	20.787	20.7311	21.2176	20.6725	19.6256	21.3189	21.1051	21.86	22.2676	24.5605	21.5947	22.4487	21.3027	21.5479	2.27575	2.67566	2.7472	1.82469	-0.270254	-0.389808	-0.579228	-0.958437	-0.096049	-0.209147	-0.353217	-0.38418	-0.162994	-0.078368	-0.534116	-0.542125	-0.472415	-0.550527
PPM1B	protein phosphatase, Mg2+/Mn2+ dependent, 1B	-4605	A	422.709	301.34	400.698	375.734	136.796	138.237	156.89	147.3	139.699	143.158	171.511	158.722	149.394	146.102	134.948	143.514	141.985	148.998	130.238	128.301	136.352	124.97	132.391	144.334	141.608	130.365	134.977	130.975	2.94577	1.50405	2.6843	2.38777	-0.450526	-0.433406	-0.211837	-0.325748	-0.416039	-0.374961	-0.0381555	-0.190078	-0.300884	-0.33998	-0.472484	-0.370723	-0.388887	-0.305581
LINC01405	long intergenic non-protein coding RNA 1405	-4117	A	126.645	116.091	91.1676	122.962	45.4889	48.0927	47.3406	46.5363	51.4675	45.0616	43.7312	48.0246	46.5637	43.6028	47.3751	39.9829	40.9126	43.8415	45.6151	46.7475	52.2593	46.4954	48.6042	47.1874	46.5927	48.7624	46.1092	47.8976	2.88829	2.45611	1.43549	2.73747	-0.435049	-0.328423	-0.359222	-0.392159	-0.190227	-0.452545	-0.507025	-0.331213	-0.391036	-0.512282	-0.357807	-0.66052	-0.622446	-0.502508
MT1L	metallothionein 1L (gene/pseudogene)	-4111	A	479.988	355.035	338.059	413.407	121.843	121.585	108.102	119.052	129.343	118.466	116.349	112.656	118.252	129.049	97.051	80.0328	96.4516	79.4746	93.7672	88.2412	90.7322	96.1163	96.9109	96.7435	84.4655	98.061	85.8916	90.8633	3.1655	1.98525	1.82491	2.53661	-0.217374	-0.219811	-0.347174	-0.243742	-0.146537	-0.249274	-0.26927	-0.304157	-0.251293	-0.149314	-0.451553	-0.612299	-0.457214	-0.617572
CDX4	caudal type homeobox 4	-4817	A	61.5944	50.3965	70.3347	70.4481	24.5037	26.7677	26.86	25.6167	24.9895	23.2844	23.0162	24.4997	22.5205	24.9652	21.1014	25.4796	22.4747	26.4879	26.0679	22.5079	23.2951	22.5912	25.5288	23.3127	22.5254	25.0884	23.0365	23.2964	2.26216	1.46705	2.88277	2.89083	-0.37148	-0.210726	-0.204169	-0.29245	-0.336988	-0.458053	-0.477098	-0.371762	-0.512295	-0.338712	-0.61306	-0.302185	-0.515549	-0.230592
UGP2	UDP-glucose pyrophosphorylase 2	-4823	A	403.911	433.283	609.463	483.31	112.191	103.347	131.027	138.71	115.975	129.483	126.483	121.869	114.899	118.294	79.3875	87.7885	97.9341	108.496	94.6293	97.9934	92.8806	90.292	87.5486	94.4264	90.9169	94.1525	92.6965	87.5459	1.79918	2.01455	3.30635	2.38136	-0.339794	-0.404645	-0.201684	-0.145352	-0.31205	-0.213005	-0.235004	-0.268837	-0.319937	-0.295045	-0.580321	-0.518723	-0.444332	-0.366891
ESYT3	extended synaptotagmin-like protein 3	-4078	A	44.8126	49.7276	46.9554	45.4732	28.6721	29.3483	27.3356	26.9233	32.6501	31.3837	26.6741	29.4252	28.9358	29.347	27.7691	26.4056	26.0345	27.2596	27.9084	27.1709	29.1871	28.3587	29.5686	29.5805	27.6201	29.121	25.9036	27.7309	2.08353	2.82355	2.40616	2.18299	-0.346642	-0.244829	-0.547872	-0.609947	0.252309	0.0616309	-0.64746	-0.233249	-0.306931	-0.245026	-0.4826	-0.687889	-0.74376	-0.559311
SH3GL2	SH3-domain GRB2-like 2	-4167	A	43.327	42.1827	39.7674	41.4583	25.8569	28.0396	25.5541	25.7869	28.8437	28.2958	25.5464	28.5068	27.8372	26.6686	27.0644	24.8676	25.4853	26.2211	24.0764	24.9487	23.9658	26.7164	27.1079	26.0669	24.6145	26.5213	24.26	25.046	2.66673	2.46257	2.03167	2.33333	-0.4501	-0.0606977	-0.504136	-0.462587	0.0827768	-0.0149909	-0.505496	0.0226628	-0.0967924	-0.305285	-0.234682	-0.626604	-0.516411	-0.385128
TERF1	telomeric repeat binding factor (NIMA-interacting) 1	-4828	A	1248.19	1332.88	1869.35	1215.45	268.828	237.011	280.11	286.354	259.279	282.056	327.939	305.644	311.615	292.655	223.373	235.671	247.69	228.794	264.683	249.279	266.587	249.259	259.139	261.641	255.556	229.999	243.328	226.352	1.96944	2.17256	3.45931	1.8909	-0.379616	-0.45593	-0.352556	-0.337578	-0.40252	-0.347887	-0.237834	-0.291311	-0.27699	-0.322465	-0.488641	-0.459144	-0.430315	-0.47564
CLDN7	claudin 7	-4687	A	853.85	705.75	944.094	1250.6	90.9059	92.5969	84.1621	82.7945	125.328	131.006	80.5949	93.7101	94.095	85.4765	90.0382	90.5548	87.8961	92.3652	85.8187	82.7503	86.9993	85.9333	94.4979	86.2801	86.0155	89.5696	82.5191	91.1889	2.09577	1.61189	2.39062	3.39207	-0.396977	-0.391452	-0.419011	-0.42348	-0.284511	-0.265959	-0.430666	-0.387815	-0.386557	-0.414717	-0.399812	-0.398124	-0.406811	-0.392209
LPCAT1	lysophosphatidylcholine acyltransferase 1	-4821	A	554.558	628.494	684.253	620.551	259.778	259.545	312.829	273.445	250.738	248.644	260.036	275.925	255.829	262.019	189.869	235.592	191.615	201.523	238.036	239.422	245.768	210.502	211.637	193.874	199.887	211.997	197.686	189.829	1.89112	2.41848	2.81619	2.36183	-0.211456	-0.21312	0.166937	-0.113978	-0.275938	-0.290873	-0.209618	-0.0962854	-0.239625	-0.195473	-0.710095	-0.383968	-0.697645	-0.626976
SCNN1A	sodium channel, non voltage gated 1 alpha subunit	-4607	A	505.883	328.363	597.662	467.191	62.4502	61.0791	59.2017	57.1067	83.7523	79.6635	65.6301	67.9284	67.7072	66.8635	63.863	57.7864	56.1977	60.0764	60.7994	57.0864	65.0897	62.1884	65.2085	63.7544	60.6942	61.5555	62.844	61.7206	2.58132	1.38616	3.19924	2.32083	-0.404135	-0.413366	-0.426006	-0.44011	-0.260716	-0.288244	-0.382726	-0.367252	-0.368742	-0.374422	-0.394623	-0.435534	-0.44623	-0.420117
PRRG4	proline rich Gla (G-carboxyglutamic acid) 4 (transmembrane)	-4326	A	14.7331	19.4282	16.7805	17.3871	9.04289	9.01028	8.85528	8.27972	9.49792	8.62349	9.47126	8.82487	10.0633	9.50407	9.28932	8.70484	8.5389	9.37245	8.88673	8.91283	8.91041	9.14474	9.08234	8.71926	8.48208	8.70231	9.29826	8.91123	1.56702	3.17557	2.26847	2.47629	-0.382452	-0.393624	-0.446726	-0.643911	-0.226558	-0.526137	-0.23569	-0.457145	-0.0328655	-0.224449	-0.298023	-0.498265	-0.555119	-0.269544
DOCK2	dedicator of cytokinesis 2	-4074	A	53.1048	57.3548	46.3799	44.7928	27.5694	28.3594	26.6545	26.912	28.5861	27.8544	25.7703	27.2849	28.1659	26.7643	26.2761	24.6907	25.6592	26.3397	26.5709	25.5281	26.3083	26.5389	27.1718	26.3832	24.5836	27.1749	25.5003	25.4673	2.68491	3.17859	1.90374	1.71939	-0.281282	-0.18952	-0.387557	-0.357647	-0.163188	-0.248187	-0.490274	-0.314333	-0.212	-0.37481	-0.431515	-0.615684	-0.503178	-0.424131
B3GNT7	UDP-GlcNAc:betaGal beta-1,3-N-acetylglucosaminyltransferase 7	-4138	A	273.148	235.072	272.374	278.385	139.929	145.11	135.797	124.345	148.082	170.942	120.373	138.509	135.046	129.11	143.468	120.67	142.393	145.637	133.258	140.769	141.618	143.457	142.568	139.683	130.104	144.114	133.956	142.232	2.55579	1.71946	2.5388	2.67083	-0.370376	-0.256579	-0.461127	-0.712671	-0.191293	0.310818	-0.799921	-0.401569	-0.47763	-0.608021	-0.292632	-0.793403	-0.316255	-0.24501
LAD1	ladinin 1	-4139	A	193.098	155.657	157.134	169.099	82.0331	82.7646	77.671	75.6311	96.4748	87.432	71.9726	83.8137	84.0945	77.6506	75.6083	65.6687	74.2921	72.8595	77.8085	73.922	83.1583	78.9409	85.2303	79.0998	71.2633	82.9325	75.3137	84.6394	3.1223	1.96628	2.0119	2.38131	-0.306924	-0.284338	-0.441608	-0.504593	0.138976	-0.140229	-0.617554	-0.251947	-0.243277	-0.442238	-0.505298	-0.812193	-0.545935	-0.590168
MYBBP1A	MYB binding protein (P160) 1a	-4961	A	453.358	479.468	458.279	482.004	296.962	244.462	257.031	232.034	233.938	230.518	238.72	239.42	245.808	242.328	195.7	230.446	185.639	188.951	223.442	219.03	223.588	228.626	212.718	200.515	221.176	200.603	215.666	213.617	2.19922	2.49698	2.25534	2.52589	0.415773	-0.182906	-0.0395827	-0.32463	-0.302916	-0.341914	-0.24839	-0.240403	-0.167556	-0.207247	-0.738962	-0.342738	-0.853689	-0.815921
RBM47	RNA binding motif protein 47	-4689	A	226.603	217.604	257.809	304.287	49.0103	44.5402	44.2626	48.8384	57.4527	57.8041	88.9244	85.3688	69.9531	80.2952	61.519	58.8972	68.0259	82.9351	55.154	54.1413	78.9934	74.1647	53.7758	56.2617	59.189	51.7114	61.8102	66.2799	2.00266	1.87088	2.45963	3.14023	-0.597943	-0.663401	-0.667466	-0.600461	-0.474316	-0.469169	-0.0134549	-0.0655221	-0.291265	-0.139818	-0.41477	-0.453163	-0.319485	-0.101161
LOC101929194	uncharacterized LOC101929194	-4098	A	430.39	683.097	780.809	489.113	14.797	16.1728	14.1795	13.7513	17.8161	17.6162	14.9579	16.4491	14.7771	15.207	13.1557	18.7652	14.9097	14.6316	16.5137	17.8989	14.0106	15.5427	16.3618	16.1569	15.7351	14.6532	15.7748	15.4613	1.58027	2.7836	3.24889	1.8599	-0.398695	-0.392144	-0.401635	-0.403675	-0.384319	-0.385271	-0.397929	-0.390828	-0.39879	-0.396743	-0.406511	-0.3798	-0.398159	-0.399483
ERVH-1	endogenous retrovirus group H, member 1	-4080	A	377.627	393.586	390.272	308.874	136.129	112.064	108.106	105.965	152.987	144.587	174.921	153.53	166.584	160.609	130.775	129.275	122.427	116.894	126.296	127.71	142.031	142.502	154.878	156.553	141.619	131.815	136.198	154.796	2.48909	2.68172	2.64172	1.65921	-0.425916	-0.716395	-0.76417	-0.790013	-0.222427	-0.323819	0.0423201	-0.215879	-0.0583084	-0.130431	-0.490543	-0.508642	-0.591303	-0.658087
LRRC2	leucine rich repeat containing 2	-4091	A	64.8246	81.7234	69.3406	52.8421	23.5152	24.8303	23.3938	22.8326	26.2507	25.1516	22.5505	24.4895	25.5618	22.9191	24.5917	24.2101	23.6127	23.6931	25.7668	24.4313	23.6553	24.6711	24.382	24.6291	23.0763	24.245	22.1715	23.5888	2.21585	3.29884	2.50527	1.44795	-0.431492	-0.347211	-0.439273	-0.475238	-0.256185	-0.326622	-0.493314	-0.369056	-0.300332	-0.469692	-0.362502	-0.386959	-0.425248	-0.420093
POU5F1P3	POU class 5 homeobox 1 pseudogene 3	-4334	A	580.761	846.878	515.657	705.989	112.947	201.819	116.55	105.234	122.286	115.389	104.521	122.884	117.372	108.048	114.574	93.7867	110.47	106.096	111.281	116.825	117.255	112.484	118.05	125.455	113.591	118.151	108.022	115.671	1.95358	3.30102	1.62394	2.58765	-0.415107	0.0348779	-0.396865	-0.454159	-0.36782	-0.402742	-0.457772	-0.364793	-0.392702	-0.439912	-0.406872	-0.512122	-0.427651	-0.449796
MT1F	metallothionein 1F	-4115	A	4710.08	4164.37	2434.95	4176.61	93.0237	103.737	91.1207	107.694	322.912	357.321	350.618	374.792	438.156	500.145	102.002	92.242	74.3664	82.2233	76.3023	78.5225	96.471	109.918	94.6096	87.1741	91.0896	97.1534	77.4376	91.3149	2.99097	2.58439	1.2959	2.59351	-0.448933	-0.440952	-0.450351	-0.438003	-0.277657	-0.25202	-0.257014	-0.239004	-0.191795	-0.145611	-0.442244	-0.449515	-0.462833	-0.45698
CYP2S1	cytochrome P450, family 2, subfamily S, polypeptide 1	-4445	A	3438.56	2165.58	3357.65	2757.75	142.629	139.715	131.458	121.065	633.879	565.11	539.628	525.581	463.772	501.397	142.671	117.435	140.192	122.125	135.619	129.346	155.623	156.285	165.731	159.945	151.732	154.112	153.477	157.952	2.88841	1.58113	2.80532	2.18926	-0.496322	-0.499315	-0.507794	-0.518467	0.00816439	-0.0624575	-0.0886266	-0.103051	-0.166526	-0.127887	-0.496278	-0.522195	-0.498824	-0.517378
TDGF1P3	teratocarcinoma-derived growth factor 1 pseudogene 3	-4086	A	37.87	32.9527	39.5189	25.4298	10.8813	10.6679	10.7926	11.4085	10.6609	11.9289	9.09072	10.5587	10.3581	10.8193	10.5627	9.82384	9.54683	12.2636	10.8899	10.4238	11.457	11.2985	10.3449	9.91538	9.71244	11.6541	10.2798	9.15575	2.82962	2.24822	3.02457	1.35873	-0.361422	-0.386657	-0.371917	-0.299087	-0.387482	-0.237563	-0.573137	-0.399564	-0.423281	-0.368754	-0.399093	-0.486455	-0.519208	-0.19799
CEBPZ	CCAAT/enhancer binding protein (C/EBP), zeta	-4824	A	268.59	305.985	386.102	319.626	120.699	122.844	140.485	126.437	115.187	122.165	124.691	125.751	114.59	98.1838	104.544	122.174	94.6633	93.3253	105.846	98.1224	108.186	113.408	84.4114	96.4772	106.364	96.4029	102.836	100.969	1.68629	2.17656	3.22691	2.35539	-0.25261	-0.224486	0.00679914	-0.177374	-0.324876	-0.233392	-0.200264	-0.18637	-0.332693	-0.547787	-0.464397	-0.233269	-0.593942	-0.611483
SLC24A2	solute carrier family 24 (sodium/potassium/calcium exchanger), member 2	-4239	A	57.3292	46.7953	47.32	40.5917	20.9134	23.2532	21.0866	21.2333	23.2847	23.5359	22.1376	23.2765	23.2206	22.258	22.0794	23.6484	21.4563	22.2066	21.1263	20.5242	22.6303	19.5879	22.5943	22.6771	20.1322	23.4932	21.4104	22.9941	3.35282	2.23214	2.28797	1.57216	-0.521387	-0.272458	-0.502953	-0.487346	-0.269104	-0.242381	-0.391142	-0.269974	-0.275923	-0.378331	-0.397333	-0.23041	-0.46363	-0.383805
GFPT2	glutamine-fructose-6-phosphate transaminase 2	-4107	A	755.488	692.341	571.873	672.068	206.302	190.338	220.679	264.937	252.882	267.906	222.246	219.971	219.372	206.9	152.418	183.457	165.046	180.097	149.902	153.761	143.768	151.243	125.177	117.337	127.732	155.598	141.67	145.394	2.82367	2.46953	1.79392	2.35583	-0.256265	-0.345792	-0.175637	0.072572	0.00496475	0.0892206	-0.166844	-0.179605	-0.182963	-0.252907	-0.558452	-0.384381	-0.487635	-0.403225
REXO2	RNA exonuclease 2	-4956	A	178.243	235.357	203.351	199.224	93.0831	89.8277	92.4661	90.8139	72.7279	90.7171	79.471	80.1304	92.0674	93.1553	63.9594	88.991	82.9566	84.501	96.3155	95.1572	89.3634	84.8427	63.4881	68.4948	79.4377	78.4321	88.9852	90.8515	1.76545	3.08205	2.34424	2.24912	-0.197659	-0.272701	-0.211882	-0.249968	-0.666888	-0.2522	-0.511445	-0.496245	-0.221071	-0.195995	-0.86902	-0.29199	-0.431095	-0.395494
FAM98A	family with sequence similarity 98, member A	-4957	A	186.164	219.499	214.283	185.244	108.037	92.7962	104.706	116.759	88.9877	94.5021	95.5642	86.2266	89.3591	85.5176	79.0728	90.8966	83.5287	80.5929	103.512	101.726	98.6487	80.8013	86.718	83.7712	84.4217	82.7678	88.1821	82.6535	1.98111	2.81494	2.68446	1.95809	0.0268984	-0.354336	-0.056438	0.245052	-0.449601	-0.311666	-0.285101	-0.518666	-0.44031	-0.5364	-0.697607	-0.401852	-0.586148	-0.659584
SMPDL3B	sphingomyelin phosphodiesterase, acid-like 3B	-4094	A	245.794	384.204	319.866	274.59	72.9388	74.4787	68.8192	68.0068	111.397	107.108	77.6401	82.5414	93.4471	74.554	76.4486	81.1967	85.665	91.1641	74.8407	71.2753	76.676	83.4639	78.7699	77.9347	76.3202	79.9666	78.43	79.228	1.62214	3.31415	2.52765	1.97417	-0.490939	-0.472115	-0.5413	-0.551231	-0.0208001	-0.073237	-0.433467	-0.373551	-0.240234	-0.471194	-0.448033	-0.38999	-0.335367	-0.268142
TAF4B	TAF4b RNA polymerase II, TATA box binding protein (TBP)-associated factor, 105kDa	-4688	A	211.195	163.95	228.563	277.811	24.6937	40.7715	24.2228	26.0592	48.8393	47.382	45.5177	45.5652	52.2284	57.8316	28.4045	30.2593	26.052	24.411	21.8507	19.1546	28.4353	27.91	24.7546	21.491	24.7603	24.0064	25.8302	25.1582	2.22429	1.53461	2.47782	3.19676	-0.498253	-0.263549	-0.505127	-0.478319	-0.145775	-0.167049	-0.194264	-0.193571	-0.0963008	-0.0145065	-0.444082	-0.417007	-0.478424	-0.50238
MT1HL1	metallothionein 1H-like 1	-4113	A	631.567	480.05	390.083	445.291	149.608	148.791	138.345	149.362	144.075	139.086	115.986	143.632	136.612	144.918	127.392	122.032	114.687	110.987	122.128	111.338	111.376	130.808	128.061	126.761	123.287	121.241	123.529	130.241	3.46949	2.30338	1.61099	2.03588	-0.239746	-0.246037	-0.32643	-0.241641	-0.282331	-0.320727	-0.498509	-0.28574	-0.33977	-0.275845	-0.41073	-0.45198	-0.508507	-0.536983
KLHDC7A	kelch domain containing 7A	-4686	A	108.159	105.123	112.241	154.464	34.3438	32.1655	31.2344	29.5962	46.001	47.6029	33.1111	36.2231	39.9933	38.5202	32.356	28.8425	30.1804	32.7265	31.1399	32.1097	30.9439	31.4307	30.6897	33.5346	30.8036	33.0529	27.513	32.0353	1.97599	1.87957	2.1056	3.44641	-0.368032	-0.437203	-0.466772	-0.518795	0.0021455	0.0530137	-0.407176	-0.308354	-0.188632	-0.235409	-0.431156	-0.542727	-0.500242	-0.419391
LMO7	LIM domain 7	-4808	A	48.0333	46.9397	58.2464	51.0875	25.4028	24.3601	26.5756	29.8408	24.49	26.0616	26.1231	24.7845	25.2036	23.2342	27.7717	26.0021	28.8788	25.8362	28.1969	31.6607	26.9277	27.3547	27.2193	27.1931	27.7598	28.4132	29.1379	29.4684	2.0049	1.8803	3.16848	2.35287	-0.573423	-0.692216	-0.439798	-0.0678	-0.677415	-0.498368	-0.491351	-0.64386	-0.596111	-0.820486	-0.303533	-0.50514	-0.177395	-0.524047
GALNT3	polypeptide N-acetylgalactosaminyltransferase 3	-4092	A	47.6657	74.3408	55.0239	43.6421	12.0746	12.2673	11.6978	11.212	11.6456	11.8304	10.1824	11.0245	10.9267	10.9401	11.2335	11.5142	12.3302	12.2422	10.7942	11.1654	11.0753	11.2186	10.6422	10.8117	10.6389	11.6183	10.9539	10.9441	1.88207	3.54961	2.34205	1.63053	-0.34286	-0.330815	-0.366411	-0.396781	-0.369677	-0.358123	-0.461147	-0.408502	-0.414619	-0.413778	-0.395439	-0.377893	-0.326881	-0.332384
POU5F1B	POU class 5 homeobox 1B	-4168	A	115.186	127.768	99.8526	116.168	47.8554	65.1654	43.8064	40.3928	58.3401	51.7033	50.9398	47.1955	50.9864	46.971	42.1801	34.9823	36.9769	42.9618	43.6546	45.7752	45.939	46.8758	52.7071	49.9679	47.175	51.9366	42.6774	45.1742	2.36848	2.87917	1.74612	2.40833	-0.364373	0.338214	-0.528718	-0.667273	0.0611833	-0.208192	-0.239183	-0.391159	-0.237293	-0.400273	-0.594727	-0.886875	-0.805916	-0.562997
AKIRIN1	akirin 1	-4443	A	1727.96	1378.84	1511.56	1583.08	809.024	816.944	825.455	838.695	972.759	943.584	873.494	909.387	838.632	932.98	884.903	790.453	732.476	766.977	812.71	771.633	783.367	744.783	832.15	793.413	782.19	790.277	814.261	786.7	3.02345	1.70011	2.20318	2.47428	-0.459727	-0.429706	-0.397445	-0.347262	0.160902	0.0503147	-0.215359	-0.0793073	-0.347499	0.0101207	-0.172111	-0.530118	-0.749877	-0.619104
CDH1	cadherin 1, type 1	-4840	A	1612.65	1177.27	2403.1	1584.43	51.4038	54.5166	49.436	51.147	91.8985	119.299	53.8618	57.8082	59.4235	49.9884	53.0854	48.0587	49.7818	48.3684	50.9138	51.054	50.7116	53.9187	54.3036	50.584	48.4614	52.3477	50.3822	53.4162	2.21334	1.48454	3.53651	2.16611	-0.40009	-0.39488	-0.403384	-0.40052	-0.332305	-0.286438	-0.395976	-0.38937	-0.386666	-0.402459	-0.397275	-0.40569	-0.402805	-0.405171
CPNE9	copine family member IX	-4177	A	132.462	129.049	106.58	122.725	66.9707	70.9902	65.583	64.9237	72.045	73.32	60.2655	66.7471	69.0484	68.9915	72.4336	61.5902	65.4365	65.28	66.5967	66.0823	70.022	69.0119	80.244	76.0352	69.0816	74.7491	66.9899	69.5085	2.84636	2.67264	1.52928	2.35088	-0.486302	-0.281763	-0.556919	-0.590468	-0.228088	-0.163208	-0.827509	-0.497681	-0.380576	-0.383471	-0.208312	-0.7601	-0.56437	-0.572338
C3	complement component 3	-4140	A	132.268	111.086	113.347	132.207	72.0041	72.7743	68.5517	64.663	78.4268	77.6296	65.7108	73.6943	71.7461	68.9048	67.693	60.1318	63.0336	65.1108	67.6367	67.3068	69.4039	70.0462	74.9387	69.8983	67.8721	71.4688	66.3336	69.7838	2.86995	1.77167	1.88889	2.86676	-0.254727	-0.214788	-0.433729	-0.63536	0.0782928	0.0369584	-0.581028	-0.167088	-0.268102	-0.415422	-0.478255	-0.8703	-0.719843	-0.612138
PTCHD1	patched domain containing 1	-4136	A	84.9119	74.0915	77.4759	75.6093	41.2838	41.0039	37.3212	35.0018	44.7347	39.5712	32.5122	38.0232	37.3953	34.6857	38.7866	41.8601	35.6891	38.5999	36.0993	37.4196	39.0863	38.1974	50.2672	43.2261	39.4248	46.572	43.4907	41.5859	2.84035	2.0676	2.3093	2.17599	-0.275412	-0.2954	-0.558411	-0.724054	-0.0289637	-0.397724	-0.901848	-0.50827	-0.553117	-0.746623	-0.453751	-0.234258	-0.674969	-0.467087
MT1M	metallothionein 1M	-4116	A	480.037	437.724	251.487	470.002	70.0707	71.9062	69.1547	78.4077	79.3406	78.1081	67.4963	80.9	72.1068	74.0012	67.3584	53.1026	66.5915	64.3017	61.7533	61.6251	57.7801	64.9669	70.8976	59.0612	62.9271	64.9935	52.7336	63.8903	2.90875	2.5705	1.08173	2.82853	-0.368506	-0.353834	-0.375828	-0.301861	-0.294403	-0.304255	-0.389086	-0.281937	-0.35223	-0.337086	-0.390188	-0.504149	-0.396319	-0.414623
SLC18A2	solute carrier family 18 (vesicular monoamine transporter), member 2	-4830	A	114.94	131.859	163.951	118.061	47.6156	52.3947	47.9672	44.3323	57.4824	57.2702	53.2304	53.3122	61.6563	60.1513	47.712	44.0271	42.1897	46.38	50.3524	46.8484	48.31	51.4214	52.6164	50.3378	49.7578	50.155	49.413	49.4723	1.76725	2.3348	3.41131	1.87194	-0.491174	-0.330858	-0.47938	-0.601314	-0.160189	-0.167309	-0.302825	-0.300082	-0.0201774	-0.0706602	-0.487942	-0.611551	-0.673189	-0.532624
TNFRSF10A	tumor necrosis factor receptor superfamily, member 10a	-4083	A	95.7701	97.1059	106.566	95.0524	55.7118	61.9749	55.9935	47.6757	61.7803	68.1439	56.1083	60.5582	51.2672	57.7138	58.3979	60.4105	55.5547	59.5414	57.1647	54.8986	63.3638	64.2759	56.274	55.2126	54.9405	56.2619	57.0324	60.545	2.15355	2.24342	2.87989	2.10526	-0.541508	-0.120136	-0.522553	-1.08216	-0.133233	0.294901	-0.514834	-0.21545	-0.840537	-0.406818	-0.360794	-0.225386	-0.552077	-0.28386
GDF3	growth differentiation factor 3	-4101	A	279.45	329.841	392.649	187.285	28.4553	28.5225	29.8411	22.213	29.6236	28.285	23.4536	27.8088	26.3261	22.8903	33.4776	28.1381	24.2963	24.9465	24.0805	23.1217	28.2905	29.5119	27.3549	27.4916	26.8219	27.8236	22.9232	28.4877	2.16476	2.67457	3.31	1.23232	-0.37457	-0.373891	-0.360551	-0.437724	-0.362751	-0.376294	-0.425173	-0.381111	-0.396112	-0.430873	-0.32376	-0.37778	-0.416648	-0.410069
GLB1L3	galactosidase, beta 1-like 3	-4100	A	76.3022	91.3191	112.56	70.1981	29.7069	29.7727	26.2538	28.637	28.3232	28.1573	24.8789	26.5416	27.651	25.2725	28.612	25.8421	26.1185	27.2111	27.7201	26.9043	27.0962	28.1759	31.5915	28.54	28.168	28.8371	26.478	27.0864	1.82967	2.51503	3.48444	1.55108	-0.29692	-0.293919	-0.45452	-0.345752	-0.360073	-0.367643	-0.517269	-0.441383	-0.390754	-0.499306	-0.346894	-0.473311	-0.460695	-0.410828
SLC7A3	solute carrier family 7 (cationic amino acid transporter, y+ system), member 3	-4494	A	2317.7	2519.62	2063.34	1846.75	98.3214	370.602	189.904	180.852	682.435	633.624	594.238	638.726	659.244	644.963	193.188	298.536	205.846	115.459	247.674	219.958	247.978	249.024	326.983	324.492	335.315	332.729	307.551	252.959	2.53957	2.83997	2.16117	1.83894	-0.762176	-0.357106	-0.625929	-0.639396	0.106804	0.0341893	-0.0244051	0.0417791	0.0723028	0.051057	-0.621044	-0.464319	-0.602213	-0.736681
SLC4A11	solute carrier family 4, sodium borate transporter, member 11	-4434	A	460.558	403.144	414.465	377.445	154.504	170.103	152.903	137.114	180.656	187.876	193.164	205.336	186.455	220.863	138.636	115.68	126.853	134.411	198.52	195.002	160.178	155.402	169.891	162.554	158.418	169.658	160.054	158.522	2.8601	2.22567	2.35077	1.94169	-0.521821	-0.349449	-0.539509	-0.713984	-0.232842	-0.153054	-0.0946232	0.0398715	-0.168762	0.211448	-0.697162	-0.95083	-0.827366	-0.743851
LOC102467213	uncharacterized LOC102467213	-4606	A	108.078	64.336	102.341	99.7087	30.8533	30.5731	28.7395	29.5897	30.813	31.5215	31.6457	32.8985	35.478	30.8632	31.6848	29.2625	28.2956	30.1936	30.7862	26.867	28.9111	28.7444	30.6808	32.0778	29.3211	28.2153	27.0216	27.6979	2.96711	1.0832	2.72005	2.60666	-0.358868	-0.370933	-0.449906	-0.413289	-0.3606	-0.330089	-0.324738	-0.270784	-0.159686	-0.358439	-0.323054	-0.427381	-0.469026	-0.387278
MYO1E	myosin IE	-4807	A	261.081	268.912	333.653	281.318	106.211	84.3495	109.624	106.841	103.422	108.929	130.485	113.636	121.508	127.446	102.831	137.276	91.1115	101.651	149.345	146.339	113.196	119.148	127.145	125.831	122.077	124.773	130.174	113.476	1.93646	2.06327	3.11159	2.26415	-0.571307	-0.925297	-0.516029	-0.561098	-0.61647	-0.527296	-0.178235	-0.451065	-0.323597	-0.227451	-0.626028	-0.0682705	-0.815802	-0.645137
PRDM14	PR domain containing 14	-4237	A	761.656	388.378	595.187	472.374	54.4627	56.176	54.5456	49.5665	58.3479	58.2895	49.8826	55.7991	56.0319	59.5831	55.0655	52.0829	49.4698	51.7689	54.2004	51.6233	53.8411	54.0992	55.7141	52.8884	52.5007	58.2396	52.8429	53.5065	3.47683	1.43626	2.5668	1.89543	-0.38914	-0.379774	-0.388687	-0.415906	-0.367901	-0.368221	-0.414178	-0.381835	-0.380562	-0.361149	-0.385845	-0.402149	-0.416435	-0.403866
HSPD1	heat shock 60kDa protein 1 (chaperonin)	-4930	A	561.328	614.534	654.851	646.419	404.857	420.357	425.225	369.869	369.554	373.835	343.994	357.479	356.49	373.839	370.367	331.82	362.5	326.565	398.438	387.962	389.754	352.392	364.443	366.306	347.336	370.566	390.778	368.145	1.70346	2.29127	2.7367	2.64355	-0.0252561	0.145989	0.199775	-0.411805	-0.415284	-0.367993	-0.697677	-0.548695	-0.559622	-0.367944	-0.406304	-0.832175	-0.493223	-0.890238
CXCL6	chemokine (C-X-C motif) ligand 6	-4322	A	27.931	34.8258	33.7685	33.4464	18.6657	18.7662	20.0595	17.9414	21.8964	21.4004	17.831	18.7889	20.2617	18.9549	19.2357	18.683	17.8717	20.3574	18.1083	17.5799	17.8316	19.3819	18.7808	18.36	17.8187	19.2227	18.126	19.0691	1.42149	2.81376	2.60026	2.53522	-0.449477	-0.429194	-0.16803	-0.595729	0.202898	0.102746	-0.618032	-0.42461	-0.127196	-0.391087	-0.334384	-0.445978	-0.609819	-0.107864
ZNF483	zinc finger protein 483	-4825	A	328.359	311.473	391.528	324.492	79.9381	84.3046	79.5624	77.5722	137.563	148.099	140.93	138.873	130.463	167.529	106.589	125.195	108.98	92.7789	93.4911	97.6753	120.508	115.25	112.481	110.342	108.461	99.0629	98.1386	98.7702	2.21534	2.01257	2.97388	2.1689	-0.767723	-0.715289	-0.772235	-0.796133	-0.0757533	0.0507674	-0.0353268	-0.0600294	-0.16101	0.284074	-0.4477	-0.224273	-0.418983	-0.613529
DNMT3B	DNA (cytosine-5-)-methyltransferase 3 beta	-4437	A	1657.84	1655.2	2087.65	1425.74	164.848	221.823	223.391	186.736	383.198	422.655	433.985	447.797	538.886	465.832	86.6046	96.5193	97.0425	64.8051	175.333	177.081	96.6673	82.3604	158.156	149.309	131.638	143.078	119.069	97.2595	2.25236	2.24753	3.03969	1.82722	-0.482461	-0.378097	-0.375225	-0.442367	-0.0824932	-0.0102161	0.0105377	0.0358387	0.202693	0.0688732	-0.625787	-0.607625	-0.606667	-0.665718
OAT	ornithine aminotransferase	-4962	A	240.354	251.287	215.327	234.06	157.299	105.98	120.491	135.081	114.614	123.054	98.0779	102.407	129.518	123.101	104.067	108.334	118.701	119.855	110.391	126.663	113.187	107.42	96.6495	106.767	106.582	114.731	117.29	113.227	2.45709	2.70655	1.88608	2.31348	0.562126	-0.608764	-0.277677	0.0552082	-0.411753	-0.219198	-0.789046	-0.69028	-0.0717193	-0.218135	-0.652407	-0.555049	-0.318506	-0.292181
LOC101927668	uncharacterized LOC101927668	-4088	A	161.21	151.033	157.256	73.7379	9.79849	10.6884	9.47668	9.84966	10.7815	11.3212	10.3939	9.66262	10.488	10.7175	9.38145	9.52638	9.83339	10.0143	10.495	12.0245	9.66817	9.93451	10.5114	10.2414	9.88377	10.2093	9.50927	10.1307	2.89159	2.67046	2.80568	0.990909	-0.398434	-0.379096	-0.405426	-0.397322	-0.377074	-0.365347	-0.385497	-0.401386	-0.383451	-0.378464	-0.407496	-0.404346	-0.397675	-0.393745
ENPP1	ectonucleotide pyrophosphatase/phosphodiesterase 1	-4099	A	471.59	737.892	800.581	472.223	99.0958	86.4987	88.8857	116.343	42.7166	51.7669	65.9907	61.6341	82.586	91.3444	37.7429	34.3047	38.5942	29.5394	40.1198	41.005	39.6397	55.9064	34.737	26.8057	31.8394	30.5697	33.3343	37.6607	1.62156	2.90463	3.20667	1.62461	-0.173153	-0.233847	-0.222346	-0.090052	-0.444794	-0.401188	-0.332657	-0.353647	-0.252699	-0.2105	-0.468757	-0.485323	-0.464656	-0.508282
RRP1B	ribosomal RNA processing 1B	-4973	A	449.392	454.96	421.547	438.893	251.115	283.935	302.782	256.823	274.217	278.924	274.527	266.723	265.957	238.662	233.07	274.18	226.149	232.721	300.838	275.885	283.564	274.028	270.255	240.139	254.907	260.164	269.485	245.646	2.4655	2.55123	2.03675	2.30385	-0.587442	-0.0821027	0.20809	-0.499553	-0.231739	-0.159265	-0.226961	-0.347126	-0.35892	-0.779191	-0.865299	-0.232309	-0.971855	-0.870659
FLT1	fms-related tyrosine kinase 1	-4836	A	59.6225	67.5221	109.096	82.0158	13.6898	14.4264	12.3646	13.0633	14.3632	14.434	13.7386	13.7487	13.427	13.3859	14.8124	15.2919	13.2124	14.2632	15.2785	14.7764	13.5785	13.1555	14.0018	13.3592	12.7432	15.5189	12.829	13.2518	1.51044	1.83848	3.56486	2.44035	-0.396953	-0.366365	-0.451984	-0.422969	-0.368987	-0.36605	-0.394925	-0.394507	-0.407866	-0.409571	-0.350333	-0.330422	-0.416776	-0.37314
DUSP5	dual specificity phosphatase 5	-4169	A	274.591	274.796	237.237	244.803	125.954	123.027	116.392	111.076	142.826	168.886	97.5778	119.684	129.451	129.239	101.795	100.753	122.274	123.221	127.193	132.86	108.884	103.341	118.968	109.513	118.293	125.862	120.333	119.447	2.66962	2.6737	1.92706	2.07747	-0.285095	-0.343273	-0.47518	-0.580845	0.0503043	0.568333	-0.849175	-0.409733	-0.215577	-0.219794	-0.765332	-0.786047	-0.358254	-0.339418
GABRB3	gamma-aminobutyric acid (GABA) A receptor, beta 3	-4810	A	576.08	578.911	809.555	719.746	117.455	169.497	163.944	153.039	134.408	138.784	158.293	161.039	222.25	179.808	92.8606	90.2931	103.45	90.8472	188.413	174.705	175.456	173.151	235.657	262.813	231.387	183.339	166.861	172.689	1.82598	1.84121	3.08178	2.59872	-0.640835	-0.360915	-0.390785	-0.449438	-0.549648	-0.52611	-0.421178	-0.406407	-0.0771721	-0.305457	-0.773121	-0.786931	-0.716165	-0.783951
CR2	complement component (3d/Epstein Barr virus) receptor 2	-4171	A	30.6623	29.0093	27.7566	30.0262	18.5558	18.1685	16.7863	16.3815	20.0291	18.0785	16.9487	17.0527	21.3678	17.8688	17.4961	15.8449	15.5568	15.7113	17.0348	16.9923	16.1366	18.6911	17.8488	17.0617	15.6199	16.2168	16.7061	16.5382	2.62889	2.25611	1.9736	2.48543	-0.101366	-0.188717	-0.50043	-0.591706	0.230887	-0.209	-0.463801	-0.440334	0.532791	-0.256301	-0.340339	-0.712725	-0.7777	-0.742863
PPAP2A	phosphatidic acid phosphatase type 2A	-4442	A	1039.16	624.095	888.031	931.247	262.889	256.297	255.435	291.417	345.453	372.499	268.376	271.936	259.32	285.774	284.865	272.903	256.257	245.226	228.714	220.709	227.321	242.859	201.394	201.653	230.38	225.143	245.64	246.906	3.08474	1.23817	2.41239	2.60465	-0.36878	-0.398107	-0.401941	-0.241863	-0.00146576	0.118857	-0.344371	-0.328531	-0.384658	-0.26697	-0.271014	-0.324228	-0.398285	-0.447358
CCL26	chemokine (C-C motif) ligand 26	-4699	A	80.5024	91.8783	80.0939	106.431	48.3676	45.2253	43.7848	44.9598	50.0606	43.239	46.1017	50.444	46.8587	40.8524	46.3863	37.8992	39.737	40.8386	48.7589	41.134	44.6879	43.3386	46.2086	39.8747	44.4826	45.3688	45.3691	43.8049	1.77922	2.46419	1.75462	3.34043	-0.155685	-0.344884	-0.431625	-0.360875	-0.0537463	-0.464483	-0.292114	-0.0306591	-0.246538	-0.608188	-0.274982	-0.786005	-0.675347	-0.609018
CYP2B6	cytochrome P450, family 2, subfamily B, polypeptide 6	-4608	A	293.744	154.992	286.387	227.354	52.7714	55.2276	48.5726	44.1252	55.8562	52.9127	46.3435	51.6701	53.0524	51.5027	52.4608	44.0558	44.9209	46.5421	48.191	48.1187	53.0745	57.3734	53.3498	48.4095	49.0185	50.5247	52.2529	51.4118	3.09299	1.107	2.98768	2.14272	-0.3561	-0.320943	-0.416198	-0.479854	-0.311946	-0.354077	-0.448103	-0.371862	-0.352078	-0.374259	-0.360545	-0.480847	-0.468465	-0.44526
SEPHS1	selenophosphate synthetase 1	-4947	A	1005.92	1178.55	1116.03	1070.93	505.457	550.036	551.675	568.825	299.809	327.697	299.208	314.919	346.218	328.745	404.911	423.46	376.353	388.038	357.698	339.916	305.845	318.924	328.139	322.322	327.461	341.96	312.351	302.811	2.0041	2.65634	2.42012	2.24973	0.113159	0.281598	0.287789	0.352586	-0.663853	-0.558482	-0.666124	-0.606762	-0.488503	-0.554523	-0.266739	-0.196653	-0.374641	-0.33049
LOC100506098	uncharacterized LOC100506098	-4327	A	26.97	39.4776	32.1893	34.1282	15.8343	17.5314	15.9589	14.2787	16.8286	17.9816	17.0045	15.2556	17.059	16.2452	14.5413	14.1343	15.7335	14.7387	15.0626	16.2744	16.1667	16.6027	17.0045	15.4752	15.098	16.5287	15.3351	16.6456	1.34929	3.3258	2.17407	2.48046	-0.410432	-0.142244	-0.390747	-0.656266	-0.253317	-0.0711147	-0.225515	-0.501881	-0.216902	-0.345498	-0.614761	-0.679071	-0.426359	-0.583563
MT2A	metallothionein 2A	-4106	A	3977.5	3439.64	2412.61	3710.09	718.964	883.605	730.246	1487.27	408.563	420.182	368.866	440.602	388.125	472.871	451.506	402.597	380.434	323.261	328.704	329.679	311.065	393.664	367.005	268.816	277.996	348.226	297.743	309.392	2.88356	2.3828	1.4266	2.63459	-0.150237	0.00304957	-0.139732	0.565083	-0.439229	-0.428412	-0.476188	-0.4094	-0.458258	-0.379357	-0.399248	-0.444784	-0.465419	-0.518648
MYO1D	myosin ID	-4315	A	191.51	297.564	207.973	235.272	108.348	40.757	39.7818	49.3864	58.2206	67.0296	52.5334	47.5818	64.2865	69.5232	41.2489	47.7414	59.4755	54.6231	45.4281	42.8503	51.7738	53.1338	62.5778	66.2136	63.2002	45.1982	51.0425	50.8333	1.69451	3.31915	1.9467	2.36491	0.420537	-0.614906	-0.629847	-0.482712	-0.34738	-0.212433	-0.434503	-0.510357	-0.254455	-0.174232	-0.607372	-0.507912	-0.328156	-0.40249
C1GALT1	core 1 synthase, glycoprotein-N-acetylgalactosamine 3-beta-galactosyltransferase 1	-4826	A	192.895	190.783	260.254	216.261	70.9761	67.7069	68.3812	86.8987	106.63	111.85	94.3463	89.2336	101.588	94.1402	87.235	96.1755	87.1668	76.3594	84.2208	76.7373	90.4418	90.2927	87.9972	91.4767	91.0251	82.3428	90.8489	87.3043	1.85632	1.81114	3.2974	2.35621	-0.752031	-0.821973	-0.807547	-0.411383	0.0107478	0.122432	-0.252048	-0.36143	-0.0971093	-0.256458	-0.404187	-0.212914	-0.405648	-0.636862
FGF2	fibroblast growth factor 2 (basic)	-4435	A	1450.7	1224.28	1349.87	1129.98	297.078	369.771	364.676	306.119	506.122	521.12	652.57	671.107	552.141	526.011	383.498	461.015	380.339	426.763	497.077	482.883	468.968	415.378	438.472	495.519	452.771	445.029	480.745	436.282	2.86142	2.11896	2.53079	1.80975	-0.921442	-0.683074	-0.699782	-0.891794	-0.235966	-0.186783	0.244252	0.305039	-0.0850649	-0.170747	-0.638062	-0.383876	-0.648419	-0.496192
CTSC	cathepsin C	-4820	A	1427.12	1335.44	1854.91	1873.02	293.31	347.14	478.748	186.636	569.107	613.391	374.408	367.464	458.027	459.44	101.188	88.6603	193.821	279.432	365.24	363.137	334.862	313.731	324.512	363.503	354.499	292.953	364.196	367.247	1.91418	1.7193	2.82352	2.86201	-0.495923	-0.381498	-0.101743	-0.722677	0.0903298	0.184463	-0.323536	-0.338296	-0.145789	-0.142785	-0.90431	-0.93094	-0.707404	-0.525423
AMD1	adenosylmethionine decarboxylase 1	-4819	A	885.736	906.936	1070.22	1016.09	361.101	482.368	544.869	407.116	488.151	481.688	447.384	445.269	467.436	386.88	356.692	349.375	330.32	291.047	370.747	323.805	393.896	361.706	358.172	314.973	338.309	354.024	371.553	350.359	1.93519	2.0347	2.80109	2.54701	-0.527265	0.0419209	0.335282	-0.311285	0.0690675	0.0387287	-0.122281	-0.132209	-0.0281622	-0.406265	-0.547957	-0.582298	-0.671737	-0.856073
PQLC2L	PQ loop repeat containing 2-like	-4178	A	32.7603	34.6297	27.5982	32.035	19.6907	20.4151	19.8712	18.9309	22.8227	19.9672	18.8551	21.6801	20.1149	20.9829	20.3364	20.4714	19.0173	20.9859	19.5851	19.702	20.6524	21.0604	20.238	19.9155	18.2547	21.1763	19.4644	20.0413	2.56355	3.00199	1.35279	2.39343	-0.501887	-0.331987	-0.459547	-0.680104	0.232696	-0.437051	-0.697882	-0.0352795	-0.402407	-0.198821	-0.35045	-0.318787	-0.659827	-0.198109
UGT3A2	UDP glycosyltransferase 3 family, polypeptide A2	-4531	A	191.908	327.065	323.57	262.338	28.3946	33.0398	27.0834	27.8749	61.4727	64.5337	59.5748	61.5703	83.1581	88.9965	27.7605	22.1543	22.7048	25.196	35.5114	31.5582	28.1179	28.5167	32.3118	28.8864	26.7506	28.9198	25.2978	25.2134	1.36376	2.90715	2.86724	2.16802	-0.503437	-0.450393	-0.51841	-0.509372	-0.125711	-0.0907571	-0.147383	-0.124597	0.121919	0.18859	-0.510679	-0.574697	-0.568411	-0.539963
LCK	LCK proto-oncogene, Src family tyrosine kinase	-4335	A	160.154	211.143	140.669	192.32	79.8067	81.1521	76.9862	72.0758	91.2928	87.241	71.5237	81.1148	85.7961	79.8421	78.7819	71.4875	73.585	74.4906	78.2983	71.976	78.363	76.2583	81.6698	79.2559	75.0209	81.1454	75.0074	77.8542	1.88372	3.29919	1.34281	2.77667	-0.346728	-0.309379	-0.425026	-0.561339	-0.0278713	-0.140351	-0.576666	-0.310416	-0.180462	-0.345745	-0.375178	-0.577671	-0.519444	-0.494304
ARHGEF5	Rho guanine nucleotide exchange factor (GEF) 5	-4448	A	279.731	199.587	216.796	210.744	75.1414	77.3146	71.2982	71.216	107.272	103.324	94.1936	100.663	104.878	103.507	75.5277	62.3026	69.7106	72.6365	77.3586	70.9731	75.9072	73.7025	78.8758	76.8485	67.6016	78.3734	71.9295	78.1718	3.31038	1.82074	2.14062	2.02812	-0.492303	-0.45191	-0.563737	-0.565264	0.104901	0.0315234	-0.138183	-0.0179337	0.0604048	0.034922	-0.485123	-0.730937	-0.593245	-0.538861
POLR1B	polymerase (RNA) I polypeptide B, 128kDa	-4927	A	206.026	245.22	242.594	279.36	138.28	136.74	151.984	133.204	122.341	129.633	140.086	143.443	118.593	128.608	131.83	136.094	116.389	119.166	129.06	122.195	121.55	127.16	119.402	109.009	120.614	111.39	124.69	121.207	1.45304	2.36799	2.30669	3.16494	-0.128424	-0.164356	0.191498	-0.246916	-0.500483	-0.330261	-0.0862493	-0.00788667	-0.587988	-0.354208	-0.278989	-0.179443	-0.639439	-0.574605
CARNMT1	carnosine N-methyltransferase 1	-4323	A	233.046	304.514	275.162	303.172	159.468	139.201	138.375	148.99	175.466	173.295	159.051	155.449	152.549	161.131	146.956	141.586	152.715	147.36	153.622	144.621	158.599	154.98	132.18	132.719	135.871	135.504	152.026	142.432	1.35915	2.85746	2.2421	2.82932	-0.183391	-0.608284	-0.62561	-0.403059	0.152005	0.106489	-0.192126	-0.267651	-0.32845	-0.148529	-0.445694	-0.558287	-0.324975	-0.437241
ZNF202	zinc finger protein 202	-4110	A	104.155	99.9275	94.5686	105.402	69.4672	71.1187	74.7088	71.1796	71.5554	69.7638	69.4681	75.2164	71.6995	70.7411	65.623	68.4306	74.9814	76.4341	71.1938	68.3343	68.4162	68.5808	67.1822	60.0141	66.3459	72.4582	66.5453	66.1392	2.5936	2.22666	1.76153	2.70181	-0.417139	-0.273802	0.0378075	-0.268515	-0.235897	-0.391395	-0.417062	0.0818585	-0.223385	-0.30657	-0.750793	-0.507116	0.0614628	0.187548
HNRNPF	heterogeneous nuclear ribonucleoprotein F	-4983	A	510.302	481.163	530.515	551.886	278.914	353.433	283.504	280.616	296.206	343.475	289.693	326.184	320.404	308.408	282.703	303.616	279.994	299.497	320.151	296.58	316.645	292.912	266.407	237.125	253.797	298.005	275.774	263.976	2.22159	1.8694	2.4659	2.72421	-0.575108	0.325578	-0.519628	-0.554532	-0.366103	0.205222	-0.444826	-0.00376531	-0.0736331	-0.218622	-0.529307	-0.276544	-0.562053	-0.326319
CGNL1	cingulin-like 1	-4843	A	150.095	110.773	207.8	205.758	36.938	36.528	43.3012	43.5763	38.2054	39.9716	37.7838	40.1716	40.2015	36.5209	30.6347	29.7478	32.6823	40.163	35.1806	33.3146	35.4257	34.0239	34.8172	35.8438	31.9599	36.1179	33.5209	35.4739	1.94087	1.13633	3.12152	3.07975	-0.374321	-0.38271	-0.24413	-0.238502	-0.34839	-0.312253	-0.357016	-0.308161	-0.307549	-0.382855	-0.503287	-0.521432	-0.461393	-0.308338
ADGRG2	adhesion G protein-coupled receptor G2	-4841	A	132.643	102.477	207.814	143.45	19.9849	19.2152	18.5774	18.3088	25.2305	22.9478	23.9709	25.037	31.2523	30.4169	19.3527	19.132	19.7893	20.8756	19.3991	20.3441	18.9592	18.693	20.8373	22.7004	20.6187	20.5782	19.4667	19.7682	2.01782	1.36535	3.64372	2.25157	-0.418883	-0.435532	-0.449326	-0.455136	-0.305425	-0.354798	-0.332668	-0.309609	-0.175178	-0.193246	-0.432557	-0.437331	-0.423114	-0.399618
ARHGEF34P	Rho guanine nucleotide exchange factor (GEF) 34, pseudogene	-4449	A	669.848	400.359	448.956	443.439	68.7827	71.3901	67.524	67.122	123.262	121.1	124.667	127.748	153.225	147.099	58.1153	52.1311	62.1348	67.1458	70.4576	61.7273	66.8961	68.1726	72.6073	74.218	65.15	68.2673	61.9786	68.2212	3.50884	1.72036	2.04288	2.00627	-0.480161	-0.462858	-0.488515	-0.491183	-0.118605	-0.132956	-0.109283	-0.0888349	0.0802416	0.0395887	-0.550957	-0.590671	-0.524281	-0.491025
MALL	mal, T-cell differentiation protein-like	-4818	A	184.752	178.043	220.296	206.403	101.93	99.0369	98.9802	83.5743	119.318	108.098	100.855	108.009	104.717	100.993	85.5598	73.5558	73.2958	80.7755	80.1748	79.714	88.4825	85.2935	91.7845	86.0683	83.8436	84.715	81.2356	86.0384	1.99771	1.82695	2.90247	2.54881	-0.110461	-0.184096	-0.185538	-0.577683	0.332134	0.0465509	-0.137824	0.0442709	-0.0395253	-0.134306	-0.527145	-0.832696	-0.839314	-0.648925
KIAA1804	mixed lineage kinase 4	-4319	A	90.1922	130.627	97.0835	102.325	39.7778	43.2765	38.2066	38.5941	50.9787	51.6189	43.466	46.2784	50.4893	51.1498	35.1625	33.5316	37.8676	39.903	39.2819	40.7326	34.7716	35.9478	37.0239	37.8392	40.8852	39.5483	36.1973	42.9409	1.69037	3.39962	1.98168	2.20325	-0.440706	-0.292814	-0.507122	-0.490743	0.0327704	0.0598315	-0.284803	-0.165917	0.012082	0.0400017	-0.635802	-0.704743	-0.521456	-0.435416
TDRP	testis development related protein	-4567	A	396.13	418.816	420.309	490.625	173.239	176.914	179.749	168.23	208.788	212.118	174.914	183.774	179.847	180.422	213.502	235.411	243.053	240.983	200.054	183.176	235.324	240.061	207.49	235.171	227.135	211.951	225.739	225.849	1.89305	2.16616	2.18413	3.03066	-0.790296	-0.746057	-0.71192	-0.850603	-0.362335	-0.322242	-0.770128	-0.663464	-0.710748	-0.703821	-0.305575	-0.04182	0.0501814	0.0252537
FERMT1	fermitin family member 1	-4533	A	69.5946	93.5468	92.2207	66.6568	23.0159	23.2008	22.5983	21.6828	32.0888	32.3442	27.3664	29.3133	35.4911	37.9463	25.92	32.1151	25.9614	35.3721	24.0776	25.2329	22.6951	24.0723	23.0893	22.9725	22.8255	24.6032	24.361	25.4668	1.76868	2.9756	2.90878	1.62065	-0.578367	-0.569049	-0.599412	-0.64554	-0.121194	-0.108324	-0.35915	-0.261048	0.0502441	0.173956	-0.432035	-0.11987	-0.429949	0.0442473
ID1	inhibitor of DNA binding 1, dominant negative helix-loop-helix protein	-4676	A	959.646	659.084	716.91	994.949	135.759	162.581	101.919	154.302	264.592	350.951	203.802	235.325	174.438	239.241	118.665	99.4661	107.568	171.778	170.284	232.054	101.734	96.4365	134.702	120.017	118.051	182.687	132.842	127.75	2.83205	1.6162	1.85012	2.97486	-0.500787	-0.392283	-0.63768	-0.425773	0.0203766	0.369722	-0.225534	-0.0980159	-0.34432	-0.0821729	-0.569938	-0.6476	-0.614826	-0.35508
FAM169A	family with sequence similarity 169, member A	-4568	A	238.79	320.93	309.004	325.75	85.3738	121.599	147.133	96.6126	129.412	139.261	105.133	106.754	91.5812	104.066	107.076	109.452	98.6679	93.9842	111.415	107.139	126.345	136.43	130.684	133.72	156.223	113.629	134.953	132.192	1.42477	2.65078	2.47278	2.72272	-0.865079	-0.32439	0.0567183	-0.697331	-0.207771	-0.0607739	-0.570161	-0.545958	-0.772427	-0.586077	-0.541151	-0.50569	-0.666654	-0.736562
CDCP1	CUB domain containing protein 1	-4837	A	139.631	139.365	202.36	143.724	65.5647	72.3901	64.8599	60.5724	74.8015	75.5378	55.861	64.6516	64.373	58.1643	69.9114	55.4524	61.5037	61.4275	63.7399	62.5146	66.1908	61.0916	67.2948	64.9438	62.3898	67.4585	63.7212	64.4167	1.8255	1.81767	3.67273	1.94602	-0.355581	-0.154588	-0.376338	-0.502594	-0.0835802	-0.0618977	-0.641335	-0.38247	-0.390676	-0.573507	-0.227581	-0.653365	-0.47517	-0.477415
MFGE8	milk fat globule-EGF factor 8 protein	-4933	A	325.156	382.415	438.127	381.437	176.035	216.522	201.863	208.798	188.437	192.412	197.207	198.824	244.003	217.017	179.935	204.201	189.291	207.656	188.59	180.678	171.7	149.068	177.938	188.336	198.048	179.498	199.956	201.389	1.50038	2.32423	3.12581	2.31015	-0.645185	-0.0626464	-0.273566	-0.17379	-0.466738	-0.409549	-0.34055	-0.317288	0.332742	-0.0555312	-0.589072	-0.239921	-0.454446	-0.190213
RASGEF1A	RasGEF domain family, member 1A	-4164	A	364.376	366.212	240.291	277.827	87.6033	89.1591	83.6689	85.4221	141.653	131.898	107.892	120.806	122.369	115.606	88.5314	77.5884	81.6639	86.4252	83.3173	81.8501	87.8124	83.5259	91.4474	84.3456	87.901	90.3925	82.1777	88.1154	2.96416	2.987	1.42076	1.88764	-0.478424	-0.459074	-0.527362	-0.505555	0.193859	0.0725269	-0.22607	-0.0654375	-0.0459983	-0.130118	-0.46688	-0.602994	-0.552301	-0.493078
NLN	neurolysin (metallopeptidase M3 family)	-4532	A	462.923	672.736	592.688	538.717	189.051	174.379	205.837	175.534	272.191	288.618	232.006	215.495	238.127	239.318	140.459	173.936	151.838	161.121	155.373	153.064	152.398	176.779	174.723	188.404	193.66	155.272	177.26	183.43	1.56913	3.07379	2.49973	2.11268	-0.394916	-0.500136	-0.274536	-0.491856	0.201316	0.319119	-0.0868661	-0.205279	-0.042972	-0.0344298	-0.743393	-0.503315	-0.661785	-0.595214
PAK1IP1	PAK1 interacting protein 1	-4926	A	658.112	692.317	629.796	813.867	300.108	342.702	411.137	350.782	260.019	282.314	294.457	305.469	258.856	284.003	220.98	245.163	221.94	213.561	284.139	258.523	257.938	255.21	179.886	230.631	239.468	229.97	276.919	260.306	2.05951	2.27465	1.88142	3.03914	-0.192182	0.0757181	0.506148	0.126541	-0.444322	-0.304099	-0.227721	-0.158464	-0.451636	-0.293475	-0.68986	-0.537759	-0.683825	-0.736524
ZNF165	zinc finger protein 165	-4569	A	90.6321	90.5648	94.2714	93.7742	58.5315	55.0326	48.0518	52.4174	54.0391	54.0349	44.8577	53.8328	51.1972	46.1435	67.6752	57.0854	53.8634	54.2875	52.2244	50.9228	56.828	63.7471	58.386	59.1002	54.6049	57.9727	53.391	53.0625	2.19308	2.18826	2.4538	2.41818	-0.106565	-0.357222	-0.857314	-0.544571	-0.428393	-0.42869	-1.08614	-0.44317	-0.63198	-0.994025	0.548478	-0.210163	-0.440982	-0.410595
FHDC1	FH2 domain containing 1	-4440	A	267.359	251.001	301.202	265.591	50.4885	45.8026	106.296	70.3353	81.798	78.647	103.02	86.2416	100.118	107.998	29.4535	29.648	29.6496	30.9672	28.9017	34.5648	33.9509	37.1899	37.1467	40.0181	42.5428	35.6809	41.1217	47.6961	2.26389	2.05944	2.68689	2.24179	-0.446719	-0.505287	0.250801	-0.198659	-0.0553905	-0.0947736	0.209853	0.000149092	0.173591	0.272074	-0.709631	-0.707199	-0.707179	-0.69071
NDUFAF7	NADH dehydrogenase (ubiquinone) complex I, assembly factor 7	-4690	A	261.949	254.266	319.677	329.15	126.483	125.142	113.507	120.895	126.31	140	156.898	135.393	160.108	172.781	139.5	147.928	153.983	154.728	135.491	133.857	139.366	141.362	110.326	134.09	134.891	134.284	155.619	144.872	1.79301	1.65681	2.8165	2.98445	-0.608702	-0.632476	-0.838764	-0.707785	-0.611771	-0.369066	-0.0694597	-0.450737	-0.0125505	0.21213	-0.377922	-0.228495	-0.121147	-0.107948
PPARGC1B	peroxisome proliferator-activated receptor gamma, coactivator 1 beta	-4991	A	89.6477	63.8037	86.6731	93.0557	45.9408	40.2862	45.0581	40.4492	34.6595	35.7443	33.6771	34.496	35.3123	33.6203	29.0172	30.5526	34.5966	36.9403	35.8316	41.0031	34.5779	32.9216	39.6115	39.0828	31.2361	35.9875	34.842	34.5084	2.67662	1.19469	2.50605	2.87205	0.170404	-0.153836	0.119791	-0.144489	-0.476484	-0.414277	-0.532816	-0.485856	-0.439051	-0.536073	-0.800021	-0.711977	-0.480089	-0.345696
EARS2	glutamyl-tRNA synthetase 2, mitochondrial	-4109	A	244.804	226.632	211.581	239.255	148.454	156.561	150.527	144.11	164.426	159.178	160.357	164.956	143.312	155.34	133.156	163.736	141.091	136.452	143.501	144.555	148.153	145.462	140.217	130.733	140.603	137.916	148.342	148.658	2.77686	2.18381	1.69261	2.59577	-0.367555	-0.10298	-0.299918	-0.509341	0.153677	-0.0175732	0.0208911	0.170973	-0.535362	-0.142838	-0.866838	0.131174	-0.607868	-0.759242
DHRS3	dehydrogenase/reductase (SDR family) member 3	-4103	A	446.795	356.978	357.122	341.862	128.145	132.354	181.002	179.047	142.309	141.155	123.292	154.251	125.982	135.632	169.066	129.331	133.535	156.069	202.268	219.565	151.646	139.179	145.093	123.137	127.208	161.298	137.766	142.038	3.15894	2.0893	2.09101	1.90928	-0.635881	-0.585757	-0.00641185	-0.0296944	-0.467209	-0.480952	-0.693681	-0.324985	-0.661648	-0.546728	-0.148558	-0.62176	-0.571691	-0.303342
BRINP1	bone morphogenetic protein/retinoic acid inducible neural-specific 1	-5460	A	155.013	222.003	201.71	176.461	44.7416	50.1362	44.5184	69.5975	49.3054	45.6942	38.7745	45.3952	44.8548	41.8097	50.7069	42.8545	72.4342	104.215	49.0205	48.3315	67.8565	64.1849	52.9363	55.7366	54.7554	74.0319	65.3474	62.162	1.62592	2.98394	2.57256	2.06072	-0.609474	-0.500116	-0.613999	-0.1056	-0.516959	-0.590164	-0.73044	-0.596227	-0.607182	-0.66891	-0.488547	-0.64773	-0.0480954	0.596158
MRPS34	mitochondrial ribosomal protein S34	-4102	A	903.843	886.526	721.949	829.083	455.338	529.935	449.472	429.462	494.458	471.065	402.279	417.16	412.136	406.926	502.194	553.082	424.981	463.086	495.77	488.806	480.84	460.464	425.087	399.546	434.321	420.841	396.233	429.516	2.79208	2.67037	1.51365	2.26664	-0.360186	0.164111	-0.401418	-0.542056	-0.0852361	-0.249655	-0.733108	-0.628519	-0.663829	-0.700445	-0.0308641	0.326794	-0.573553	-0.305731
C9orf129	chromosome 9 open reading frame 129	-4096	A	255.765	304.231	266.015	230.153	145.507	166.616	171.2	157.872	145.811	150.616	132.266	146.156	144.759	146.139	143.018	158.469	150.473	157.572	164.696	162.45	157.784	168.383	160.684	139.531	158.809	159.591	160.536	160.732	2.10654	3.29988	2.35892	1.47594	-0.608185	-0.0884506	0.0244076	-0.303738	-0.600711	-0.482402	-0.934204	-0.592212	-0.626597	-0.592619	-0.669483	-0.289045	-0.485919	-0.311121
THY1	Thy-1 cell surface antigen	-4960	A	1356.87	1659.42	1255.39	1662.27	703.888	560.307	463.439	604.142	467.518	542.248	374.484	409.044	428.348	408.689	245.388	337.118	178.235	196.473	331.102	309.712	263.857	254.671	321.488	300.212	295.76	332.226	277.366	284.993	2.00289	2.73524	1.75724	2.74215	0.422248	0.0746885	-0.159794	0.180798	-0.149921	0.0309751	-0.375123	-0.291466	-0.244738	-0.292324	-0.687619	-0.465572	-0.850172	-0.806024
MAD2L2	MAD2 mitotic arrest deficient-like 2 (yeast)	-4450	A	998.049	828.066	782.821	860.389	422.028	502.677	454.839	474.01	559.954	588.072	494.12	532.047	512.789	526.156	466.667	475.238	434.696	444.567	448.203	445.567	440.446	456.5	461.901	435.646	471.049	491.766	466.188	478.139	3.21451	2.03697	1.72353	2.26088	-0.77582	-0.21713	-0.548524	-0.415722	0.179645	0.374433	-0.276409	-0.0136752	-0.147084	-0.0544836	-0.466589	-0.407216	-0.688065	-0.619681
FOXD3	forkhead box D3	-4700	A	69.8092	68.8731	62.5522	86.1698	36.8729	43.3027	38.4316	40.2756	40.6524	40.9907	30.087	35.9021	37.5864	35.4707	37.5696	35.253	36.4317	38.2781	35.263	32.0558	36.4415	35.5332	39.4707	34.421	33.9287	42.0774	36.6067	36.3631	2.15067	2.07822	1.58896	3.41704	-0.398709	0.0989838	-0.278056	-0.135323	-0.106159	-0.0799725	-0.923956	-0.473852	-0.343479	-0.50724	-0.344781	-0.524093	-0.43286	-0.289943
SYT2	synaptotagmin II	-4941	A	174.468	156.568	193.006	181.135	95.1841	89.831	77.1108	117.652	77.6592	68.0929	66.1596	75.7965	75.1449	69.3192	71.6352	56.3897	70.0071	66.1332	88.9295	82.7031	61.3508	67.7456	82.3928	72.0386	68.6824	75.827	71.0507	69.6657	2.25863	1.77965	2.75468	2.43703	0.137114	-0.00612654	-0.346498	0.738316	-0.331825	-0.587804	-0.639537	-0.381669	-0.399103	-0.554992	-0.493017	-0.900965	-0.536585	-0.640244
JADE1	jade family PHD finger 1	-4439	A	525.029	472.901	561.657	520.723	149.77	175.851	160.816	152.961	226.58	221.777	315.322	285.887	187.828	198.009	148.257	155.348	150.475	129.451	145.022	147.849	139.992	163.856	153.725	145.055	150.294	154.695	164.318	157.883	2.3452	1.9396	2.6302	2.31169	-0.574603	-0.371671	-0.488651	-0.549775	0.0230406	-0.0143298	0.713518	0.484492	-0.278484	-0.199263	-0.586375	-0.531196	-0.569118	-0.7327
NMI	N-myc (and STAT) interactor	-4794	A	19.7768	19.082	22.7342	16.8184	12.3406	11.3284	11.3161	12.3897	10.0497	10.822	9.58468	9.79791	10.6374	10.5048	11.3449	11.9749	10.1238	9.86416	9.59888	9.9051	10.1833	9.86279	9.89819	10.3235	9.20392	10.5443	9.24696	9.96699	2.3573	2.15305	3.22671	1.48763	0.171253	-0.126307	-0.129903	0.1857	-0.502197	-0.275171	-0.6389	-0.576216	-0.329421	-0.368405	-0.12143	0.0637528	-0.480419	-0.55674
HSD17B4	hydroxysteroid (17-beta) dehydrogenase 4	-4934	A	432.906	530.56	531.079	486.337	285.812	296.895	318.19	345.112	252.455	289.866	288.758	267.1	264.324	255.29	262.329	294.463	269.857	301.258	262.143	254.08	254.797	233.823	236.481	267.544	278.153	253.687	281.467	260.262	1.5484	2.73556	2.74188	2.19795	-0.239788	-0.105061	0.153824	0.48111	-0.645301	-0.190504	-0.203973	-0.467273	-0.501019	-0.610844	-0.525269	-0.134626	-0.433752	-0.052015
ANO9	anoctamin 9	-4447	A	225.162	186.355	212.022	210.944	130.524	135.089	121.563	114.908	147.076	140.859	127.309	140.786	141.173	139.384	127.493	111.007	116.521	119.807	120.266	117.201	126.448	125.425	135.678	125.956	121.508	131.642	121.593	124.224	2.85492	1.56592	2.41846	2.38264	-0.288582	-0.13692	-0.586197	-0.807268	0.261212	0.0547232	-0.395348	0.0523006	0.0651627	0.00571721	-0.389248	-0.936835	-0.753699	-0.644528
FUT2	fucosyltransferase 2 (secretor status included)	-4698	A	87.498	83.5535	71.4265	105.488	48.7709	41.6483	43.6628	42.4165	48.6589	46.2165	42.3133	47.5049	52.8705	42.7284	43.6411	45.8547	41.1383	43.5776	41.9388	42.0748	41.637	47.2449	46.5053	45.3796	44.3011	43.1322	43.9984	46.891	2.33755	2.08637	1.31416	3.48306	-0.128459	-0.582	-0.453724	-0.533086	-0.135593	-0.291116	-0.539656	-0.209074	0.132591	-0.513221	-0.455106	-0.31415	-0.614474	-0.459149
C1orf94	chromosome 1 open reading frame 94	-4160	A	136.847	165.407	123.493	118.949	72.9681	73.4025	68.1479	64.0221	76.2478	74.0335	65.2925	72.1159	79.7712	75.1533	68.9843	58.9339	59.784	62.7425	68.9697	67.0655	70.7338	73.1733	74.6363	71.7918	67.6977	75.5967	69.7582	72.6255	2.33157	3.49443	1.78785	1.60282	-0.269365	-0.251679	-0.465628	-0.633617	-0.135827	-0.225987	-0.581888	-0.304066	0.00763415	-0.180393	-0.431574	-0.840789	-0.806175	-0.685717
TNFSF11	tumor necrosis factor (ligand) superfamily, member 11	-4842	A	34.5889	32.0929	47.6028	44.4032	19.4912	19.7737	19.3506	20.2672	20.6671	20.2366	18.6823	20.179	20.2442	19.3281	19.288	17.6657	18.6494	18.9277	19.2219	18.7226	19.415	18.2386	20.8458	19.2269	18.4749	19.4745	19.9972	20.112	1.6287	1.29715	3.35734	2.93232	-0.376738	-0.339215	-0.39541	-0.273664	-0.220546	-0.277725	-0.484184	-0.285375	-0.27671	-0.398399	-0.403732	-0.619212	-0.488551	-0.451584
TEAD4	TEA domain family member 4	-4162	A	1145.03	1241.09	852.732	1025.11	322.573	435.958	393.155	334.541	494.969	493.69	379.982	418.19	382.719	383.44	219.456	243.923	216.682	237.811	323.721	314.03	278.122	283.422	274.713	209.955	230.918	290.885	279.283	266.644	2.58857	2.93516	1.53392	2.15587	-0.378939	0.0301634	-0.124273	-0.335759	0.243078	0.238466	-0.171803	-0.0339447	-0.161928	-0.159325	-0.750994	-0.662716	-0.761003	-0.684769
GPR176	G protein-coupled receptor 176	-4457	A	334.995	342.111	462.194	506.745	85.774	79.1629	74.3344	74.9811	162.947	170.99	112.387	119.163	160.608	122.296	131.317	123.825	79.0928	82.552	75.83	85.1549	72.1466	79.3594	81.4572	88.1388	100.59	89.8795	110.492	117.501	1.63543	1.69745	2.74407	3.13238	-0.536759	-0.594381	-0.636466	-0.630829	0.13587	0.205978	-0.304803	-0.245744	0.115482	-0.218438	-0.139811	-0.205114	-0.594992	-0.564841
ADGRG5	adhesion G protein-coupled receptor G5	-4675	A	187.669	148.25	170.476	204.124	80.1704	83.3721	77.1937	75.4767	95.9735	90.5979	96.9041	104.835	97.2217	104.458	79.8546	68.447	72.6835	74.6814	73.5881	75.1112	79.6264	80.9383	86.5093	77.3454	77.0932	78.2054	81.527	82.4036	2.58756	1.46757	2.09905	3.0551	-0.466743	-0.375773	-0.551317	-0.600102	-0.0177359	-0.170471	0.00870559	0.234038	0.0177278	0.223343	-0.475713	-0.799832	-0.679464	-0.622699
SLC16A1	solute carrier family 16 (monocarboxylate transporter), member 1	-4844	A	530.489	513.183	822.138	711.312	253.993	270.322	254.424	237.834	256.466	258.934	243.96	235.992	223.413	207.507	210.085	206.351	178.776	160.806	241.05	222.517	229.652	219.669	221.634	204.65	216.809	223.588	228.062	214.262	1.5699	1.45894	3.43986	2.72928	-0.202902	-0.0982074	-0.200139	-0.306505	-0.187045	-0.171218	-0.26723	-0.318319	-0.398968	-0.500951	-0.484426	-0.508367	-0.685169	-0.800386
NFE2L3	nuclear factor, erythroid 2-like 3	-4809	A	89.2954	82.5995	133.506	111.751	19.0113	20.0216	23.4354	24.1792	26.9567	29.3668	35.8968	31.6156	34.5382	41.644	22.2121	25.1959	20.9687	26.3618	32.7136	32.8557	34.3834	31.8185	30.5165	32.9652	39.1424	29.8355	33.9542	41.1357	1.75757	1.5157	3.35452	2.56869	-0.781206	-0.744713	-0.6214	-0.594532	-0.494207	-0.407148	-0.171274	-0.325921	-0.220352	0.0363222	-0.665588	-0.557807	-0.7105	-0.515694
KDF1	keratinocyte differentiation factor 1	-4176	A	271.218	267.48	211.857	247.01	149.777	154.277	148.145	130.402	174.416	154.534	151.376	161.277	150.85	154.688	154.746	132.689	133.512	135.635	144.922	140.4	142.131	146.006	163.335	146.024	151.547	155.549	152.735	155.115	2.88419	2.78398	1.29284	2.23522	-0.37137	-0.250741	-0.415133	-0.890786	0.289149	-0.243864	-0.328527	-0.0630788	-0.342625	-0.23974	-0.238165	-0.829471	-0.807403	-0.750504
SNORD78	small nucleolar RNA, C/D box 78	-4758	A	453.449	464.244	649.012	473.003	103.813	148.388	143.696	126.839	101.45	120.99	264.677	223.057	119.167	142.512	91.8875	109.806	98.7945	81.9054	165.595	164.453	167.404	121.293	107.853	114.974	149.489	118.922	146.82	120.84	1.89408	1.97142	3.29522	2.03418	-0.610927	-0.291566	-0.325183	-0.445959	-0.62786	-0.487862	0.5416	0.243405	-0.500923	-0.333665	-0.696373	-0.56799	-0.646886	-0.76789
RAB25	RAB25, member RAS oncogene family	-4471	A	162.254	175.541	140.845	202.079	47.5505	49.7144	51.0335	44.7415	79.9456	78.4863	70.0043	71.5745	84.8093	76.2653	48.6418	41.7178	40.3966	47.2361	47.4723	49.2176	47.664	44.7278	49.3033	52.704	43.9904	54.4154	48.1853	48.3071	2.11415	2.42328	1.61603	3.04071	-0.554575	-0.504229	-0.473538	-0.619929	0.199137	0.165184	-0.0321602	0.00437358	0.312295	0.11351	-0.529184	-0.690278	-0.721019	-0.561889
LAMC2	laminin, gamma 2	-4286	A	84.6025	103.699	90.3532	82.9697	46.9876	47.1631	43.2628	45.5023	60.3528	64.3335	43.8545	48.1376	49.4768	46.3499	50.6483	49.5994	50.4138	52.4251	46.2113	46.8365	51.409	48.202	52.483	50.076	48.6984	48.2317	44.2736	49.5128	1.91914	3.16631	2.29471	1.81251	-0.537425	-0.525963	-0.780689	-0.634427	0.335431	0.59541	-0.742046	-0.462321	-0.374863	-0.579071	-0.298353	-0.366857	-0.313666	-0.182313
CBLC	Cbl proto-oncogene C, E3 ubiquitin protein ligase	-4173	A	197.523	181.684	165.296	174.513	108.169	117.126	103.306	108.105	133.868	121.893	99.7269	115.192	118.436	107.273	118.26	98.0938	100.27	102.793	107.672	99.5806	107.212	104.235	113.771	108.702	101.172	120.211	105.611	110.816	2.97655	2.37104	1.74456	2.09692	-0.439325	-0.0969202	-0.62524	-0.441763	0.543093	0.0853177	-0.762057	-0.170844	-0.0468331	-0.473578	-0.0535591	-0.824485	-0.741308	-0.644854
CARD11	caspase recruitment domain family, member 11	-4159	A	153.523	170.935	124.136	131.093	80.5823	83.0632	76.2478	74.5844	91.6814	90.7653	73.4451	82.6731	83.4978	78.9826	82.5495	70.4178	74.9185	77.526	78.258	72.7442	78.5008	77.9262	84.532	79.1373	77.2757	85.3944	78.7665	81.196	2.65093	3.36722	1.44197	1.72817	-0.349749	-0.247689	-0.528061	-0.596491	0.106855	0.069167	-0.643363	-0.263734	-0.229807	-0.415555	-0.268819	-0.767901	-0.58275	-0.47548
LINC00371	long intergenic non-protein coding RNA 371	-4208	A	176.582	95.238	131.527	146.941	53.8211	57.4534	48.8032	41.735	50.4417	49.9531	34.6898	46.5079	48.4047	41.4006	45.0954	43.7403	46.3342	44.2006	49.4275	39.4179	47.6027	45.9204	46.7456	45.3925	42.1055	45.0345	40.3561	42.481	3.43479	1.06193	2.12051	2.57015	-0.146231	-0.0402739	-0.292608	-0.498791	-0.244812	-0.259063	-0.704306	-0.359562	-0.30423	-0.508545	-0.400766	-0.440296	-0.36463	-0.426869
POU5F1P4	POU class 5 homeobox 1 pseudogene 4	-4328	A	250.345	478.195	292.543	331.417	71.9087	126.143	68.0353	66.172	71.1343	66.9527	79.7436	79.0628	71.1166	72.685	72.6623	64.065	65.6853	65.1427	81.2054	68.19	73.6831	76.0104	79.1922	75.1392	74.0241	74.5481	71.4311	68.226	1.40537	3.71919	1.8339	2.22866	-0.40664	0.144112	-0.445974	-0.464897	-0.414504	-0.456968	-0.327077	-0.333991	-0.414684	-0.398757	-0.398988	-0.486293	-0.469839	-0.475348
NOCT	nocturnin	-4163	A	525.571	528.77	389.801	459.294	259.459	238.875	214.949	212.065	269.66	294.271	245.907	248.924	241.718	258.689	222.627	207.342	189.257	184.226	226.754	246.009	227.946	212.352	224.594	197.695	222.416	207.438	222.781	205.266	2.83495	2.86958	1.36492	2.11734	-0.046327	-0.269197	-0.528251	-0.559476	0.0641238	0.330591	-0.193063	-0.160395	-0.238417	-0.0546632	-0.445119	-0.610612	-0.806427	-0.86089
SLC44A4	solute carrier family 44, member 4	-4446	A	152.753	135.665	150.034	157.578	78.0335	81.0298	77.4949	70.7268	103.413	96.4739	87.9665	94.6093	94.2457	99.6843	85.6301	81.975	74.3253	73.0945	76.66	71.6216	86.0269	81.5807	87.3724	81.1312	79.7477	82.5233	80.3865	83.1768	2.449	1.74821	2.33746	2.64686	-0.615162	-0.492286	-0.637248	-0.914801	0.42562	0.141054	-0.207822	0.0645915	0.0496786	0.272707	-0.303633	-0.453524	-0.767229	-0.817705
NOLC1	nucleolar and coiled-body phosphoprotein 1	-4976	A	529.182	552.052	537.681	559.28	323.647	346.603	347.256	307.111	312.629	332.133	334.906	327.581	334.836	334.476	232.899	279.905	232.063	226.831	301.527	285.245	291.262	276.424	295.005	291.164	288.575	263.912	274.752	267.364	2.12792	2.37429	2.21948	2.45215	-0.0862483	0.161041	0.168084	-0.264386	-0.20495	0.00516406	0.0350356	-0.0438756	0.0342832	0.0304044	-1.06386	-0.557468	-1.07286	-1.12923
POLR3G	polymerase (RNA) III (DNA directed) polypeptide G (32kD)	-4929	A	448.362	758.099	913.532	1006.36	141.54	174.527	229.421	183.05	42.8396	47.4185	34.9745	39.6865	47.1937	47.8114	46.9117	49.4672	63.0244	54.1051	62.7533	59.3421	59.0771	52.1687	42.5532	39.1802	42.1508	50.7254	50.1327	46.5774	1.03843	2.20484	2.79016	3.13972	-0.116989	0.00723174	0.21395	0.0393276	-0.488673	-0.47143	-0.518291	-0.500547	-0.472277	-0.469951	-0.473339	-0.463715	-0.412662	-0.44625
LINC00337	long intergenic non-protein coding RNA 337	-4677	A	159.998	124.64	138.006	162.561	84.2723	94.2799	86.035	87.038	86.3946	84.2411	89.604	100.656	90.9478	98.701	86.3206	74.7399	80.6199	88.9754	89.1694	86.458	88.5303	85.5368	91.0905	90.5823	87.8241	86.9621	82.5712	89.794	2.92137	1.29963	1.91264	3.03889	-0.551913	-0.092901	-0.471064	-0.425059	-0.454568	-0.553345	-0.307368	0.199556	-0.245729	0.109883	-0.457962	-0.989132	-0.719434	-0.336197
ST14	suppression of tumorigenicity 14 (colon carcinoma)	-4172	A	162.616	154.678	140.331	149.42	96.8785	97.0158	90.0039	82.6759	114.856	109.246	85.7293	95.2353	97.3465	95.5989	95.2966	80.0542	83.0853	88.3255	94.0459	86.5297	89.2496	90.4081	98.2998	95.6509	88.1287	96.6301	91.1888	92.8458	2.78792	2.42595	1.7717	2.18619	-0.209715	-0.203453	-0.523199	-0.857355	0.61007	0.354253	-0.718121	-0.284646	-0.188375	-0.268066	-0.281851	-0.976906	-0.838688	-0.599731
MARVELD3	MARVEL domain containing 3	-4835	A	89.3244	93.0603	146.532	121.104	41.0201	46.2123	46.7127	35.9126	47.6928	46.3164	37.889	41.7041	43.2505	43.4253	44.9478	37.7432	39.7693	44.4435	43.3938	41.8379	42.7784	39.7757	44.7487	43.7577	40.317	44.1456	41.075	45.706	1.40458	1.54772	3.59642	2.62218	-0.446127	-0.247193	-0.22802	-0.641811	-0.190471	-0.243204	-0.566089	-0.419918	-0.36067	-0.353974	-0.295643	-0.571675	-0.494049	-0.314964
DENND2C	DENN/MADD domain containing 2C	-4963	A	36.2306	38.4009	30.422	38.131	26.813	17.5672	17.8734	20.6603	18.5945	20.3971	18.252	18.8186	21.3201	20.4733	18.0227	18.0975	18.9163	18.7866	20.0008	20.3013	17.4487	18.9003	18.0078	18.593	17.7326	18.7127	17.2577	16.9705	2.36207	2.70982	1.43132	2.66658	0.853027	-0.62847	-0.579406	-0.132843	-0.463868	-0.175017	-0.518746	-0.427949	-0.0271196	-0.162809	-0.555484	-0.543503	-0.412303	-0.433086
SNTG2	syntrophin, gamma 2	-4534	A	60.7048	67.8088	66.7367	63.549	38.6955	38.328	36.7942	36.9135	45.6052	44.3896	41.6023	45.3932	44.5119	45.1938	37.2545	32.8459	33.4519	39.4057	40.5406	38.1786	38.6471	37.0877	39.8734	38.5715	36.7122	39.0013	38.3563	38.4019	1.86972	2.62078	2.50743	2.17041	-0.457186	-0.496037	-0.658196	-0.645583	0.273335	0.144812	-0.149865	0.25092	0.157747	0.229842	-0.609526	-1.07562	-1.01155	-0.382095
EZR	ezrin	-4602	A	1590.74	1024.55	1574.88	1281.88	550.173	604.728	597.554	522.663	363.371	411.987	413.543	449.431	523.992	458.556	577.722	675.084	559.045	579.929	603.506	548.157	565.742	546.886	583.95	573.573	567.429	528.094	563.888	553.736	3.0099	1.18489	2.95877	2.01434	-0.3442	-0.168352	-0.191474	-0.432873	-0.946325	-0.789622	-0.784606	-0.668926	-0.428591	-0.639514	-0.2554	0.0584302	-0.315602	-0.248287
CYP2B7P	cytochrome P450, family 2, subfamily B, polypeptide 7, pseudogene	-4223	A	120.559	89.0928	87.8796	90.2294	53.1707	55.6064	49.7167	48.8884	60.6785	53.7438	48.3916	53.7597	53.8017	54.7378	48.6321	42.4207	48.3762	49.3319	47.5714	47.5168	49.9198	51.6232	50.5071	51.2185	50.6165	51.0603	50.6355	51.6349	3.66579	1.8352	1.76462	1.90132	-0.254606	-0.112906	-0.455547	-0.503734	0.182169	-0.221268	-0.532635	-0.220343	-0.217896	-0.163438	-0.518643	-0.879997	-0.533532	-0.477935
ZDHHC23	zinc finger, DHHC-type containing 23	-5506	A	89.0231	83.9378	95.1088	92.7526	50.7149	52.2041	47.8973	47.7827	54.3476	55.5186	43.6378	49.1889	53.0656	51.1047	63.1044	67.3621	58.6207	58.4635	53.3709	52.6712	50.7615	49.2331	50.3935	50.0373	47.199	52.7131	48.502	52.7758	2.20691	1.84619	2.63859	2.47145	-0.510403	-0.404769	-0.71026	-0.71839	-0.252726	-0.169658	-1.0124	-0.618642	-0.343661	-0.482755	0.368424	0.67043	0.0503822	0.0392317
SLC43A1	solute carrier family 43 (amino acid system L transporter), member 1	-4559	A	557.998	441.729	660.846	548.396	176.267	201.196	173.605	181.549	158.675	157.309	133.924	140.844	161.967	149.02	238.946	244.711	265.069	241.912	189.082	188.114	229.439	230.043	219.743	216.116	226.911	224.108	243.068	264.908	2.33389	1.44611	3.1192	2.26058	-0.580856	-0.390512	-0.601182	-0.540529	-0.715179	-0.72561	-0.904173	-0.851335	-0.690045	-0.788905	-0.102268	-0.0582479	0.0971995	-0.079615
SLCO2A1	solute carrier organic anion transporter family, member 2A1	-4436	A	104.792	94.1462	110.263	90.6901	56.4657	59.7926	55.7042	52.7614	66.7084	63.6676	59.8489	64.5686	64.0974	69.0925	54.675	47.8012	55.1419	50.9964	55.6762	54.5441	53.0503	54.9411	57.6218	54.5403	50.8839	56.9358	50.7291	56.5591	2.58866	1.92774	2.92831	1.71316	-0.411652	-0.205103	-0.458936	-0.641634	0.224261	0.0354757	-0.201609	0.0914127	0.0621548	0.37228	-0.522831	-0.949589	-0.493844	-0.751216
PMM2	phosphomannomutase 2	-4992	A	767.445	422.863	610.848	775.351	176.74	235.564	235.585	213.695	138.349	135.398	232.771	219.225	180.07	167.161	126.816	162.29	129.269	150.88	178.645	189.919	154.413	140.75	115.652	126.453	144.292	139.261	164.199	148.355	2.97803	1.05045	2.10202	3.02225	-0.326358	0.00270155	0.00282266	-0.11963	-0.541113	-0.557622	-0.0129182	-0.088699	-0.30773	-0.379943	-0.605628	-0.407186	-0.591907	-0.471013
KLK7	kallikrein-related peptidase 7	-4220	A	118.753	89.734	93.3008	98.0085	55.1148	57.2829	53.7452	51.5324	65.6882	67.8539	53.9852	60.2822	55.835	57.8129	57.6984	50.9458	49.6422	54.563	55.3955	54.4277	58.7132	52.0762	59.9934	61.1766	54.9749	57.7536	51.0216	57.0262	3.43943	1.66025	1.87893	2.16757	-0.462291	-0.329363	-0.546261	-0.681934	0.185973	0.318757	-0.53155	-0.145474	-0.418133	-0.296867	-0.30389	-0.717899	-0.797821	-0.496122
TRIM14	tripartite motif containing 14	-4284	A	172.388	182.536	163.016	141.992	89.8173	92.4084	79.4315	79.1269	107.421	100.438	82.047	90.4104	90.6046	93.2743	104.323	104.116	91.7435	89.9292	80.1347	79.2426	100.606	106.828	91.0842	81.1192	82.7029	85.5422	83.7068	88.5711	2.55092	2.91474	2.21494	1.4612	-0.40931	-0.316416	-0.781652	-0.792571	0.221791	-0.0285584	-0.687882	-0.388047	-0.381084	-0.28537	0.110719	0.103323	-0.340254	-0.405296
PAQR5	progestin and adipoQ receptor family member V	-4325	A	75.281	138.912	102.882	110.815	31.5926	34.4647	31.9984	29.8855	46.5936	43.521	36.6031	38.2876	41.7848	47.6926	35.3855	34.9891	38.1036	35.9977	31.801	29.287	35.1654	36.5503	35.3943	35.2195	33.1041	35.0345	35.8045	33.8502	1.09185	3.48794	2.13121	2.42993	-0.553287	-0.445135	-0.538007	-0.617572	0.0115917	-0.10411	-0.364611	-0.301179	-0.169489	0.0529767	-0.410461	-0.425389	-0.308109	-0.387408
SLC38A5	solute carrier family 38, member 5	-4486	A	137.493	131.505	135.029	124.751	75.2209	79.4873	77.6008	63.9961	91.1581	85.6666	81.701	86.9325	91.2345	81.4688	72.237	63.927	64.1717	64.1799	72.9983	67.2227	73.4066	68.9678	78.449	74.8076	67.2008	74.8177	71.193	75.5281	2.53275	2.25292	2.41762	1.93727	-0.377493	-0.178106	-0.266267	-0.902078	0.367322	0.110682	-0.0746478	0.169841	0.370893	-0.0855013	-0.516942	-0.905304	-0.893871	-0.893488
FAM46B	family with sequence similarity 46, member B	-4105	A	811.4	586.505	542.857	645.136	354.738	312.656	292.21	287.895	268.523	272.665	187.357	253.415	224.308	221.387	239.335	240.004	206.922	219.11	231.214	219.236	197.916	175.503	218.318	167.855	209.288	231.791	210.662	207.759	3.35443	1.89598	1.61292	2.2762	0.392967	0.120063	-0.0125242	-0.0405074	-0.166136	-0.139276	-0.692498	-0.264114	-0.452872	-0.471813	-0.355419	-0.351081	-0.565621	-0.486583
SNORA10	small nucleolar RNA, H/ACA box 10	-4984	A	320.496	317.166	321.758	322.36	156.904	204	205.895	157.058	150.776	187.974	210.314	216.81	203.573	217.705	183.638	210.15	162.917	195.135	193.649	199.8	190.862	189.689	173.871	190.385	162.013	185.219	172.748	172.144	2.2859	2.21926	2.31114	2.32319	-0.987342	-0.0450325	-0.00710471	-0.98426	-1.10996	-0.36569	0.0813169	0.211278	-0.0535666	0.2292	-0.452451	0.0780232	-0.867038	-0.222404
FAM162B	family with sequence similarity 162, member B	-4316	A	128.637	189.368	128.252	162.764	88.3825	65.9839	58.2634	63.7831	74.6526	70.7593	57.1219	64.9714	64.8986	65.3292	59.7454	52.4318	55.2814	58.0858	60.6192	63.9049	56.7118	59.9085	50.6764	54.1186	54.4469	49.9799	59.1527	67.6301	1.5897	3.37284	1.57838	2.59172	0.407758	-0.2499	-0.476585	-0.314519	0.00462612	-0.109687	-0.5101	-0.279628	-0.281764	-0.269122	-0.433069	-0.647809	-0.56414	-0.481799
RPL39L	ribosomal protein L39-like	-4526	A	184.246	202.988	203.459	273.89	77.9172	75.2007	70.6238	70.0208	90.7829	95.2673	80.2878	75.3112	93.5664	97.5495	46.8584	43.0654	47.4674	47.0325	48.1589	49.8052	47.1971	53.5524	50.5901	52.4291	53.0482	50.8661	53.2346	53.9043	1.72597	2.05287	2.06109	3.28961	-0.128728	-0.176112	-0.255946	-0.266464	0.0956872	0.173909	-0.0873783	-0.174185	0.144241	0.213718	-0.670485	-0.736646	-0.659862	-0.667447
COA7	cytochrome c oxidase assembly factor 7 (putative)	-4989	A	369.589	264.385	409.67	415.195	143.751	165.845	167.854	159.595	143.053	143.247	145.083	149.865	135.886	135.594	128.324	135.052	118.72	132.672	142.811	142.546	129.025	131.342	93.4285	84.9151	82.4128	102.801	106.558	85.7827	2.33748	1.14693	2.79106	2.85358	-0.218242	0.0317919	0.0545204	-0.0389352	-0.226134	-0.223944	-0.203163	-0.149046	-0.307248	-0.310543	-0.39282	-0.31668	-0.501501	-0.343612
M1AP	meiosis 1 associated protein	-4697	A	113.237	129.771	99.7939	193.991	34.6668	34.3242	32.3435	30.9939	36.559	34.8945	33.8181	35.7721	35.7152	36.035	34.2964	31.712	31.7912	31.6184	31.164	31.9311	34.7779	34.1249	34.5699	33.2689	31.9263	33.0037	31.641	33.2555	1.7279	2.16512	1.37243	3.86331	-0.349736	-0.358794	-0.411171	-0.446859	-0.2997	-0.343714	-0.372178	-0.320508	-0.322012	-0.313555	-0.359529	-0.42787	-0.425776	-0.430346
NOP16	NOP16 nucleolar protein	-4948	A	142.36	144.724	144.756	137.729	87.9683	109.797	101.465	97.3091	83.8723	82.5684	76.0732	84.6918	79.1487	79.7447	79.0447	86.1148	78.8236	80.7337	84.5406	80.731	77.6557	75.3877	77.6094	69.2485	77.615	80.8695	75.9854	79.3774	2.28072	2.38626	2.38769	2.07394	-0.148047	0.826674	0.454644	0.269049	-0.330942	-0.389169	-0.679199	-0.294352	-0.541867	-0.515256	-0.546511	-0.230809	-0.556382	-0.471093
ZNF480	zinc finger protein 480	-4771	A	348.289	341.029	409.303	373.535	212.527	201.794	216.998	214.941	209.223	227.798	254.816	252.3	260.89	225.554	213.058	241.288	233.327	231.091	246.552	257.211	205.532	210.007	204.603	221.004	201.906	217.041	221.33	211.986	1.91517	1.78031	3.04841	2.38407	-0.606405	-0.805758	-0.523376	-0.561572	-0.66778	-0.322775	0.179044	0.132313	0.291868	-0.364458	-0.596544	-0.0722164	-0.220078	-0.261605
SLC24A3	solute carrier family 24 (sodium/potassium/calcium exchanger), member 3	-4170	A	73.6319	78.3528	68.5237	78.0736	48.1771	49.1589	47.1107	41.951	58.4872	50.6801	48.1756	49.2722	50.8577	47.3574	49.0799	39.3295	44.1325	42.5574	51.343	47.9606	46.7319	47.693	49.8322	46.6342	44.6859	48.7285	45.8301	46.4628	2.18152	2.64596	1.67897	2.61849	-0.322726	-0.226137	-0.427646	-0.935258	0.69158	-0.0764826	-0.322883	-0.214995	-0.0590114	-0.403374	-0.233918	-1.19316	-0.720642	-0.875599
SDHD	succinate dehydrogenase complex, subunit D, integral membrane protein	-4939	A	383.953	396.561	374.664	404.393	278.338	259.015	285.175	287.417	230.421	240.436	251.991	245.304	244.689	253.233	245.184	229.946	253.862	264.862	256.565	255.144	250.495	237.798	196.463	215.853	221.431	232.836	233.072	227.594	2.1709	2.40356	1.9995	2.54808	0.221947	-0.134622	0.348117	0.389479	-0.662285	-0.477467	-0.264252	-0.387647	-0.398996	-0.241325	-0.389849	-0.671044	-0.229715	-0.0267365
APELA	apelin receptor early endogenous ligand	-4664	A	1128.33	548.809	1472.86	1496.92	31.6167	45.716	25.2221	22.0847	92.2635	101.269	137.732	133.025	191.475	158.65	28.6986	25.3011	33.7079	24.9235	70.1212	82.5983	21.7656	24.5257	39.333	41.031	29.7478	73.7335	72.4576	35.5105	2.19821	0.79411	3.03296	3.09126	-0.458973	-0.424812	-0.474466	-0.482068	-0.312034	-0.290216	-0.20187	-0.213276	-0.0716585	-0.151191	-0.466043	-0.474275	-0.453906	-0.47519
MCOLN2	mucolipin 2	-4313	A	19.9385	29.3507	22.2184	21.4916	12.2517	11.6747	11.6167	11.8278	14.0427	13.0703	12.2235	13.1026	14.2141	11.8001	12.0453	12.003	11.4075	12.0804	11.4337	12.1679	11.8876	11.9318	12.5322	12.186	11.6763	12.1987	12.2969	11.365	1.48154	3.74843	2.03065	1.85561	-0.369763	-0.50873	-0.522698	-0.471851	0.0615895	-0.172619	-0.376566	-0.164823	0.102874	-0.478526	-0.419478	-0.429672	-0.573083	-0.411019
LYAR	Ly1 antibody reactive	-4924	A	275.087	286.576	286.252	345.553	146.667	152.6	174.551	152.483	141.273	140.266	139.401	155.228	152.506	160.452	95.8762	115.181	104.93	106.164	116.346	104.797	124.04	111.166	102.281	99.236	100.928	106.446	116.233	110.319	1.91865	2.09603	2.09102	3.00657	-0.0640471	0.0275514	0.366449	0.0257387	-0.147335	-0.162878	-0.176239	0.068124	0.026092	0.148775	-0.848217	-0.55017	-0.708433	-0.689378
SIGIRR	single immunoglobulin and toll-interleukin 1 receptor (TIR) domain	-4175	A	287.969	273.657	247.541	262.607	164.889	169.038	172.543	158.428	205.217	200.957	154.001	177.679	163.187	160.262	189.612	162.41	161.283	172.145	151.859	154.027	174.48	175.845	175.214	156.147	159.668	171.715	161.787	166.86	2.81589	2.43102	1.72876	2.1339	-0.493756	-0.38218	-0.287937	-0.667503	0.590673	0.476122	-0.78655	-0.149819	-0.539512	-0.618172	0.171056	-0.560406	-0.590733	-0.298634
LPAR3	lysophosphatidic acid receptor 3	-4304	A	247.898	336.037	207.714	187.511	44.5183	41.9778	39.4688	39.7982	88.2157	102.728	65.2446	70.3127	81.8154	63.0526	42.1716	35.3775	40.889	38.1293	52.6187	53.2634	42.7113	45.6105	41.8154	41.4617	44.4626	51.2876	48.2711	46.2651	2.31941	3.53717	1.76422	1.48509	-0.490535	-0.525634	-0.5603	-0.555749	0.113201	0.313711	-0.204173	-0.134152	0.0247732	-0.234459	-0.522957	-0.616827	-0.540678	-0.578807
CDCA7L	cell division cycle associated 7-like	-4287	A	230.908	356.41	294.01	270.424	133.904	98.1505	88.0493	115.637	152.857	157.006	104.311	96.6886	147.025	118.893	109.415	120.971	132.775	114.082	106.155	99.3318	117.365	110.558	128.611	119.775	117.712	126.195	136.016	109.491	1.37843	3.35336	2.37143	2.00026	-0.148036	-0.710668	-0.869622	-0.435492	0.150213	0.215502	-0.613722	-0.733672	0.0584308	-0.384259	-0.533405	-0.351558	-0.165805	-0.459959
RAB19	RAB19, member RAS oncogene family	-4219	A	121.058	91.6102	95.2773	94.9905	52.9224	55.6545	51.2898	55.6384	67.5894	62.2365	55.7753	56.3462	59.8233	57.3376	57.3282	46.4601	46.0603	46.7466	52.0581	48.9857	54.8307	51.9362	57.4217	56.6499	48.0161	55.6298	52.4199	47.9894	3.43002	1.75609	1.96454	1.94824	-0.443093	-0.287787	-0.535892	-0.288699	0.390641	0.0863629	-0.280919	-0.248469	-0.0508163	-0.192112	-0.192645	-0.810433	-0.833159	-0.794147
MACC1	metastasis associated in colon cancer 1	-4695	A	47.9735	83.3506	92.6352	125.467	8.91619	10.0079	9.28009	10.4212	17.8684	19.7938	13.3087	11.461	11.889	11.5	9.04425	8.78755	8.93072	9.39179	9.74381	9.31945	8.56931	9.5674	8.93902	8.97017	8.90527	9.06377	9.11766	9.81969	0.914347	2.13628	2.45697	3.59097	-0.434699	-0.396992	-0.42213	-0.382715	-0.125489	-0.0589851	-0.282981	-0.3468	-0.332018	-0.345453	-0.430276	-0.439142	-0.434197	-0.418272
SNORD60	small nucleolar RNA, C/D box 60	-4985	A	553.228	377.54	525.167	550.857	115.877	196.74	129.398	141.387	123.816	145.503	164.462	205.968	193.878	274.788	138.549	157.16	208.453	179.493	155.09	222.885	107.341	102.882	126.338	101.499	113.891	155.362	118.826	117.547	2.66799	1.3269	2.45379	2.64989	-0.670475	-0.0532137	-0.567261	-0.475749	-0.609876	-0.444328	-0.299607	0.017221	-0.0750613	0.542556	-0.497414	-0.355347	0.0361916	-0.184869
FAM83F	family with sequence similarity 83, member F	-4174	A	117.886	107.185	102.796	107.28	75.5711	73.0708	67.3931	60.2984	80.7032	77.0014	64.2073	72.9725	68.6726	65.5591	68.8839	58.4363	60.1257	61.2066	68.1858	67.7869	69.0301	71.5112	77.0175	67.25	67.7304	65.864	72.5508	71.9591	2.8795	2.16801	1.87625	2.17435	0.0661454	-0.100093	-0.477579	-0.94928	0.40736	0.161239	-0.689392	-0.106625	-0.392511	-0.599515	-0.37846	-1.07309	-0.960763	-0.888895
NANOGP1	Nanog homeobox pseudogene 1	-4587	A	30.629	21.1392	27.7282	35.4904	12.4546	13.5219	13.0245	12.8266	13.6126	13.3528	12.723	13.3437	13.6628	13.3004	14.085	14.3625	14.491	15.7716	12.0336	15.204	13.8291	13.469	13.1444	14.9747	13.9885	13.2928	14.0877	13.6396	2.60505	0.934798	2.0945	3.46068	-0.593729	-0.405887	-0.493421	-0.528259	-0.389917	-0.43564	-0.546488	-0.437248	-0.381081	-0.44487	-0.30677	-0.257935	-0.235311	-0.00992214
C10orf2	chromosome 10 open reading frame 2	-4898	A	191.799	191.205	195.189	200.289	115.259	121.833	124.644	105.883	119.386	119.462	112.946	122.456	106.276	108.937	95.7025	107.333	81.5627	86.9998	84.5562	82.2249	89.8331	92.9947	88.9128	90.2825	88.6078	89.5732	90.1873	89.658	2.19333	2.17657	2.28897	2.43289	0.0335283	0.219011	0.298355	-0.231044	0.149974	0.152105	-0.0317522	0.236604	-0.219965	-0.144867	-0.518329	-0.190127	-0.917324	-0.763899
MAK16	MAK16 homolog	-4928	A	320.303	403.075	417.967	449.087	202.397	199.153	238.718	205.684	170.204	195.264	198.318	204.256	144.186	167.896	162.885	170.011	139.833	136.576	157.389	145.699	145.985	131.797	136.753	141.711	143.696	126.5	147.754	145.465	1.39155	2.33457	2.50424	2.85879	0.0482407	0.0112787	0.46205	0.0856888	-0.318532	-0.03303	0.00176116	0.0694241	-0.614965	-0.344836	-0.401929	-0.320741	-0.664553	-0.701668
OLFML3	olfactomedin-like 3	-4986	A	421.197	323.758	388.449	444.853	154.228	156.895	165.02	191.539	159.077	181.667	175.555	177.623	178.848	214.536	129.982	113.379	107.559	106.835	194.966	198.838	123.56	125.873	120.748	119.655	115.414	160.463	121.761	130.27	2.56117	1.50099	2.20485	2.81856	-0.343579	-0.314554	-0.226154	0.0623882	-0.29082	-0.0450212	-0.111529	-0.0890279	-0.075698	0.312601	-0.607385	-0.788026	-0.851353	-0.859234
SNX5	sorting nexin 5	-4772	A	698.368	759.316	832.749	733.848	451.388	477.908	474.405	432.633	460.948	461.696	537.94	508.249	462.759	504.34	460.702	410.459	480.189	455.61	525.543	527.617	458.054	451.992	394.222	379.373	401.075	451.69	481.099	441.46	1.75108	2.30053	2.96253	2.07093	-0.475476	-0.236394	-0.267976	-0.644546	-0.389285	-0.382541	0.304798	0.0371309	-0.372958	0.00189422	-0.391507	-0.84445	-0.215827	-0.437406
AGMAT	agmatine ureohydrolase (agmatinase)	-4694	A	113.712	89.7862	129.321	163.671	44.9418	62.1286	54.1711	38.6867	38.0004	34.7776	33.5375	36.8142	41.556	37.1469	30.836	28.5373	30.6345	36.3937	30.3104	31.0246	34.606	31.011	31.6125	28.1266	33.5574	34.1597	33.1644	34.3615	1.95731	1.23579	2.42802	3.46387	-0.116549	0.40174	0.161772	-0.305181	-0.325877	-0.423065	-0.460462	-0.361649	-0.218653	-0.351616	-0.541929	-0.61125	-0.548004	-0.374328
FAM160A1	family with sequence similarity 160, member A1	-4305	A	243.903	399.21	244.994	192.747	26.556	29.063	25.5642	27.454	71.5759	66.6737	66.1255	54.7004	64.0921	64.7696	35.5594	43.4802	54.1921	46.7815	31.037	33.293	29.4194	32.4831	28.9065	32.5658	35.3722	32.6893	34.7522	34.437	1.96586	3.76677	1.97851	1.37267	-0.554458	-0.525387	-0.565959	-0.544045	-0.0324157	-0.089261	-0.0956178	-0.228101	-0.119197	-0.11134	-0.450056	-0.358208	-0.233994	-0.319927
PTCHD1-AS	PTCHD1 antisense RNA (head to head)	-4609	A	19.9576	16.2852	19.9463	18.421	12.4489	11.9117	11.5338	10.3387	12.3692	10.0376	11.5369	10.9439	12.7534	11.3626	11.2065	10.4991	10.1572	13.6314	10.9418	9.75566	12.7861	11.9409	11.4383	11.0728	11.4857	10.9317	11.5904	10.8459	2.74698	1.40629	2.74285	2.18602	0.00573384	-0.190385	-0.328373	-0.764676	-0.0233766	-0.874574	-0.327224	-0.543734	0.116879	-0.390862	-0.447853	-0.706089	-0.830938	0.437436
DPEP3	dipeptidase 3	-4798	A	223.172	182.203	246.325	121.528	63.5692	69.7377	63.0232	59.1848	72.5418	66.2293	63.6278	73.5832	68.4178	65.1637	66.8893	57.6831	60.8379	63.5127	64.2053	59.6222	63.8685	64.3051	65.0261	63.563	59.9817	65.5111	61.7041	65.5209	2.88454	2.0422	3.36058	0.794698	-0.396964	-0.270136	-0.408189	-0.48711	-0.212482	-0.34227	-0.395759	-0.191071	-0.297273	-0.36418	-0.3287	-0.517985	-0.45312	-0.398125
UNC13A	unc-13 homolog A (C. elegans)	-4573	A	336.925	312.978	308.452	307.635	87.5168	147.432	163.192	172.953	90.1495	92.5991	74.7484	78.0767	107.012	106.457	96.0416	111.171	93.5931	94.1812	120.162	114.737	107.887	104.791	141.761	189.844	164.753	108.685	106.466	112.331	2.53998	2.2235	2.16369	2.15289	-0.756166	0.0356673	0.243954	0.372946	-0.721372	-0.688998	-0.924912	-0.880925	-0.498524	-0.505855	-0.643503	-0.443553	-0.675862	-0.66809
SEMG1	semenogelin I	-4839	A	89.1097	63.6051	143.907	103.554	23.7572	26.409	23.014	23.7804	23.5124	21.3621	19.4734	22.3792	23.8524	21.7034	18.5035	19.1329	21.3276	22.0684	21.6498	20.3855	20.7641	21.8001	20.1187	22.3172	20.2958	23.2586	20.2903	20.26	1.90013	1.03775	3.75297	2.38852	-0.309615	-0.219952	-0.334743	-0.308831	-0.317894	-0.390599	-0.454462	-0.356211	-0.306397	-0.379059	-0.487256	-0.465974	-0.391767	-0.366719
MDN1	midasin AAA ATPase 1	-4542	A	225.884	338.859	336.764	248.235	99.8147	99.5495	116.772	102.345	89.5725	97.7883	170.905	133.343	117.429	122.822	79.903	105.358	81.1576	83.4843	114.988	110.379	110.047	98.9171	106.033	105.818	106.23	92.2404	100.62	95.9755	1.37188	3.01973	2.98917	1.69789	-0.466973	-0.470841	-0.21963	-0.430063	-0.616366	-0.49653	0.569958	0.0220648	-0.210053	-0.13139	-0.757406	-0.386116	-0.739106	-0.705169
PPRC1	peroxisome proliferator-activated receptor gamma, coactivator-related 1	-4975	A	537.724	540.438	557.343	571.198	258.036	340.906	361.026	289.737	265.83	271.842	334.683	321.604	300.105	288.479	184.426	264.109	211.448	213.707	298.619	293.115	242.023	249.252	241.718	219.683	241.311	240.071	244.091	239.921	2.13973	2.16501	2.32243	2.45145	-0.464754	0.306942	0.494298	-0.169553	-0.392179	-0.33619	0.248995	0.127199	-0.0730013	-0.181263	-1.15022	-0.4082	-0.898583	-0.877548
DHX33	DEAH (Asp-Glu-Ala-His) box polypeptide 33	-4525	A	407.27	452.67	457.551	527.405	250.442	267.707	260.569	233.226	259.984	268.257	287.881	286.906	300.627	282.716	206.899	253.865	192.671	196.127	262.009	252.732	260.852	252.706	232.228	216.897	228.081	237.553	241.669	235.822	1.59727	2.16281	2.22361	3.09377	-0.356336	-0.141268	-0.230179	-0.570787	-0.237466	-0.134414	0.110035	0.0978979	0.268816	0.0457063	-0.898752	-0.313692	-1.07599	-1.03293
EPCAM	epithelial cell adhesion molecule	-4832	A	336.726	347.123	687.47	336.866	24.539	24.9576	24.1177	22.6142	34.3402	39.4372	27.4471	29.3847	30.959	38.5488	26.1102	26.7231	28.2603	28.8681	22.6463	22.7761	24.7436	24.2479	22.6173	22.3411	22.7438	24.5953	23.7608	23.7819	1.67163	1.74037	3.99052	1.67255	-0.392349	-0.389582	-0.395134	-0.405075	-0.32755	-0.293852	-0.373123	-0.360313	-0.349904	-0.299725	-0.381961	-0.377909	-0.367746	-0.363728
DPH2	DPH2 homolog	-4965	A	411.943	347.266	370.494	438.869	220.152	254.032	238.372	222.293	206.17	205.198	194.509	202.626	212.287	212.983	156.147	175.235	143.441	157.96	186.247	178.838	175.802	184.089	159.931	155.558	161.803	174.175	170.592	177.848	2.52501	1.68437	1.98628	2.87498	0.032216	0.472567	0.269031	0.0600388	-0.149519	-0.162148	-0.301078	-0.195581	-0.0700151	-0.0609626	-0.799689	-0.551599	-0.964834	-0.776132
FOXI3	forkhead box I3	-4705	A	345.894	293.031	209.184	399.321	94.9857	104.717	88.2987	96.1162	107.979	113.008	68.7598	92.6398	99.4863	105.175	97.448	78.8227	80.873	81.2063	105.621	112.364	116.249	113.836	133.181	119.175	116.092	111.408	115.521	112.778	2.69764	2.02901	0.968486	3.3734	-0.475924	-0.352844	-0.560503	-0.461625	-0.31158	-0.247969	-0.807636	-0.505595	-0.418999	-0.347043	-0.44478	-0.680358	-0.654425	-0.650209
VRTN	vertebrae development associated	-4470	A	349.165	341.668	230.442	390.204	67.7698	75.4111	62.2988	60.9979	144.807	168.374	88.4584	92.8187	132.292	122.153	68.228	65.7241	60.1604	55.9247	66.2637	60.1476	65.6967	69.176	65.9568	63.7282	60.9292	71.8391	60.6791	62.164	2.49366	2.41378	1.22869	2.93093	-0.504552	-0.423136	-0.562844	-0.576705	0.316262	0.567362	-0.284119	-0.237661	0.182916	0.0748936	-0.49967	-0.526349	-0.585629	-0.630759
PDCD11	programmed cell death 11	-4982	A	339.804	333.535	371.865	366.743	219.899	233.215	225.579	213.903	224.99	239.866	233.784	233.792	248.707	238.009	206.506	259.971	181.355	208.241	244.97	237.571	213.03	211.827	207.891	191.675	199.511	213.751	211.26	189.94	2.00355	1.87854	2.64287	2.54073	-0.387436	-0.121902	-0.274165	-0.506994	-0.285919	0.0107222	-0.110561	-0.110394	0.187027	-0.0263125	-0.654484	0.411635	-1.15603	-0.61989
OSBPL10	oxysterol binding protein-like 10	-4535	A	134.066	203.959	172.849	134.164	78.6427	61.1856	54.5367	59.4504	72.8953	72.6133	78.8878	76.1877	84.0785	77.7392	56.1373	55.8823	66.6575	73.9482	56.8023	52.5431	63.5633	60.4952	64.6198	60.9033	59.8431	61.4907	59.9403	61.9773	1.5154	3.44388	2.58549	1.51809	-0.0138579	-0.495539	-0.678995	-0.543417	-0.172441	-0.180223	-0.00709444	-0.081596	0.136127	-0.0387872	-0.634832	-0.641867	-0.344555	-0.143389
JADE2	jade family PHD finger 2	-4209	A	418.235	202.825	277.127	287.727	94.3826	85.2427	84.7342	86.0865	88.9712	95.2563	76.1051	80.0428	86.669	83.343	80.8106	75.035	106.306	107.978	84.9031	82.7863	91.174	92.6116	85.5406	78.3589	77.2783	80.9217	84.9395	87.3578	3.79735	1.08616	2.02134	2.15476	-0.278711	-0.393746	-0.400147	-0.383126	-0.346819	-0.267714	-0.508754	-0.459194	-0.375795	-0.417657	-0.449529	-0.522223	-0.128641	-0.10759
GRM4	glutamate receptor, metabotropic 4	-4492	A	210.101	202.157	184.989	164.623	108.727	110.862	101.951	101.236	137.912	128.087	109.235	116.431	126.342	117.028	104.908	88.9788	96.4953	101.501	103.001	98.391	108.975	104.949	111.853	103.834	100.565	113.75	103.814	108.399	2.89849	2.642	2.08773	1.4302	-0.374431	-0.305503	-0.59321	-0.616307	0.567803	0.250602	-0.358055	-0.125718	0.194275	-0.106452	-0.497736	-1.01203	-0.769354	-0.607745
ETF1	eukaryotic translation termination factor 1	-4925	A	488.524	515.989	567.706	601.591	336.407	326.825	359.896	337.922	311.328	311.309	302.468	319.686	316.2	354.81	262.412	260.015	279.242	265.145	293.915	276.375	280.28	266.969	239.28	228.757	257.133	265.402	284.233	264.173	1.68759	1.97568	2.51818	2.87362	0.0919347	-0.00857485	0.338331	0.107824	-0.171139	-0.171334	-0.264075	-0.0834637	-0.120029	0.284973	-0.684244	-0.709393	-0.507705	-0.65558
VSIG1	V-set and immunoglobulin domain containing 1	-4472	A	54.3358	50.766	46.4824	50.925	24.6494	23.6607	23.3651	22.758	34.3617	34.6747	24.968	26.7152	33.2305	29.2134	22.7	22.6663	20.5232	21.3121	22.7587	22.3477	24.1543	24.3022	23.2586	23.4138	22.6218	23.6594	23.1661	22.7399	2.64373	2.27757	1.83818	2.29387	-0.401312	-0.502724	-0.533039	-0.595318	0.594916	0.627028	-0.368623	-0.189409	0.478882	0.0668376	-0.601261	-0.604723	-0.824546	-0.743628
LRRC16A	leucine rich repeat containing 16A	-4317	A	272.428	472.992	384.255	417.383	182.965	94.6486	84.7259	133.751	102.824	117.963	131.928	126.98	113.481	155.313	53.2501	51.0618	124.282	166.24	119.503	120.293	80.4338	67.4313	96.6565	94.4949	89.9771	104.348	90.2277	87.2812	1.18041	3.07935	2.23919	2.55285	0.333379	-0.502804	-0.596753	-0.132578	-0.425396	-0.282067	-0.149842	-0.196694	-0.324496	0.0715632	-0.894765	-0.915484	-0.222234	0.175024
DPPA4	developmental pluripotency associated 4	-4441	A	2201.99	2103.96	2377.07	2170.79	715.373	454.312	611.668	541.987	534.991	574.049	626.769	630.166	585	939.475	25.6427	26.7661	30.1165	27.8326	78.1074	84.9978	27.1441	30.0991	28.5611	27.9449	28.6454	31.1577	25.0952	25.5413	2.24713	2.11331	2.48615	2.20454	0.217699	-0.138684	0.0761278	-0.0189962	-0.0285457	0.0247725	0.0967424	0.10138	0.039722	0.523628	-0.723875	-0.722342	-0.717768	-0.720886
GLP1R	glucagon-like peptide 1 receptor	-4493	A	123.996	134.012	118.652	109.227	68.2932	68.9981	65.1728	60.7105	87.8176	82.3747	73.8023	77.5816	83.7307	83.2858	70.2072	65.1376	64.5007	71.1791	71.4451	67.4619	67.556	64.0832	71.7343	66.3683	63.2592	71.4137	66.1426	68.0546	2.39412	2.91633	2.11545	1.62407	-0.510201	-0.473446	-0.672895	-0.905555	0.507786	0.223998	-0.222956	-0.0259064	0.294698	0.271501	-0.410405	-0.674728	-0.707935	-0.359728
SLC7A5P1	solute carrier family 7 (amino acid transporter light chain, L system), member 5 pseudogene 1	-4598	A	614.229	495.82	666.655	524.19	308.511	382.415	326.168	297.153	254.049	290.012	329.854	319.358	315.411	333.372	287.529	373.235	251.452	241.507	275.972	283.78	297.56	278.716	314.987	297.623	306.74	298.2	305.175	290.75	2.63947	1.49375	3.14675	1.76825	-0.318654	0.396444	-0.147809	-0.428561	-0.845632	-0.497653	-0.11214	-0.213701	-0.25189	-0.0781049	-0.521677	0.307614	-0.870765	-0.966993
SLC19A3	solute carrier family 19 (thiamine transporter), member 3	-4303	A	48.7281	60.9919	45.082	41.4923	25.3874	24.7925	25.7696	23.6967	30.0405	30.9026	29.0644	29.7372	27.7862	28.6353	25.7664	25.8397	23.8675	26.0055	26.8412	25.3817	26.5143	26.1204	26.2398	25.4147	26.2776	27.4562	24.4222	24.928	2.22084	3.65646	1.79402	1.37381	-0.511453	-0.581087	-0.466708	-0.709367	0.0332417	0.134162	-0.0810206	-0.00225686	-0.23065	-0.131245	-0.467085	-0.458506	-0.689375	-0.439101
MAP7	microtubule-associated protein 7	-4536	A	207.274	374.011	351.878	285.95	107.721	63.6948	42.1724	97.2107	71.9756	76.6254	123.944	116.399	93.9908	121.477	53.1324	47.7479	70.9846	69.3231	49.4564	48.1445	52.9087	54.5073	46.8169	46.2925	46.0047	55.4309	50.7468	48.446	1.17036	3.03556	2.78796	2.05046	0.0567048	-0.4358	-0.676561	-0.0608738	-0.343166	-0.291151	0.238175	0.153781	-0.0968926	0.210586	-0.553957	-0.61419	-0.354253	-0.372838
SIT1	signaling threshold regulating transmembrane adaptor 1	-4221	A	134.506	103.818	107.706	110.381	74.508	77.0209	68.2833	61.7664	79.4498	74.1929	68.0879	74.64	77.1183	70.0352	73.4821	65.2467	66.7902	65.6656	66.0452	62.7737	73.6341	69.1246	77.617	73.2018	65.481	71.5163	68.7688	70.3628	3.49797	1.63682	1.87258	2.03484	-0.140788	0.0116146	-0.518306	-0.913539	0.158924	-0.159897	-0.530155	-0.132783	0.0175222	-0.412054	-0.203005	-0.702467	-0.608859	-0.677063
MTL5	metallothionein-like 5, testis-specific (tesmin)	-4285	A	108.568	140.22	128.627	113.368	48.4204	62.0635	51.691	53.8297	74.6884	77.6994	57.5847	63.4394	63.9603	61.6043	77.1218	66.3416	63.2509	60.509	49.6529	48.5043	63.6218	68.1023	55.8614	51.0734	50.3454	58.3034	51.9087	57.6261	1.66689	2.99546	2.50883	1.86834	-0.857806	-0.28514	-0.720524	-0.630752	0.244784	0.371173	-0.47314	-0.227389	-0.205525	-0.304415	0.346929	-0.10557	-0.235302	-0.350392
NPY1R	neuropeptide Y receptor Y1	-4613	A	88.0161	49.8342	110.911	94.3453	17.8479	18.0704	16.761	16.1082	29.8241	29.0965	24.077	23.7416	33.1978	28.2293	17.5016	17.3571	15.6594	17.1412	17.8979	17.5351	17.8227	16.6843	16.73	18.5032	17.1431	18.1868	16.184	17.6547	2.34948	0.820115	3.26652	2.60299	-0.461089	-0.452175	-0.504621	-0.530772	0.0186171	-0.0105266	-0.211581	-0.225016	0.153748	-0.0452634	-0.474958	-0.480747	-0.548745	-0.489394
PCDH1	protocadherin 1	-4764	A	533.222	442.959	663.823	616.201	223.72	235.074	204.58	194.932	253.054	240.242	287.999	286.015	271.845	271.225	161.465	142.255	146.829	135.433	229.094	216.485	192.686	171.093	245.972	247.544	230.767	215.296	200.687	189.608	2.025	1.3408	3.01497	2.65399	-0.32106	-0.234992	-0.466138	-0.53927	-0.0987047	-0.195821	0.166185	0.151145	0.0437385	0.0390356	-0.79296	-0.93857	-0.903901	-0.990282
FA2H	fatty acid 2-hydroxylase	-4224	A	98.2089	76.632	71.3324	70.6899	47.2017	46.1052	42.9936	42.2843	51.6751	48.2984	37.5429	41.3971	45.7654	43.3209	45.809	45.0624	40.0789	42.5415	44.0201	45.5076	46.6102	44.6455	48.6788	46.4979	43.0171	47.9185	41.4312	44.8573	3.70851	2.06074	1.65603	1.60696	-0.186765	-0.270499	-0.508122	-0.56229	0.154861	-0.103008	-0.924375	-0.63004	-0.296448	-0.483127	-0.293118	-0.350137	-0.730707	-0.542646
INO80D	INO80 complex subunit D	-4588	A	937.696	682.342	881.19	923.237	337.922	401.251	412.86	397.11	385.264	416.546	537.809	473.031	441.284	414.281	456.1	535.377	474.936	502.725	432.392	446.951	473.092	457.017	492	528.48	511.7	434.559	430.37	445.915	2.7877	1.12561	2.4199	2.69358	-1.1162	-0.703993	-0.628425	-0.730945	-0.808046	-0.604433	0.184856	-0.236777	-0.443419	-0.619176	-0.346981	0.169029	-0.224378	-0.0435059
MT1B	metallothionein 1B	-4792	A	58.8083	64.4868	55.3945	46.7888	29.915	34.0738	31.1384	38.8756	32.0061	32.7422	28.494	31.2529	30.1953	33.604	27.0852	30.7419	26.7322	28.9466	27.1723	24.615	24.2055	26.1699	25.8718	26.0449	26.372	27.9904	24.8836	26.2893	2.49026	3.03583	2.16226	1.33545	-0.285754	0.11382	-0.168208	0.575166	-0.0848431	-0.0141196	-0.422277	-0.157206	-0.258819	0.0686834	-0.557636	-0.206305	-0.591548	-0.378788
SLC6A6	solute carrier family 6 (neurotransmitter transporter), member 6	-4541	A	447.614	585.67	554.264	411.276	120.912	153.066	133.897	120.844	249.209	275.725	220.836	223.962	245.13	219.062	179.621	210.476	132.785	117.903	189.481	183.966	168.569	164.722	174.022	168.168	160.276	164.264	161.834	157.477	1.82827	2.96118	2.70346	1.53008	-0.85271	-0.588844	-0.746151	-0.85327	0.200121	0.417713	-0.032715	-0.00706025	0.166645	-0.0472734	-0.370933	-0.117727	-0.755279	-0.8774
USP9X	ubiquitin specific peptidase 9, X-linked	-4240	A	1920.71	1189.85	1445.23	1316.49	757.527	440.392	476.098	479.779	541.121	509.08	687.648	632.642	855.362	581.161	521.65	522.993	569.646	514.018	530.502	508.521	563.181	485.719	556.556	566.668	579.016	486.948	569.619	545.99	3.56991	1.4478	2.18934	1.81553	0.192531	-0.728291	-0.624617	-0.613928	-0.435819	-0.528852	-0.0103676	-0.170082	0.476602	-0.319558	-0.492355	-0.488455	-0.352994	-0.514515
ACAP1	ArfGAP with coiled-coil, ankyrin repeat and PH domains 1	-4299	A	169.079	249.227	152.575	160.666	69.4477	79.0818	71.5528	66.905	86.7641	86.0475	75.4952	86.6086	84.3409	85.2677	78.1729	67.6195	73.5266	79.5639	75.5821	70.4083	79.4814	74.019	81.6698	82.1417	71.1047	79.6572	72.679	74.7399	1.91189	3.90679	1.50111	1.7025	-0.567926	-0.328133	-0.515529	-0.631214	-0.136922	-0.154757	-0.417404	-0.140791	-0.197235	-0.174167	-0.350755	-0.613431	-0.466402	-0.316133
MCOLN3	mucolipin 3	-4610	A	21.365	12.1068	21.4226	22.9161	8.03474	7.59119	7.70609	7.69214	8.44708	8.34347	8.62589	8.87614	9.13203	8.94634	7.9777	8.81231	8.0155	8.02672	7.86417	7.60437	8.13054	8.83525	8.03641	7.82003	7.73049	8.31828	7.79925	8.12377	2.70114	0.539446	2.71457	3.06329	-0.411338	-0.514901	-0.488073	-0.491332	-0.315061	-0.339253	-0.273312	-0.21488	-0.155133	-0.198489	-0.424656	-0.229785	-0.415831	-0.41321
MIR521-2	microRNA 521-2	-4067	A	16.9829	15.3646	15.2598	9.86793	7.45144	5.36232	5.39071	6.61424	6.95974	6.17921	6.94205	5.83317	6.61352	6.45432	6.72026	7.40077	7.03404	5.54042	7.23395	6.95766	6.85844	6.86588	7.38594	6.15734	5.76072	6.85839	6.45092	6.26032	3.13337	2.58888	2.55362	0.739498	-0.0735463	-0.776446	-0.766894	-0.355229	-0.238984	-0.5016	-0.244936	-0.618027	-0.35547	-0.409034	-0.319557	-0.090595	-0.213983	-0.716523
CHST8	carbohydrate (N-acetylgalactosamine 4-0) sulfotransferase 8	-4158	A	162.175	187.603	134.079	152.846	100.638	103.75	96.6542	97.0233	109.088	111.833	91.4931	100.831	102.815	103.515	95.4789	92.4185	92.6424	90.4749	98.9252	95.9356	98.5812	95.1748	108.116	94.7286	97.6511	106.419	95.9913	97.413	2.38493	3.49722	1.15592	1.97687	-0.306887	-0.170732	-0.481133	-0.464988	0.0627459	0.182812	-0.706895	-0.29842	-0.211638	-0.181036	-0.532542	-0.666416	-0.656619	-0.751432
SERPINB9	serpin peptidase inhibitor, clade B (ovalbumin), member 9	-4838	A	354.078	188.991	525.021	353.027	51.4976	53.8765	58.9812	45.0951	56.4285	57.1654	46.2525	56.37	54.7354	52.8113	42.5014	41.1468	44.8188	50.201	59.8979	62.0582	43.1	47.0684	56.2208	50.0102	49.6844	60.4762	50.1165	50.4883	2.24322	0.813397	3.72374	2.23411	-0.377429	-0.356826	-0.312614	-0.432881	-0.334723	-0.32834	-0.422856	-0.335229	-0.349386	-0.366051	-0.455345	-0.467077	-0.435274	-0.388659
CXCL12	chemokine (C-X-C motif) ligand 12	-4787	A	68.6668	85.5378	108.362	80.6046	43.2944	28.1762	27.628	40.6107	32.5516	32.1144	27.6989	30.7493	29.4833	28.5479	34.0592	25.3697	38.8095	27.9823	39.5983	51.0994	27.4843	28.2789	26.4643	27.2667	26.994	37.1122	28.9996	33.696	1.41241	2.2408	3.36148	1.99857	0.166598	-0.575722	-0.60264	0.0348252	-0.360886	-0.382353	-0.599155	-0.449379	-0.511543	-0.55747	-0.28686	-0.713522	-0.0536141	-0.585242
HMSD	histocompatibility (minor) serpin domain containing	-4696	A	22.9432	30.8631	32.3622	38.03	14.0809	14.2655	14.4619	13.5063	17.5681	19.2266	14.3171	14.7661	15.8045	16.7713	15.2382	13.8989	12.558	13.7092	13.5552	13.5267	15.2822	13.436	13.3764	14.0746	14.2526	15.5951	13.8715	14.3898	0.954072	2.22341	2.46367	3.37207	-0.466312	-0.436732	-0.405243	-0.558401	0.0925832	0.35841	-0.428452	-0.356492	-0.190074	-0.0351171	-0.280825	-0.495487	-0.710392	-0.525878
ANKRD18CP	ankyrin repeat domain 18C, pseudogene	-4847	A	237.692	218.839	461.986	371.88	57.8304	54.2011	57.0261	57.3753	73.1246	73.9925	71.3202	66.3012	60.8308	87.3508	52.5291	54.721	67.3907	62.3007	69.8041	67.9498	65.3612	63.8266	68.6649	76.6753	71.1458	69.9783	73.6397	63.0061	1.38204	1.18897	3.67905	2.75627	-0.459931	-0.497099	-0.468168	-0.464591	-0.303302	-0.294413	-0.321781	-0.373181	-0.429203	-0.157611	-0.514221	-0.491774	-0.362023	-0.41415
C1orf210	chromosome 1 open reading frame 210	-4298	A	254.288	392.849	241.942	241.526	113.141	116.576	104.218	102.418	125.786	135.23	103.41	122.301	124.273	107.634	115.629	105.002	103.524	111.869	110.387	108.037	117.346	114.193	125.969	117.703	109.69	117.261	107.51	113.614	1.81008	3.96641	1.61795	1.61148	-0.386483	-0.333028	-0.525358	-0.553362	-0.189703	-0.0427398	-0.537921	-0.243933	-0.213255	-0.472185	-0.347774	-0.513149	-0.536152	-0.406283
RHOF	ras homolog family member F (in filopodia)	-4179	A	268.896	260.238	194.905	234.618	118.757	124.671	115.016	102.161	142.148	139.134	119.42	128.66	123.01	135.064	128.418	142.739	132.546	131.939	123.634	122.474	129.695	150.012	134.19	125.57	141.423	141.678	151.216	163.014	2.96425	2.75312	1.16006	2.12842	-0.696728	-0.552521	-0.787949	-1.1014	-0.126369	-0.199845	-0.680547	-0.455259	-0.593025	-0.299093	-0.461163	-0.111946	-0.360491	-0.375304
BEND4	BEN domain containing 4	-4538	A	141.584	219.142	176.532	134.356	39.3901	43.7497	37.6218	38.162	65.674	61.4298	75.8865	76.3995	64.9156	76.1926	38.541	34.8871	35.4208	35.0411	39.8	38.721	37.6848	36.1345	50.5185	51.9019	46.1169	43.7787	40.2227	44.173	1.67439	3.37326	2.4399	1.51608	-0.564076	-0.468583	-0.602808	-0.590977	0.0116517	-0.0813144	0.235349	0.246586	-0.00495992	0.242053	-0.582674	-0.662711	-0.65102	-0.659336
ERBB3	erb-b2 receptor tyrosine kinase 3	-4795	A	79.336	86.1228	103.559	74.692	49.6756	41.5277	43.9968	37.4513	43.1411	42.1233	33.2004	37.9947	51.9859	48.7348	35.2067	34.4081	33.8573	43.3507	32.1657	38.1102	31.3243	30.7061	33.733	29.0835	29.9809	36.3017	31.7109	31.3939	1.89252	2.2608	3.20693	1.64051	0.283032	-0.159107	-0.0251224	-0.380306	-0.0715581	-0.126789	-0.610978	-0.350822	0.408394	0.231979	-0.502107	-0.545443	-0.575332	-0.0601851
SLCO4C1	solute carrier organic anion transporter family, member 4C1	-4845	A	353.629	213.104	573.934	485.648	41.8218	68.7036	127.396	50.3982	44.1651	55.8711	17.453	20.1573	32.4822	29.9795	30.9795	27.8306	39.7454	27.414	15.3551	15.6848	31.4846	33.2286	15.8135	17.4545	16.233	15.3926	15.2113	16.0256	1.87694	0.888166	3.42709	2.80587	-0.317034	-0.127884	0.285098	-0.256687	-0.300545	-0.218178	-0.4885	-0.469472	-0.38275	-0.40036	-0.393323	-0.41548	-0.331643	-0.418411
ELOVL7	ELOVL fatty acid elongase 7	-4455	A	68.1405	65.9634	87.4066	72.7306	29.6229	27.6886	27.6293	28.4193	41.1043	43.9495	41.8505	43.9263	37.5405	42.241	30.4207	28.0348	27.0682	26.1672	27.8433	28.2388	27.7208	28.7196	32.2884	30.2428	30.3058	31.4444	28.6475	31.4843	1.9056	1.76749	3.12779	2.19678	-0.537853	-0.660561	-0.664322	-0.614208	0.190495	0.370986	0.237832	0.369513	-0.0355844	0.262603	-0.487246	-0.638598	-0.699916	-0.757073
SMIM24	small integral membrane protein 24	-4703	A	261.76	216.623	148.428	277.578	112.528	68.0815	64.504	70.3345	101.66	100.683	62.631	70.6472	73.0484	84.7086	75.2342	69.541	50.7328	63.8998	55.8624	60.8252	66.5474	66.5584	57.5943	67.2953	54.2949	67.5381	63.4526	54.9208	2.84887	2.08955	0.942339	3.11497	0.338411	-0.409286	-0.469469	-0.371385	0.155596	0.139153	-0.500977	-0.366123	-0.325729	-0.129576	-0.288959	-0.384733	-0.701133	-0.479632
ACTC1	actin, alpha, cardiac muscle 1	-4463	A	347.281	336.813	307.701	332.031	158.239	148.104	152.965	153.719	210.914	207.356	206.83	211.423	196.038	184.266	137.788	122.556	149.054	141.429	158.945	143.687	130.185	134.042	146.843	129.732	135.363	148.616	138.248	149.524	2.49598	2.33708	1.89518	2.26449	-0.373508	-0.527359	-0.453569	-0.442121	0.426047	0.37203	0.364054	0.433769	0.200232	0.0215495	-0.683939	-0.915156	-0.512931	-0.628676
TC2N	tandem C2 domains, nuclear	-4310	A	102.699	270.383	203.756	144.353	18.6332	19.0254	16.2486	16.3852	29.7045	28.9632	23.3934	24.4472	33.8655	26.4754	18.5099	19.8504	15.9982	17.2573	17.0937	17.7934	16.8567	17.8017	18.1513	16.6296	16.171	17.9644	16.5522	17.5529	0.977646	3.72125	2.63111	1.65918	-0.397815	-0.391398	-0.436831	-0.434598	-0.21667	-0.228798	-0.319931	-0.302688	-0.148588	-0.269503	-0.399833	-0.3779	-0.44093	-0.420329
LINC00540	long intergenic non-protein coding RNA 540	-4149	A	25.8586	24.4232	25.2193	19.9601	15.2762	16.8722	15.6364	14.577	16.7377	17.2575	16.0934	15.5945	14.0539	14.2006	16.2777	16.3682	14.072	14.6321	13.6603	14.7152	14.3838	16.4453	15.3651	15.2893	14.524	15.9406	13.5643	14.3464	2.85335	2.41679	2.65891	1.05943	-0.365072	0.120304	-0.255528	-0.577729	0.0794107	0.237492	-0.116537	-0.268257	-0.736813	-0.692201	-0.0604862	-0.0329687	-0.731314	-0.560974
ATP1B3	ATPase, Na+/K+ transporting, beta 3 polypeptide	-4566	A	632.144	752.576	811.582	744.315	412.013	481.359	488.289	495.289	415.79	438.384	446.177	425.759	354.575	462.606	456.941	461.37	475.675	458.878	476.544	464.341	542.121	477.418	458.519	488.556	476.701	467.05	505.986	484.982	1.25423	2.41484	2.98349	2.33522	-0.867189	-0.1989	-0.132118	-0.0646545	-0.83079	-0.613053	-0.537944	-0.734714	-1.42072	-0.379626	-0.43422	-0.391536	-0.253675	-0.41555
NIFK	nucleolar protein interacting with the FHA domain of MKI67	-4940	A	243.887	242.603	234.014	275.905	153.343	176.58	181.398	158.39	138.184	136.452	144.738	144.383	137.234	145.388	143.068	139.472	163.467	151.649	145.85	147.513	140.239	140.055	107.169	113.47	128.321	136.7	150.409	148.999	2.11569	2.08348	1.86788	2.91942	-0.157129	0.426153	0.547093	-0.0304526	-0.537659	-0.581125	-0.373149	-0.382052	-0.56151	-0.356817	-0.415069	-0.505321	0.0970031	-0.199659
PGAM1P5	phosphoglycerate mutase 1 pseudogene 5	-4186	A	77.5486	67.1996	67.0543	67.0663	40.0989	39.4151	41.7517	38.0588	43.2068	42.1779	43.5521	45.0874	50.3716	46.5495	38.2475	37.923	39.9206	39.7364	47.6028	48.8363	44.586	45.6426	47.2461	49.0727	47.0829	43.1279	40.5178	49.2297	3.03515	1.99241	1.97777	1.97898	-0.738204	-0.807103	-0.571663	-0.943761	-0.425051	-0.528729	-0.390262	-0.235571	0.296855	-0.0882493	-0.924744	-0.957439	-0.756163	-0.77473
AZIN1	antizyme inhibitor 1	-4459	A	577.926	614.352	686.622	708.504	397.01	386.49	406.093	390.828	477.781	453.886	452.209	460.546	389.962	411.53	416.631	401.849	403.597	340.978	387.285	375.536	421.827	378.655	337.548	363.065	376.598	368.624	407.396	377.729	1.51608	1.90161	2.6665	2.8981	-0.398697	-0.510038	-0.302569	-0.464124	0.456163	0.203268	0.185513	0.273756	-0.473297	-0.245026	-0.191035	-0.347486	-0.328985	-0.991726
LOC101927708	uncharacterized LOC101927708	-4827	A	224.554	235.237	309.044	215.366	112.963	116.623	113.138	105.903	143.753	148.767	120.218	133.67	149.903	146.599	145.007	127.49	124.233	111.397	116.487	126.648	120.936	122.263	136.282	115.925	111.827	117.346	121.388	118.471	1.77909	2.01087	3.61214	1.57975	-0.641927	-0.562536	-0.638135	-0.795104	0.0260813	0.134846	-0.48453	-0.192687	0.159494	0.0878229	0.0532789	-0.32677	-0.397415	-0.675919
RPF2	ribosome production factor 2 homolog	-4782	A	994.473	882.34	1325.07	1159.56	492.674	494.562	642.68	545.851	347.763	403.751	456.42	459.942	472.942	459.026	383.31	378.929	367.403	390.893	575.341	516.771	566.446	530.368	433.168	513.778	484.723	466.38	553.706	560.712	1.83395	1.35356	3.25028	2.54121	-0.315817	-0.307731	0.326825	-0.0880013	-0.936634	-0.696774	-0.471134	-0.456048	-0.400354	-0.459969	-0.784348	-0.803115	-0.852497	-0.751862
TNNT2	troponin T type 2 (cardiac)	-4321	A	84.0846	103.711	78.9361	89.9097	52.5386	49.959	48.4125	50.9982	61.4311	64.1412	55.0241	56.728	53.4398	54.9518	44.3847	44.3773	43.5508	48.0944	49.357	43.1946	48.8635	47.5688	48.5308	48.8136	44.8293	49.2345	46.3325	48.7962	1.90367	3.22091	1.55812	2.29463	-0.213605	-0.386744	-0.490536	-0.316993	0.383232	0.565128	-0.0467893	0.0675762	-0.153118	-0.0516389	-0.760874	-0.761365	-0.816841	-0.511889
SLC38A4	solute carrier family 38, member 4	-4324	A	35.3524	103.656	81.2988	86.3726	11.3959	11.5679	10.98	10.5032	15.6663	16.6128	17.4965	18.0325	14.0228	16.9528	11.5995	11.8725	10.3256	11.0372	11.5175	10.9636	11.0278	11.2714	11.2336	10.9147	11.4426	10.8311	13.2255	12.9384	0.554644	3.34789	2.43362	2.64111	-0.425053	-0.418018	-0.44206	-0.46156	-0.250415	-0.211709	-0.175567	-0.153649	-0.317626	-0.197803	-0.416724	-0.405559	-0.46882	-0.439721
WDR43	WD repeat domain 43	-4781	A	791.911	792.282	1070.76	984.509	391.505	438.245	534.693	422.977	356.804	379.479	510.451	477.986	438.915	420.337	313.915	350.54	311.938	314.047	551.102	499.166	457.269	405.953	411.55	424.158	422.995	398.72	456.227	408.634	1.61272	1.6147	3.10528	2.6436	-0.530458	-0.280281	0.235956	-0.362007	-0.716195	-0.594829	0.106202	-0.0675694	-0.276694	-0.376133	-0.945758	-0.749723	-0.956344	-0.945052
DHX37	DEAH (Asp-Glu-Ala-His) box polypeptide 37	-4966	A	281.554	256.348	241.296	287.453	195.538	200.798	190.218	172.85	181.266	172.743	161.556	172.427	175.263	172.84	151.116	159.7	144.743	151.509	189.116	176.825	166.402	166.381	166.856	152.708	157.821	173.964	160.239	162.373	2.64601	1.96485	1.5581	2.80542	0.321555	0.463683	0.177768	-0.29157	-0.0641374	-0.294447	-0.596777	-0.303001	-0.226365	-0.291847	-0.878903	-0.646924	-1.05111	-0.86829
B3GALT5-AS1	B3GALT5 antisense RNA 1	-4693	A	185.461	194.225	288.209	342.474	78.2062	84.2382	87.0404	79.3819	90.9873	99.0516	73.5941	77.6121	102.923	81.1631	61.7649	55.7613	52.2596	66.7803	64.1599	69.2974	68.1645	72.7022	63.9087	66.0648	56.3995	69.992	59.5152	65.9617	1.26625	1.39383	2.76195	3.55189	-0.295051	-0.207244	-0.166452	-0.277937	-0.108997	0.00839464	-0.362189	-0.3037	0.0647434	-0.252008	-0.534386	-0.621781	-0.672756	-0.461378
LINC00458	long intergenic non-protein coding RNA 458	-4238	A	1319.43	621.625	971.681	458.804	28.0529	27.2745	23.0857	24.6922	28.1034	27.2014	26.5165	28.0929	28.6111	29.7914	24.5243	26.6962	23.9145	25.7564	24.8595	25.0155	22.4304	25.6142	25.7543	27.5929	26.1454	25.1695	24.662	26.5439	3.76995	1.53422	2.65578	1.01255	-0.367558	-0.370051	-0.383472	-0.378325	-0.367396	-0.370286	-0.37248	-0.367429	-0.365769	-0.361987	-0.378863	-0.371904	-0.380817	-0.374915
SYT6	synaptotagmin VI	-4763	A	284.671	241.792	384.55	296.902	98.9324	108.003	97.2874	97.1272	126.911	134.777	144.959	154.874	152.963	151.363	98.6577	76.2905	90.9932	92.2154	140.789	135.704	110.566	102.456	141.862	119.49	114.165	126.693	105.375	108.193	1.99642	1.38686	3.41626	2.17028	-0.644	-0.515052	-0.667385	-0.669663	-0.246261	-0.134444	0.0103052	0.151249	0.124084	0.101342	-0.647905	-0.965871	-0.756862	-0.739487
CTBP2	C-terminal binding protein 2	-4980	A	458.323	455.919	440.823	485.844	264.159	301.168	315.564	299.326	213.582	255.702	245.854	241.049	276.448	264.265	280	318.867	237.152	277.714	309.316	313.15	213.477	227.604	257.777	247.481	239.87	290.326	250.241	233.73	2.21668	2.18437	1.98149	2.58655	-0.392751	0.104618	0.298094	0.0798649	-1.07247	-0.506406	-0.638757	-0.703332	-0.227595	-0.391333	-0.179865	0.342478	-0.755714	-0.210583
ATP12A	ATPase, H+/K+ transporting, nongastric, alpha polypeptide	-4673	A	55.3876	51.4526	53.7546	65.7979	35.9191	37.1821	33.5271	34.2538	44.6669	39.8532	32.8682	36.2269	37.3206	34.5404	36.3934	34.4661	32.7442	37.0519	34.7299	37.2951	39.3239	36.3231	37.8673	36.4067	34.6938	38.0886	36.9144	35.5784	2.08516	1.57488	1.87339	3.43515	-0.439485	-0.275703	-0.749672	-0.655435	0.694918	0.0706771	-0.835119	-0.399564	-0.257743	-0.618278	-0.377981	-0.627908	-0.851201	-0.29258
ZBTB24	zinc finger and BTB domain containing 24	-4438	A	234.203	199.559	265.629	249.638	119.822	104.071	108.022	102.139	114.17	110.783	149.761	136.081	123.443	124.72	98.3017	105.455	88.2261	101.854	90.4272	85.6951	83.4297	83.3742	75.5734	72.463	73.5566	78.8324	82.1658	74.2466	2.18389	1.5264	2.7803	2.47682	0.0131223	-0.285799	-0.210806	-0.322458	-0.0941364	-0.158411	0.581328	0.321706	0.0818461	0.106089	-0.395289	-0.259525	-0.586506	-0.327873
MAL2	mal, T-cell differentiation protein 2 (gene/pseudogene)	-4674	A	292.73	210.184	281.1	359.006	101.501	112.329	85.9228	91.5019	134.942	134.897	138.739	117.471	114.635	124.648	73.1919	72.0615	65.0035	71.131	70.4775	70.8645	72.8323	72.2814	74.9296	73.7295	68.5704	75.118	70.3761	73.6173	2.33446	1.23166	2.17908	3.21989	-0.220319	-0.0756659	-0.428444	-0.353909	0.226444	0.225842	0.277164	-0.00697073	-0.0448612	0.088913	-0.598527	-0.613629	-0.707922	-0.62606
METTL7B	methyltransferase like 7B	-4678	A	130.111	106.046	118.907	175.991	56.2868	55.8751	56.7818	35.6222	63.6902	57.6246	47.9212	58.3237	61.3946	76.4204	57.9801	47.3353	46.5579	54.0485	52.6489	48.0475	49.2786	50.7955	51.5505	51.4825	52.1979	42.8933	46.9985	43.5688	2.15347	1.36774	1.78766	3.65147	-0.256948	-0.270392	-0.240786	-0.931666	-0.0152213	-0.21327	-0.530093	-0.190443	-0.0901746	0.400428	-0.20166	-0.549223	-0.574606	-0.33003
LECT1	leukocyte cell derived chemotaxin 1	-4833	A	166.401	144.551	353.455	221.329	25.9499	21.6853	25.9061	22.5653	25.8625	24.2952	23.3043	26.8317	26.4944	25.0622	23.1773	23.9512	24.4853	24.1947	21.516	21.0045	20.9775	21.694	21.8792	21.9569	20.603	20.8466	20.7776	23.2635	1.51381	1.22575	3.97976	2.23792	-0.337781	-0.394002	-0.338358	-0.382401	-0.338934	-0.359596	-0.372659	-0.326156	-0.330604	-0.349485	-0.374332	-0.364131	-0.357089	-0.36092
LOC100507334	two pore channel 3 pseudogene	-4612	A	96.5141	60.7611	91.133	89.6988	49.4783	45.438	46.1312	39.1379	51.1747	50.2212	45.7924	45.1803	46.9659	48.716	44.2971	43.2391	39.2912	38.8242	42.8416	39.6419	45.787	42.408	47.349	47.4534	43.2883	47.0211	42.8632	45.8556	3.03005	0.671117	2.67501	2.58038	-0.0733103	-0.339886	-0.294147	-0.755552	0.0386136	-0.0242971	-0.3165	-0.356887	-0.239074	-0.123607	-0.415156	-0.484966	-0.745442	-0.77625
HSD11B2	hydroxysteroid (11-beta) dehydrogenase 2	-4570	A	250.712	285.702	245.277	268.966	130.627	146.756	116.473	129.536	146.491	137.03	105.377	107.152	115.9	108.533	173.847	189.385	133.667	132.742	131.242	125.639	129.051	132.931	163.961	147.887	145.914	159.079	143.647	133.708	1.9901	2.71687	1.87721	2.36926	-0.504207	-0.169187	-0.798197	-0.526866	-0.174685	-0.371197	-1.02867	-0.991808	-0.810104	-0.963122	0.393527	0.716273	-0.441063	-0.460264
GJC3	gap junction protein, gamma 3, 30.2kDa	-4702	A	61.0792	80.1856	60.0273	90.4349	32.2555	35.125	33.5009	31.2117	42.421	41.1756	34.4866	38.3182	31.6429	29.7775	35.922	28.8389	29.1808	38.7399	34.2924	25.1229	37.1064	34.4969	35.0124	34.0512	32.7862	35.5838	30.1769	37.0509	1.43965	2.72283	1.36901	3.41117	-0.49614	-0.303428	-0.412504	-0.566244	0.18657	0.102931	-0.346304	-0.08897	-0.537284	-0.66256	-0.249898	-0.725596	-0.702639	-0.0606509
GRID2	glutamate receptor, ionotropic, delta 2	-4834	A	84.4963	85.2189	166.626	115.753	25.1946	25.0186	24.4508	25.5046	23.4338	23.1958	20.9282	23.0185	23.635	21.8358	25.9573	27.4057	33.7284	42.2434	23.2833	23.978	24.6969	25.9617	27.9106	39.1194	32.7598	28.104	27.4881	27.7992	1.37126	1.39315	3.85982	2.31835	-0.42561	-0.430943	-0.448145	-0.416217	-0.478962	-0.486175	-0.554883	-0.491546	-0.472866	-0.527382	-0.4025	-0.358613	-0.167032	0.0909775
SHISA9	shisa family member 9	-4537	A	182.209	318.614	318.569	180.411	35.7318	38.1934	34.5625	34.4296	81.0233	94.9947	84.9231	79.8477	64.7162	81.5298	33.2345	31.755	33.0983	34.0371	39.0354	40.7518	39.5609	35.5668	38.5196	48.9997	48.0184	34.6862	37.0705	39.4377	1.35716	3.12126	3.12068	1.33391	-0.537188	-0.505353	-0.55231	-0.554029	0.0485554	0.229244	0.0989899	0.0333515	-0.16234	0.0551053	-0.569485	-0.588618	-0.571246	-0.559106
NOP56	NOP56 ribonucleoprotein	-4974	A	1724.03	1541.15	1707.24	1538.28	905.297	1123.64	1097.84	918.236	688.615	771.414	872.052	936.502	981.561	809.324	699.21	774.085	678.978	656.153	968.78	932.475	879.976	811.831	721.887	647.068	710.751	891.923	845.149	759.138	2.55056	1.94816	2.49525	1.9387	-0.146381	0.572841	0.487864	-0.103758	-0.860141	-0.587397	-0.255893	-0.0435911	0.104835	-0.462522	-0.825241	-0.578598	-0.891885	-0.967073
NPY5R	neuropeptide Y receptor Y5	-4460	A	18.5487	16.4149	18.5598	20.628	10.9707	10.2379	10.3119	9.46799	13.8538	13.749	10.8911	11.2683	11.9117	11.5694	9.76889	10.9409	9.27631	10.1706	9.52262	9.03267	9.5355	9.49647	9.84706	10.102	9.70977	10.0534	10.2356	10.0418	2.23663	1.54513	2.24024	2.91049	-0.219168	-0.456672	-0.432689	-0.706165	0.715152	0.681197	-0.244984	-0.122751	0.0857848	-0.0251489	-0.60865	-0.228823	-0.768282	-0.478474
ITM2A	integral membrane protein 2A	-4312	A	112.399	283.156	178.01	181.716	36.712	36.7138	32.6444	31.6514	51.8829	55.6275	39.1803	40.3715	44.9699	42.8729	44.513	32.503	32.8898	32.7327	42.8723	40.0699	32.9507	33.6428	34.8004	36.2792	33.5878	34.3337	30.5219	33.4713	0.914533	3.86079	2.0466	2.11053	-0.391386	-0.391354	-0.461568	-0.478702	-0.129624	-0.0650153	-0.348797	-0.328244	-0.248903	-0.285085	-0.256786	-0.464008	-0.457335	-0.460045
RCL1	RNA terminal phosphate cyclase-like 1	-4953	A	238.113	237.793	216.768	238.345	199.456	151.758	132.848	125.669	138.63	144.611	141.829	150.096	136.299	135.004	136.614	141.04	128.583	124.068	146.864	137.574	138.177	142.027	131.634	124.345	133.647	160.159	151.939	147.201	2.38621	2.37706	1.77572	2.39284	1.28057	-0.0836144	-0.624479	-0.829793	-0.459104	-0.288044	-0.367594	-0.131167	-0.525751	-0.562794	-0.516741	-0.39016	-0.746454	-0.875581
NMRK2	nicotinamide riboside kinase 2	-4207	A	697.721	363.439	349.519	493.165	114.303	115.202	110.517	104.824	136.001	143.932	106.338	122.159	135.831	129.208	133.082	113.931	116.744	141.177	119.076	107.642	110.775	119.739	147.791	154.711	152.037	154.62	142.962	148.527	3.89353	1.38906	1.28478	2.36098	-0.477482	-0.470748	-0.505847	-0.548503	-0.314922	-0.2555	-0.537156	-0.418626	-0.316195	-0.365816	-0.336788	-0.480271	-0.459194	-0.27614
SLC7A5	solute carrier family 7 (amino acid transporter light chain, L system), member 5	-4636	A	2309.02	1817.22	2713.37	2361.01	571.879	1309.03	1072.75	660.014	509.975	674.557	450.126	491.612	497.441	420.637	498.137	954.913	553.933	455.329	667.7	582.105	765.693	598.986	943.005	1014.59	1089.85	650.146	829.326	860.586	2.24653	1.43943	2.91011	2.33185	-0.604295	0.605437	0.217679	-0.459657	-0.705886	-0.435791	-0.804105	-0.736022	-0.726456	-0.8525	-0.725314	0.0243021	-0.633747	-0.795566
PRKCQ	protein kinase C, theta	-4519	A	120.574	118.64	135.435	106.773	37.1621	34.8329	32.291	32.3214	58.2747	66.9926	60.0304	56.9813	49.8754	56.9944	48.6407	46.0339	45.6848	41.0543	50.066	47.8156	70.9355	77.752	50.1232	44.6842	50.6472	53.0998	55.8437	55.5595	2.23857	2.16601	2.79604	1.72088	-0.890336	-0.977707	-1.07306	-1.07192	-0.0983703	0.228653	-0.0325123	-0.146886	-0.413439	-0.146397	-0.459757	-0.557542	-0.570637	-0.744332
IRF6	interferon regulatory factor 6	-4301	A	55.1099	75.2917	45.1905	53.8682	28.9404	30.1919	28.1947	29.5594	34.6636	32.4133	26.6705	29.9142	30.308	27.3924	30.2136	27.2362	27.9406	28.8057	30.7748	28.8895	28.7825	28.2954	30.5333	28.2885	29.314	29.4833	28.433	29.9062	2.02055	3.89704	1.09825	1.9051	-0.412676	-0.296314	-0.482012	-0.355126	0.119461	-0.0897708	-0.623727	-0.322135	-0.28552	-0.556609	-0.294299	-0.571133	-0.505635	-0.425197
RBPMS2	RNA binding protein with multiple splicing 2	-4576	A	3049.76	2655.66	2057.12	2538.24	1223.65	1477.7	1411.86	1154.68	961.094	964.514	508.838	560.643	791.983	967.365	884.303	1021.83	708.748	829.247	1111.09	1119.17	1023.45	996.359	1262.53	1148.03	1112.94	1103.83	1030.12	1054.5	3.02239	2.3641	1.36433	2.16797	-0.0278638	0.396495	0.286508	-0.14307	-0.466423	-0.460712	-1.22185	-1.13532	-0.7489	-0.45595	-0.594692	-0.364979	-0.887931	-0.686655
MRS2	MRS2 magnesium transporter	-4560	A	521.796	494.829	616.183	438.992	263.915	179.659	216.786	223.639	194.633	218.687	197.293	177.482	181.373	181.176	276.881	311.185	296.934	307.761	265.938	248.731	253.629	282.168	220.88	233.057	245.27	247.906	269.94	252.137	2.26526	2.01341	3.14677	1.49192	-0.143168	-0.930061	-0.583324	-0.519319	-0.790217	-0.565573	-0.76538	-0.950398	-0.914062	-0.915896	-0.0220773	0.2983	0.165203	0.266319
FRAS1	Fraser extracellular matrix complex subunit 1	-4746	A	398.626	479.682	752.791	448.033	90.2778	81.974	64.3041	92.3112	112.847	122.883	186.081	155.535	132.383	138.269	96.2954	123.096	90.945	95.7481	125.43	127.441	190.179	204.641	163.031	159.478	170.973	135.46	149.013	151.324	1.41738	1.96054	3.79065	1.74846	-0.648868	-0.704512	-0.822919	-0.635242	-0.497632	-0.430383	-0.006891	-0.211579	-0.36672	-0.32728	-0.608544	-0.428955	-0.644397	-0.612212
CD24	CD24 molecule	-4753	A	1708.8	1720.9	2225.57	1544	104.014	102.494	130.506	180.771	660.835	640.539	546.256	543.921	727.168	593.957	257.646	214.772	641.081	650.711	643.299	537.069	537.324	413.254	708.603	614.524	585.847	604.714	601.389	513.37	2.04843	2.07245	3.07428	1.72128	-1.13725	-1.14027	-1.08466	-0.984881	-0.0319012	-0.0721903	-0.259353	-0.263988	0.0997763	-0.164661	-0.832275	-0.917385	-0.071115	-0.0519994
CDK7	cyclin-dependent kinase 7	-4318	A	221.357	288.287	210.792	246.265	131.267	137.911	133.673	120.988	120.2	127.326	141.668	147.239	139.564	163.954	117.033	117.572	150.563	137.114	118.046	119.619	120.491	114.411	91.5584	101.92	112.968	110.293	127.974	122.586	1.77185	3.2775	1.53417	2.33218	-0.254827	-0.105359	-0.200683	-0.486053	-0.50378	-0.343475	-0.0208456	0.104482	-0.0681591	0.48052	-0.575022	-0.562908	0.179264	-0.123289
TMEM37	transmembrane protein 37	-4951	A	133.842	153.003	144.046	147.558	96.7353	90.5977	108.441	78.3204	92.6285	83.4757	66.7631	73.3918	79.4844	73.1612	67.5443	64.0348	71.3114	76.0212	64.2799	61.3628	69.9442	68.0025	66.9994	69.8304	60.1937	73.1843	67.9574	67.904	1.82828	2.54033	2.20748	2.338	0.449348	0.221267	0.884357	-0.234975	0.296732	-0.0433961	-0.66446	-0.41813	-0.191721	-0.426699	-0.635433	-0.765849	-0.495439	-0.320418
SNTB1	syntrophin, beta 1 (dystrophin-associated protein A1, 59kDa, basic component 1)	-4936	A	133.948	141.776	154.899	164.673	95.6773	90.5536	77.9247	106.272	78.3652	78.4977	75.0307	74.6447	99.2642	81.2814	73.026	77.0834	81.8229	84.4492	78.4701	82.5125	62.5817	62.4792	70.6992	61.1778	69.3893	65.9077	69.4513	68.2596	1.6845	1.97061	2.4503	2.80752	0.285682	0.0984053	-0.36319	0.672911	-0.347089	-0.342247	-0.468971	-0.483079	0.416786	-0.240501	-0.542243	-0.393941	-0.220709	-0.124714
GLS2	glutaminase 2 (liver, mitochondrial)	-4188	A	104.124	109.735	90.2555	98.2023	51.6947	55.1603	49.2199	47.9223	62.9357	62.153	57.6955	59.1891	60.8958	62.0038	56.2727	52.5993	51.9211	49.9603	68.2348	66.3428	68.17	69.6881	66.0337	65.1765	63.7085	64.3124	63.0513	62.2833	2.45182	2.8097	1.56744	2.07421	-0.89164	-0.670634	-1.04946	-1.13221	-0.174785	-0.224698	-0.508957	-0.413711	-0.304868	-0.23421	-0.59969	-0.833948	-0.877197	-1.00224
WDR12	WD repeat domain 12	-4524	A	235.55	306.142	280.134	342.637	135.634	179.162	167.173	140.203	170.694	172.227	171.2	177.983	166.039	188.742	141.934	146.137	134.524	130.564	165.723	161.526	159.08	149.51	124.827	133.783	135.269	153.41	167.051	145.355	1.16616	2.51159	2.01591	3.20718	-0.738193	0.091439	-0.137062	-0.651104	-0.0699609	-0.040745	-0.0603262	0.0689634	-0.158682	0.274021	-0.618116	-0.538013	-0.759339	-0.834809
SLC38A2	solute carrier family 38, member 2	-4937	A	530.984	555.14	666.608	650.064	295.424	314.239	382.583	411.632	256.267	314.798	261.216	283.413	304.392	270.812	279.43	292.531	252.975	283.149	282.43	254.709	205.152	197.407	202.522	203.786	213.707	262.416	220.582	217.647	1.67684	1.86582	2.73787	2.60844	-0.166005	-0.0188112	0.515867	0.743123	-0.47234	-0.0144387	-0.433624	-0.259966	-0.0958464	-0.358552	-0.291133	-0.18864	-0.498092	-0.262038
OR2A7	olfactory receptor, family 2, subfamily A, member 7	-4766	A	55.9344	37.032	73.8151	55.4867	16.3066	14.1697	16.5088	17.7997	19.8712	17.9833	23.6076	22.9508	23.6917	30.6848	16.011	14.5022	15.8962	18.6054	17.4144	16.2633	15.1401	15.5762	13.6886	16.9841	13.0639	16.8502	12.8539	14.6587	2.24728	0.958383	3.46651	2.21675	-0.454819	-0.600527	-0.441034	-0.353014	-0.211764	-0.340493	0.0430092	-0.00177243	0.048746	0.525587	-0.474975	-0.57786	-0.482806	-0.298072
VASP	vasodilator-stimulated phosphoprotein	-4465	A	515.302	458.865	432.438	498.079	273.982	261.183	255.134	249.786	295.962	349.275	288.03	326.825	306.261	343.358	249.336	258.836	263.894	267.636	244.921	241.458	241.304	220.658	237.664	230.913	240.094	242.554	241.534	243.221	2.70368	2.00896	1.68367	2.49167	-0.266853	-0.424412	-0.498871	-0.564703	0.00370165	0.659963	-0.0939297	0.383621	0.130477	0.587132	-0.570243	-0.453294	-0.391037	-0.344967
SIRT1	sirtuin 1	-4790	A	576.042	536.242	756.124	546.639	338.85	342.619	372.038	372.98	379.209	355.126	371.797	383.445	344.605	334.57	291.772	321.302	311.488	305.704	296.813	299.541	320.724	299.816	295.308	288.331	296.665	295.232	302.1	274.755	1.96429	1.59448	3.63754	1.69109	-0.239599	-0.204579	0.0687627	0.0775164	0.135395	-0.088372	0.0665288	0.174756	-0.186126	-0.279368	-0.677033	-0.402648	-0.493842	-0.547583
MT1A	metallothionein 1A	-4704	A	843.245	856.86	284.472	954.27	131.677	152.182	124.872	126.352	136.046	123.367	116.51	132.511	129.137	145.758	118.956	87.4478	102.929	91.8974	86.4783	84.1961	95.3084	103.292	105.032	85.4045	80.1225	96.5379	81.3179	95.7297	2.67191	2.72838	0.354494	3.13237	-0.279199	-0.194157	-0.307418	-0.301282	-0.261077	-0.313659	-0.342099	-0.275738	-0.289733	-0.220797	-0.331956	-0.46263	-0.398425	-0.444176
LOC100132111	uncharacterized LOC100132111	-4469	A	98.4822	87.7017	82.9539	103.104	52.4467	57.1369	55.3444	44.9964	63.4135	65.4089	54.8738	61.4826	64.9225	63.6976	51.1762	63.9782	50.2869	53.8649	54.2944	45.7347	57.029	49.6003	56.2145	54.4699	52.7376	55.6583	49.2186	53.2836	2.59553	1.85219	1.52482	2.91424	-0.578719	-0.255318	-0.378914	-1.09243	0.177468	0.315057	-0.411365	0.0443251	0.281518	0.197057	-0.666321	0.216407	-0.72764	-0.480933
UGT8	UDP glycosyltransferase 8	-4627	A	335.311	327.683	487.551	439.106	109.192	148.532	273.302	106.968	35.5927	40.5762	35.6138	35.2678	33.4582	47.3697	42.0738	51.4558	43.0702	28.1796	46.8187	37.9121	53.5424	66.7517	59.5808	51.5865	54.2647	46.6111	50.6805	53.9953	1.73777	1.67835	2.92362	2.54626	-0.0235552	0.282881	1.25475	-0.0408765	-0.596845	-0.558028	-0.596681	-0.599376	-0.613472	-0.50511	-0.546362	-0.473282	-0.5386	-0.654589
PPM1J	protein phosphatase, Mg2+/Mn2+ dependent, 1J	-4701	A	165.89	220.132	157.04	230.35	113.203	120.166	102.368	109.818	116.856	119.563	92.1855	103.927	99.9907	92.9782	97.3453	85.1579	99.0532	99.1487	110.528	109.823	98.909	101.281	106.845	102.625	103.201	108.895	103.897	109.869	1.42049	3.00232	1.16242	3.3003	-0.115988	0.0870837	-0.43196	-0.214688	-0.00945829	0.0694989	-0.728911	-0.386501	-0.50129	-0.705792	-0.578435	-0.933852	-0.528631	-0.525844
CSMD2	CUB and Sushi multiple domains 2	-4487	A	113.431	104.998	115.218	98.7818	63.1598	64.2932	58.6117	56.5486	73.2427	71.384	69.7424	71.627	84.7255	76.9094	61.7634	54.3155	55.1061	56.6686	59.2024	57.015	61.692	60.6791	63.4071	62.2206	58.505	63.5632	57.9548	60.7339	2.52944	2.04007	2.63312	1.6794	-0.387579	-0.321814	-0.651483	-0.771196	0.197486	0.0896353	-0.00561852	0.103735	0.863777	0.410245	-0.468606	-0.900773	-0.854895	-0.764233
CHMP4C	charged multivesicular body protein 4C	-4474	A	55.8333	62.8033	57.8809	61.8013	24.591	27.0261	23.9908	24.845	37.4202	36.7845	36.1513	38.702	37.3527	34.2533	23.3081	22.6477	23.102	21.9858	23.864	24.0882	26.9257	27.717	24.3938	24.7463	23.0396	24.976	24.9425	24.2629	1.91719	2.48078	2.08276	2.39976	-0.608995	-0.4121	-0.657529	-0.588464	0.428347	0.376944	0.325748	0.531992	0.422888	0.172277	-0.712727	-0.766133	-0.729393	-0.819648
ATIC	5-aminoimidazole-4-carboxamide ribonucleotide formyltransferase/IMP cyclohydrolase	-4528	A	657.554	903.624	699.982	795.764	347.705	477.252	344.191	295.962	422.912	441.987	425.973	472.153	366.538	493.525	329.22	366.724	297.77	301.04	389.584	377.211	418.578	366.934	366.916	295.918	356.279	405.157	391.819	381.598	1.49933	3.15973	1.78563	2.43193	-0.591417	0.282721	-0.615125	-0.940556	-0.0839452	0.0447686	-0.0632888	0.248316	-0.464337	0.392525	-0.716146	-0.463079	-0.928355	-0.906293
PLBD1	phospholipase B domain containing 1	-4544	A	172.393	246.876	314.748	231.624	43.9659	54.587	45.7024	46.8093	104.516	105.599	133.698	101.059	61.6356	74.3463	61.1889	54.5514	42.4249	36.3932	49.0286	50.9042	72.4442	65.8567	50.9358	48.3024	47.6642	57.5457	50.9681	54.6822	1.21665	2.29797	3.28332	2.07656	-0.6478	-0.493607	-0.622591	-0.606521	0.231246	0.246966	0.654902	0.18106	-0.391279	-0.206749	-0.397762	-0.494124	-0.670172	-0.757738
FRAT2	frequently rearranged in advanced T-cell lymphomas 2	-4151	A	215.973	199.689	182.667	203.223	125.949	138.998	113.114	116.242	152.555	143.915	110.945	123.862	126.242	118.964	115.489	98.745	94.4963	105.195	101.052	113.061	106.649	103.362	110.417	105.455	99.6034	106.535	102.156	105.487	2.68602	2.19757	1.68696	2.30357	-0.0144224	0.376996	-0.399451	-0.305605	0.783676	0.524484	-0.464499	-0.077035	-0.00564123	-0.223952	-0.328211	-0.830474	-0.957924	-0.636983
PLA2G16	phospholipase A2, group XVI	-4241	A	247.957	153.945	195.164	159.665	77.9171	81.5306	77.1689	75.8141	86.2858	83.7754	65.0489	76.6645	79.7512	73.27	95.2455	92.8141	89.6534	85.27	93.661	95.5887	92.7122	107.686	90.3488	98.8553	93.1845	92.9264	94.2118	98.1911	3.70941	1.32114	2.36826	1.46646	-0.610263	-0.518467	-0.62927	-0.663687	-0.397664	-0.46144	-0.937165	-0.642085	-0.563669	-0.728317	-0.170053	-0.23182	-0.312115	-0.42347
GCH1	GTP cyclohydrolase 1	-4527	A	41.4871	46.0562	47.9499	51.7502	29.9577	33.9624	30.3523	28.2337	25.9071	32.0444	31.1694	32.2466	33.5899	34.1671	28.4595	30.1123	27.9022	25.7585	28.8854	26.6829	31.861	34.3878	26.7112	28.9592	27.9047	27.8204	26.5468	29.596	1.41087	2.10197	2.3884	2.96321	-0.33301	0.272717	-0.27332	-0.59378	-0.94568	-0.0173919	-0.149731	0.0132026	0.216377	0.303688	-0.559619	-0.309633	-0.643918	-0.968159
PPM1H	protein phosphatase, Mg2+/Mn2+ dependent, 1H	-4786	A	124.167	115.154	147.413	112.864	77.0681	78.9786	69.1763	70.312	71.3872	70.1732	56.4643	57.4767	67.0216	53.9593	60.2507	56.2413	64.275	69.3566	82.571	83.4772	78.7566	67.8505	75.7363	66.7956	68.775	76.5174	73.9225	73.1759	2.18132	1.76025	3.26734	1.65328	-0.0190387	0.0702178	-0.387726	-0.334669	-0.284438	-0.341154	-0.981604	-0.934308	-0.488391	-1.09863	-0.804709	-0.992024	-0.616705	-0.379303
CCDC141	coiled-coil domain containing 141	-4068	A	29.3083	25.0433	24.0302	13.8219	9.71929	9.77834	9.67536	9.73812	10.2541	10.5063	9.16714	9.36679	10.0073	9.35791	9.51513	10.7723	10.567	10.422	9.65256	9.14178	9.7425	9.45907	9.96051	9.46584	9.38361	10.2399	9.11305	9.49522	3.43345	2.60334	2.40614	0.419217	-0.379299	-0.367805	-0.38785	-0.375633	-0.275207	-0.226111	-0.486768	-0.44791	-0.323236	-0.449638	-0.419036	-0.174337	-0.214295	-0.242523
PTPN6	protein tyrosine phosphatase, non-receptor type 6	-4491	A	184.89	204.779	164.423	151.854	102.49	107.243	98.6394	94.1257	126.188	121.632	105.612	112.576	124.306	115.334	101.943	88.9916	90.5988	90.9764	97.7019	92.9187	101.027	98.9562	101.334	97.3362	96.2926	103.043	92.9768	97.2843	2.50873	3.2033	1.79396	1.35503	-0.368862	-0.202884	-0.503341	-0.66097	0.45873	0.299619	-0.259845	-0.0166296	0.392985	0.0796605	-0.387977	-0.840263	-0.784137	-0.77095
HTR7	5-hydroxytryptamine (serotonin) receptor 7, adenylate cyclase-coupled	-4797	A	81.0768	56.2369	96.293	45.8181	23.2617	24.5536	24.7042	23.4008	26.2305	26.8264	22.7241	24.4855	25.1342	23.6863	24.207	23.8715	22.4514	23.6861	22.4627	22.4344	22.9457	24.311	22.8945	24.1617	21.5308	24.1088	23.889	22.6083	2.84429	1.45131	3.6976	0.867037	-0.397891	-0.325442	-0.317001	-0.390091	-0.231404	-0.197991	-0.428039	-0.329261	-0.292887	-0.374078	-0.344882	-0.363697	-0.443334	-0.37409
TFCP2L1	transcription factor CP2-like 1	-4300	A	95.0417	128.127	85.3249	81.9876	55.376	55.0641	51.2753	48.2034	58.8722	57.3539	52.4176	55.7141	55.8469	53.7242	50.4972	44.9301	49.5417	50.3767	48.6797	50.348	51.6484	50.0607	53.7008	54.1153	48.9239	53.0745	48.4351	49.718	2.069	3.94298	1.51862	1.32959	-0.177715	-0.19538	-0.409983	-0.583976	0.0203132	-0.0656826	-0.345282	-0.158563	-0.151041	-0.271273	-0.454056	-0.769383	-0.508172	-0.460878
RPS6KA1	ribosomal protein S6 kinase, 90kDa, polypeptide 1	-4165	A	346.906	364.238	258.59	325.783	199.125	208.607	202.627	146.659	189.382	221.484	182.045	201.04	198.378	203.941	159.079	165.934	166.527	153.967	211.669	192.514	180.471	190.593	181.609	177.482	178.865	190.902	175.819	172.501	2.64478	2.96834	0.995996	2.25042	-0.11418	0.0628498	-0.0487984	-1.09366	-0.296069	0.303253	-0.433035	-0.0784138	-0.128113	-0.0242682	-0.861797	-0.733822	-0.722757	-0.957227
NOP2	NOP2 nucleolar protein	-4783	A	436.799	412.17	486.058	512.113	270.509	282.494	291.959	250.608	257.691	269.094	310.314	311.595	282.21	286.279	231.182	284.878	211.105	231.421	338.348	331.655	286.982	284.405	264.792	259.35	260.531	271.865	284.218	264.45	1.86782	1.52572	2.55201	2.9139	-0.441905	-0.275437	-0.143963	-0.718316	-0.619945	-0.461559	0.110984	0.128772	-0.279379	-0.222866	-0.988139	-0.242323	-1.26701	-0.984828
SH2B3	SH2B adaptor protein 3	-4104	A	725.272	473.288	422.2	575.745	308.497	294.561	290.993	269.436	259.251	253.679	225.574	242.667	247.831	254.913	206.391	198.909	210.383	204.515	233.15	223.661	213.659	212.207	228.505	208.719	206.967	218.815	222.303	221.889	3.66608	1.58908	1.16798	2.43359	0.230777	0.115902	0.0864962	-0.0911867	-0.175138	-0.221073	-0.452729	-0.311833	-0.269274	-0.210898	-0.610843	-0.672513	-0.577944	-0.626305
YBX2	Y box binding protein 2	-4451	A	621.702	552.295	605.453	659.337	201.896	206.898	205.77	184.587	388.15	372.707	332.123	337.017	308.528	408.912	313.001	271.623	291.644	285.07	273.857	278.304	236.824	238.343	272.159	261.654	261.83	246.267	239.704	256.401	2.30725	1.76674	2.18071	2.60034	-0.962041	-0.923087	-0.931874	-1.09683	0.488438	0.368169	0.0521198	0.0902311	-0.13163	0.650125	-0.0967972	-0.419034	-0.263118	-0.314311
MIPEP	mitochondrial intermediate peptidase	-4931	A	94.0797	106.281	127.355	122.721	79.098	77.7773	80.1678	69.8654	61.9853	65.3609	62.9615	65.0274	73.2632	72.5609	70.2384	68.4162	67.8847	68.8626	73.0353	68.0923	59.0019	61.0026	62.2962	59.6969	62.2418	71.8983	64.2937	63.5343	1.14417	1.84818	3.06417	2.7968	0.279728	0.203527	0.341454	-0.252991	-0.707672	-0.512903	-0.651344	-0.532146	-0.0569379	-0.0974613	-0.231468	-0.336608	-0.367277	-0.310855
NIP7	NIP7, nucleolar pre-rRNA processing protein	-4988	A	777.888	542.351	750.285	895.541	366.814	419.003	444.306	400.051	359.686	375.933	408.654	399.086	329.314	346.359	304.187	355.788	321.268	326.887	325.406	305.062	313.665	289.53	280.465	231.376	277.582	303.364	306.158	299.8	2.44541	0.941684	2.26919	3.19654	-0.178989	0.154198	0.315739	0.0331999	-0.224498	-0.120773	0.0881278	0.0270402	-0.418402	-0.30958	-0.578817	-0.249383	-0.469769	-0.433895
LOC101927768	uncharacterized LOC101927768	-4663	A	36.4693	21.9864	47.1377	52.851	13.3148	12.9345	11.469	11.5821	13.0747	14.657	11.6761	12.0689	14.2771	14.7651	9.92676	9.49308	10.2528	10.8427	10.6645	11.0295	10.0223	10.195	10.5811	11.5788	10.7576	11.9497	11.3516	10.8037	1.92309	0.586416	2.90771	3.43501	-0.213915	-0.249017	-0.384269	-0.373838	-0.236079	-0.0900426	-0.365157	-0.328902	-0.125103	-0.0800698	-0.526612	-0.566638	-0.496519	-0.442075
RBPMS	RNA binding protein with multiple splicing	-4422	A	731.947	705.016	650.294	789.718	332.703	364.36	352.586	348.84	388.288	375.103	393.533	374.294	487.902	542.436	293.827	356.632	317.229	360.058	281.908	291.368	283.909	295.625	283.889	265.79	283.723	295.513	311.461	324.963	2.29903	2.11483	1.74054	2.69417	-0.431692	-0.215168	-0.295696	-0.32132	-0.0515082	-0.141688	-0.0156297	-0.14722	0.629825	1.00283	-0.697599	-0.268023	-0.537532	-0.244592
LYN	LYN proto-oncogene, Src family tyrosine kinase	-4210	A	629.132	340.633	479.018	575.63	245.101	167.052	143.409	183.826	252.216	282.969	186.052	173.899	199.832	167.344	185.153	199.392	203.469	199.037	131.003	128.433	172.583	150.233	197.824	203.97	202.617	145.317	164.872	172.411	3.20273	0.878921	1.99359	2.77178	0.109433	-0.519239	-0.709679	-0.384127	0.166742	0.414454	-0.366196	-0.464087	-0.255205	-0.516891	-0.373441	-0.258746	-0.225906	-0.261608
MT1IP	metallothionein 1I, pseudogene	-4145	A	70.1334	62.74	68.8822	54.0992	45.1549	42.351	40.2707	45.1092	42.1583	40.4472	39.0103	45.8436	40.0712	44.3336	40.9625	35.1229	32.239	35.8572	36.6105	36.2044	40.503	36.9162	41.9908	35.3012	39.9747	41.065	36.5339	36.062	2.862	2.08014	2.72969	1.16638	0.22052	-0.0759872	-0.295982	0.215687	-0.0963692	-0.277317	-0.429267	0.293358	-0.317081	0.133672	-0.222824	-0.840357	-1.14533	-0.762714
DESI2	desumoylating isopeptidase 2	-5049	A	465.368	415.961	473.762	509.357	297.712	311.505	345.448	310.597	326.694	322.042	326.001	327.209	339.95	295.81	291.7	275.044	278.488	262.978	255.252	253.538	263.272	262.607	251.246	267.42	281.241	257.961	279.569	271.351	2.19619	1.47472	2.31875	2.83851	-0.251961	-0.0505597	0.445082	-0.0638169	0.171242	0.10331	0.161112	0.178763	0.364802	-0.27973	-0.339757	-0.582969	-0.532681	-0.759151
SNORD16	small nucleolar RNA, C/D box 16	-4775	A	516.069	535.366	560.236	566.374	143.867	194.331	256.215	224.487	95.1903	113.631	358.986	302.745	174.279	216.735	158.545	210.832	158.68	150.463	272.986	292.999	223.163	194.539	137.109	202.202	247.238	199.105	235.167	207.978	1.98967	2.13692	2.32671	2.37355	-0.850663	-0.465569	0.00667528	-0.235443	-1.22213	-1.0814	0.790942	0.361758	-0.618589	-0.294599	-0.738657	-0.339649	-0.737629	-0.800328
MYRFL	myelin regulatory factor-like	-4070	A	47.9008	52.0414	48.1913	33.1757	27.3885	25.6307	25.8351	26.7499	26.7193	25.9987	22.5303	22.447	26.3153	23.1985	25.5862	25.9466	25.8002	27.0891	27.6028	27.1564	26.4802	29.1289	26.799	26.7035	26.3697	29.2661	29.0557	28.9636	2.55747	3.12206	2.59707	0.549568	-0.23957	-0.479253	-0.451386	-0.326636	-0.33081	-0.42908	-0.902022	-0.913381	-0.385904	-0.810907	-0.485323	-0.436185	-0.456138	-0.280387
HSPA9	heat shock 70kDa protein 9 (mortalin)	-4626	A	899.764	878.871	1077.6	968.067	572.409	616.031	666.243	573.832	379.209	425.443	453.702	453.201	460.744	435.636	337.034	419.981	351.885	374.18	561.476	501.237	522.709	439.01	482.995	551.913	516.866	435.983	475.511	444.891	1.9033	1.79103	2.85895	2.27035	0.144139	0.378561	0.648391	0.151786	-0.89409	-0.645634	-0.493772	-0.496469	-0.455932	-0.590861	-1.12073	-0.674987	-1.04092	-0.921117
AIM1	absent in melanoma 1	-5461	A	60.1864	102.168	88.6247	95.9576	33.5927	33.809	31.8577	32.6018	34.7505	34.9292	31.5712	32.9071	32.6627	30.1536	39.3501	34.6208	57.3744	56.1885	33.0037	32.8942	36.188	33.4945	34.6598	31.2124	34.7363	33.9231	32.4725	35.8445	0.86924	2.98262	2.30083	2.66997	-0.469495	-0.458604	-0.556837	-0.519377	-0.411208	-0.402213	-0.571256	-0.504006	-0.516311	-0.642618	-0.179665	-0.417739	0.72768	0.667982
MARS2	methionyl-tRNA synthetase 2, mitochondrial	-4908	A	325.841	433.327	280.62	399.003	214.646	208.812	232.895	193.911	213.446	204.434	174.206	171.832	173.525	180.008	184.803	202.299	150.924	176.98	217.71	210.003	180.332	166.096	185.881	177.364	184.508	196.92	189.017	178.979	1.69075	3.32419	1.00354	2.80257	0.000965553	-0.0877038	0.278288	-0.31415	-0.017273	-0.154232	-0.613596	-0.649673	-0.62394	-0.525425	-0.452552	-0.186682	-0.967401	-0.571435
C1QL3	complement component 1, q subcomponent-like 3	-4458	A	70.7775	79.4525	89.7594	103.633	43.1276	44.5292	39.3697	40.7461	59.4636	55.548	46.263	53.8938	46.3786	48.0723	54.2412	50.8165	49.404	42.6786	43.2062	38.6408	45.3634	44.7625	44.1958	43.2783	40.7581	45.008	49.823	44.0298	1.21991	1.7848	2.45597	3.35941	-0.580587	-0.489321	-0.825294	-0.73567	0.483173	0.228197	-0.376423	0.120481	-0.368894	-0.258602	0.143105	-0.0799042	-0.171883	-0.609828
BCL11A	B-cell CLL/lymphoma 11A (zinc finger protein)	-4942	A	154.212	163.301	153.557	162.411	84.682	75.5661	88.4019	129.716	57.948	55.0778	48.0058	55.814	53.5873	50.1819	54.0352	51.3097	57.6505	51.1674	62.4757	65.7563	53.6015	54.1783	57.3436	61.8231	60.0587	67.027	68.4505	73.2755	2.0913	2.33916	2.07344	2.31487	0.195249	-0.0533354	0.296689	1.42331	-0.533771	-0.612041	-0.804891	-0.591966	-0.652685	-0.74555	-0.640471	-0.714794	-0.541884	-0.718676
GAL	galanin/GMAP prepropeptide	-4222	A	589.978	421.714	431.567	442.013	275.089	313.029	276.856	288.869	330.819	328.477	258.753	287.85	302.847	284.77	295.738	246.43	274.189	274.638	281.801	264.156	289.203	272.916	292.572	279.546	265.57	291.063	280.176	286.379	3.84297	1.51946	1.65551	1.79976	-0.505264	0.0186405	-0.48086	-0.31498	0.264307	0.231961	-0.730847	-0.329054	-0.121952	-0.371575	-0.220127	-0.901008	-0.517695	-0.511491
MUC4	mucin 4, cell surface associated	-4233	A	871.07	435.078	501.431	411.975	109.741	114.274	101.475	91.14	123.68	112.719	120.821	120.709	198.068	153.663	169.569	132.378	110.059	102.969	99.9504	93.5799	138.941	134.84	122.738	123.263	109.183	111.255	102.828	110.172	4.07904	1.49389	1.88733	1.35691	-0.43513	-0.408253	-0.484143	-0.545424	-0.352484	-0.417476	-0.369438	-0.370097	0.0885853	-0.174705	-0.0803934	-0.300913	-0.433245	-0.475286
HOOK1	hook microtubule-tethering protein 1	-4747	A	116.902	141.92	195.43	171.478	27.5162	25.161	24.1443	23.5347	53.9842	56.6074	62.501	57.3879	61.4124	66.4758	31.2642	41.0964	57.5348	59.7192	37.5458	33.8089	58.5647	68.6077	49.9977	62.3347	71.4769	47.8475	60.467	66.5887	1.24676	1.85243	3.14788	2.56802	-0.917249	-0.974268	-0.998881	-1.01364	-0.276467	-0.21296	-0.0702786	-0.194063	-0.0966338	0.0259502	-0.826511	-0.588475	-0.190509	-0.137624
SLC27A6	solute carrier family 27 (fatty acid transporter), member 6	-4453	A	34.6307	38.1111	41.0539	42.3948	20.3836	19.5489	21.2344	21.746	26.2865	28.0394	25.195	28.2682	27.0576	27.439	24.6646	22.8621	23.9269	24.4372	22.076	20.9267	22.0056	19.7377	21.4462	22.1791	19.8213	21.0541	21.769	23.0265	1.49026	2.05242	2.52774	2.74434	-0.81096	-0.945792	-0.673545	-0.590901	0.14249	0.425624	-0.0338166	0.46258	0.267042	0.328644	-0.11949	-0.410634	-0.238645	-0.156217
TTLL12	tubulin tyrosine ligase-like family member 12	-4906	A	670.224	843.393	551.654	794.227	378.273	454.989	390.308	383.973	433.492	463.891	350.398	379.699	408.146	408.516	319.594	360.107	308.675	311.673	368.964	344.386	344.291	319.223	354.297	292.708	320.47	366.135	344.927	325.038	1.87625	3.14426	1.00804	2.78424	-0.26152	0.30022	-0.173394	-0.219781	0.142811	0.365409	-0.465634	-0.25108	-0.0427768	-0.0400717	-0.69119	-0.394534	-0.771141	-0.749189
SPINT2	serine peptidase inhibitor, Kunitz type, 2	-4452	A	203.306	174.562	206.996	188.99	74.7728	78.4184	69.3553	66.7331	131.742	128.845	102.339	117.288	99.0969	109.825	90.0482	72.7945	84.4713	84.4957	71.5874	72.0091	72.2654	70.7217	70.9304	68.4476	72.7164	71.1988	70.5537	77.8292	2.43541	1.75722	2.52249	2.09766	-0.597178	-0.511164	-0.724998	-0.786866	0.746957	0.67859	0.0532192	0.405915	-0.0232783	0.229835	-0.236773	-0.643853	-0.368352	-0.367778
FAM110C	family with sequence similarity 110, member C	-4308	A	44.6434	70.8381	43.0227	53.0935	26.1539	30.2119	27.0672	29.8028	28.2269	31.4708	24.3703	26.0358	25.8057	26.3704	25.1804	23.7636	23.9872	24.1815	26.2743	24.5943	23.4575	25.2302	25.8032	23.8279	25.0804	24.8632	22.3014	23.9802	1.41981	3.89704	1.26654	2.21894	-0.328731	0.0550302	-0.242355	0.0163478	-0.132683	0.174088	-0.497406	-0.339897	-0.361657	-0.308256	-0.420795	-0.554779	-0.533637	-0.515257
GPATCH4	G patch domain containing 4	-4625	A	170.369	157.052	212.994	193.811	110.454	126.211	131.21	119.685	95.0928	96.8161	111.654	114.485	110.387	109.04	90.4492	113.665	85.3569	92.2992	118.952	112.774	114.049	108.146	108.573	109.49	101.267	96.9176	101.88	101.169	1.75534	1.30582	3.19414	2.54662	-0.267056	0.264813	0.433552	0.0445345	-0.785581	-0.727412	-0.226564	-0.130994	-0.269327	-0.314813	-0.942326	-0.158685	-1.11421	-0.879878
HLA-DOA	major histocompatibility complex, class II, DO alpha	-4473	A	197.996	213.456	212.987	217.131	77.449	83.0034	76.1394	68.032	137.318	145.124	112.235	126.382	116.987	113.697	89.3895	84.033	71.3021	73.4896	75.2591	72.5824	83.3569	91.7884	80.198	79.4041	68.4127	77.7414	76.1283	75.9698	1.93656	2.26571	2.25572	2.34394	-0.629899	-0.511644	-0.65778	-0.830387	0.644718	0.810906	0.110702	0.411891	0.211874	0.141834	-0.375685	-0.489724	-0.760766	-0.714194
NAT10	N-acetyltransferase 10 (GCN5-related)	-4977	A	426.237	452.914	427.058	466.417	296.476	314.103	319.137	284.858	308.534	304.516	308.945	306.42	307.214	328.555	228.897	287.305	228.822	230.971	312.934	312.607	287.4	286.144	268.517	255.503	287.265	282.584	301.558	282.841	1.91888	2.36264	1.93254	2.58725	-0.239658	0.0535578	0.137299	-0.432929	-0.0390874	-0.105925	-0.0322367	-0.0742377	-0.0610438	0.293969	-1.36382	-0.392215	-1.36507	-1.32932
AFG3L2	AFG3-like AAA ATPase 2	-4631	A	195.282	248.482	273.731	243.635	160.078	155.989	166.982	153.057	120.392	125.22	107.999	108.57	126.129	114.492	132.141	150.06	135.765	137.347	150.423	147.281	146.307	138.723	129.7	136.368	140.897	138.872	144.048	130.555	1.07752	2.40473	3.03463	2.28381	0.199277	0.0972773	0.371505	0.0241248	-0.790776	-0.670335	-1.09997	-1.08572	-0.647661	-0.937972	-0.497681	-0.050656	-0.407279	-0.367808
PMAIP1	phorbol-12-myristate-13-acetate-induced protein 1	-4565	A	456.423	853.402	676.291	667.241	37.3787	105.759	85.0725	54.2511	51.0123	49.1984	38.295	38.0347	39.3042	66.6574	186.65	186.552	191.71	139.896	184.247	158.999	199.32	179.256	195.738	271.045	265.363	156.221	247.756	235.465	1.18492	3.13231	2.26349	2.21909	-0.870721	-0.535278	-0.636757	-0.787952	-0.80384	-0.812738	-0.866226	-0.867502	-0.861275	-0.727093	-0.138464	-0.138947	-0.113644	-0.367817
ARHGEF35	Rho guanine nucleotide exchange factor (GEF) 35	-4611	A	127.242	63.2496	113.634	122.439	44.709	46.0173	40.6719	42.7431	50.4456	50.5277	53.3047	57.3728	50.1278	49.7809	47.6525	42.0226	42.7802	45.1011	43.3109	43.9832	40.4268	39.9693	46.3752	43.2507	41.0945	46.6335	42.9613	46.4195	3.06809	0.371356	2.4946	2.86568	-0.409966	-0.354834	-0.580094	-0.492811	-0.168219	-0.164757	-0.0477335	0.123701	-0.181611	-0.196232	-0.285925	-0.523175	-0.491247	-0.393444
NCL	nucleolin	-4619	A	887.825	1005.84	1222.46	935.224	654.969	661.879	712.317	661.189	512.841	538.44	610.793	603.409	583.051	571.187	550.593	601.918	537.122	549.744	712.728	659.243	676.433	591.286	633.295	634.854	615.052	600.524	622.019	592.843	1.3994	2.15495	3.54185	1.70287	-0.0914479	-0.0472088	0.275716	-0.0516245	-1.00141	-0.837518	-0.374285	-0.421557	-0.551897	-0.627855	-0.759712	-0.431105	-0.84596	-0.765143
LOC100131496	uncharacterized LOC100131496	-4571	A	53.4607	54.4982	49.5407	58.428	39.0074	37.9687	34.0979	33.249	33.5436	33.696	33.089	33.8741	31.962	24.8617	38.4678	39.4756	32.7968	38.319	36.8178	35.8557	37.9541	34.0175	39.5194	37.0912	31.8564	33.3824	36.5601	36.7279	2.12709	2.26855	1.59257	2.80442	0.156262	0.0146317	-0.513184	-0.628933	-0.588766	-0.567981	-0.650744	-0.543692	-0.804424	-1.77261	0.0826903	0.220106	-0.690596	0.0623936
PCK2	phosphoenolpyruvate carboxykinase 2 (mitochondrial)	-4589	A	338.806	260.608	355.424	347.038	166.946	244.977	195.835	160.421	198.543	208.124	156.198	171.732	197.195	196.217	201.194	218.632	176.813	182.921	170.905	164.41	195.866	184.606	201.831	202.237	202.78	196.321	188.925	199.719	2.45241	0.9614	2.76927	2.60936	-0.824476	0.663361	-0.273649	-0.948887	-0.222017	-0.0393256	-1.02941	-0.733225	-0.247714	-0.266357	-0.171463	0.161023	-0.636344	-0.519874
NUS1	NUS1 dehydrodolichyl diphosphate synthase subunit	-4789	A	953.196	1007.43	1301.71	1042.9	694.256	622.121	839.194	673.108	593.94	631.951	651.74	615.211	605.028	559.244	535.924	534.023	592.137	567.982	579.207	566.213	580.977	534.377	481.476	529.435	516.003	534.47	579.361	562.165	1.54781	1.83427	3.38874	2.02163	0.180046	-0.200986	0.945632	0.0683369	-0.349844	-0.149059	-0.0445319	-0.237485	-0.291271	-0.533112	-0.656291	-0.666332	-0.359364	-0.486954
JARID2	jumonji, AT rich interactive domain 2	-4577	A	1479.42	1252.69	902.833	1018.86	493.154	504.733	550.792	504.497	577.481	598.051	392.875	369.507	497.247	453.53	477.516	538.236	358.184	355.354	469.956	479.526	558.261	537.924	620.785	657.587	650.827	508.04	524.656	523.201	3.43447	2.54698	1.17757	1.63171	-0.426009	-0.380685	-0.200399	-0.381611	-0.0959338	-0.0154183	-0.818524	-0.90999	-0.409988	-0.581105	-0.48722	-0.249547	-0.95431	-0.965391
CENPVP1	centromere protein V pseudogene 1	-5746	A	135.375	164.515	104.567	160.864	65.0386	73.0453	57.1925	54.4309	93.0225	82.7914	65.7518	75.12	71.6377	78.5752	77.1559	73.3981	59.5273	58.2839	61.0435	52.0223	66.5732	76.6873	68.9728	63.6737	63.6682	72.1712	68.1263	71.7339	1.98708	3.0161	0.899126	2.88718	-0.496768	-0.214022	-0.773844	-0.871365	0.491447	0.130149	-0.471581	-0.140755	-0.263729	-0.0187399	-0.0688613	-0.201563	-0.691391	-0.735301
PWAR5	Prader Willi/Angelman region RNA 5	-4751	A	1340.87	1188.13	2298.29	1324.07	278.248	283.627	291.681	277.391	242.539	311.415	695.661	512.548	609.042	598.386	290.169	347.391	303.77	260.256	389.987	389.169	431.302	336.453	389.943	425.975	436.538	335.11	429.692	364.678	1.75931	1.4198	3.88742	1.72196	-0.602633	-0.590677	-0.572775	-0.604538	-0.682006	-0.528911	0.32517	-0.0818435	0.132637	0.108953	-0.576137	-0.448947	-0.545906	-0.642625
GTSF1	gametocyte specific factor 1	-4306	A	26.0206	32.7613	22.7969	20.3386	14.49	14.4782	13.3566	13.1575	14.0331	15.5349	14.3527	14.7402	15.6164	16.8815	13.4058	13.5488	12.7832	13.0027	13.7377	12.4463	14.1547	13.7698	13.3648	14.0832	12.5583	14.1204	13.2821	13.7081	2.3169	3.8142	1.60083	1.05477	-0.244375	-0.247008	-0.496144	-0.540372	-0.34586	-0.0122636	-0.27487	-0.188802	0.00582612	0.286844	-0.485209	-0.453432	-0.623508	-0.574754
SAMD12-AS1	SAMD12 antisense RNA 1	-4672	A	25.2678	19.0328	19.5754	27.4872	13.1603	14.8003	11.2267	12.0676	15.499	13.5283	13.2486	11.942	13.9855	12.4269	11.7971	12.737	9.85519	11.0042	11.5168	11.3017	11.3512	12.0198	11.7628	10.0401	11.4931	12.6114	11.0087	11.449	2.779	1.28299	1.41318	3.3115	-0.126043	0.267452	-0.589981	-0.388216	0.435104	-0.0377435	-0.104839	-0.418351	0.0719516	-0.302	-0.453115	-0.227592	-0.919049	-0.643358
TXLNG	taxilin gamma	-4680	A	783.812	447.766	670.779	953.783	328.585	304.7	214.48	183.05	173.124	175.331	241.924	223.809	347.717	359.138	193.073	226.755	203.203	197.646	207.584	202.157	222.703	229.651	205.994	216.406	234.165	208.954	237.73	216.86	2.56554	0.782139	1.96567	3.46759	0.149638	0.0228797	-0.455921	-0.62272	-0.675396	-0.663686	-0.310274	-0.406411	0.251175	0.311788	-0.569524	-0.390777	-0.515767	-0.545257
MFSD3	major facilitator superfamily domain containing 3	-4292	A	792.535	1123.49	666.227	879.567	315.208	514.681	392.036	362.363	428.259	469.247	368.313	393.643	441.016	479.364	449.551	461.031	362.973	413.94	445.563	465.58	435.922	473.369	437.689	389.618	407.176	473.856	437.32	450.458	1.76794	3.70425	1.02896	2.27714	-1.02473	0.14231	-0.575241	-0.748851	-0.363313	-0.123509	-0.714039	-0.565841	-0.288675	-0.0643158	-0.238743	-0.171578	-0.745279	-0.447089
METTL13	methyltransferase like 13	-4897	A	202.914	216.102	204.532	236.697	154.74	160.917	153.648	145.624	149.875	152.311	140.945	153.72	133.203	147.536	129.147	145.866	123.985	132.135	124.47	125.807	130.941	119.915	128.307	113.297	116.65	129.682	126.328	116.705	1.80274	2.22795	1.85491	2.89196	0.249536	0.448715	0.214349	-0.044359	0.092677	0.171223	-0.195213	0.216644	-0.444818	0.0172646	-0.575617	-0.0365532	-0.742026	-0.479275
GMDS	GDP-mannose 4,6-dehydratase	-4958	A	185.442	239.285	209.969	203.666	155.937	128.425	128.828	138.653	123.951	143.464	124.995	130.035	127.921	119.728	106.61	112.373	120.951	134.853	133.657	143.633	124.385	98.6171	104.887	97.1218	113.685	127.495	125.22	123.081	1.46734	3.08737	2.20529	2.01565	0.579582	-0.248176	-0.236059	0.0595504	-0.382812	0.204311	-0.351393	-0.199755	-0.26335	-0.509874	-0.904556	-0.731157	-0.473067	-0.0547938
GALR2	galanin receptor 2	-4146	A	164.172	126.028	140.889	116.014	89.7279	89.6778	83.2249	85.577	93.0072	87.332	72.3743	83.7364	82.4158	91.9547	72.4913	67.6954	66.0052	83.1902	84.3763	84.4825	80.1373	84.0557	82.598	84.4326	74.5071	78.4188	71.9294	87.5441	3.46657	1.69407	2.38463	1.22876	0.00728313	0.00495124	-0.294904	-0.185604	0.159664	-0.104054	-0.799114	-0.271136	-0.332501	0.110756	-0.793677	-1.01653	-1.09508	-0.296517
LOC101928844	uncharacterized LOC101928844	-4147	A	338.276	342.278	349.131	262.491	230.766	208.306	185.775	188.439	227.582	235.025	221.022	216.284	227.416	213.521	206.662	192.601	171.463	179.852	209.493	205.358	204.619	216.363	217.812	224.28	194.132	210.335	198.304	205.185	2.53215	2.62113	2.77348	0.847224	0.141888	-0.357484	-0.858404	-0.799175	0.0710938	0.236564	-0.0747691	-0.180104	0.0673934	-0.241536	-0.394026	-0.706655	-1.17661	-0.990098
LOC401585	uncharacterized LOC401585	-4614	A	352.178	129.783	369.735	280.4	27.7866	56.8488	49.8765	39.1612	50.4814	64.2029	89.7588	73.7794	91.2158	89.4645	47.572	39.8217	39.9676	39.1804	71.0738	83.8828	45.7487	47.2783	52.9217	50.6688	51.6226	54.4775	69.886	56.247	2.97837	0.453653	3.17768	2.16351	-0.704252	-0.374326	-0.453478	-0.575123	-0.446612	-0.29084	-0.000719282	-0.182124	0.0158206	-0.00406052	-0.47964	-0.567624	-0.565968	-0.574904
MUC3A	mucin 3A, cell surface associated	-4802	A	215.574	218.616	345.043	149.093	64.8982	69.2799	68.8906	56.3796	79.5409	70.9458	89.9543	76.7093	70.2151	80.3545	72.9064	69.0237	60.0345	72.3111	69.0305	74.777	68.9868	78.5086	88.8606	87.314	64.6511	69.9155	68.0071	70.8085	1.92727	1.97605	4.00326	0.861273	-0.488759	-0.418499	-0.424742	-0.625351	-0.253967	-0.391787	-0.0869933	-0.299372	-0.403504	-0.240922	-0.36035	-0.422607	-0.566746	-0.369896
CDS1	CDP-diacylglycerol synthase (phosphatidate cytidylyltransferase) 1	-4935	A	127.571	188.894	258.129	216.628	41.389	88.1854	111.531	54.882	69.034	71.5347	65.2889	61.4828	65.3341	69.3731	62.9923	57.9028	81.0195	61.0147	39.8744	42.4641	47.161	47.8399	38.6546	40.4178	49.4738	34.4418	40.7714	44.4228	0.909134	2.02874	3.29279	2.53508	-0.664317	0.190061	0.616287	-0.41797	-0.159593	-0.113936	-0.227969	-0.297457	-0.227143	-0.153402	-0.269897	-0.362819	0.0592319	-0.306004
RCC2	regulator of chromosome condensation 2	-4964	A	2772.85	2309.24	2487.6	2677.54	1656.75	1571.4	1770.1	1640.93	1503.11	1555.14	1385.54	1380.98	1542.56	1380.65	1022.07	1347.5	966.873	1087.95	1178.58	1173.58	1149.81	1149.67	1156.48	1094.83	1120.36	1139.76	1118.45	1080.43	2.61862	1.68008	2.04115	2.42566	0.359201	0.186429	0.588662	0.327171	0.048167	0.153505	-0.189832	-0.199061	0.128031	-0.199719	-0.925621	-0.266832	-1.03737	-0.792267
RAB17	RAB17, member RAS oncogene family	-4063	A	399.856	368.533	174.557	217.765	85.3896	81.7364	85.1198	80.2476	92.6926	85.8904	75.451	83.9833	85.8703	73.7991	81.9339	69.571	74.4351	74.2631	83.1672	76.1244	84.3105	80.6218	81.0957	86.3282	77.8064	83.162	77.329	84.5365	3.53198	3.14909	0.777973	1.30613	-0.311999	-0.356655	-0.315296	-0.374853	-0.222728	-0.305876	-0.433486	-0.329189	-0.306123	-0.453679	-0.354241	-0.505362	-0.445905	-0.448006
HSPA4	heat shock 70kDa protein 4	-5022	A	788.405	1066.2	1047.63	895.396	543.925	543.354	644.076	556.563	518.978	544.492	619.834	610.893	526.253	536.565	409.988	462.799	382.847	417.695	606.885	558.141	568.348	456.861	520.357	525.841	520.989	448.162	507.25	454.087	1.23133	2.88479	2.77425	1.86814	-0.223819	-0.227218	0.372281	-0.148599	-0.372306	-0.220448	0.227989	0.174776	-0.329006	-0.267626	-1.02102	-0.706686	-1.18256	-0.975144
ECEL1P2	endothelin converting enzyme-like 1, pseudogene 2	-4681	A	80.6389	57.6	76.1715	93.7214	45.8184	46.8314	42.7931	39.4382	48.1997	42.302	42.2779	45.6365	46.5043	41.5294	48.001	33.3418	43.8845	35.0234	40.5982	43.2406	43.603	43.6152	45.7421	44.8108	44.7985	42.5073	41.9155	47.7506	2.46289	0.716194	2.1242	3.45474	-0.177026	-0.100225	-0.40639	-0.660741	0.00350933	-0.443622	-0.445452	-0.190818	-0.125024	-0.502198	-0.0115516	-1.12294	-0.323646	-0.995456
2022-03-01	mitochondrial amidoxime reducing component 1	-4585	A	200.724	166.767	228.694	223.755	77.7468	89.6471	66.7397	76.6726	94.6721	96.1296	76.9359	85.2203	108.077	94.5257	85.0127	87.6116	123.782	145.344	103.365	99.6431	108.965	118.83	108.997	103.746	108.767	115.861	107.357	110.473	2.08573	1.26158	2.76459	2.64471	-0.899016	-0.610185	-1.16616	-0.925086	-0.488225	-0.45285	-0.918696	-0.717627	-0.162875	-0.491779	-0.722666	-0.659589	0.218284	0.741605
IDO1	indoleamine 2,3-dioxygenase 1	-4831	A	96.9186	110.994	260.096	129.695	9.83464	9.72296	9.44532	9.77848	10.4318	10.0558	9.09124	9.51336	9.9541	9.36542	9.85233	9.72824	9.69875	9.48036	9.94342	9.17752	10.1199	9.7911	9.62609	9.59406	9.34248	9.7489	9.31713	9.94892	1.22943	1.48668	4.21182	1.82847	-0.362208	-0.364249	-0.369324	-0.363235	-0.351294	-0.358165	-0.375795	-0.36808	-0.360025	-0.370784	-0.361885	-0.364153	-0.364692	-0.368683
OR2A4	olfactory receptor, family 2, subfamily A, member 4	-4767	A	33.018	25.209	47.1025	34.1704	12.0705	10.0141	11.9046	12.4006	13.0693	12.0344	14.1645	17.2293	14.0888	23.5505	11.4333	10.203	12.6982	12.6386	12.768	12.4047	10.6705	11.5192	10.6659	11.9361	9.5325	11.7502	10.3153	10.7358	1.97594	1.08551	3.58196	2.10735	-0.412631	-0.647118	-0.431542	-0.374987	-0.298735	-0.41675	-0.173856	0.175613	-0.182493	0.896399	-0.485285	-0.625574	-0.34105	-0.347851
TNFRSF12A	tumor necrosis factor receptor superfamily, member 12A	-4206	A	1508.63	855.882	884.016	1299.67	451.222	518.523	469.824	433.256	539.853	559.269	470.446	550.387	481.221	479.731	453.581	482.882	569.481	561.04	492.486	488.459	506.538	417.2	485.076	496.022	498.437	453.121	577.867	563.161	3.67363	1.0605	1.17313	2.8371	-0.559468	-0.290044	-0.484999	-0.631393	-0.204652	-0.126923	-0.48251	-0.162483	-0.439374	-0.44534	-0.550023	-0.432723	-0.0860423	-0.119836
ALOX12P2	arachidonate 12-lipoxygenase pseudogene 2	-4679	A	78.8847	60.5309	75.7399	100.867	39.4638	41.7939	38.1878	33.3919	43.9959	44.2471	44.3008	43.2244	50.9841	52.8641	38.7782	36.0777	35.5574	36.2819	36.1302	36.4004	38.7219	40.4883	40.5668	39.9869	38.1609	39.7434	38.6521	38.3781	2.17788	0.969694	1.97086	3.62491	-0.417099	-0.263709	-0.50109	-0.816794	-0.11876	-0.102224	-0.0986864	-0.169544	0.341255	0.465012	-0.46223	-0.639996	-0.674246	-0.626552
GNA14	guanine nucleotide binding protein (G protein), alpha 14	-4064	A	117.086	100.343	67.9588	61.5449	32.1905	37.007	34.3714	43.292	34.1214	33.0411	32.2288	30.3259	31.8466	29.8889	37.2022	43.3631	34.4978	35.8216	38.7232	37.7958	31.924	29.7444	35.4925	31.603	32.8858	32.7909	32.1608	31.3665	3.66245	2.84785	1.2723	0.960247	-0.467902	-0.233567	-0.361797	0.0722091	-0.373956	-0.426516	-0.466038	-0.558616	-0.484633	-0.579879	-0.22407	0.0756675	-0.355646	-0.291242
LINC00698	long intergenic non-protein coding RNA 698	-4846	A	63.4946	42.2514	122.507	114.976	12.6705	13.3064	12.3334	12.4988	13.5923	13.7618	12.9491	12.8068	13.3556	13.8371	12.9918	14.1043	12.0632	13.262	14.072	13.4453	14.0442	13.5891	14.8556	14.8579	13.7455	13.504	13.3055	13.6677	1.39919	0.650759	3.47827	3.21293	-0.391412	-0.369011	-0.403289	-0.397462	-0.358937	-0.352966	-0.381596	-0.386609	-0.367277	-0.350312	-0.380094	-0.340897	-0.412808	-0.370573
GOLT1A	golgi transport 1A	-4157	A	103.988	103.412	82.0004	94.0698	62.0361	62.7802	62.1789	54.1036	67.884	64.7562	59.801	62.7147	71.2592	69.2986	60.9563	42.4189	55.4553	55.2284	58.6218	56.4777	57.882	60.3983	63.907	57.5591	55.5817	63.2266	59.7379	63.7902	2.76783	2.72647	1.19023	2.05619	-0.242188	-0.188795	-0.231941	-0.811334	0.177396	-0.0470186	-0.402552	-0.193496	0.419563	0.278889	-0.319658	-1.6497	-0.714351	-0.730631
SLC39A1	solute carrier family 39 (zinc transporter), member 1	-4945	A	337.841	298.968	320.33	333.752	224.26	256.44	248.592	229.72	191.469	205.4	200.912	216.151	198.01	200.855	177.891	185.961	178.175	187.797	193.176	191.06	188.902	183.316	172.468	159.218	171.752	178.899	181.143	177.599	2.4875	1.70714	2.13597	2.40542	0.207357	0.853372	0.695834	0.31697	-0.450924	-0.171249	-0.261351	0.0445742	-0.319611	-0.262487	-0.723501	-0.561484	-0.717804	-0.524629
ADCY8	adenylate cyclase 8 (brain)	-4148	A	102.855	84.0524	82.5102	57.3202	40.2924	43.2708	38.6432	37.507	48.8062	52.5943	43.1849	45.475	47.6276	43.1977	40.1626	36.5844	35.8086	36.402	38.0097	36.5895	38.7868	39.4234	39.5048	38.512	34.8895	39.2589	36.2673	38.3614	3.48882	2.32929	2.23418	0.680717	-0.369382	-0.185703	-0.471088	-0.541153	0.155665	0.389275	-0.191002	-0.049768	0.0829766	-0.190211	-0.377382	-0.59805	-0.645896	-0.6093
HEATR1	HEAT repeat containing 1	-5014	A	400.118	459.599	561.616	506.712	263.47	258.202	280.557	248.707	231.64	250.77	318.362	285.417	328.935	292.6	171.272	213.52	201.594	189.529	263.854	253.503	241.24	222.133	222.798	198.392	217.352	212.511	222.156	198.32	1.31686	1.94557	3.02387	2.44354	-0.12749	-0.183171	0.0531195	-0.283528	-0.463924	-0.261726	0.452713	0.104487	0.564468	0.180418	-1.10201	-0.655446	-0.781504	-0.90903
LOC101928354	uncharacterized LOC101928354	-4784	A	66.7713	73.8318	77.2953	50.404	47.6493	38.053	34.5694	35.1556	39.536	40.3239	32.2179	34.3394	34.7453	30.4269	32.8688	36.9845	28.6748	34.7822	34.8042	37.0075	44.6988	36.8646	31.3844	30.3733	38.7968	37.2688	31.8646	35.3266	2.15687	2.73109	3.01276	0.825751	0.601713	-0.17873	-0.462049	-0.414374	-0.0581262	0.00595553	-0.653291	-0.480753	-0.447737	-0.798949	-0.600356	-0.265634	-0.941444	-0.44474
SLC25A39	solute carrier family 25, member 39	-4863	A	1355.81	1410.04	1014.96	1337.19	897.774	774.461	637.517	707.578	853.092	812.445	565.259	616.384	792.408	840.215	675.641	762.802	730.77	830.16	686.203	679.426	689.482	761.734	620.894	592.758	677.893	760.947	739.832	781.99	2.53366	2.78416	0.959063	2.44762	0.417741	-0.151911	-0.784525	-0.460876	0.211329	0.0235586	-1.11832	-0.882148	-0.0690016	0.151842	-0.608409	-0.205767	-0.353742	0.105395
FZD7	frizzled class receptor 7	-4987	A	1998.69	1327.93	1654.65	1929.7	367.323	586.203	478.171	458.2	581.757	590.837	981.973	995.038	534.003	645.067	298.432	363.431	496.743	599.101	626.037	680.682	206.678	190.537	284.276	220.72	227.031	523.667	315.113	274.647	2.7334	1.36538	2.03173	2.59269	-0.593751	-0.147349	-0.36768	-0.40841	-0.156417	-0.137898	0.659817	0.686463	-0.25381	-0.0272971	-0.734254	-0.601689	-0.329801	-0.121043
PIM2	Pim-2 proto-oncogene, serine/threonine kinase	-4232	A	1680.07	731.234	737.331	794.243	152.869	148.266	125.911	123.472	140.669	143.456	122.216	131.757	171.481	150.154	143.398	130.887	141.047	142.367	136.276	128.105	139.063	132.683	134.459	125.73	129.502	135.883	128.818	135.375	4.26127	1.41714	1.43542	1.60601	-0.316489	-0.330287	-0.397295	-0.404607	-0.35306	-0.344705	-0.408372	-0.379771	-0.260702	-0.324627	-0.344878	-0.38238	-0.351927	-0.347969
GLI1	GLI family zinc finger 1	-4202	A	233.978	149.258	162.445	161.872	92.3002	111.477	108.112	94.9895	96.3226	93.9587	78.3417	86.3688	91.0452	85.7839	88.8703	67.186	75.5006	78.4635	96.475	94.3768	93.2557	89.2736	97.9971	85.5889	83.4481	103.697	89.1208	86.9174	3.857	1.36732	1.75486	1.73804	-0.306482	0.257051	0.158182	-0.227451	-0.188276	-0.257744	-0.716681	-0.48079	-0.343364	-0.497978	-0.407278	-1.04451	-0.800172	-0.713101
AARS	alanyl-tRNA synthetase	-4574	A	1085.79	942.083	1004.06	960.078	612.102	664.194	587.161	498.277	457.628	531.652	478.904	477.242	511.225	481.832	472.251	640.821	498.789	470.156	634.299	591.228	625.959	513.7	656.548	725.513	721.115	569.393	607.303	593.026	2.69766	1.84893	2.21493	1.95521	-0.099865	0.207777	-0.247161	-0.772092	-1.01216	-0.574984	-0.886506	-0.896322	-0.695627	-0.869213	-0.925796	0.0697447	-0.769071	-0.938169
ROR1	receptor tyrosine kinase-like orphan receptor 1	-4990	A	665.126	387.847	798.288	757.19	305.322	175.379	238.333	309.584	108.063	121.278	215.995	196.295	184.478	147.786	43.4576	48.8205	96.3391	119.125	82.8659	89.8032	53.1095	54.6702	57.4919	54.6659	53.8578	83.1526	62.4285	63.8237	2.24165	0.907925	2.88217	2.68449	0.510973	-0.114062	0.188754	0.531474	-0.437857	-0.374292	0.0813065	-0.0134517	-0.070294	-0.246787	-0.748611	-0.722816	-0.494248	-0.384644
ZNF860	zinc finger protein 860	-4362	A	27.2656	44.4593	40.1623	26.0782	17.1936	16.5922	16.5946	18.2836	17.657	17.148	18.5151	17.5015	18.1914	18.151	16.5352	16.3084	17.3104	17.5455	18.3214	16.6306	18.3818	17.8993	17.7854	16.9776	15.6723	17.459	17.6165	17.2979	1.10298	3.65707	3.01876	0.926596	-0.393197	-0.482533	-0.482176	-0.231279	-0.324351	-0.399967	-0.196886	-0.347459	-0.244979	-0.250974	-0.490997	-0.52469	-0.375839	-0.340923
COL14A1	collagen, type XIV, alpha 1	-4785	A	95.87	110.661	140.231	88.5676	48.9009	37.3771	53.8639	49.1401	37.1295	38.0336	35.1869	37.9325	37.7154	36.8014	32.4012	30.6132	37.9947	34.7226	46.6795	46.529	73.2453	64.4303	33.1902	31.8082	30.0249	35.8421	33.483	33.5925	1.69301	2.24407	3.34572	1.42095	-0.0568713	-0.486205	0.12803	-0.0479605	-0.495428	-0.461745	-0.567802	-0.46551	-0.4736	-0.507652	-0.671584	-0.738199	-0.463192	-0.585098
SDAD1	SDA1 domain containing 1	-4615	A	307.796	293.981	458.557	387.834	197.101	188.528	227.439	208.224	160.033	170.425	210.85	199.252	179.602	178.888	202.434	215.91	186.904	194.814	218.819	212.59	219.361	225.416	177.548	181.378	191.045	175.928	201.775	187.499	1.34416	1.13265	3.65225	2.56951	-0.35054	-0.481793	0.113923	-0.18025	-0.918034	-0.758934	-0.140044	-0.31761	-0.618436	-0.629372	-0.268894	-0.0625748	-0.506652	-0.385545
MIR520E	microRNA 520e	-4069	A	20.272	20.4192	18.7082	12.2554	9.54319	9.8784	8.9262	9.89344	9.95984	10.212	7.98357	9.25176	10.2502	10.1365	9.34139	9.09011	10.7532	7.77814	10.2712	8.1956	8.57336	10.3921	11.0676	8.16499	8.47452	10.652	8.1669	9.71321	2.88055	2.92466	2.4122	0.479516	-0.33283	-0.232432	-0.517625	-0.227926	-0.20804	-0.132506	-0.799952	-0.420117	-0.12108	-0.155142	-0.393272	-0.468531	0.0295909	-0.86148
TJP2	tight junction protein 2	-4468	A	293.475	253.471	264.022	299.924	115.519	121.51	144.771	122.119	167.705	188.063	156.673	160.567	192.39	178.692	127.467	168.86	108.599	108.719	111.315	103.058	114.817	119.701	129.113	125.063	129.457	112.701	111.419	118.045	2.45353	1.7434	1.9307	2.56802	-0.705421	-0.599079	-0.186159	-0.58827	0.220944	0.582325	0.0251076	0.0942316	0.659131	0.415978	-0.493331	0.241447	-0.828266	-0.826145
CDA	cytidine deaminase	-4226	A	190.827	126.91	119.314	136.972	71.7556	83.092	74.2909	76.1657	89.1661	85.3659	75.7076	83.9563	89.4122	84.9133	76.3417	77.1157	65.5148	73.8377	77.2385	75.2711	80.1192	75.8983	83.6488	82.1984	70.8431	81.1561	74.1526	77.5821	4.01749	1.52475	1.2285	1.91717	-0.626232	-0.184119	-0.527357	-0.454241	0.0527669	-0.0954394	-0.472106	-0.150414	0.0623617	-0.113091	-0.447377	-0.417192	-0.86962	-0.545032
STARD7	StAR-related lipid transfer (START) domain containing 7	-4944	A	999.942	949.08	1056.25	1066.89	802.27	791.158	794.508	726.696	623.916	667.664	606.51	621.929	647.139	625.485	614.292	652.821	615.994	646.113	648.334	609.188	581.906	586.339	579.744	535.407	562.467	590.031	591.358	536.345	2.05129	1.71428	2.42434	2.49485	0.741558	0.667938	0.690135	0.240829	-0.440167	-0.150303	-0.555495	-0.453335	-0.286296	-0.429771	-0.503936	-0.248653	-0.492653	-0.293096
SCO1	SCO1 cytochrome c oxidase assembly protein	-5019	A	452.141	546.465	616.453	514.72	352.993	275.013	345.552	264.328	265.97	305.1	359.006	355.945	266.575	290.793	245.895	259.628	231.791	224.567	256.045	258.435	257.022	247.738	195.128	209.403	212.522	227.252	231.997	214.705	1.4112	2.30353	2.96564	2.00321	0.473227	-0.26449	0.402835	-0.365569	-0.350035	0.0201414	0.530106	0.501153	-0.344317	-0.115205	-0.539954	-0.410034	-0.673387	-0.741729
LINC-ROR	long intergenic non-protein coding RNA, regulator of reprogramming	-4071	A	657.428	873.784	869.228	192.862	65.1949	70.377	71.3496	63.3747	90.6958	83.4204	79.326	87.0345	95.2793	90.9651	68.9146	61.1933	70.4448	65.6199	64.9076	66.6115	70.8258	77.7408	70.2435	74.8364	73.8961	73.627	72.0933	77.645	2.21054	3.16509	3.14499	0.160914	-0.402346	-0.379482	-0.375192	-0.410376	-0.289837	-0.321936	-0.34	-0.305991	-0.269616	-0.28865	-0.385935	-0.420001	-0.379183	-0.400471
TMEM238	transmembrane protein 238	-4161	A	216.616	254.17	132.353	174.814	98.7251	95.9638	84.2598	89.9991	117.613	101.665	84.4747	95.6241	100.641	97.2049	93.0849	81.4064	92.8382	93.0708	79.2336	84.7473	95.6121	90.4396	94.7171	79.4434	91.6422	87.8309	90.1201	86.9008	2.71574	3.64288	0.635438	1.68373	-0.194781	-0.262953	-0.551902	-0.41021	0.271519	-0.122189	-0.546596	-0.27134	-0.147485	-0.232311	-0.334026	-0.622348	-0.340118	-0.334375
VWDE	von Willebrand factor D and EGF domains	-4750	A	78.5501	78.8089	139.83	68.0654	19.4114	19.2196	17.9018	17.7534	26.9056	28.1599	38.8551	35.2502	38.1461	37.6988	21.4872	19.209	24.0055	21.3715	19.4524	19.4688	25.1335	25.8278	20.8978	20.3338	22.63	23.0383	25.2133	24.537	1.68443	1.69426	4.01104	1.28636	-0.560882	-0.568167	-0.618197	-0.623833	-0.276353	-0.228732	0.177335	0.0404656	0.150416	0.133432	-0.482074	-0.568569	-0.386461	-0.486465
LRAT	lecithin retinol acyltransferase (phosphatidylcholine--retinol O-acyltransferase)	-4665	A	31.4797	24.4803	38.1957	44.3483	17.625	18.0573	17.9427	16.6422	19.0233	19.3011	16.3939	18.928	21.1051	21.7987	16.9492	16.1019	15.5259	15.5073	16.0696	16.2369	16.5986	16.7096	16.8717	16.696	15.6865	16.7926	16.1898	17.1032	1.70853	0.684768	2.69084	3.59073	-0.317917	-0.254689	-0.271449	-0.461657	-0.113396	-0.0727582	-0.497979	-0.127336	0.191098	0.292543	-0.416763	-0.540694	-0.624941	-0.627653
IL17RB	interleukin 17 receptor B	-4852	A	122.276	107.275	189.548	212.772	46.4596	65.2294	54.2504	55.6807	49.1914	52.8828	58.0421	59.7885	72.4405	72.3774	53.0664	61.3271	57.5461	51.243	62.5694	57.5631	71.0303	69.6298	61.7217	61.6165	59.3747	67.9397	60.1139	64.8588	1.24443	0.85608	2.98601	3.58725	-0.718362	-0.232436	-0.516669	-0.479638	-0.647638	-0.552074	-0.418505	-0.373293	-0.0457501	-0.0473825	-0.547319	-0.333461	-0.431346	-0.594526
GCLC	glutamate-cysteine ligase, catalytic subunit	-4765	A	135.864	118.363	164.332	142.335	87.1032	88.3598	81.6013	87.0879	95.1067	95.314	94.7067	92.6966	103.548	91.2545	61.9336	71.0744	77.7749	77.5458	79.2882	80.858	78.4937	75.2187	74.083	75.8533	74.7635	78.7678	83.3701	78.6465	1.97616	1.20691	3.22747	2.26059	-0.167115	-0.11188	-0.408952	-0.167785	0.184679	0.193792	0.167097	0.0787441	0.55571	0.0153554	-1.27344	-0.871658	-0.577139	-0.587209
PKP2	plakophilin 2	-4495	A	493.989	594.645	392.491	346.699	54.6052	51.2759	44.0813	45.4926	229.038	282.484	134.113	146.529	166.881	170.646	56.1573	56.1349	53.5364	49.3254	86.7068	73.6132	82.0122	85.0532	95.0724	104.91	95.9957	83.9008	100.01	93.3839	2.43045	3.14675	1.70816	1.38229	-0.69634	-0.720033	-0.771231	-0.761188	0.544978	0.925314	-0.13054	-0.0421834	0.10265	0.129443	-0.685295	-0.685455	-0.703947	-0.733913
MUC12	mucin 12, cell surface associated	-4506	A	110.057	120.88	104.55	122.714	53.5814	58.9958	53.1378	54.6589	77.967	73.738	91.8533	74.1597	55.8896	73.0778	52.9465	47.593	49.086	52.6848	60.6424	52.3	56.404	57.0291	56.7326	58.8941	52.3352	56.7883	51.171	53.3226	1.9602	2.45589	1.70799	2.53986	-0.626317	-0.378342	-0.646633	-0.576966	0.490511	0.296829	1.12649	0.316144	-0.520602	0.266592	-0.655392	-0.900576	-0.832202	-0.667382
TNFRSF11A	tumor necrosis factor receptor superfamily, member 11a, NFKB activator	-4691	A	126.112	148.487	166.857	290.778	49.2134	55.1646	51.4464	42.4735	58.6458	59.6065	47.8084	53.5181	57.8409	57.0411	53.2933	45.7657	45.1423	50.34	49.4619	45.1616	48.5647	50.4657	50.8103	46.7736	48.5428	52.9617	47.0839	50.071	1.07839	1.50554	1.85623	4.22189	-0.389614	-0.276005	-0.346987	-0.51828	-0.209549	-0.191208	-0.416436	-0.307437	-0.224915	-0.240181	-0.311729	-0.455431	-0.467333	-0.368108
UNC5B	unc-5 netrin receptor B	-4185	A	376.106	366.489	344.414	355.681	173.335	137.231	107.157	160.13	178.779	167.989	146.293	159.214	155.936	176.136	123.537	102.798	116.038	110.875	204.897	219.448	206.453	162.477	246.162	223.525	213.482	195.244	164.912	159.794	2.36652	2.24099	1.95285	2.09991	-0.28024	-0.751512	-1.14406	-0.452603	-0.209186	-0.350029	-0.633223	-0.464566	-0.507356	-0.243677	-0.930259	-1.20095	-1.02813	-1.09553
SLC1A5	solute carrier family 1 (neutral amino acid transporter), member 5	-4969	A	1024.35	781.617	1065.86	1222.28	530.844	788.17	596.423	420.292	455.998	438.764	410.462	469.818	383.705	466.538	280.65	381.449	347.225	315.183	454.334	442.546	416.554	357.098	411.009	329.974	364.708	392.09	371.181	371.925	2.16756	1.14385	2.34262	3.00232	0.0862409	1.17149	0.362813	-0.379997	-0.229411	-0.302097	-0.421456	-0.171129	-0.534302	-0.18496	-0.968924	-0.543817	-0.68815	-0.823285
CTSH	cathepsin H	-5522	A	203.992	147.916	168.326	207.786	63.566	63.4376	51.1408	56.6301	101.069	102.262	61.0742	65.5907	88.2572	73.8932	81.6827	88.8352	128.593	114.116	67.9236	64.6201	81.636	85.3535	70.5428	67.8714	71.0457	69.8198	72.431	80.3504	2.6977	1.33662	1.832	2.7898	-0.710757	-0.713872	-1.01234	-0.879107	0.199526	0.228479	-0.771237	-0.661611	-0.111446	-0.460091	-0.271022	-0.0974149	0.867588	0.516217
LHFPL4	lipoma HMGIC fusion partner-like 4	-4200	A	149.667	157.808	143.258	167.822	97.8307	103.893	95.4885	89.5775	106.128	107.329	91.4566	108.849	112.649	112.398	95.748	88.5194	89.1705	83.3556	93.305	90.2407	97.5441	99.4235	118.366	116.881	112.789	110.341	102.341	112.39	1.92712	2.31377	1.62272	2.78938	-0.534842	-0.246907	-0.646083	-0.926825	-0.140751	-0.0837117	-0.837575	-0.0115243	0.168949	0.157028	-0.63376	-0.977078	-0.946155	-1.22233
MMP24	matrix metallopeptidase 24 (membrane-inserted)	-4242	A	415.751	267.466	295.577	267.919	155.436	158.703	144.682	141.783	180.064	165.769	158.874	166.838	168.491	162.865	174.36	173.063	161.028	156.662	158.977	149.51	163.185	156.394	200.509	193.489	190.023	178.675	181.652	180.064	3.98432	1.38865	1.88072	1.39658	-0.572405	-0.515219	-0.760639	-0.811397	-0.141304	-0.391525	-0.512216	-0.372823	-0.343876	-0.442355	-0.241137	-0.263851	-0.474509	-0.550946
RTP1	receptor (chemosensory) transporter protein 1	-4601	A	45.7935	28.0491	48.6516	36.162	19.7008	20.0035	21.4565	18.9034	18.8366	20.448	15.4006	19.4097	20.1616	20.6287	21.5225	25.9836	18.2999	19.9715	19.9942	20.0461	16.4939	18.8062	21.1235	19.6708	19.8573	22.7973	23.7254	20.5334	2.95465	0.660146	3.32424	1.70922	-0.419375	-0.380229	-0.192344	-0.522481	-0.531124	-0.322752	-0.975434	-0.457012	-0.359788	-0.299383	-0.183806	0.393051	-0.60052	-0.384371
CBS	cystathionine-beta-synthase	-4599	A	552.919	407.666	596.774	447.044	199.948	330.975	287.961	267.37	179.382	193.922	206.661	213.497	255.58	200.912	151.256	183.539	140.924	153.216	275.716	260.635	244.264	193.788	263.058	255.284	251.549	240.295	233.156	214.749	2.63523	1.30873	3.03573	1.66835	-0.58822	0.608362	0.215544	0.0275045	-0.776038	-0.64325	-0.526913	-0.464485	-0.0801713	-0.579411	-1.0329	-0.738075	-1.12725	-1.01499
TPST2	tyrosylprotein sulfotransferase 2	-4466	A	434.972	419.211	407.676	413.572	271.123	269.321	208.85	235.424	312.02	309.979	280.302	321.458	277.363	290.15	248.737	237.935	262.086	265.925	262.589	259.35	222.642	235.587	211.426	198.837	214.729	246.708	231.912	230.92	2.40912	2.16741	1.99051	2.08092	-0.103722	-0.131353	-1.05875	-0.651214	0.523487	0.492191	0.037058	0.668236	-0.00801494	0.188089	-0.447038	-0.612696	-0.242306	-0.18344
LTV1	LTV1 ribosome biogenesis factor	-4624	A	497.599	447.482	637.177	609.073	292.352	316.436	417.309	312.709	199.134	217.206	257.529	266.556	227.887	240.01	202.015	206.212	185.499	189.585	291.536	284.039	248.569	245.292	217.327	280.622	218.44	236.363	252.944	225.192	1.73421	1.30807	2.92105	2.68208	-0.0110014	0.193786	1.05151	0.162088	-0.803638	-0.649973	-0.307107	-0.230348	-0.559151	-0.456069	-0.779141	-0.743453	-0.919581	-0.884831
TMEM64	transmembrane protein 64	-4558	A	280.822	198.716	283.402	279.01	144.766	132.799	155.622	134.286	137.6	138.165	125.706	134.363	132.158	135.773	172.091	164.485	179.944	183.929	144.289	152.019	170.981	161.303	157.926	149.314	164.512	151.392	164.897	168.447	2.63549	0.72072	2.69566	2.59325	-0.53744	-0.81651	-0.284273	-0.781838	-0.704555	-0.691374	-0.981931	-0.780039	-0.831471	-0.747149	0.0998116	-0.0775738	0.282944	0.375872
SYN3	synapsin III	-4477	A	128.402	131.662	133.564	136.448	71.9748	69.2772	65.5908	64.4384	90.0267	88.9558	91.2525	90.4724	101.063	97.1286	72.5671	62.0522	63.7881	64.9755	67.2025	65.3981	68.1315	68.1433	68.4239	64.3933	63.9402	68.5752	65.3329	66.0877	1.98478	2.12353	2.20447	2.32717	-0.416376	-0.531168	-0.688038	-0.737076	0.351796	0.306225	0.403958	0.370763	0.821439	0.654008	-0.391173	-0.838619	-0.764749	-0.714218
GCNT2	glucosaminyl (N-acetyl) transferase 2, I-branching enzyme (I blood group)	-4512	A	102.988	102.164	121.104	99.2849	48.4628	47.1237	45.3742	41.7305	69.5428	68.1747	77.9677	73.1862	65.3957	70.8383	60.0446	63.1955	58.0633	58.5092	62.2027	61.7364	67.0192	60.6463	60.4949	62.2352	63.3189	59.0523	63.2861	58.1085	1.97017	1.92435	2.97715	1.76432	-1.06069	-1.13512	-1.23237	-1.43491	0.111069	0.0350208	0.579379	0.313593	-0.119451	0.183081	-0.4169	-0.241756	-0.527036	-0.502246
TSR1	TSR1, 20S rRNA accumulation, homolog (S. cerevisiae)	-4921	A	320.945	333.434	379.403	480.105	275.142	223.496	249.526	227.874	194.54	199.927	215.304	220.294	209.698	204.557	179.04	218.776	176.091	169.232	205.769	191.055	199.23	187.373	186.688	168.661	185.425	177.727	188.141	176.316	1.34104	1.5185	2.17166	3.6025	0.690238	-0.043582	0.326267	0.0186298	-0.455007	-0.378461	-0.159979	-0.0890733	-0.23963	-0.312685	-0.675235	-0.110647	-0.717145	-0.8146
PPM1N	protein phosphatase, Mg2+/Mn2+ dependent, 1N (putative)	-4295	A	264.642	363.127	226.698	261.114	103.911	105.901	105.874	93.438	124.798	127.388	146.62	164.261	122.059	165.389	149.459	124.224	159.388	150.059	102.032	107.462	122.766	133.53	145.13	152.065	146.503	151.177	137.564	149.836	1.91243	3.61167	1.25775	1.85156	-0.860779	-0.826443	-0.826917	-1.04148	-0.500395	-0.455715	-0.123891	0.180485	-0.547668	0.199945	-0.0749103	-0.510301	0.096397	-0.0645539
SNORD116-11	small nucleolar RNA, C/D box 116-11	-4421	A	268.44	244.588	226.554	244.981	69.1098	105.068	91.249	96.701	124.249	112.851	107.118	122.093	177.334	166.759	88.4776	65.4319	72.4142	103.379	74.3712	71.0204	72.6842	90.65	65.6835	48.3115	65.1095	81.0453	76.2799	87.7947	2.52531	2.13277	1.83599	2.13924	-0.755065	-0.163301	-0.390721	-0.300998	0.152362	-0.035214	-0.129565	0.11688	1.02598	0.851942	-0.43633	-0.815592	-0.700686	-0.191098
STEAP2	STEAP family member 2, metalloreductase	-4745	A	202.71	284.593	422.501	248.901	55.5376	48.8865	48.5101	52.5957	82.7476	81.2578	64.3567	68.2214	83.039	85.8884	71.3094	94.8473	98.0578	88.0517	86.0023	80.0573	119.619	115.677	113.045	135.744	123.313	93.5722	103.804	107.822	1.07446	2.09443	3.81228	1.64983	-0.758781	-0.84163	-0.846318	-0.795426	-0.419842	-0.438399	-0.648927	-0.600785	-0.416211	-0.380718	-0.56232	-0.269123	-0.229131	-0.353771
SPIB	Spi-B transcription factor (Spi-1/PU.1 related)	-4225	A	191.374	107.662	102.498	130.279	58.5146	64.2267	56.719	59.695	71.7535	64.9529	52.3245	59.5599	60.4914	59.8975	62.0967	53.3187	56.5532	59.5746	51.2751	53.4847	55.7362	59.3419	60.9298	49.4563	51.9892	57.4995	51.6622	58.1645	4.11613	1.30941	1.13626	2.06771	-0.338424	-0.146906	-0.398627	-0.298847	0.105454	-0.122557	-0.545966	-0.303375	-0.272143	-0.292058	-0.21832	-0.512631	-0.404183	-0.302882
TRIB1	tribbles pseudokinase 1	-4504	A	381.291	325.051	387.318	389.617	109.256	127.001	119.255	94.6864	183.327	173.702	268.29	262.206	193.288	209.207	112.957	121.668	117.267	124.518	154.509	161.555	151.606	144.926	150.118	146.978	144.827	152.835	152.151	144.763	2.27927	1.62334	2.34956	2.37638	-0.893472	-0.68651	-0.77685	-1.0634	-0.0295764	-0.141842	0.961348	0.890387	0.0865978	0.272258	-0.850307	-0.748712	-0.800036	-0.715471
ZNF770	zinc finger protein 770	-4748	A	598.869	596.959	946.412	588.409	319.676	326.801	364.702	338.233	316.112	328.59	405.399	383	317.301	265.933	359.769	334.459	378.516	343.79	340.375	334.754	371.446	371.075	347.937	348.154	369.093	305.511	362.267	356.145	1.53178	1.51753	4.12476	1.45374	-0.551244	-0.498082	-0.215308	-0.412792	-0.57783	-0.484733	0.0883293	-0.07879	-0.568961	-0.952209	-0.25211	-0.440947	-0.11224	-0.371332
LAPTM4B	lysosomal protein transmembrane 4 beta	-4520	A	2313.9	2315.23	2631.29	2116.01	1389.46	1504.42	1617.69	1481.04	1768.68	1778.99	1615.61	1622.49	1620.56	1648.77	1387.75	1470.3	1155.81	1167.32	1658.86	1565.93	1560.98	1474.18	1420.2	1356.06	1419.16	1523.62	1564.94	1449.72	2.06554	2.06954	3.02206	1.46913	-0.720504	-0.374059	-0.0326753	-0.444507	0.422365	0.453438	-0.0389557	-0.0182198	-0.0240323	0.0609877	-0.725685	-0.476878	-1.42469	-1.39
ARFGEF1	ADP-ribosylation factor guanine nucleotide-exchange factor 1 (brefeldin A-inhibited)	-4543	A	380.594	514.78	564.351	379.757	234.32	210.346	240.019	224.148	251.029	265.303	315.676	280.864	256.836	310.497	216.804	231.692	233.87	239.316	283.133	282.397	252.7	246.56	257.27	257.897	254.705	246.707	263.246	246.633	1.18573	2.82652	3.43267	1.17549	-0.602866	-0.896009	-0.533177	-0.727253	-0.398552	-0.224009	0.391928	-0.033736	-0.327541	0.328606	-0.817043	-0.635005	-0.608373	-0.54178
SLC15A4	solute carrier family 15 (oligopeptide transporter), member 4	-4513	A	283.722	292.039	319.387	309.431	167.873	170.418	170.85	180.247	190.898	206.695	215.485	204.222	221.779	240.886	221.376	210.864	206.998	199.718	223.067	233.134	185.262	204.624	177.489	192.562	206.474	209.732	212.72	208.424	1.71052	1.92265	2.62015	2.36623	-1.24421	-1.17931	-1.16829	-0.928618	-0.656953	-0.254056	-0.0298807	-0.31714	0.130646	0.617983	0.120367	-0.147736	-0.246334	-0.432023
SALL3	spalt-like transcription factor 3	-4505	A	227.716	215.765	244.995	242.792	105.19	110.122	105.257	97.5107	126.434	127.009	175.267	182.925	131.48	156.565	103.149	93.9347	92.8743	100.312	102.171	104.185	107.893	109.095	115.283	101.091	108.877	105.312	100.711	105.292	2.04476	1.78915	2.41433	2.3672	-0.575874	-0.470384	-0.57444	-0.740124	-0.121495	-0.109195	0.92295	1.08676	-0.0135639	0.522962	-0.619522	-0.816607	-0.839288	-0.680203
ZNF195	zinc finger protein 195	-4779	A	324.446	298.359	379.791	356.744	170.675	199.358	205.262	190.937	194.742	202.925	237.122	231.718	207.664	214.109	209.063	242.147	189.428	205.579	259.247	256.627	232.307	227.902	214.712	246.502	229.31	223.14	226.575	213.625	1.83629	1.2986	2.97707	2.50203	-1.33324	-0.742023	-0.620342	-0.915601	-0.837184	-0.668504	0.0363726	-0.0750326	-0.570835	-0.437989	-0.541988	0.139951	-0.946717	-0.613803
RNF125	ring finger protein 125, E3 ubiquitin protein ligase	-4539	A	138.47	264.424	207.25	170.62	29.3021	33.6488	22.9234	25.3443	85.542	98.7615	94.5149	79.5151	65.9058	87.3508	29.8849	29.9733	41.9682	48.2206	31.3299	30.6348	40.8577	31.5047	31.9314	32.0052	31.5874	31.2368	34.6461	30.7276	1.1995	3.31774	2.3562	1.74019	-0.636437	-0.563335	-0.743711	-0.702997	0.309379	0.531698	0.460282	0.208022	-0.0208531	0.339799	-0.626636	-0.62515	-0.423424	-0.318275
ITPK1	inositol-tetrakisphosphate 1-kinase	-4859	A	548.8	530.209	437.954	637.357	347.351	379.151	352.209	319.992	340.649	322.376	263.024	281.988	327.737	309.52	298.949	330.968	300.753	394.832	293.575	289.041	252.969	255.603	302.505	258.952	266.283	291.527	267.894	267.043	2.26285	2.0631	1.07191	3.2143	0.098466	0.440134	0.150668	-0.195481	0.0264615	-0.169866	-0.807543	-0.60379	-0.112262	-0.307985	-0.42156	-0.0775525	-0.402184	0.608604
PHGDH	phosphoglycerate dehydrogenase	-4967	A	394.266	401.056	371.751	426.166	189.349	306.665	259.666	216.048	229.168	243.212	201.763	202.161	238.238	190.376	153.813	229.865	130.423	124.784	202.145	183.58	171.183	139.881	205.752	196.318	203.168	189.898	186.788	176.688	2.1021	2.18758	1.81865	2.5037	-0.477676	0.999256	0.40757	-0.141557	0.0236223	0.200427	-0.321393	-0.316375	0.137805	-0.464749	-0.925054	0.0323902	-1.21952	-1.29051
NSUN2	NOP2/Sun RNA methyltransferase family, member 2	-5013	A	328.31	350.914	427.416	421.657	264.761	222.71	281.469	235.246	181.146	203.075	233.708	237.339	226.693	251.911	169.58	204.012	162.64	171.096	196.077	198.338	188.522	188.034	170.625	178.044	184.649	175.136	190.078	182.939	1.39404	1.71296	2.79232	2.71106	0.49743	-0.0958616	0.733157	0.0810018	-0.68229	-0.372889	0.0593075	0.110539	-0.0396631	0.316134	-0.845467	-0.359669	-0.943389	-0.824085
FAM124A	family with sequence similarity 124A	-4510	A	309.985	355.001	299.364	314.769	137.818	138.242	113.993	121.582	179.875	164.155	217.119	211.189	228.553	225.691	130.547	124.915	145.449	171.97	151.569	134.338	144.586	145.462	169.537	156.269	159.151	150.654	160.5	172.048	1.99802	2.70838	1.83042	2.07351	-0.718803	-0.712104	-1.09476	-0.975003	-0.0551391	-0.303193	0.532586	0.439006	0.713011	0.667852	-0.833539	-0.922405	-0.598386	-0.179879
ANAPC1P1	anaphase promoting complex subunit 1 pseudogene 1	-5024	A	301.056	432.901	425.733	366.283	222.016	236.644	274.002	229.807	221.526	225.003	272.142	251.561	254.948	283.553	202.09	216.109	219.473	203.823	239.679	237.377	235.525	222.353	212.567	218.599	226.48	195.148	226.715	216.631	0.809958	3.00883	2.88928	1.8978	-0.508249	-0.264283	0.358753	-0.378315	-0.516423	-0.45843	0.327728	-0.0155028	0.0409761	0.51804	-0.840569	-0.606762	-0.550661	-0.811664
XPOT	exportin, tRNA	-4628	A	898.29	944.587	1122.17	1155.31	560.404	785.339	732.896	578.482	528.961	531.14	504.9	500.48	528.675	530.79	361.347	443.238	426.429	387.459	615.28	559.38	607.345	501.876	515.509	563.389	558.046	490.445	575.472	514.808	1.47965	1.71559	2.62056	2.78947	-0.242277	0.904032	0.636773	-0.150146	-0.402511	-0.39141	-0.525129	-0.547658	-0.403972	-0.393191	-1.2567	-0.839371	-0.925032	-1.12363
SNHG8	small nucleolar RNA host gene 8	-4869	A	305.398	360.634	320.707	345.504	225.047	145.401	116.994	128.252	149.29	170.163	114.29	132.6	136.227	174.615	129.365	132.964	185.514	175.076	136.784	151.382	153.861	127.089	59.5596	56.7602	65.8634	83.6844	90.77	85.4094	1.80855	2.49211	1.998	2.30488	0.814172	-0.171471	-0.52302	-0.383708	-0.123349	0.134965	-0.556489	-0.329894	-0.285014	0.190059	-0.369933	-0.325384	0.324943	0.195766
LOC389641	uncharacterized LOC389641	-4302	A	214.645	291.93	200.368	180.196	114.374	123.459	122.587	102.601	146.408	140.541	121.479	135.025	120.894	132.61	121.693	110.772	122.801	132.563	105.674	107.243	137.228	120.217	133.168	117.783	114.127	122.411	117.503	122.347	1.96999	3.92784	1.60832	1.09731	-0.570156	-0.340004	-0.362083	-0.868388	0.241367	0.0927279	-0.390159	-0.0470059	-0.404968	-0.108168	-0.384734	-0.661402	-0.356658	-0.109373
PUS7	pseudouridylate synthase 7 (putative)	-5012	A	199.736	242.903	300.467	304.399	113.806	156.816	171.602	139.685	105.158	114.09	141.525	137.895	144.041	145.94	88.367	95.1929	95.2133	93.6668	120.683	112.044	99.9868	96.5189	96.0043	81.6642	87.0985	100.267	91.3644	86.1246	1.10263	1.83075	2.80171	2.86803	-0.346809	0.378663	0.62808	0.0897182	-0.49267	-0.34202	0.120751	0.0595253	0.16318	0.195225	-0.775899	-0.660762	-0.660418	-0.686503
HLA-G	major histocompatibility complex, class I, G	-4197	A	127.684	124.694	128.57	132.948	86.4065	89.0956	86.9591	79.6754	104.17	101.582	88.8333	94.9582	93.0939	97.4134	81.8855	70.8389	80.4862	81.0214	97.6863	93.0884	92.6362	93.3741	99.7411	91.3967	88.6826	98.7193	91.2598	93.5167	2.09764	1.89919	2.15645	2.44711	-0.642608	-0.464089	-0.605918	-1.08946	0.536638	0.364829	-0.481499	-0.0748908	-0.198655	0.0881015	-0.942736	-1.67608	-1.03563	-1.0001
CLUH	clustered mitochondria (cluA/CLU1) homolog	-4578	A	443.281	352.877	332.958	395.086	303.667	262.328	261.058	254.489	240.475	238.499	221.915	230.214	258.492	250.261	214.307	248.546	202.704	215.225	273.655	270.667	243.005	252.014	266.179	236.975	253.69	258.772	249.348	250.541	3.32496	1.61798	1.24188	2.41496	0.688818	-0.0917436	-0.115715	-0.239749	-0.504358	-0.541675	-0.854805	-0.698102	-0.16417	-0.319593	-0.998453	-0.351971	-1.21755	-0.981136
RNF212	ring finger protein 212	-4456	A	57.1914	48.8688	64.596	67.0884	33.2027	33.5029	31.6486	30.0426	40.9073	38.8362	41.8134	44.2011	37.1974	42.8645	38.5761	38.3536	29.2923	31.4358	32.7476	31.3361	34.1776	33.5451	34.0522	34.4881	33.7239	33.4139	31.3725	33.0049	1.91786	1.05819	2.6827	2.94015	-0.560022	-0.529014	-0.720547	-0.886433	0.235812	0.0218858	0.329413	0.576044	-0.147393	0.437984	-0.00498041	-0.0279643	-0.963936	-0.742529
SH3GL3	SH3-domain GRB2-like 3	-4401	A	57.8489	70.1263	60.517	79.1321	22.2775	35.898	26.2206	43.3975	33.1794	46.1049	28.1757	30.5889	36.8144	40.9763	22.5777	23.2876	20.9881	21.6989	23.3993	23.8117	23.2806	22.8885	23.4712	23.9007	23.4089	23.5819	22.8268	23.5213	1.56838	2.35447	1.73921	2.93109	-0.709176	0.162914	-0.456711	0.643086	-0.0111562	0.816437	-0.331526	-0.17702	0.221584	0.488064	-0.689956	-0.6445	-0.791735	-0.746221
HCN4	hyperpolarization activated cyclic nucleotide gated potassium channel 4	-4579	A	304.804	253.872	248.339	287.327	186.986	208.149	167.758	193.25	204.398	189.21	140.553	158.387	182.022	165.63	167.052	162.026	150.901	164.313	182.351	164.602	178.665	162.247	211.901	195.267	180.696	183.309	163.533	173.396	2.95414	1.63907	1.49622	2.50289	-0.0879063	0.458508	-0.584369	0.0738305	0.361667	-0.0304849	-1.2868	-0.826344	-0.216079	-0.639329	-0.602601	-0.73238	-1.01963	-0.67332
FAM71F1	family with sequence similarity 71, member F1	-4454	A	77.3392	69.0067	101.161	91.824	40.334	42.6472	41.1112	39.761	50.6925	56.9429	51.864	55.2406	52.923	64.2747	42.0522	39.8351	40.2392	41.7762	41.8497	38.1294	44.9954	41.671	46.0612	42.7947	43.4788	43.5663	42.5237	43.692	1.67239	1.14347	3.18451	2.59183	-0.676549	-0.529719	-0.62722	-0.712924	-0.0190361	0.377711	0.0553237	0.269659	0.122545	0.843104	-0.567484	-0.708216	-0.682567	-0.585008
SNORD69	small nucleolar RNA, C/D box 69	-4759	A	327.27	252.425	460.092	320.162	105.301	151.325	169.901	159.564	100.395	97.9579	182.626	206.92	144.298	132.865	126.59	138.928	109.59	100.65	156.068	146.511	165.473	153.689	98.6291	142.443	146.441	115.395	156.954	142.374	1.98867	1.05271	3.64964	1.89977	-0.787126	-0.211582	0.0207172	-0.108543	-0.848475	-0.878949	0.179845	0.483656	-0.299454	-0.442431	-0.520901	-0.366607	-0.733488	-0.845286
GRPEL2	GrpE-like 2, mitochondrial (E. coli)	-4153	A	499.993	443.871	437.381	499.124	254.259	310.94	311.398	273.444	384.516	369.849	278.086	288.794	279.423	301.166	288.395	261.646	262.874	239.813	236.341	223.418	237.897	237.893	246.587	282.61	257.442	249.134	282.823	269.629	2.53246	1.80774	1.72393	2.52125	-0.640836	0.0911148	0.0970352	-0.393081	1.04125	0.851838	-0.333135	-0.194857	-0.315873	-0.0351023	-0.200011	-0.545439	-0.529583	-0.827386
FXYD5	FXYD domain containing ion transport regulator 5	-4467	A	1105.68	1084.14	979.582	1068.79	673.589	146.276	125.188	113.382	600.826	527.648	366.444	390.494	363.666	444.265	135.506	128.523	203.816	186.415	114.289	107.451	127.879	124.857	135.166	123.83	124.761	131.783	125.503	133.046	2.28647	2.22102	1.90326	2.17437	0.973331	-0.629201	-0.693287	-0.729164	0.7522	0.529809	0.039901	0.112991	0.031458	0.276404	-0.661929	-0.683151	-0.454334	-0.507216
GPX3	glutathione peroxidase 3	-5517	A	276.991	214.121	241.984	204.116	117.948	130.489	118.52	121.986	135.671	151.807	122.247	126.007	165.557	159.737	136.377	120.076	159.8	140.481	104.416	104.337	104.239	129.207	107.167	96.643	117.08	115.129	130.583	152.83	3.14829	1.67046	2.32543	1.43528	-0.590166	-0.295374	-0.576725	-0.495252	-0.17358	0.205712	-0.489108	-0.400729	0.528923	0.392118	-0.15698	-0.54015	0.393608	-0.060502
CLDN19	claudin 19	-4215	A	238.496	186.907	193.278	196.548	137.715	135.948	131.595	118.436	161.504	145.719	134.521	138.405	144.135	122.174	134.027	107.278	114.832	120.863	122.57	126.315	139.823	146.368	142.697	147.573	124.897	141.533	124.584	136.561	3.37594	1.54443	1.77063	1.88672	-0.201961	-0.264673	-0.419213	-0.886381	0.642596	0.0822093	-0.315334	-0.177452	0.0259564	-0.753697	-0.332887	-1.28253	-1.01434	-0.800234
HSPE1	heat shock 10kDa protein 1	-4895	A	204.845	230.565	224.267	256.561	153.365	168.618	163.683	152.722	141.618	151.448	119.987	128.868	143.53	151.895	112.814	128.252	116.708	113.431	126.878	120.696	127.959	103.34	106.382	100.518	109.094	114.539	115.824	110.556	1.54191	2.1813	2.02475	2.82757	0.262138	0.641325	0.518655	0.246157	-0.0298909	0.214487	-0.567633	-0.346838	0.0176439	0.225607	-0.745939	-0.362155	-0.649142	-0.730594
KCNN2	potassium channel, calcium activated intermediate/small conductance subfamily N alpha, member 2	-4854	A	39.1478	30.3166	62.9427	46.7192	17.4909	16.2812	15.7112	16.5517	19.2337	19.2733	20.205	20.0662	20.7422	20.3911	23.0197	25.3281	20.6385	21.458	16.956	15.9792	16.8819	16.6307	15.8426	16.5055	16.4933	17.0361	16.0437	16.2608	1.6102	0.773717	3.86404	2.32736	-0.441124	-0.555713	-0.609701	-0.53009	-0.276047	-0.272303	-0.184053	-0.197197	-0.133165	-0.166419	0.0825625	0.301205	-0.142987	-0.0653698
EPB41L4B	erythrocyte membrane protein band 4.1 like 4B	-4959	A	130.745	175.627	151.17	134.541	107.257	69.8831	57.5605	97.8457	71.3688	70.5505	77.829	81.1837	92.3942	82.9944	52.7595	45.1882	55.4111	49.1212	71.4358	77.8902	63.3318	65.6016	75.9686	73.3736	68.0544	73.9354	65.7786	66.2368	1.57952	3.04358	2.24578	1.70335	0.813353	-0.405777	-0.807741	0.506357	-0.357316	-0.384008	-0.146586	-0.0371567	0.328529	0.0219099	-0.964347	-1.21132	-0.877854	-1.08303
SNORA26	small nucleolar RNA, H/ACA box 26	-4372	A	213.835	254.591	357.672	287.968	75.6508	110.611	91.942	113.461	110.148	135.101	164.56	173.178	128.458	147.294	83.5231	77.4254	89.9139	108.859	97.9149	117.166	65.4872	64.8786	73.2456	67.3941	77.0273	108.396	89.18	72.3747	1.22783	1.8044	3.2627	2.27659	-0.727075	-0.232487	-0.496601	-0.192177	-0.239043	0.11397	0.530727	0.652655	0.0199923	0.28647	-0.615704	-0.701969	-0.525293	-0.257279
L1TD1	LINE-1 type transposase domain containing 1	-4507	A	259.395	337.154	359.33	232.946	19.5164	18.1378	19.8529	19.3281	91.5449	88.7897	162.688	121.462	146.981	140.517	18.4468	17.6777	18.3984	17.4715	19.1488	17.5749	19.0074	19.551	19.2664	18.2276	17.2958	19.2028	17.4508	18.3252	1.76715	2.53845	2.75841	1.5048	-0.612232	-0.625907	-0.608894	-0.6141	0.102227	0.0748969	0.807906	0.398978	0.652102	0.587989	-0.622841	-0.630471	-0.623322	-0.632516
ADAMTS20	ADAM metallopeptidase with thrombospondin type 1 motif, 20	-4529	A	16.4736	22.5521	19.8862	19.8035	11.2608	11.7681	10.3559	10.4121	11.8347	12.5395	13.6559	12.9798	13.1119	14.5715	10.1617	10.8633	10.283	10.3884	11.5806	11.5954	15.7523	12.9968	11.1617	11.0988	11.0394	12.2449	11.8581	11.7558	1.11388	3.06278	2.20804	2.18152	-0.557461	-0.394823	-0.847599	-0.829567	-0.373448	-0.147484	0.210452	-0.00632027	0.0360292	0.504036	-0.909846	-0.684899	-0.870955	-0.837191
MFSD6	major facilitator superfamily domain containing 6	-4584	A	66.7246	69.6435	67.9267	64.9915	39.6433	41.4072	39.7772	39.1056	47.5049	45.9766	44.9783	45.1658	47.6378	44.0264	45.3149	41.9173	48.3433	52.6218	43.8715	47.1529	45.3495	49.8164	54.0581	53.4657	54.3175	48.1523	46.9531	49.5317	2.0694	2.41964	2.21364	1.86145	-1.18	-0.96835	-1.16393	-1.24451	-0.236713	-0.420084	-0.539863	-0.517372	-0.220768	-0.654087	-0.499479	-0.90715	-0.136114	0.377249
NBEAL2	neurobeachin-like 2	-4187	A	261.786	274.185	233.626	239.407	139.08	148.642	131.728	130.104	162.572	162.34	136.014	149.162	170.823	166.344	140.875	159.739	140.037	153.298	165.84	166.145	173.279	188.74	188.748	176.473	179.022	186.917	171.467	180.816	2.40189	2.74185	1.62978	1.78828	-0.962575	-0.700391	-1.16415	-1.20867	-0.318432	-0.324799	-1.04663	-0.686118	-0.092203	-0.215013	-0.913348	-0.39611	-0.936318	-0.572713
ZC3HAV1	zinc finger CCCH-type, antiviral 1	-4752	A	263.217	320.204	328.935	265.164	84.5734	85.1738	126.266	80.238	146.26	143.203	167.182	158.979	161.826	164.315	121.696	137.497	151.186	136.711	179.831	177.631	162.79	191.13	160.002	149.585	166.491	146.936	156.531	159.417	1.61415	2.57622	2.72363	1.64702	-1.4018	-1.39166	-0.697926	-1.47499	-0.360372	-0.411981	-0.00716168	-0.145653	-0.0975879	-0.0555554	-0.77507	-0.508324	-0.277215	-0.521581
KIAA0368	KIAA0368	-4556	A	609.496	522.657	665.67	567.45	346.652	339.005	376.936	350.073	263.086	269.108	297.02	282.407	335.196	305.4	378.531	415.858	417.686	383.642	385.171	383.953	380.884	374.708	369.256	381.43	396.175	375.978	404.002	394.492	2.33408	1.40279	2.93652	1.88316	-0.48477	-0.566779	-0.159992	-0.448078	-1.38097	-1.31638	-1.01705	-1.17376	-0.607632	-0.927175	-0.142887	0.257425	0.277031	-0.0880744
ZNF814	zinc finger protein 814	-4757	A	279.412	292.266	373.449	299.543	122.539	131.391	149.914	142.782	118.514	120.135	248.716	203.113	173.451	177.22	98.8949	106.317	119.116	110.415	148.846	154.928	137.335	141.796	138.185	154.944	157.688	132.429	145.558	132.307	1.66363	1.85601	3.07105	1.96492	-0.684254	-0.551764	-0.274536	-0.381276	-0.7445	-0.720233	1.20421	0.52168	0.0777377	0.134146	-1.03813	-0.927048	-0.735487	-0.865706
CYB5R2	cytochrome b5 reductase 2	-4462	A	552.09	598.925	472.472	516.852	113.795	116.217	153.91	119.22	255.355	315.979	316.893	335.881	259.367	212.484	148.155	164.496	106.228	113.667	108.852	107.71	98.183	102.779	102.112	109.571	90.4119	102.202	106.415	111.587	2.25091	2.5601	1.72528	2.01827	-0.642624	-0.626633	-0.377795	-0.606808	0.291925	0.69215	0.698182	0.823538	0.318413	0.00889589	-0.415786	-0.30791	-0.692578	-0.643472
SPTSSB	serine palmitoyltransferase, small subunit B	-4311	A	88.0083	255.963	158.423	129.828	36.3429	39.8002	37.1977	32.3519	43.4816	44.1	43.7434	40.6547	48.5923	46	33.1579	29.3996	31.3179	32.1318	34.052	32.2008	32.0926	34.3349	33.3413	32.6876	32.4643	35.3568	32.5689	34.8644	0.702114	4.14235	2.14442	1.55871	-0.356155	-0.285339	-0.338646	-0.437903	-0.209931	-0.197264	-0.204568	-0.267835	-0.10525	-0.158348	-0.421392	-0.498374	-0.459082	-0.442411
HAPLN3	hyaluronan and proteoglycan link protein 3	-4461	A	267.05	282.219	338.535	380.701	158.196	171.029	160.319	136.765	241.578	241.036	166.041	182.312	180.987	173.207	160.051	182.708	163.502	193.188	159.975	152.343	149.941	154.061	150.6	159.171	157.283	161.114	179.663	183.631	1.27828	1.53804	2.50238	3.22442	-0.58571	-0.365962	-0.549357	-0.952692	0.842108	0.83282	-0.451377	-0.172746	-0.195441	-0.328658	-0.553936	-0.16596	-0.494839	0.0134982
LOC100506746	uncharacterized LOC100506746	-4243	A	106.192	73.7024	83.9547	76.9702	51.3066	51.9338	52.2056	48.7569	60.8362	61.0575	56.3197	55.9439	54.0573	51.3594	62.5896	51.0715	59.2359	59.6299	48.5909	51.2413	51.1644	56.7573	51.6446	56.0704	55.1055	54.3215	51.2578	57.5136	3.84348	1.19982	2.03403	1.46572	-0.622482	-0.571452	-0.549331	-0.829949	0.152925	0.170926	-0.214578	-0.245153	-0.398662	-0.618191	0.295593	-0.641614	0.0227053	0.0547691
OTUD6B	OTU domain containing 6B	-5038	A	335.84	385.181	461.146	471.738	255.183	235.455	303.747	292.234	192.015	216.824	301.208	251.054	240.497	228.96	214.655	239.625	201.936	222.199	254.308	252.926	235.595	205.99	215.78	223.159	231.034	193.03	212.789	204.626	1.05561	1.74197	2.79868	2.94603	-0.0663801	-0.340806	0.609171	0.44902	-0.945083	-0.599972	0.573856	-0.12381	-0.270677	-0.431156	-0.630145	-0.282796	-0.807071	-0.525206
CBR1	carbonyl reductase 1	-4793	A	166.986	198.791	202.459	124.112	52.6387	92.8539	92.7859	92.7478	92.3826	107.293	99.7611	104.539	87.0913	73.9414	74.5491	80.9213	69.458	78.0766	57.3945	63.2419	65.6772	71.4512	59.0128	59.229	65.0591	56.9405	59.1944	65.0055	1.97809	2.79287	2.88685	0.879747	-0.951263	0.0789733	0.0772304	0.0762556	0.066899	0.448885	0.255921	0.378318	-0.0686534	-0.405529	-0.389961	-0.226717	-0.520386	-0.299593
SLC25A19	solute carrier family 25 (mitochondrial thiamine pyrophosphate carrier), member 19	-4291	A	139.679	195.546	118.94	141.949	86.1376	83.9873	81.2024	75.5759	82.9296	88.5011	66.9888	77.1866	85.8441	78.8276	91.2448	105.016	77.2596	80.9841	86.772	86.5103	92.8855	92.8665	78.2537	67.4942	78.5478	83.665	86.2805	80.3387	1.78043	3.89095	0.996932	1.86616	-0.242265	-0.323498	-0.428705	-0.641261	-0.363455	-0.152978	-0.965665	-0.580413	-0.253353	-0.51842	-0.0493274	0.47092	-0.577656	-0.436953
NUS1P3	NUS1 dehydrodolichyl diphosphate synthase subunit pseudogene 3	-4788	A	207.521	211.175	308.371	206.369	151.525	135.164	159.998	140.717	127.348	133.153	139.817	127.606	127.154	126.162	112.51	94.3335	125.479	105.553	127.358	121.698	121.423	111.192	103.91	109.552	106.824	102.242	123.156	118.002	1.55084	1.63326	3.82548	1.52487	0.287874	-0.0811251	0.47899	0.0441106	-0.257418	-0.126491	0.0238174	-0.25159	-0.261806	-0.284161	-0.592074	-1.00205	-0.299563	-0.749004
LOC100288860	uncharacterized LOC100288860	-4143	A	181.72	193.469	158.736	162.535	124.98	121.074	112.415	117.229	125.669	136.6	107.744	114.616	120.583	125.282	105.919	110.489	75.845	100.926	104.691	94.1063	118.2	100.592	103.669	110.937	100.726	105.332	104.886	113.575	2.43041	2.89109	1.52924	1.67817	0.205707	0.0525617	-0.286955	-0.0982002	0.232704	0.661319	-0.470091	-0.200679	0.0333161	0.217531	-0.541662	-0.362481	-1.72083	-0.737443
SNORD14D	small nucleolar RNA, C/D box 14D	-4970	A	147.41	119.184	159.823	206.28	44.186	87.6507	81.5753	70.4871	76.6571	56.9354	33.7329	40.3789	39.2221	77.7537	46.6475	49.6488	23.8071	15.8904	40.3002	55.9134	24.1686	22.4125	22.3968	30.865	35.2569	29.7689	29.575	24.0873	1.89732	1.28163	2.1681	3.18148	-0.354314	0.59379	0.461266	0.219397	0.353985	-0.0762087	-0.582329	-0.43736	-0.462592	0.377905	-0.300622	-0.235152	-0.798843	-0.971531
C1QBP	complement component 1, q subcomponent binding protein	-4881	A	1138.47	1204.67	955.599	1296.75	846.45	794.061	710.372	634.649	672.474	728.662	567.398	641.442	633.262	643.025	562.417	505.062	516.955	514.853	530.932	528.778	523.473	473.938	434.068	388.18	450.045	547.35	521.25	526.252	2.08641	2.37529	1.28833	2.77717	0.811996	0.583368	0.218138	-0.112322	0.0527497	0.29796	-0.405815	-0.0826797	-0.118376	-0.0757679	-0.427554	-0.677854	-0.625954	-0.635126
RYR1	ryanodine receptor 1 (skeletal)	-4488	A	153.667	152.49	146.915	137.397	92.3293	99.0538	89.2559	82.9179	121.285	108.569	99.7969	111.258	123.836	103.647	93.3005	83.8833	85.6668	89.9202	89.7042	86.6134	91.1739	86.46	100.227	90.2965	89.5709	97.3881	90.3192	95.0629	2.42154	2.36497	2.09699	1.63951	-0.526619	-0.203414	-0.674342	-0.978976	0.865139	0.253949	-0.167695	0.383181	0.987709	0.0173658	-0.47994	-0.932576	-0.84685	-0.642414
SLC16A10	solute carrier family 16 (aromatic amino acid transporter), member 10	-4756	A	111.041	149.808	158.634	101.571	51.6161	40.6514	35.0455	37.8212	54.7513	57.8701	55.842	54.7023	51.9786	55.3768	50.1128	51.5544	49.2103	44.9427	73.1846	73.2772	85.7489	80.1331	68.8728	58.5863	57.671	65.0065	53.2774	57.213	1.4793	2.79156	3.09034	1.15874	-0.53223	-0.903384	-1.09315	-0.999189	-0.426104	-0.320532	-0.389182	-0.427762	-0.519959	-0.404932	-0.583116	-0.534319	-0.613666	-0.758123
YIPF2	Yip1 domain family, member 2	-5521	A	700.549	541.071	506.884	685.904	346.707	316.379	306.125	337.871	448.212	442.952	351.003	366.614	339.065	346.052	359.436	355.362	402.626	442.645	317.426	323.385	330.739	341.385	297.052	305.079	350.815	361.93	365.568	386.635	3.03393	1.4659	1.12976	2.88993	-0.445151	-0.743339	-0.844162	-0.532026	0.552874	0.501157	-0.402904	-0.249418	-0.520289	-0.451591	-0.319993	-0.360048	0.104666	0.498138
ZBTB44	zinc finger and BTB domain containing 44	-4314	A	286.667	532.043	415.957	361.711	223.618	213.994	210.166	226.014	239.315	224.067	231.422	227.042	209.901	202.759	205.194	214.212	217.481	196.324	184.929	187.104	173.513	178.676	169.698	158.394	181.687	179.485	182.583	177.967	0.721707	3.79248	2.33973	1.66086	-0.0673171	-0.187756	-0.235661	-0.0373335	0.129117	-0.0617024	0.0303414	-0.0244668	-0.238982	-0.328355	-0.297882	-0.185036	-0.144124	-0.408897
URB2	URB2 ribosome biogenesis 2 homolog (S. cerevisiae)	-4968	A	215.324	147.701	204.731	246.485	107.556	130.939	141.845	101.065	93.4906	91.255	106.359	112.879	109.052	106.204	65.4502	68.1837	68.0471	70.4096	88.792	88.8355	87.4461	82.8759	90.146	75.8961	81.3794	85.1473	83.0707	74.7525	2.39082	0.883747	2.15475	3.08529	-0.0109495	0.51019	0.753239	-0.155615	-0.324413	-0.374235	-0.0376253	0.107685	0.022392	-0.0410767	-0.949334	-0.888412	-0.891458	-0.838806
HLA-H	major histocompatibility complex, class I, H (pseudogene)	-4196	A	136.045	128.672	136.424	146.846	77.7113	87.8315	85.6128	74.2746	106.018	102.856	87.624	92.901	95.9291	97.3753	81.0626	71.0272	83.3875	77.7676	103.938	94.6887	95.2488	97.6229	99.708	94.8044	95.3855	98.6264	96.9499	96.307	2.07643	1.67457	2.0971	2.6652	-1.10329	-0.551642	-0.672583	-1.29062	0.439684	0.267339	-0.562953	-0.275307	-0.110242	-0.0314131	-0.920608	-1.46764	-0.793881	-1.10022
TACR3	tachykinin receptor 3	-4932	A	19.7922	44.8063	44.1014	43.6392	20.0646	19.8501	18.4577	17.1692	17.3996	17.9007	14.609	14.698	16.2425	16.6476	16.0581	18.7867	14.4112	14.3592	17.6515	18.0692	16.389	15.9371	15.9616	16.0356	15.3464	18.2079	15.2954	16.3367	-0.000175477	2.90954	2.82755	2.77378	0.0315075	0.00656508	-0.155407	-0.305286	-0.278487	-0.220203	-0.603102	-0.592748	-0.413089	-0.365964	-0.434537	-0.117134	-0.626114	-0.63216
CYP4X1	cytochrome P450, family 4, subfamily X, polypeptide 1	-4402	A	57.0319	56.3717	64.7293	71.7838	23.7534	23.7149	21.5921	41.0794	35.5698	33.0226	34.5522	33.2363	46.2822	40.7901	24.2462	20.9599	21.0064	24.1841	24.7321	26.3383	22.1247	24.4377	23.8521	25.9847	22.6757	24.9161	22.3358	24.3649	1.73812	1.69095	2.28803	2.792	-0.639328	-0.642076	-0.79373	0.598457	0.204844	0.0228716	0.132144	0.0381373	0.970146	0.577785	-0.604123	-0.838893	-0.835573	-0.608555
KIAA1551	KIAA1551	-4749	A	170.289	129.424	247.975	127.387	66.8255	67.6386	71.296	69.1074	68.6802	69.3865	89.1131	85.7645	77.0771	75.3945	62.1962	79.7993	76.9043	69.5455	68.7028	71.7677	66.5163	71.0027	72.0074	76.0691	73.0683	62.9262	65.8641	65.8555	2.16568	1.12032	4.15293	1.06823	-0.480978	-0.46018	-0.366621	-0.422606	-0.433536	-0.415466	0.0891531	0.00349329	-0.218736	-0.261778	-0.599399	-0.149102	-0.223158	-0.4114
GRB7	growth factor receptor-bound protein 7	-4227	A	228.027	158.314	134.41	149.81	80.0683	82.5344	76.0813	72.3092	106.558	105.052	88.483	96.8713	101.042	99.7067	83.2946	65.4098	70.5133	72.3749	77.328	70.4859	78.8115	76.1323	82.104	78.467	75.8403	82.9043	76.6509	79.005	3.88391	1.85475	1.15898	1.60723	-0.422758	-0.350976	-0.538807	-0.648605	0.34828	0.304456	-0.177828	0.0663339	0.187719	0.148863	-0.328847	-0.849426	-0.700879	-0.646693
PTAFR	platelet-activating factor receptor	-4214	A	102.417	83.7382	85.6293	88.0709	67.2349	68.9704	65.7996	58.817	73.121	68.3854	60.3096	65.4344	63.3351	62.5043	70.3619	53.5221	60.0174	60.626	59.0879	63.4667	67.541	60.3954	67.5834	66.6792	61.8982	72.6791	59.8056	63.8966	3.32499	1.52543	1.70762	1.94285	-0.0645177	0.10268	-0.202792	-0.875512	0.502557	0.0463251	-0.731707	-0.237975	-0.440229	-0.520263	0.23674	-1.38562	-0.759855	-0.701224
MIXL1	Mix paired-like homeobox	-4803	A	63.6545	68.0257	96.3798	55.2981	40.6573	40.4652	42.0666	35.106	44.4437	41.7198	35.0897	39.1605	36.7662	35.6127	40.6246	42.6414	38.6523	42.9862	36.6457	36.1714	37.7785	39.5447	40.8051	36.5679	41.4107	40.8717	35.0719	36.8989	1.56428	1.90543	4.11835	0.912102	-0.23055	-0.245538	-0.120557	-0.6638	0.0649642	-0.147625	-0.665078	-0.347369	-0.534228	-0.624257	-0.233098	-0.0756946	-0.387031	-0.0487873
MT1DP	metallothionein 1D, pseudogene (functional)	-4142	A	126.265	105.633	96.5767	85.4326	75.462	70.1449	68.0792	76.0626	64.7256	64.9445	58.8751	72.5623	72.9417	69.8503	62.8468	55.7297	58.7677	59.994	56.7981	60.107	56.682	61.4577	59.6729	62.3193	61.7491	61.5904	56.9306	58.8715	3.54291	2.25914	1.69568	1.00229	0.381914	0.0510777	-0.0774509	0.419279	-0.286118	-0.272493	-0.650136	0.201487	0.225095	0.0327481	-0.403014	-0.845844	-0.656821	-0.580517
KCND2	potassium channel, voltage gated Shal related subfamily D, member 2	-4191	A	104.992	162.549	137.001	159.491	46.7601	61.2624	63.4439	53.2241	97.6484	92.8344	53.9981	60.3874	60.4091	60.5803	43.106	35.4461	40.2679	38.7711	47.2	50.2827	41.6569	42.6397	56.6776	63.7415	66.8599	68.681	65.747	75.3897	1.05192	2.76648	2.00542	2.67539	-0.682774	-0.250764	-0.185777	-0.490217	0.833145	0.689742	-0.467159	-0.276829	-0.276181	-0.271083	-0.791626	-1.01981	-0.876171	-0.920761
JPH1	junctophilin 1	-4475	A	110.206	126.809	118.435	125.935	68.7707	78.801	66.2203	73.1342	90.6249	91.4579	75.0377	86.7142	85.3325	93.703	60.6525	64.3567	61.0149	63.9394	66.5393	65.5017	66.2433	66.5024	66.2296	64.4796	62.0267	69.0339	65.8634	62.1224	1.61051	2.45165	2.02743	2.40738	-0.488729	0.0194349	-0.617941	-0.267663	0.618471	0.660674	-0.171226	0.420341	0.35034	0.774418	-0.900025	-0.712357	-0.881666	-0.7335
LINC00545	long intergenic non-protein coding RNA 545	-4307	A	71.3916	183.757	64.3338	153.793	18.2305	21.9247	20.0954	16.9612	26.3386	22.2987	20.5084	21.8927	24.4721	21.0519	26.0434	23.5876	21.1325	17.912	16.2832	18.6705	20.3821	22.1608	19.4505	21.0527	19.1297	17.1113	17.673	19.4877	0.934066	3.78219	0.755175	3.0227	-0.413402	-0.319766	-0.366132	-0.445575	-0.207887	-0.310287	-0.355664	-0.320576	-0.255196	-0.341889	-0.215368	-0.277616	-0.339845	-0.421475
SNORD116-29	small nucleolar RNA, C/D box 116-29	-4419	A	249.037	213.776	273.481	280.096	62.6768	79.1106	67.3149	82.0582	138.821	116.856	142.96	140.941	150.081	176.103	87.3439	53.0988	92.3147	105.444	83.5357	73.6042	68.2243	90.463	62.8524	49.2232	79.1963	90.2186	111.554	103.58	2.04366	1.49072	2.42697	2.53072	-0.878726	-0.621022	-0.805995	-0.574798	0.315316	-0.0291156	0.38022	0.348566	0.491886	0.899948	-0.491911	-1.02892	-0.413962	-0.208072
BCL9L	B-cell CLL/lymphoma 9-like	-5516	A	740.235	507.696	586.506	580.365	409.949	381.531	309.728	429.879	411.036	384.365	363.033	359.764	361.826	353.827	350.173	409.19	407.479	458.223	330.611	350.843	364.76	338.064	323.78	303.518	330.546	331.277	327.75	361.099	3.5377	1.12814	1.94476	1.88113	0.115281	-0.179181	-0.923201	0.321797	0.12655	-0.149823	-0.370855	-0.404733	-0.383366	-0.46625	-0.504113	0.107423	0.089689	0.615497
PRDX1	peroxiredoxin 1	-4949	A	3485.8	3581.01	3422.16	3364.3	2581.9	2749.3	2650.13	2498.01	2077.86	2312.28	1958.19	2058.35	2114.83	2207.5	1839.07	1592.99	1773.54	1759.12	1931.93	1787.2	1969.41	1673.29	1961.73	1776.92	1823.65	1880.16	1869.33	1798.47	2.16018	2.32422	2.05052	1.95083	0.60274	0.891174	0.72029	0.458191	-0.265737	0.138181	-0.471936	-0.299351	-0.202041	-0.0423676	-0.677169	-1.10118	-0.790089	-0.814941
QTRTD1	queuine tRNA-ribosyltransferase domain containing 1	-4616	A	154.575	137.865	206.195	187.032	97.8625	103.635	116.554	116.302	88.3731	88.5471	100.086	95.3146	93.4842	96.5775	111.38	122.027	81.9768	86.0153	116.771	111.527	109.418	108.407	95.2073	87.8507	93.0089	95.0239	96.4081	89.7335	1.53669	0.957292	3.3265	2.66206	-0.429705	-0.229558	0.218379	0.209643	-0.758731	-0.752699	-0.352615	-0.51805	-0.581515	-0.474261	0.0389879	0.408146	-0.980509	-0.840484
AKAP1	A kinase (PRKA) anchor protein 1	-4632	A	422.097	451.936	585.155	476.696	354.443	375.97	300.277	325.332	220.282	227.924	205.789	218.616	284.451	246.395	268.236	267.799	245.977	279.471	287.354	287.073	225.657	253.919	257.833	258.433	249.635	260.906	265.397	267.611	1.41118	1.75313	3.27975	2.03685	0.635901	0.882592	0.0151827	0.302299	-0.901522	-0.813951	-1.06761	-0.920618	-0.166179	-0.602286	-0.351996	-0.357004	-0.607073	-0.223246
ALDOC	aldolase C, fructose-bisphosphate	-4290	A	523.623	614.299	382.814	526.706	132.888	206.837	144.173	134.588	304.212	308.365	207.225	210.833	168.379	164.288	321.487	295.002	215.023	202.863	233.304	230.108	267.559	212.275	239.803	228.974	247.839	280.319	253.462	238.898	2.22194	3.00925	0.999331	2.2487	-1.1707	-0.528623	-1.07272	-1.15594	0.316854	0.35291	-0.52526	-0.493926	-0.862545	-0.898068	0.466848	0.23689	-0.45755	-0.56313
ITPR3	inositol 1,4,5-trisphosphate receptor, type 3	-4950	A	333.087	342.475	315.557	307.213	174.268	212.908	274.092	186.658	142.529	147.567	103.76	110.931	156.538	136.698	101.422	90.5902	122.032	132.563	112.931	114.492	95.4712	100.547	112.716	111.329	111.159	134.165	123.641	122.355	2.23043	2.35267	2.00221	1.89357	0.162653	0.665742	1.46234	0.323967	-0.250578	-0.184983	-0.755336	-0.661974	-0.0681814	-0.326498	-0.785772	-0.926802	-0.517443	-0.380326
LARS	leucyl-tRNA synthetase	-4780	A	607.098	674.953	943.725	783.334	357.163	416.72	446.791	361.71	383.752	409.835	466.99	453.097	386.873	407.931	383.801	462.511	403.34	387.175	509.966	462.796	571.03	451.194	456.557	446.386	450.854	414.744	460.134	421.71	0.997823	1.52202	3.59835	2.35929	-0.932992	-0.4729	-0.240589	-0.897866	-0.727589	-0.526085	-0.0845538	-0.191879	-0.703477	-0.540794	-0.727204	-0.119156	-0.576261	-0.701142
MME	membrane metallo-endopeptidase	-4343	A	91.0919	126.612	86.5696	61.751	35.3807	26.3557	22.323	36.1824	30.4801	39.8268	23.7023	24.8822	31.406	26.0226	23.5075	21.3657	22.654	21.0334	52.7045	60.2413	22.1118	21.6081	22.9282	21.0118	23.6861	35.529	23.6599	27.3022	2.10288	3.50781	1.92401	0.942353	-0.100677	-0.457644	-0.617151	-0.0689686	-0.294512	0.0751801	-0.562596	-0.515925	-0.25789	-0.470821	-0.570302	-0.655018	-0.604058	-0.66816
DAZAP1	DAZ associated protein 1	-4904	A	740.864	927.988	623.87	737.427	482.605	514.226	484.517	488.121	409.937	445.549	430.962	481.499	526.349	520.068	335.725	381.462	342.163	367.935	404.245	405.618	382.22	342.227	376.556	359.367	378.938	388.975	365.865	361.365	1.99865	3.35203	1.15249	1.97379	0.130777	0.359477	0.144606	0.170675	-0.394795	-0.137227	-0.242732	0.122779	0.447164	0.401732	-0.931537	-0.600742	-0.884976	-0.698575
PTPN2	protein tyrosine phosphatase, non-receptor type 2	-4515	A	203.632	221.88	236.172	242.749	144.51	156.293	146.246	150.111	141.523	152.558	167.674	165.817	168.905	167.79	97.0795	121.765	134.484	137.304	155.637	157.889	154.761	153.098	131.861	139.137	147.408	153.391	157.531	158.839	1.40388	1.98436	2.43904	2.64826	-0.476897	-0.102061	-0.421674	-0.298741	-0.571946	-0.220892	0.25999	0.200893	0.299148	0.263678	-1.98577	-1.20048	-0.795843	-0.706135
TSACC	TSSK6 activating co-chaperone	-4141	A	62.3501	64.8138	47.4131	50.7468	41.818	41.7677	37.9448	40.7322	39.1039	37.5711	34.2776	38.9734	37.783	40.4958	34.7944	32.0934	30.1298	32.13	33.4462	32.7472	34.0431	36.4092	32.0466	35.2006	31.9768	34.7189	33.2891	34.4984	2.84157	3.13746	1.04766	1.44803	0.375684	0.369646	-0.0894771	0.245286	0.0497278	-0.134358	-0.529899	0.0340614	-0.108908	0.216895	-0.467831	-0.79222	-1.02805	-0.787826
CST4	cystatin S	-4799	A	94.941	97.0034	117.909	65.7336	62.9753	54.6637	57.0724	55.0939	60.051	61.9128	51.3034	55.1249	58.3558	53.9305	48.4957	44.8794	50.3811	57.1848	51.5702	50.632	51.6377	49.8359	57.358	54.9879	52.1872	51.8923	56.14	57.3047	2.18326	2.3122	3.61918	0.357221	0.184772	-0.334866	-0.184277	-0.30797	0.00194278	0.118344	-0.544952	-0.306034	-0.104041	-0.38071	-0.720487	-0.94658	-0.602614	-0.177249
LSG1	large 60S subunit nuclear export GTPase 1	-5041	A	289.809	253.628	329.434	333.187	194.815	193.075	221.713	210.339	149.79	152.964	198.663	187.173	162.805	185.641	126.244	145.578	118.503	121.703	146.717	142.837	143.773	144.155	138.363	156.705	151.864	128.168	147.651	135.962	1.91546	1.29018	2.60026	2.66513	0.273772	0.243704	0.738623	0.54205	-0.504352	-0.4495	0.340279	0.141695	-0.279422	0.115226	-0.91128	-0.577138	-1.04505	-0.989753
PTDSS1	phosphatidylserine synthase 1	-4617	A	536.887	530.276	699.021	701.502	394.513	421.267	475.702	413.677	402.402	413.237	340.149	335.24	350.106	341.492	395.169	444.541	354.274	390.632	414.458	400.457	362.202	371.862	340.259	300.01	349.193	384.974	398.748	362.585	1.27731	1.20794	2.9788	3.00484	-0.216813	0.0639557	0.635219	-0.0156936	-0.134017	-0.0203107	-0.787319	-0.838843	-0.682833	-0.773233	-0.20993	0.308196	-0.63909	-0.257538
SYT7	synaptotagmin VII	-4199	A	167.593	150.414	170.151	168.368	109.092	117.178	105.069	92.3399	128.355	128.31	111.547	114.849	115.361	122.837	111.271	91.4252	100.307	96.0377	106.433	107.896	110.223	111.822	137.225	122.879	116.161	119.875	106.646	108.239	2.28163	1.46549	2.40316	2.31848	-0.497699	-0.113561	-0.688841	-1.2936	0.417448	0.415341	-0.381056	-0.224192	-0.19988	0.155323	-0.3942	-1.33706	-0.915074	-1.11792
HMGB3	high mobility group box 3	-4979	A	537.855	343.616	475.401	417.451	335.569	256.893	261.714	259.294	179.103	205.173	232.173	235.144	316.893	199.829	235.887	239.119	205.457	176.422	223.999	219.536	227.704	214.951	230.637	208.785	212.914	201.134	211.699	181.742	3.19605	0.971497	2.48078	1.8171	0.87933	-0.0217139	0.0335002	0.00577981	-0.912615	-0.614046	-0.304822	-0.270799	0.665446	-0.675248	-0.262295	-0.225275	-0.61079	-0.943318
GULP1	GULP, engulfment adaptor PTB domain containing 1	-4860	A	411.293	417.499	307.148	430.186	219.423	261.565	297.44	281.908	212.629	225.732	219.443	202.029	178.636	208.734	289.067	223.178	256.207	225.17	212.594	196.08	230.186	220.352	191.444	192.074	198.431	212.706	235.065	237.565	2.40919	2.50175	0.855735	2.69099	-0.452781	0.175821	0.710928	0.479264	-0.554116	-0.358669	-0.452487	-0.712238	-1.06117	-0.612226	0.58604	-0.396765	0.0959002	-0.367057
PQLC3	PQ loop repeat containing 3	-4709	A	217.937	216.216	267.73	284.246	140.029	168.26	170.14	161.009	117.76	127.984	114.823	124.058	152.866	159.235	135.924	115.522	184.012	172.387	141.775	140	121.025	126.75	112.502	118.928	124.836	145.463	129.914	134.482	1.45732	1.41779	2.60108	2.98046	-0.332241	0.316234	0.359419	0.149663	-0.843781	-0.608931	-0.91124	-0.699101	-0.0373844	0.108922	-0.426543	-0.895182	0.678056	0.41103
NEB	nebulin	-4801	A	36.775	40.4841	55.5382	27.2025	21.373	21.6617	20.3653	21.4834	21.3884	20.7618	19.216	20.3602	21.3641	20.3285	20.931	22.6411	20.3008	21.8817	20.6601	20.7971	20.6706	21.1013	21.2286	21.9991	20.9168	21.1624	19.8763	20.4603	1.69521	2.17522	4.12347	0.456373	-0.298053	-0.260693	-0.428463	-0.283765	-0.296052	-0.377148	-0.577197	-0.429118	-0.299206	-0.433225	-0.355251	-0.133944	-0.436804	-0.232222
SLC5A6	solute carrier family 5 (sodium/multivitamin and iodide cotransporter), member 6	-4621	A	461.632	396.478	548.326	520.153	338.742	379.426	356.247	333.215	234.005	244.719	244.344	259.188	290.886	300.135	262.981	285.823	289.311	297.942	285.167	273.543	289.86	310.223	270.592	242.646	265.791	248.809	258.736	260.117	1.86247	1.04897	2.94493	2.59316	0.328082	0.836066	0.546647	0.259073	-0.979649	-0.845873	-0.850562	-0.665218	-0.269437	-0.153958	-0.617855	-0.332658	-0.289104	-0.181338
LOC101927230	uncharacterized LOC101927230	-4655	A	87.0994	32.9147	94.0702	124.027	27.1974	26.7907	20.4053	28.8191	24.1335	21.1837	25.9527	21.5345	22.1139	20.5552	26.4774	23.6267	19.7451	18.8235	21.591	24.3469	20.6048	24.1656	25.0903	21.5844	21.2273	21.3791	22.6179	22.5022	2.21477	0.0443936	2.49399	3.69393	-0.184615	-0.200907	-0.456676	-0.119656	-0.307341	-0.425497	-0.234471	-0.411443	-0.388236	-0.450671	-0.213455	-0.327639	-0.483119	-0.520033
DCAF13	DDB1 and CUL4 associated factor 13	-5023	A	177.165	239.401	237.854	222.552	119.843	140.802	166.709	149.406	111.586	123.322	132.971	139.765	125.226	133.58	92.8247	98.0368	92.1496	85.7284	131.233	126.84	117.7	99.1341	90.1675	104.524	103.681	108.605	115.987	100.888	1.09664	2.59793	2.56061	2.19149	-0.28609	0.219485	0.844432	0.427044	-0.485273	-0.202158	0.0305947	0.194472	-0.156247	0.0452798	-0.937831	-0.812104	-0.954115	-1.10901
VPS9D1-AS1	VPS9D1 antisense RNA 1	-4503	A	192.678	189.812	172.538	184.858	108.625	98.805	106.183	101.289	144.29	151.103	118.411	134.914	129.535	141.592	125.424	115.976	101.939	111.356	117.329	101.644	114.198	97.8109	114.72	102.285	96.5653	103.369	103.357	108.842	2.38132	2.28101	1.67659	2.10769	-0.559773	-0.903402	-0.645225	-0.816491	0.68816	0.926544	-0.217376	0.360071	0.171872	0.593762	0.0280227	-0.302581	-0.793751	-0.464244
ZNF589	zinc finger protein 589	-5308	A	394.193	478.997	582.259	446.093	122.537	141.517	111.034	120.481	169.203	165.918	350.202	307.336	216.387	292.479	167.891	206.814	163.661	168.732	183.924	183.149	240.304	214.654	190.45	197.713	201.146	185.081	197.113	181.468	1.39794	2.14276	3.0497	1.85376	-0.987976	-0.821277	-1.08901	-1.00604	-0.578117	-0.606966	1.01157	0.635085	-0.163709	0.504597	-0.589643	-0.247784	-0.626789	-0.582251
UCHL1	ubiquitin carboxyl-terminal esterase L1 (ubiquitin thiolesterase)	-4194	A	975.273	942.342	842.902	985.621	510.84	638.268	589.452	687.232	617.483	663.065	476.676	506.772	694.021	604.983	457.189	491.34	528.652	556.233	482.446	463.781	469.907	497.912	569.853	649.33	666.677	611.105	641.392	644.632	2.37248	2.15022	1.47905	2.44232	-0.762164	0.0978931	-0.231585	0.428377	-0.0423874	0.265261	-0.992753	-0.789623	0.474195	-0.126756	-1.12428	-0.89378	-0.641944	-0.455789
RRS1	ribosome biogenesis regulator homolog	-4618	A	281.751	287.321	533.805	373.922	157.121	142.08	194.096	152.51	99.5049	117.059	149.146	143.73	120.827	122.418	96.9721	113.454	85.5546	91.725	153.143	147.01	152.78	130.007	181.186	181.399	187.872	102.331	147.761	149.43	1.17826	1.23766	3.86666	2.16135	-0.151044	-0.311475	0.243322	-0.200226	-0.765582	-0.578346	-0.236113	-0.29388	-0.538165	-0.521193	-0.792597	-0.616796	-0.914376	-0.848563
DYNAP	dynactin associated protein	-4654	A	71.2819	41.2859	93.4629	145.063	19.4969	20.4789	19.0294	18.7289	21.0693	17.3747	16.9057	18.0203	19.2411	18.7145	18.125	16.0552	15.7679	16.6395	14.7325	17.3601	15.884	17.3266	17.0555	19.943	17.9198	17.9256	17.8506	18.8346	1.52908	0.471486	2.31113	4.13042	-0.296744	-0.262119	-0.313226	-0.323822	-0.241306	-0.371568	-0.388102	-0.348806	-0.305763	-0.324331	-0.345113	-0.418089	-0.42822	-0.39749
UNG	uracil DNA glycosylase	-4891	A	809.374	718.877	640.334	807.261	450.177	507.161	509.638	458.279	503.998	553.848	425.392	451.421	519.025	487.274	413.74	449.342	380.858	389.649	379.69	346.743	404.395	411.507	355.741	312.559	344.273	372.661	342.18	346.002	2.60986	1.91891	1.31922	2.59373	-0.132644	0.302432	0.321343	-0.0707844	0.278285	0.658896	-0.321884	-0.123143	0.393019	0.150594	-0.410843	-0.139022	-0.661903	-0.594779
EDEM2	ER degradation enhancer, mannosidase alpha-like 2	-5491	A	289.36	318.928	259.627	329.926	180.636	172.927	144.412	164.086	187.385	200.997	159.576	162.69	160.701	170.892	213.201	198.222	217.926	250.111	183.093	186.925	170.818	197.408	157.523	140.016	156.149	178.298	177.482	175.989	1.9028	2.50947	1.29276	2.73509	-0.327904	-0.486065	-1.07112	-0.667464	-0.189434	0.0898355	-0.759994	-0.696111	-0.736915	-0.527831	0.340245	0.0329141	0.437188	1.09753
VASH2	vasohibin 2	-4363	A	285.422	698.45	614.019	304.977	175.32	165.862	162.153	177.574	122.119	128.878	100.227	103.998	129.088	103.547	109.866	113.229	123.289	146.824	117.035	119.912	113.928	103.59	124.596	120.115	113.085	122.452	115.643	119.179	0.769143	3.67843	3.08372	0.906882	-0.00639603	-0.0730127	-0.0991407	0.00948443	-0.381134	-0.333523	-0.535333	-0.50877	-0.332042	-0.511948	-0.467437	-0.443748	-0.372888	-0.207116
FADS3	fatty acid desaturase 3	-4189	A	482.72	414.025	397.432	377.018	195.654	209.466	192.029	183.485	252.22	247.47	221.906	246.902	241.036	249.968	244.262	235.541	246.791	269.704	311.257	295.579	321.215	292.955	270.772	240.599	250.287	267.502	254.904	250.846	3.05917	2.05377	1.81092	1.51215	-1.14223	-0.940074	-1.19528	-1.32032	-0.314338	-0.383866	-0.758003	-0.392175	-0.478034	-0.3473	-0.430822	-0.558446	-0.393808	-0.05845
MIR4454	microRNA 4454	-4509	A	268.26	265.325	283.382	276.373	133.352	127.571	137.223	143.479	152.237	162.881	220.676	188.463	204.101	217.071	137.811	143.014	136.502	147.16	150.841	160.661	164.593	158.315	151.073	188.985	166.407	151.491	155.04	151.079	1.9984	1.93445	2.32792	2.17519	-0.941271	-1.06723	-0.85692	-0.720599	-0.529758	-0.297817	0.961552	0.259613	0.600379	0.882986	-0.844103	-0.73072	-0.872627	-0.640395
SLC35F2	solute carrier family 35, member F2	-4476	A	152.989	144.162	156.018	162.093	82.8354	71.1381	65.7752	67.6231	113.052	109.955	92.2514	96.2163	107.716	105.276	67.8047	63.3249	60.9391	62.8791	83.5814	80.7393	98.471	89.7168	77.321	66.7504	68.9153	77.4617	77.8028	76.0579	2.08064	1.779	2.18414	2.39176	-0.316673	-0.716401	-0.899663	-0.836515	0.71591	0.610066	0.00509448	0.140584	0.533561	0.450173	-0.83031	-0.983395	-1.06492	-0.998631
PDCD2L	programmed cell death 2-like	-5745	A	513.53	548.542	377.992	509.316	184.084	233.541	190.931	190.629	361.116	354.457	255.93	271.933	273.983	321.105	276.932	243.095	238.796	227.736	197.36	199.569	232.977	232.53	210.168	209.988	204.073	258.125	265.689	252.674	2.37427	2.73006	0.996943	2.33145	-0.97353	-0.470951	-0.90395	-0.907023	0.825452	0.757791	-0.243435	-0.080819	-0.0599822	0.418864	-0.030015	-0.373865	-0.417548	-0.529941
CYB5A	cytochrome b5 type A (microsomal)	-4861	A	947.983	951.902	605.451	1083.98	586.642	531.101	486.699	442.011	255.839	247.926	164.645	188.157	230.841	234.039	449.351	401.538	366.857	351.84	312.384	306.345	349.356	336.778	285.15	278.446	312.493	351.304	344.492	369.016	2.32964	2.34695	0.816987	2.93023	0.733925	0.488653	0.292566	0.0952204	-0.726935	-0.761877	-1.12966	-1.02582	-0.837326	-0.823206	0.127634	-0.083512	-0.236667	-0.302982
ZNF121	zinc finger protein 121	-4511	A	848.661	928.29	903.937	851.951	309.306	400.741	433.552	346.999	512.105	538.5	679.658	687.263	570.003	589.768	431.449	460.181	423.273	366.643	504.873	499.194	520.307	475.371	463.177	495.58	518.489	436.613	500.095	478.87	1.89186	2.38305	2.23282	1.91215	-1.43509	-0.871089	-0.668695	-1.20259	-0.184152	-0.0213384	0.849384	0.896293	0.17299	0.294909	-0.68167	-0.50444	-0.732102	-1.08142
ALDH1B1	aldehyde dehydrogenase 1 family, member B1	-4907	A	450.623	536.727	380.026	482.971	366.414	342.951	320.364	275.198	339.924	345.611	306.119	334.43	301.245	292.446	287.581	295.179	257.247	249.739	308.087	289.828	288.458	285.647	281.99	262.297	286.688	288.285	288.007	287.328	1.9244	3.21819	0.863623	2.41045	0.659093	0.306542	-0.0328509	-0.711511	0.261051	0.346508	-0.246893	0.178498	-0.320138	-0.452345	-0.525445	-0.411272	-0.981246	-1.09405
SLC38A1	solute carrier family 38, member 1	-4777	A	947.135	815.195	1328.36	1140.68	39.1214	426.487	376.262	210.508	458.284	450.088	448.775	457.325	579.272	524.441	398.511	335.03	281.434	298.578	506.044	493.421	418.443	400.654	528.489	430.075	529.488	474.042	523.53	550.345	1.67623	1.16655	3.14892	2.42391	-1.83142	-0.335032	-0.529051	-1.16936	-0.212199	-0.243859	-0.248933	-0.215903	0.255176	0.0433654	-0.443102	-0.688328	-0.895369	-0.829143
PVRL1	poliovirus receptor-related 1 (herpesvirus entry mediator C)	-4479	A	502.204	434.035	478.538	504.141	206.893	237.356	203.752	199.476	332.171	346.336	321.629	344.157	326.623	323.933	236.128	230.463	197.16	180.873	242.57	231.546	232.73	223.688	275.892	236.843	242.921	248.513	224.295	222.59	2.34621	1.60895	2.09025	2.36716	-0.847621	-0.518158	-0.881589	-0.92783	0.507283	0.660481	0.393271	0.636913	0.447276	0.418183	-0.53144	-0.592702	-0.952879	-1.12902
DDX18	DEAD (Asp-Glu-Ala-Asp) box polypeptide 18	-5039	A	274.963	319.955	332.076	374.745	225.91	220.33	250.439	244.602	177.784	190.23	226.585	195.478	170.935	171.811	167.531	186.444	158.517	152.498	211.414	199.845	184.838	167.903	163.587	172.16	170.143	167.274	174.928	157.474	1.20253	2.00467	2.22079	2.98153	0.327974	0.228487	0.765298	0.661226	-0.530049	-0.308153	0.340011	-0.214586	-0.652162	-0.636547	-0.712855	-0.375658	-0.873563	-0.980881
SLC7A1	solute carrier family 7 (cationic amino acid transporter, y+ system), member 1	-4638	A	751.283	465.526	927.251	843.907	377.37	490.8	439.094	334.515	215.878	242.624	199.342	200.131	220.703	227.226	172.635	274.762	193.864	185.356	320.459	291.903	309.556	259.83	338.675	309.266	321.849	281.424	291.702	283.366	2.12427	0.615544	3.05333	2.61329	0.150108	0.748987	0.475992	-0.0761539	-0.702526	-0.561313	-0.789832	-0.785665	-0.677052	-0.642613	-0.930838	-0.391634	-0.818756	-0.863674
CXCL16	chemokine (C-X-C motif) ligand 16	-4282	A	124.066	126.937	114.905	93.039	72.814	70.5923	66.1276	60.9076	89.0077	96.5915	63.3162	70.0018	75.4848	75.158	71.1656	74.3223	82.081	80.7485	73.5677	75.5252	71.2412	70.4013	71.0231	70.6289	67.1355	67.1295	65.7214	67.5557	2.64762	2.81564	2.11147	0.831707	-0.352002	-0.482033	-0.743338	-1.04885	0.595766	1.03962	-0.907883	-0.516596	-0.19569	-0.214817	-0.448482	-0.263731	0.190363	0.112377
APOBEC3D	apolipoprotein B mRNA editing enzyme, catalytic polypeptide-like 3D	-5492	A	451.831	419.408	374.808	540.921	154.657	176.234	164.614	141.488	185.926	182.274	138.268	134.88	160.334	187.805	238.744	231.134	322.71	265.718	252.155	239.473	246.629	262.785	169.881	109.496	151.323	218.979	205.119	199.551	2.15167	1.8327	1.39394	3.02809	-0.771815	-0.559543	-0.673856	-0.901362	-0.4642	-0.500125	-0.933041	-0.966366	-0.715959	-0.445712	0.0553979	-0.0194638	0.881422	0.32076
CLDN6	claudin 6	-4549	A	256.904	422.991	236.57	294.629	87.5816	86.6195	82.6893	82.1104	175.844	177.971	143.909	153.819	153.382	171.596	100.981	100.243	105.036	103.322	78.2083	81.0735	98.4399	79.7358	89.9428	94.3928	93.9793	102.916	102.454	105.528	1.51668	3.63448	1.2574	1.99772	-0.642377	-0.654646	-0.70476	-0.712142	0.483062	0.510187	0.0758624	0.202228	0.196651	0.428906	-0.471524	-0.480926	-0.419808	-0.441665
RASGRF2	Ras protein-specific guanine nucleotide-releasing factor 2	-5462	A	70.2971	115.462	86.5192	67.5077	25.92	27.382	26.4441	28.2157	28.1281	26.5719	24.9586	26.0845	28.7744	27.183	35.0259	40.3602	53.9959	64.3478	25.9674	26.6781	30.6624	38.362	27.5583	27.728	27.1426	26.358	26.5294	27.7637	1.43335	3.49225	2.17286	1.30619	-0.589641	-0.522992	-0.565746	-0.484987	-0.488982	-0.559922	-0.633466	-0.582141	-0.45952	-0.532063	-0.174535	0.068637	0.690239	1.16214
LSR	lipolysis stimulated lipoprotein receptor	-4478	A	778.738	716.832	737.254	867.349	130.531	131.87	119.732	117.86	396.444	406.752	347.37	393.699	492.171	503.138	134.174	128.995	143.973	158.536	125.443	117.041	129.624	137.666	184.435	183.571	197.348	163.303	182.472	195.453	2.11626	1.84419	1.93394	2.50569	-0.732515	-0.726626	-0.779973	-0.788201	0.436135	0.481438	0.220462	0.424069	0.85684	0.90504	-0.716501	-0.739263	-0.673438	-0.609436
NQO2	NAD(P)H dehydrogenase, quinone 2	-4692	A	329.942	322.01	462.685	625.151	232.733	248.606	208.452	205.918	187.891	181.38	195.833	202.278	213.722	228.132	158.233	156.875	177.589	170.97	179.853	190.862	174.953	176.289	182.493	202.375	201.612	189.811	189.038	190.604	1.03397	0.953453	2.38143	4.0306	0.0472136	0.208334	-0.199255	-0.224977	-0.407968	-0.474063	-0.327349	-0.261933	-0.145762	0.000513945	-0.709027	-0.722816	-0.512547	-0.579735
NOP58	NOP58 ribonucleoprotein	-4760	A	309.698	280.711	500.376	372.584	174.991	185.634	201.408	196.55	122.318	131.463	229.534	210.254	186.825	191.223	115.771	135.177	135.022	133.356	194.309	174.797	170.878	165.148	137.189	148.643	155.996	151.133	181.462	150.569	1.41142	1.05659	3.74547	2.1812	-0.237499	-0.107219	0.0858676	0.0263948	-0.882259	-0.77032	0.430149	0.194148	-0.0926427	-0.0388135	-0.962411	-0.724864	-0.726757	-0.747146
ARHGAP23	Rho GTPase activating protein 23	-4894	A	285.104	245.295	212.201	276.852	165.473	160.44	191.634	190.37	158.324	190.412	156.961	162.187	177.39	163.956	140.304	156.567	134.821	140.172	136.218	136.682	123.968	119.195	140.825	134.34	137.923	134.369	132.399	144.124	2.8128	1.87252	1.09083	2.61788	-0.0128799	-0.131744	0.605054	0.575194	-0.181732	0.576171	-0.213918	-0.0904923	0.268595	-0.0487027	-0.607369	-0.223222	-0.73687	-0.610469
ZNF525	zinc finger protein 525	-4540	A	98.9048	150.69	132.633	100.881	57.0298	56.934	57.3914	55.2768	75.2347	76.3171	83.2012	82.5624	78.5202	81.955	64.2813	71.9839	70.0916	64.1924	68.1392	64.5496	66.5845	68.2708	65.7606	67.5649	67.3676	58.5661	66.5727	63.6383	1.08333	3.48432	2.64712	1.17496	-0.85817	-0.862613	-0.841404	-0.939447	-0.0141118	0.0360725	0.355245	0.325627	0.138217	0.297465	-0.521959	-0.164837	-0.252569	-0.526081
GNL2	guanine nucleotide binding protein-like 2 (nucleolar)	-4923	A	295.036	292.481	318.001	393.773	211.115	230.665	262.114	227.056	196.347	204.796	222.351	212.026	195.811	234.061	175.422	203.744	174.32	165.054	218.467	204.921	231.129	206.265	190.655	209.028	203.94	194.007	218.779	199.929	1.47203	1.41855	1.95257	3.53811	-0.284045	0.125052	0.783123	0.0495336	-0.593058	-0.416268	-0.0489323	-0.264972	-0.604285	0.196107	-1.03092	-0.438269	-1.05399	-1.24787
SLC7A2	solute carrier family 7 (cationic amino acid transporter, y+ system), member 2	-5463	A	91.5946	153.502	132.368	98.4633	47.7276	40.8783	26.3959	46.0025	55.5306	62.2575	45.9716	50.018	50.0691	42.0694	52.1064	72.4865	64.7178	66.9331	61.9954	62.5822	35.8864	27.6566	33.8486	26.8948	37.307	47.28	39.6074	42.0352	1.15926	3.27345	2.55171	1.39384	-0.338843	-0.572755	-1.06734	-0.397756	-0.0723623	0.15737	-0.398811	-0.260624	-0.258876	-0.532076	-0.189302	0.506699	0.241392	0.317045
DSG2	desmoglein 2	-4522	A	843.514	1114.53	1350.99	1078.17	128.725	72.7713	21.6895	51.1664	641.098	639.528	483.053	450.993	413.675	483.717	258.064	274.975	217.839	164.789	219.305	160.89	301.551	371.458	373.811	375.135	410.021	285.195	365.324	381.327	1.30333	2.14974	2.8882	2.03617	-0.928996	-1.10374	-1.26328	-1.17122	0.67117	0.666267	0.177586	0.0774625	-0.0390843	0.179659	-0.525064	-0.472251	-0.650689	-0.816368
ARMC6	armadillo repeat containing 6	-4981	A	427.766	402.476	376.146	434.046	317.311	346.763	340.688	316.215	248.377	266.772	243.697	270.82	293.873	266.434	272.134	306.404	239.921	260.698	298.337	291.265	288.819	264.695	292.433	264.802	272.791	285.301	257.894	256.116	2.42924	1.948	1.44695	2.54875	0.327384	0.887821	0.772222	0.306527	-0.984379	-0.634335	-1.07342	-0.557301	-0.118633	-0.640775	-0.532311	0.119836	-1.1453	-0.749916
SLC2A14	solute carrier family 2 (facilitated glucose transporter), member 14	-5779	A	477.369	445.319	486.168	429.523	130.401	170.713	175.356	144.587	354.636	344.977	248.259	254.33	293.775	234.209	193.811	186.358	214.371	200.463	204.476	197.707	164.386	150.509	149.374	159.055	160.2	168.328	194.469	165.394	2.26184	1.95742	2.34541	1.80739	-1.0337	-0.650812	-0.606713	-0.898958	1.09611	1.00437	0.085729	0.143396	0.518047	-0.0477171	-0.431422	-0.502214	-0.236139	-0.368238
ACOXL	acyl-CoA oxidase-like	-4762	A	90.8437	66.7613	153.875	138.308	34.0564	34.5736	34.3792	31.1677	39.4715	38.5364	67.1914	66.4516	41.7738	47.6531	32.8658	31.143	30.7955	32.0236	33.3244	32.9549	33.9449	33.4316	33.7003	32.8134	33.8833	34.7555	34.5704	36.1239	1.388	0.602982	3.44262	2.93518	-0.463104	-0.446245	-0.452581	-0.557265	-0.286587	-0.31707	0.617	0.592886	-0.211539	-0.0198888	-0.501912	-0.558073	-0.569401	-0.529368
HEY2	hes-related family bHLH transcription factor with YRPW motif 2	-4066	A	338.892	310.953	198.603	191.576	76.9808	71.1755	65.5922	111.689	78.1918	84.6504	70.8164	71.3053	77.7523	85.0603	113.668	98.3929	120.244	95.4771	119.888	149.781	78.5295	96.0921	91.1997	81.7009	119.231	144.386	131.809	146.352	3.28879	2.86487	1.16015	1.05353	-0.685248	-0.773334	-0.85805	-0.158617	-0.666874	-0.568876	-0.778782	-0.771364	-0.673542	-0.562656	-0.128588	-0.360357	-0.0288113	-0.4046
PGAM5	PGAM family member 5, serine/threonine protein phosphatase, mitochondrial	-4892	A	669.171	632.863	535.679	735.363	412.432	450.691	477.531	405.257	433.402	508.304	463.822	478.274	465.369	442.8	384.528	398.487	336.975	356.931	416.205	402.148	380.343	366.589	388.718	364.392	358.149	392.691	368.624	366.705	2.3613	1.98293	0.970133	3.05111	-0.314257	0.0844514	0.364164	-0.389028	-0.095721	0.684859	0.221288	0.371906	0.23742	0.00221333	-0.605055	-0.459585	-1.10062	-0.892651
INSR	insulin receptor	-5509	A	303.698	294.365	293.746	243.308	176.785	162.929	162.507	93.3061	188.62	194.701	181.255	185.565	176.265	180.569	158.414	222.254	202.361	203.97	146.31	148.257	170.417	166.689	171.977	159.057	168.304	162.178	158.156	161.176	2.52165	2.3199	2.30652	1.21626	-0.221683	-0.521183	-0.530325	-2.02615	0.0341297	0.165594	-0.125052	-0.0318892	-0.232935	-0.139881	-0.618787	0.761155	0.331167	0.365933
HRH2	histamine receptor H2	-4216	A	55.3041	48.0856	46.369	46.2274	35.8188	38.154	36.0249	34.6021	41.4544	41.4976	33.2913	36.6039	37.8873	37.3655	36.4715	33.7643	32.5778	35.4416	34.2154	37.6419	35.2183	36.2129	38.7634	34.5486	32.362	40.9615	35.1797	36.5413	3.30786	1.91478	1.5835	1.55617	-0.452549	-0.00189187	-0.412772	-0.68736	0.635034	0.643374	-0.940329	-0.301029	-0.0533684	-0.154063	-0.326588	-0.849042	-1.07802	-0.525342
SNORD18B	small nucleolar RNA, C/D box 18B	-4724	A	33.6738	39.0157	64.7008	44.7716	15.3145	14.2998	20.7641	16.8326	11.681	13.1648	27.1235	25.7394	11.7526	14.3164	10.4286	11.0539	17.6909	12.0477	25.9752	16.6252	21.5599	13.5423	10.9335	16.6571	16.5877	16.8813	18.3487	18.1373	1.09032	1.53929	3.69799	2.02304	-0.452684	-0.537967	0.00532615	-0.325094	-0.758061	-0.633359	0.539802	0.423481	-0.752043	-0.536569	-0.863324	-0.810763	-0.252956	-0.727241
PALB2	partner and localizer of BRCA2	-5052	A	587.747	462.313	611.263	534.639	373.92	409.628	401.326	373.555	367.049	343.568	424.635	417.242	346.04	362.71	325.09	324.824	276.836	282.828	319.78	323.339	322.882	345.05	313.188	288.421	296.669	303.282	303.196	298.112	2.53756	1.08077	2.81068	1.92077	0.0541867	0.468897	0.372473	0.0499379	-0.0256133	-0.298331	0.643188	0.557321	-0.269613	-0.0760065	-0.512925	-0.516018	-1.07335	-1.00375
BEND3	BEN domain containing 3	-4622	A	233.987	187.603	341.325	372.663	162.665	167.503	170.363	159.252	92.1305	90.7137	101.443	97.0728	119.779	114.434	94.9116	126.349	102.97	100.81	111.655	111.553	104.44	94.3143	113.662	103.584	113.111	118.572	95.9978	103.176	1.36573	0.695282	2.91723	3.37021	0.334812	0.40475	0.446081	0.28548	-0.684719	-0.705198	-0.550113	-0.61328	-0.285076	-0.362336	-0.644519	-0.190108	-0.528043	-0.559266
MTMR12	myotubularin related protein 12	-4938	A	444.649	463.367	521.086	505.791	373.012	325.34	391.708	373.486	292.331	304.147	353.788	343.793	319.293	329.403	286.022	310.758	347.993	374.16	320.558	317.201	263.428	263.035	268.731	276.301	300.652	284.089	292.73	294.331	1.51513	1.7881	2.62986	2.40679	0.470408	-0.224834	0.743056	0.477307	-0.706224	-0.533904	0.190042	0.0442762	-0.313021	-0.165578	-0.798227	-0.437487	0.105541	0.48715
PLCG2	phospholipase C, gamma 2 (phosphatidylinositol-specific)	-4499	A	48.6269	49.8107	43.9014	45.5195	34.5658	34.1216	31.8763	33.2072	39.5313	37.1871	35.9065	36.4018	40.2111	37.743	33.3154	29.3504	29.3069	32.8509	31.4194	30.5096	33.1626	30.7095	34.4598	31.4527	30.3173	31.2536	30.4332	33.1576	2.38201	2.59469	1.53305	1.82376	-0.144153	-0.223948	-0.627348	-0.388226	0.747936	0.326779	0.0967184	0.185692	0.870055	0.426642	-0.368803	-1.08114	-1.08894	-0.452241
CAD	carbamoyl-phosphate synthetase 2, aspartate transcarbamylase, and dihydroorotase	-4530	A	340.102	441.753	358.699	404.755	172.379	261.5	214.678	196.657	241.116	220.896	272.853	273.208	266.351	308.513	179.869	251.348	207.467	196.293	252.433	253.795	252.193	243.338	237.898	207.326	233.483	209.467	211.414	221.314	1.35154	2.9599	1.6458	2.3745	-1.30223	0.107872	-0.632961	-0.918086	-0.21465	-0.534573	0.287513	0.293126	0.184622	0.851729	-1.18372	-0.0527469	-0.747053	-0.923857
MARVELD2	MARVEL domain containing 2	-4374	A	246.411	278.016	393.454	400.364	31.4593	31.9273	32.4655	30.3635	127.343	140.252	196.966	200.317	111.768	150.397	30.7641	29.6339	27.4252	30.6824	31.4887	30.5142	31.4948	32.1211	30.4467	30.9733	31.35	29.3388	31.1769	30.7997	1.32839	1.61512	2.66241	2.7251	-0.621733	-0.617488	-0.612605	-0.631675	0.248156	0.365277	0.879804	0.910203	0.106857	0.457317	-0.62804	-0.638294	-0.658332	-0.628781
NAA15	N(alpha)-acetyltransferase 15, NatA auxiliary subunit	-5003	A	279.569	329.461	421.459	366.86	210.281	214.29	273.778	221.596	213.029	205.41	255.525	234.821	206.871	211.024	166.407	172.121	175.136	157.999	221.814	204.449	211.714	184.725	191.977	194.412	204.699	168.625	197.962	180.924	0.921754	1.75197	3.28286	2.37431	-0.231217	-0.164515	0.825385	-0.0429364	-0.185498	-0.31228	0.521654	0.177125	-0.287966	-0.218865	-0.961308	-0.866212	-0.816053	-1.10121
ESCO1	establishment of sister chromatid cohesion N-acetyltransferase 1	-4743	A	291.194	323.282	498.519	307.99	138.08	119.378	131.835	133.284	192.179	183.081	205.692	208.723	154.939	175.433	175.883	162.311	220.205	181.012	193.196	189.167	188.432	188.088	162.404	180.008	177.626	177.369	193.45	180.151	1.2168	1.65053	4.01923	1.44383	-0.852866	-1.10566	-0.937288	-0.917695	-0.121603	-0.244588	0.0610481	0.102015	-0.624981	-0.347961	-0.341878	-0.52533	0.257225	-0.272555
CYCSP52	cytochrome c, somatic pseudogene 52	-5030	A	40.4881	40.1488	49.8882	42.2172	28.31	35.8669	33.7659	32.3579	27.2255	27.7268	30.5362	26.7748	28.6056	28.4022	23.2302	23.5973	22.8172	24.7781	26.8422	27.1449	30.8679	24.7542	28.1277	28.1878	28.53	23.0572	25.9406	25.1727	1.66159	1.60866	3.12764	1.93125	-0.237741	0.940851	0.61317	0.393583	-0.406885	-0.328704	0.109456	-0.477169	-0.191634	-0.22336	-1.03	-0.972748	-1.09441	-0.788584
INHBE	inhibin, beta E	-4204	A	175.094	84.3717	119.081	146.763	70.8226	79.5621	80.8026	64.4042	71.5953	76.1069	56.9075	68.0949	66.692	58.6243	65.5513	69.3118	60.6264	64.6574	71.524	66.3108	65.4381	69.9637	70.4551	73.1044	63.6326	65.0168	69.9726	65.6575	3.76148	0.277416	1.6104	2.67349	-0.242919	0.0927098	0.140348	-0.489413	-0.213247	-0.0399844	-0.777313	-0.347673	-0.401549	-0.71138	-0.445359	-0.300939	-0.634492	-0.479686
ZNF267	zinc finger protein 267	-4723	A	141.406	145.807	241	187.485	108.21	95.5225	101.999	104.437	100.411	107.496	106.226	122.58	86.3082	101.108	91.8082	88.0839	103.079	96.0025	104.966	102.097	119.567	101.02	98.83	93.9428	97.0278	96.1697	98.6556	101.202	0.910075	1.04738	4.01676	2.34744	-0.125407	-0.521173	-0.319139	-0.243085	-0.368677	-0.14768	-0.187294	0.322857	-0.808597	-0.346954	-0.637034	-0.753208	-0.285472	-0.506198
PCDH11Y	protocadherin 11 Y-linked	-4662	A	132.954	74.3435	145.007	230.829	31.8209	44.51	41.287	37.0424	51.0525	48.9638	62.9179	51.2345	64.5597	52.6315	27.8664	29.0323	29.427	26.7644	29.9556	30.1244	30.5392	29.6448	32.2457	29.6563	27.0234	28.7664	30.4326	27.6114	1.79164	0.481639	2.06103	3.97922	-0.468776	-0.185164	-0.257201	-0.352071	-0.0389349	-0.085619	0.226266	-0.0348664	0.262964	-0.00364241	-0.557163	-0.531103	-0.522282	-0.581793
PNO1	partner of NOB1 homolog	-4893	A	225.408	181.864	169.201	262.333	114.724	99.423	157.581	124.318	110.487	136.095	107.294	106.642	112.25	103.627	99.7509	86.2322	74.9706	73.6189	89.9199	80.7395	81.1735	72.5519	72.9686	69.1476	73.7146	76.7649	84.2196	76.0879	2.41081	1.48891	1.2208	3.19258	0.0674244	-0.256531	0.974779	0.270552	-0.0222843	0.519891	-0.0898856	-0.103684	0.0150371	-0.167532	-0.249588	-0.535806	-0.774235	-0.802853
HERC5	HECT and RLD domain containing E3 ubiquitin protein ligase 5	-4954	A	83.7097	88.2593	79.6786	64.3476	73.6316	28.638	23.5541	29.5644	18.6317	20.8026	20.8299	20.7761	23.8459	24.0495	17.5218	18.7717	20.3693	20.0265	43.7878	43.4593	30.891	27.8061	24.1942	24.1962	24.3872	26.0295	26.0165	23.0791	2.29814	2.51136	2.10922	1.39071	1.82582	-0.282854	-0.521119	-0.239439	-0.751813	-0.650067	-0.64879	-0.651314	-0.507444	-0.497902	-0.80383	-0.745252	-0.670378	-0.686441
SNORA13	small nucleolar RNA, H/ACA box 13	-4661	A	170.788	88.9995	221.387	261.428	64.3778	78.577	75.79	71.1739	61.8431	83.6401	78.644	91.6384	64.3709	82.3415	57.6499	48.2521	60.9536	55.0077	64.3301	60.4174	50.6684	51.8995	57.0954	56.8333	59.3443	58.8157	54.9692	59.2835	1.77998	0.143928	2.79213	3.59306	-0.348587	-0.0645555	-0.120306	-0.212643	-0.39929	0.0367227	-0.0632159	0.196715	-0.348725	0.0107457	-0.483169	-0.671155	-0.417084	-0.536021
CCDC58	coiled-coil domain containing 58	-5017	A	114.362	142.661	142.678	139.183	81.9597	101.147	97.0722	93.4199	75.9184	86.0307	100.936	97.6368	94.7564	91.8149	69.0982	83.4279	64.3712	66.4834	76.2287	72.8435	76.6647	72.586	60.998	72.8259	73.4584	71.6985	76.1685	70.3099	1.17014	2.43091	2.43167	2.27597	-0.273465	0.581383	0.39983	0.237112	-0.54262	-0.0920961	0.571952	0.424986	0.296654	0.165606	-0.846477	-0.208055	-1.05708	-0.96297
FGFR4	fibroblast growth factor receptor 4	-4490	A	265.506	233.504	230.662	213.009	140.701	149.189	134.639	134.639	200.641	181.757	165.813	182.654	175.882	160.402	143.31	121.612	132.361	132.852	150.052	139.771	152.697	147.597	160.982	151.543	140.494	153.427	145.719	147.768	2.94058	2.01441	1.93216	1.42127	-0.67139	-0.425737	-0.846818	-0.846822	1.06333	0.516815	0.0553921	0.54278	0.346784	-0.101216	-0.595869	-1.22383	-0.912741	-0.898539
NDUFAF4	NADH dehydrogenase (ubiquinone) complex I, assembly factor 4	-4952	A	135.846	161.178	122.233	145.221	78.5575	101.617	120.749	104.948	73.4706	73.5838	62.0714	69.1391	57.2408	65.4499	58.4765	60.9031	66.5549	66.6545	74.1224	67.9183	69.6537	66.163	59.7315	65.3386	65.9077	72.1927	77.0369	75.2045	1.8888	2.79004	1.40449	2.22233	-0.149366	0.671024	1.3517	0.789542	-0.330342	-0.326315	-0.735894	-0.484446	-0.907756	-0.615699	-0.86379	-0.77746	-0.576384	-0.57284
SNORD18A	small nucleolar RNA, C/D box 18A	-4774	A	169.801	183.619	203.196	211.589	59.3332	75.8246	123.332	103.134	59.4588	79.4918	143.616	137.281	67.3652	75.358	52.2059	75.9398	81.013	66.0882	91.2231	111.122	100.138	67.6322	51.8795	72.9269	73.1259	50.5207	78.1123	67.8501	1.5872	1.89087	2.32109	2.50553	-0.840472	-0.478054	0.565989	0.12211	-0.837711	-0.397462	1.01175	0.872525	-0.663959	-0.488307	-0.997103	-0.475523	-0.364033	-0.692022
SLC30A1	solute carrier family 30 (zinc transporter), member 1	-4595	A	511.43	275.611	500.937	517.426	229.525	232.68	239.371	235.035	235.621	249.042	199.843	220.87	211.499	193.51	218.983	217.58	219.43	262.209	294.919	274.559	284.228	257.883	270.983	260.831	259.736	260.239	271.547	253.588	2.77711	0.0241777	2.65462	2.8471	-0.513828	-0.47699	-0.398887	-0.449507	-0.442664	-0.285983	-0.860326	-0.61486	-0.724255	-0.934263	-0.636887	-0.653265	-0.631678	-0.132271
CABYR	calcium binding tyrosine-(Y)-phosphorylation regulated	-5518	A	300.547	241.087	299.65	230.411	91.3868	75.4995	80	90.7112	111.758	133.403	128.072	127.344	132.098	140.534	89.8667	90.5419	178.666	170.917	45.9561	56.0516	53.9638	52.4006	54.8353	53.3994	49.104	54.4156	51.332	55.5212	2.52059	1.7098	2.50836	1.56423	-0.331467	-0.548102	-0.486733	-0.340679	-0.0536872	0.241454	0.168762	0.15883	0.223664	0.338698	-0.352194	-0.342988	0.858644	0.752987
USP28	ubiquitin specific peptidase 28	-5454	A	364.641	614.419	420.17	305.607	195.412	186.789	171.829	177.109	106.98	130.186	74.6749	62.188	86.362	98.5759	178.335	209.063	221.54	203.182	173.442	177.747	163.797	191.159	136.311	145.134	158.933	171.76	183.588	173.844	1.52084	3.77091	2.02106	0.989052	-0.00361756	-0.0812932	-0.216057	-0.168499	-0.800237	-0.591191	-1.09125	-1.20374	-0.98597	-0.875943	-0.157448	0.119358	0.231748	0.0663762
TERT	telomerase reverse transcriptase	-4155	A	226.555	260.678	177.641	197.438	135.155	140.076	130.056	120.764	167.279	166.436	136.444	152.942	159.754	149.359	137.732	111.215	123.606	124.688	128.329	124.185	134.847	133.01	140.86	128.521	126.078	136.81	128.61	133.84	2.41007	3.4517	0.916919	1.52122	-0.380016	-0.2298	-0.535663	-0.81931	0.600611	0.574867	-0.340674	0.162945	0.370905	0.0535787	-0.301345	-1.11082	-0.732558	-0.699521
GRTP1	growth hormone regulated TBC protein 1	-4274	A	218.555	328.061	202.704	232.512	116.656	141.473	154.494	118.204	168.17	169.978	146.33	146.978	151.096	160.955	157.829	158.451	126.233	137.503	129.713	129.668	138.988	138.568	149.811	136.723	130.498	142.296	132.466	136.837	1.4424	4.017	1.06972	1.77053	-0.953363	-0.369878	-0.0637478	-0.916969	0.257787	0.300298	-0.255701	-0.240467	-0.143631	0.0881554	0.01466	0.0292899	-0.728201	-0.463226
ARMT1	acidic residue methyltransferase 1	-4901	A	326.193	333.006	335.053	305.95	226.981	205.606	225.455	221.4	208.244	228.941	181.495	202.124	249.082	250.123	162.87	153.693	157.557	169.355	177.83	179.322	150.874	171.154	147.485	149.128	156.787	150.965	161.782	165.012	2.09444	2.21265	2.24817	1.74321	0.373042	0.00216753	0.346572	0.276215	0.0479451	0.407042	-0.416173	-0.0582448	0.756518	0.774574	-0.73933	-0.898567	-0.831517	-0.626811
TARS	threonyl-tRNA synthetase	-4630	A	371.607	349.051	501.766	393.904	236.39	248.929	283.197	220.392	85.5139	101.481	80.2858	84.2599	83.3624	78.038	128.984	152.523	142.372	135.857	173.153	168.316	186.91	148.702	150.152	174.018	171.574	150.251	181.283	168.414	1.75793	1.53826	3.02549	1.97507	0.441104	0.563215	0.896934	0.285308	-1.02822	-0.872721	-1.07914	-1.04043	-1.04917	-1.10103	-0.604884	-0.375648	-0.474507	-0.537952
TMEM92	transmembrane protein 92	-4489	A	293.508	254.76	223.339	227.345	149.347	156.043	140.64	133.509	204.112	191.035	164.089	174.802	174.054	177.777	134.343	116.487	127.954	131.474	158.628	141.319	150.675	146.165	152.731	148.894	143.467	157.077	137.209	149.991	3.16405	2.19909	1.4166	1.51635	-0.426084	-0.259333	-0.642911	-0.820498	0.937774	0.612096	-0.0589475	0.207846	0.189206	0.281924	-0.799728	-1.24442	-0.958839	-0.871179
DANCR	differentiation antagonizing non-protein coding RNA	-4876	A	386.689	525.619	398.656	434.32	282.114	359.426	266.705	265.123	243.71	271.049	196.603	212.47	209.746	231.833	245.508	218.223	160.964	196.358	239.798	251.313	191.705	177.066	183.939	158.593	180.205	253.005	235.977	193.432	1.50265	3.10099	1.64032	2.05062	0.299548	1.189	0.122276	0.104078	-0.142279	0.172252	-0.684225	-0.501683	-0.533018	-0.278916	-0.12159	-0.435496	-1.09424	-0.687047
FOXN3	forkhead box N3	-4344	A	612.159	719.841	510.45	500.845	372.647	382.183	324.484	377.47	320.75	309.689	397.832	376.137	316.75	330.838	290.574	321.422	366.58	412.927	397.495	451.736	289.936	287.986	312.112	312.739	285.414	364.327	332.294	286.742	2.33538	3.40614	1.32402	1.22851	-0.046254	0.0485655	-0.525167	0.00170482	-0.562301	-0.672289	0.204183	-0.0115452	-0.602074	-0.461992	-0.862368	-0.555624	-0.106582	0.354276
LINC01484	long intergenic non-protein coding RNA 1484	-4651	A	81.6623	42.9978	53.6451	97.4765	34.9604	35.3037	29.6925	29.0779	30.4626	31.5763	27.0251	28.2383	29.9586	30.1666	28.1726	23.3553	27.6861	25.7532	28.2111	27.6955	29.3473	31.111	30.8287	35.3711	30.9557	28.9969	25.8591	33.1721	2.85728	0.473751	1.13012	3.83217	-0.0217247	-0.000564391	-0.346474	-0.384363	-0.299	-0.230344	-0.510913	-0.436118	-0.330068	-0.317249	-0.440173	-0.737142	-0.470159	-0.58932
GPC4	glypican 4	-4943	A	1601.87	1008.24	1492.83	1775.27	952.101	521.161	899.982	955.991	211.237	206.488	352.73	338.342	446.634	593.826	376.932	306.878	318.926	242.608	473.143	504.435	203.959	203.256	272.872	262.932	382.838	393.086	384.942	448.434	2.38004	1.00262	2.12702	2.78237	0.872353	-0.127572	0.75142	0.881378	-0.846699	-0.857719	-0.518387	-0.551773	-0.300499	0.0410343	-0.46223	-0.62478	-0.596825	-0.773908
ZSCAN12P1	zinc finger and SCAN domain containing 12 pseudogene 1	-4572	A	47.7819	46.781	45.7595	51.5114	40.1744	34.1531	32.2625	32.8916	39.6001	35.6684	30.5791	32.3659	34.4836	28.9529	33.8753	38.0782	38.6589	37.4948	33.9082	29.2362	38.5082	35.6606	34.973	35.4872	34.5256	37.6996	35.017	35.4876	2.03977	1.85316	1.6627	2.73516	0.621332	-0.501356	-0.853857	-0.736566	0.51426	-0.218821	-1.16773	-0.834576	-0.439729	-1.47095	-0.553142	0.230485	0.338773	0.121714
HELB	helicase (DNA) B	-4293	A	78.2611	103.878	68.2521	82.502	45.2045	44.4387	49.4273	43.4121	49.7686	53.1157	44.1478	39.106	52.5184	46.7341	59.9539	63.486	59.8286	53.9497	50.7675	54.7812	52.6885	52.2773	45.3304	41.938	43.4856	44.9091	44.9989	43.4791	1.71898	3.53572	1.00914	2.01975	-0.625403	-0.679711	-0.325915	-0.752517	-0.301714	-0.0643346	-0.700342	-1.05791	-0.106696	-0.516923	0.420633	0.671127	0.411748	-0.00518615
CTSV	cathepsin V	-4373	A	144.788	153.539	232.392	168.844	49.1771	67.0798	62.1104	65.5761	82.5663	89.6244	101.417	104.41	123.082	115.041	58.0291	70.5191	65.5282	73.2716	68.9532	74.2422	56.772	52.6035	54.8291	52.3293	53.8086	60.4795	57.1713	54.4712	1.36754	1.57168	3.41115	1.92872	-0.862884	-0.445249	-0.561176	-0.480329	-0.0839794	0.0806718	0.355761	0.425602	0.861164	0.673586	-0.656385	-0.365017	-0.481446	-0.300808
SOX15	SRY (sex determining region Y)-box 15	-4483	A	267.609	175.041	164.095	176.924	79.8466	84.3257	78.8591	69.82	109.674	114.298	145.619	134.843	100.012	92.8328	85.9566	75.5601	69.494	72.1098	73.1194	73.2515	73.1822	82.3723	86.2908	77.1897	85.4669	73.5368	79.513	84.053	3.66663	1.60431	1.36042	1.64624	-0.516548	-0.41676	-0.538549	-0.739933	0.147973	0.250988	0.948809	0.708712	-0.0672721	-0.227227	-0.380424	-0.612049	-0.747196	-0.688918
MIR4468	microRNA 4468	-4900	A	339.025	328.429	345.85	349.743	282.448	243.409	264.332	216.506	257.804	254.382	218.065	231.264	233.303	244.499	177.332	199.444	182.552	173.988	211.794	193.903	189.584	206.283	208.104	177.198	200.769	196.945	201.98	178.315	2.03594	1.83361	2.16627	2.2406	0.955616	0.210173	0.609709	-0.303529	0.485058	0.419712	-0.273749	-0.021729	0.0172093	0.230998	-1.05155	-0.629322	-0.951869	-1.11539
SLC15A1	solute carrier family 15 (oligopeptide transporter), member 1	-5507	A	46.1824	47.785	48.5444	43.6721	26.6297	28.9119	28.0275	25.601	29.5724	28.0611	25.1029	26.9456	28.5357	26.1362	36.8293	39.7394	38.3139	36.8902	28.0057	27.0072	28.1897	30.3165	28.6181	28.1185	26.1654	29.5545	27.1694	27.8168	2.01761	2.24356	2.35064	1.66365	-0.739293	-0.417499	-0.542195	-0.884331	-0.32437	-0.537456	-0.954566	-0.694741	-0.470539	-0.808875	0.698838	1.10916	0.908162	0.707429
HMBS	hydroxymethylbilane synthase	-4910	A	317.672	384.501	342.882	421.385	227.636	269.376	259.891	242.577	233.444	271.84	237.099	245.85	230.32	232.488	190.041	221.742	194.003	204.465	264.114	242.64	215.488	192.219	177.273	160.421	176.174	224.579	205.271	177.721	1.25927	2.36465	1.67624	2.97474	-0.229969	0.460419	0.303542	0.0171576	-0.133915	0.501179	-0.0734516	0.071289	-0.185581	-0.149713	-0.851818	-0.327457	-0.786277	-0.613234
MX1	MX dynamin-like GTPase 1	-4203	A	76.7946	52.1599	60.8596	63.6577	48.5814	48.4734	40.5038	41.5249	43.981	41.8887	39.5645	43.752	45.0414	44.2972	44.5375	38.6823	40.8457	41.5185	43.7521	43.9149	43.647	47.2463	47.428	45.4114	43.5904	50.0802	44.3278	46.6564	3.75344	0.662194	1.75386	2.10497	0.213139	0.199597	-0.800462	-0.672324	-0.364128	-0.626683	-0.918323	-0.392871	-0.23107	-0.324455	-0.294298	-1.02903	-0.757559	-0.673129
RCC1	regulator of chromosome condensation 1	-4866	A	305.169	408.477	318.144	329.712	226.043	255.114	255.581	240.629	213.587	230.294	212.328	244.542	219.136	221.059	225.673	252.067	215.313	226.145	229.406	233.592	226.629	210.446	175.948	159.378	174.762	230.39	215.384	209.645	1.35708	3.44495	1.61931	1.85309	-0.242084	0.345445	0.354887	0.052701	-0.493815	-0.156159	-0.519272	0.131783	-0.381678	-0.342813	-0.249566	0.28387	-0.45894	-0.240014
FGF13-AS1	FGF13 antisense RNA 1	-4250	A	95.3001	90.8439	65.5372	66.8436	40.3629	32.419	32.9858	31.689	46.2569	35.7139	44.3471	47.2005	62.5948	60.0923	40.6019	44.2344	37.7776	39.8805	34.6004	33.5195	39.4165	36.0505	36.1978	35.1964	33.1629	37.1841	34.2746	34.7365	3.01296	2.74431	1.21868	1.29744	-0.298971	-0.777876	-0.743708	-0.821886	0.0563521	-0.579242	-0.0587818	0.113236	1.04129	0.890429	-0.284565	-0.0655761	-0.454833	-0.328056
FLVCR2	feline leukemia virus subgroup C cellular receptor family, member 2	-4669	A	65.5883	51.5934	60.7496	64.8435	45.5995	48.6726	45.627	46.6	50.0097	48.4015	47.3462	49.9206	52.0961	48.6056	45.772	44.6057	43.9032	46.7814	48.4695	49.7865	44.8255	48.6113	45.1881	45.5503	41.8412	44.4187	42.9796	44.5648	2.91064	0.50197	2.07785	2.78246	-0.529643	-0.000733472	-0.524902	-0.357452	0.229402	-0.0473922	-0.229018	0.214063	0.588488	-0.0122505	-0.499958	-0.70069	-0.821587	-0.326218
STC2	stanniocalcin 2	-4594	A	262.55	134.724	254.592	230.273	78.3712	88.4509	71.5405	71.0728	106.169	112.509	92.3916	91.0928	82.6091	90.1884	87.5206	105.331	89.7411	86.6359	135.193	150.505	114.24	104.397	104.87	108.424	116.882	115.822	120.549	125.087	2.92302	0.32035	2.76098	2.26583	-0.82705	-0.621816	-0.96613	-0.975652	-0.26105	-0.131973	-0.541581	-0.568024	-0.740761	-0.586439	-0.640759	-0.278111	-0.595547	-0.658772
SLC13A3	solute carrier family 13 (sodium-dependent dicarboxylate transporter), member 3	-4423	A	201.306	167.348	210.862	261.072	106.324	116.624	101.165	99.8658	132.804	140.418	132.44	130.255	138.438	172.516	108.257	109.432	98.5273	111.222	97.1877	92.3554	100.44	108.94	102.147	94.2206	91.1738	109.481	97.3314	100.453	1.84904	1.01343	2.08418	3.31972	-0.488211	-0.234767	-0.615176	-0.64714	0.163384	0.35074	0.154435	0.100658	0.302007	1.14058	-0.440655	-0.411752	-0.680078	-0.367704
LOC102546229	uncharacterized LOC102546229	-4229	A	13.5143	9.10773	8.90749	9.07867	6.75726	6.51951	6.05954	5.64271	6.70437	5.28639	5.09642	4.69272	6.57631	6.05512	5.56503	6.13918	5.78964	5.19275	5.60211	5.98527	4.97303	6.95791	6.59063	6.29916	7.00527	5.69201	5.71306	5.8037	3.9937	1.46794	1.35316	1.45129	0.120694	-0.0155763	-0.279224	-0.518145	0.0903802	-0.722378	-0.831269	-1.06266	0.0169767	-0.281759	-0.562666	-0.233575	-0.433929	-0.776054
MTHFD2	methylenetetrahydrofolate dehydrogenase (NADP+ dependent) 2, methenyltetrahydrofolate cyclohydrolase	-4637	A	894.62	828.945	1167.13	1050.97	339.536	732.811	637.032	442.987	377.659	435.043	273.759	283.214	344.419	360.826	290.36	452.251	363.35	355.478	490.86	437.035	576.504	443.491	481.083	548.459	551.172	470.153	615.557	538.029	1.65552	1.359	2.88593	2.36144	-0.850724	0.924942	0.492492	-0.383637	-0.678596	-0.419506	-1.14771	-1.10503	-0.828677	-0.754599	-1.07276	-0.341807	-0.743204	-0.778747
PRKCB	protein kinase C, beta	-4502	A	105.879	120.58	95.4303	100.597	37.5445	38.9993	32.7393	36.7062	74.7021	74.2113	62.0869	62.6857	65.4175	75.8296	44.5202	42.1025	42.1488	47.7692	39.1316	40.4835	53.4726	38.1306	39.6195	39.5223	37.0424	38.4949	35.8961	37.7388	2.0757	2.68374	1.64351	1.8572	-0.750776	-0.6906	-0.94953	-0.785449	0.786142	0.765843	0.264349	0.289119	0.402109	0.832778	-0.462246	-0.562248	-0.560332	-0.327859
WBSCR17	Williams-Beuren syndrome chromosome region 17	-5295	A	211.837	211.015	197.199	248.276	78.2718	125.094	127.097	99.4082	108.477	115.701	114.352	112.499	97.2434	118.618	104.6	131.923	79.4392	78.3091	165.265	183.572	96.2847	86.1979	104.539	89.6025	81.6121	110.881	104.139	96.7318	1.94695	1.92867	1.62166	2.75666	-1.02105	0.0193923	0.063913	-0.55137	-0.349841	-0.189328	-0.219302	-0.260467	-0.599474	-0.124505	-0.435993	0.171152	-0.995104	-1.02022
DPPA2	developmental pluripotency associated 2	-4349	A	132.057	266.029	129.36	52.7538	19.6279	17.6581	18.4133	18.0117	20.2028	19.5599	16.8022	17.2615	13.3446	18.3972	14.6048	13.2246	12.2392	13.6814	12.8326	12.5839	12.5263	12.8468	12.5704	12.1939	12.4333	13.203	12.3859	11.8709	1.8229	4.30145	1.77301	0.35576	-0.257087	-0.293529	-0.279557	-0.286988	-0.246451	-0.258345	-0.309363	-0.300866	-0.373331	-0.279855	-0.350017	-0.375551	-0.393782	-0.367101
PRSS16	protease, serine, 16 (thymus)	-4501	A	105.199	113.946	99.2315	97.5654	55.6975	57.3837	51.3296	54.3527	80.8213	79.2731	64.1115	71.6852	81.417	78.0662	67.1685	59.6246	54.6798	54.2062	50.8615	48.7341	52.7582	53.4524	56.6098	52.998	50.0568	55.319	52.6864	53.5411	2.1291	2.60623	1.80354	1.71265	-0.571326	-0.479342	-0.809605	-0.644689	0.799224	0.714769	-0.112325	0.300833	0.831725	0.64893	0.0544356	-0.357094	-0.626848	-0.652679
MCCC2	methylcrotonoyl-CoA carboxylase 2 (beta)	-5047	A	182.383	178.38	239.799	243.602	156.623	134.959	146.147	123.001	118.756	124.215	162.065	147.125	145.645	151.842	108.65	130.384	117.095	116.408	118.991	114.538	125.313	114.917	108.19	110.672	117.899	107.919	119.748	110.023	1.24896	1.13529	2.87947	2.98747	0.517414	-0.0978094	0.219917	-0.437409	-0.557938	-0.402925	0.671961	0.247694	0.205665	0.381646	-0.844949	-0.227739	-0.60511	-0.624621
GARS	glycyl-tRNA synthetase	-4639	A	815.733	672.261	1062.97	981.332	498.737	619.337	620.793	459.423	391.665	439.726	450.204	444.986	432.183	440.612	335.112	450.752	368.571	353.841	523.631	503.491	477.559	422.381	519.058	611.988	572.201	453.808	535.023	494.348	1.66476	0.817016	3.12565	2.64326	-0.208304	0.504299	0.512903	-0.440605	-0.840972	-0.556992	-0.495076	-0.52591	-0.601561	-0.551757	-1.17513	-0.491842	-0.97743	-1.06447
ID3	inhibitor of DNA binding 3, dominant negative helix-loop-helix protein	-4879	A	420.266	377.48	305.414	399.409	226.429	225.457	208.203	253.363	172.473	211.36	180.139	202.469	190.842	218.421	72.3612	123.646	86.1005	192.557	122.84	132.025	115.18	106.151	129.274	123.763	118.983	160.513	159.673	112.451	2.5605	2.08272	1.27796	2.3276	0.395935	0.385078	0.192404	0.696709	-0.206584	0.227665	-0.120987	0.128372	-0.00145946	0.306508	-1.32453	-0.751839	-1.17111	0.0176853
ZNF649	zinc finger protein 649	-4728	A	456.466	364.38	807.792	486.131	172.436	235.45	211.874	232.956	192.459	211.844	301.777	289.397	234.031	237.882	178.142	201.538	204.295	195.318	230.146	231.266	219.851	210.191	212.82	252.154	233.58	217.403	227.753	210.976	1.49402	0.770025	4.2562	1.72725	-0.739069	-0.243649	-0.429	-0.263254	-0.581646	-0.429241	0.277825	0.180495	-0.254805	-0.224523	-0.694212	-0.510269	-0.488589	-0.559172
RAP1GAP2	RAP1 GTPase activating protein 2	-4296	A	239.605	296.043	212.942	160.506	81.3599	88.3845	81.1645	83.2577	116.365	114.155	113.114	125.627	130.53	130.616	91.2914	82.5225	87.1459	81.8224	87.6923	89.2472	100.68	101.782	140.219	154.542	138.188	119.562	107.258	113.305	2.30684	3.43196	1.77531	0.729954	-0.847869	-0.70783	-0.851764	-0.810036	-0.150015	-0.194072	-0.21483	0.0346316	0.13236	0.134082	-0.649879	-0.824692	-0.732522	-0.838648
ADCY2	adenylate cyclase 2 (brain)	-5455	A	114.116	133.835	102.655	85.3437	47.3665	56.329	52.5169	43.2926	40.2322	45.5169	31.2161	34.0846	31.8637	27.76	44.4906	42.7079	92.2629	76.289	46.9773	46.9514	35.891	34.4962	38.7469	41.9439	39.1429	38.8056	35.5168	35.3573	2.25122	2.98259	1.82614	1.18409	-0.224449	0.107963	-0.0334267	-0.375547	-0.489053	-0.29305	-0.823451	-0.717062	-0.799435	-0.951637	-0.331115	-0.397231	1.44072	0.84826
B3GALT5	UDP-Gal:betaGlcNAc beta 1,3-galactosyltransferase, polypeptide 5	-4855	A	115.71	93.6123	195.391	178.301	59.7211	60.6226	69.7217	60.1003	56.8678	61.0004	52.1658	55.6911	67.8832	55.1858	88.2713	76.3137	74.6282	72.4365	58.8996	52.8048	66.5004	78.9192	67.7644	74.5033	72.6579	63.7415	66.1092	68.3726	1.15664	0.491525	3.55495	3.04055	-0.528565	-0.501431	-0.227558	-0.517149	-0.614446	-0.490058	-0.75597	-0.649861	-0.282892	-0.665071	0.330764	-0.0291464	-0.0798771	-0.145843
AUNIP	aurora kinase A and ninein interacting protein	-4896	A	229.641	219.573	240.238	262.736	139.643	165.03	183.885	154.836	132	150.079	136.171	138.918	145.776	141.086	84.9291	104.757	91.4196	89.3095	109.71	106.287	104.369	97.9619	106.773	84.6605	92.6408	91.0236	92.8133	88.508	1.89217	1.69051	2.10441	2.55504	0.0895856	0.598065	0.975711	0.393889	-0.063494	0.298613	0.020034	0.0750568	0.212416	0.118482	-1.0063	-0.609155	-0.876296	-0.918561
SLC9A7P1	solute carrier family 9, subfamily A (NHE7, cation proton antiporter 7), member 7 pseudogene 1	-4410	A	78.6592	80.6799	74.8205	78.4791	49.4992	49.1173	62.1914	46.3566	50.2481	56.0795	47.0592	50.5787	64.7251	62.9089	47.24	50.3318	46.5732	51.759	36.0615	37.5134	46.4537	47.3962	46.0311	51.4807	48.7489	37.218	45.582	49.599	2.10165	2.26935	1.78307	2.08671	-0.318367	-0.350065	0.73497	-0.57918	-0.256221	0.227737	-0.520869	-0.22878	0.945242	0.794511	-0.505865	-0.24927	-0.561204	-0.130827
ADM2	adrenomedullin 2	-4591	A	303.035	236.832	249.21	270.893	161.69	208.735	164.773	143.23	197.921	195.011	149.156	160.392	178.012	164.752	162.663	201.12	163.159	180.427	182.982	182.7	187.146	181.051	205.408	206.375	187.541	188.723	183.565	193.867	3.14059	1.25935	1.61108	2.22724	-0.875872	0.460965	-0.788252	-1.40043	0.153683	0.0709736	-1.23204	-0.912758	-0.412068	-0.788863	-0.848231	0.24457	-0.83412	-0.343427
CCBE1	collagen and calcium binding EGF domains 1	-4424	A	142.248	107.147	132.612	138.806	60.0235	67.3357	58.9399	58.7746	69.1344	66.0039	81.9601	88.4118	79.7438	123.794	62.2175	66.8154	56.9048	58.136	60.0613	56.4576	58.7338	60.3047	63.4704	59.4967	60.9569	67.1198	59.2066	67.8643	2.51816	1.18053	2.15094	2.38698	-0.615187	-0.33654	-0.65648	-0.662778	-0.267996	-0.387291	0.220751	0.466608	0.136296	1.81491	-0.531578	-0.356365	-0.734029	-0.687114
F2RL1	coagulation factor II (thrombin) receptor-like 1	-4667	A	509.835	260.949	410.826	464.775	121.049	132.702	104.662	97.7335	253.232	260.354	190.556	216.621	202.834	234.2	116.773	115.045	96.3477	94.0424	172.607	172.144	96.9065	107.757	113.372	98.6057	107.313	121.654	120.838	111.815	2.94099	0.705918	2.05186	2.53633	-0.550416	-0.445774	-0.697579	-0.759798	0.636621	0.700576	0.0737762	0.30784	0.184031	0.465704	-0.588819	-0.604335	-0.772242	-0.792945
MIR2052HG	MIR2052 host gene	-4249	A	20.6533	23.8985	19.3147	16.7698	15.1411	13.1312	12.3914	12.1827	14.0028	12.4509	16.0328	15.4719	16.5606	13.8556	13.281	14.5802	12.7597	12.2329	13.5672	13.4489	14.7362	14.058	13.5727	14.5789	12.966	13.3852	13.4849	13.5988	2.24392	3.47082	1.73784	0.775659	0.159918	-0.599983	-0.879669	-0.958582	-0.270438	-0.857164	0.497047	0.284974	0.696561	-0.326091	-0.543335	-0.0521682	-0.740439	-0.939582
TSPEAR-AS2	TSPEAR antisense RNA 2	-4251	A	128.788	136.503	107.928	115.817	81.5252	79.0015	74.3706	67.9961	91.4402	88.8312	91.7924	97.7742	86.3132	101.309	72.6266	65.0636	66.6848	68.7743	74.8385	68.2533	74.5219	73.3325	80.2136	77.3539	72.7421	82.0404	72.3529	72.1453	2.41258	2.8343	1.27225	1.70348	-0.171078	-0.309036	-0.56219	-0.910654	0.370927	0.228306	0.390182	0.71718	0.0906571	0.910414	-0.657524	-1.07096	-0.982337	-0.868111
IGSF9B	immunoglobulin superfamily, member 9B	-5347	A	195.454	205.657	208.358	188.341	89.9998	99.6541	88.6125	86.2917	137.3	139.142	132.062	138.384	138.923	130.22	109.163	111.89	100.618	102.123	120.914	123.432	129.608	124.903	148.123	148.813	147.035	128.816	121.428	128.3	1.92974	2.24491	2.32836	1.71001	-1.32783	-1.02961	-1.37069	-1.44238	0.133322	0.190196	-0.0284918	0.166799	0.183438	-0.0854082	-0.735882	-0.65162	-0.99983	-0.953338
GABRA5	gamma-aminobutyric acid (GABA) A receptor, alpha 5	-4192	A	153.938	256.207	179.798	221.832	78.2292	83.0361	70.6049	69.6451	134.456	125.138	107.868	118.181	119.671	99.6436	77.264	68.9213	74.3875	69.6232	90.8809	81.4947	107.495	115.894	113.111	109.593	109.34	109.028	112.099	116.43	0.930092	3.27364	1.52268	2.48591	-0.804819	-0.694667	-0.979535	-1.00153	0.483657	0.270126	-0.125621	0.110689	0.14485	-0.314097	-0.826936	-1.01811	-0.892854	-1.00203
KCNA1	potassium channel, voltage gated shaker related subfamily A, member 1	-4603	A	90.9156	57.0596	87.9827	67.6463	46.9637	54.4964	42.6116	40.5928	47.4145	51.0628	41.9451	49.5055	52.9708	53.8475	48.3103	43.8392	37.3624	44.6858	45.208	52.8039	46.4516	44.0825	44.6983	47.9881	43.2181	48.8973	40.4894	44.5225	3.27276	0.522499	3.03451	1.3825	-0.297632	0.314283	-0.651172	-0.815166	-0.261016	0.0353516	-0.705314	-0.0911496	0.190349	0.261569	-0.18824	-0.551449	-1.07758	-0.482679
USP25	ubiquitin specific peptidase 25	-4634	A	402.62	379.868	528.369	486.968	283.009	293.056	309.852	306.123	226.196	242.003	187.501	175.272	169.538	196.934	189.577	185.839	263.357	228.404	297.24	276.119	251.07	238.547	281.174	287.039	280.286	244.82	273.016	265.001	1.49553	1.22521	2.98953	2.49765	0.0744491	0.193815	0.393371	0.349067	-0.600541	-0.412742	-1.06026	-1.20556	-1.27368	-0.948201	-1.0356	-1.08001	-0.15903	-0.574305
ALPK3	alpha-kinase 3	-4497	A	117.94	125.645	112.232	109.197	55.4871	57.0365	53.3145	56.5337	87.6103	89.9782	74.2507	84.5577	83.0551	84.654	55.2077	49.9026	51.5071	51.4044	57.0551	52.363	56.0682	53.6329	56.8932	52.6585	53.2016	59.8447	54.672	57.4687	2.12612	2.46614	1.8742	1.74026	-0.63003	-0.56165	-0.72591	-0.583842	0.787623	0.892123	0.19804	0.652905	0.586594	0.657157	-0.642361	-0.876483	-0.805671	-0.810207
UBR5	ubiquitin protein ligase E3 component n-recognin 5	-5321	A	400.63	523.584	567.627	510.249	258.634	254.851	269.971	283.977	260.833	281.658	424.07	345.87	299.569	308.248	261.338	321.559	317.511	309.943	330.083	342.884	343.65	309.809	320.868	348.671	361.138	307.681	347.641	314.988	0.772181	2.34511	2.90855	2.17452	-1.04434	-1.09274	-0.899307	-0.720133	-1.01621	-0.749802	1.07206	0.0716524	-0.520672	-0.409637	-1.00975	-0.239357	-0.291141	-0.387961
TFB2M	transcription factor B2, mitochondrial	-5048	A	565.152	410.018	608.033	626.943	306.961	323.714	351.38	328.109	281.738	287.029	366.727	349.695	358.198	342.748	231.49	207.432	226.702	237.24	194.367	203.812	220.8	220.145	169.741	188.449	193.134	197.49	220.915	219.734	2.15267	0.886735	2.50259	2.6569	0.0457557	0.182467	0.408227	0.218332	-0.160068	-0.116889	0.533468	0.394479	0.46387	0.337791	-0.570102	-0.766425	-0.609175	-0.523186
WFDC2	WAP four-disulfide core domain 2	-5764	A	222.746	212.152	168.354	208.299	98.6752	105.093	96.5123	86.3174	172.691	161.191	125.094	126.808	119.098	128	98.3743	88.2392	86.6923	90.8731	84.29	89.1288	94.5425	106.052	93.3606	88.5212	87.6682	96.3117	91.7571	97.915	2.53288	2.27487	1.20825	2.18104	-0.488682	-0.33239	-0.541354	-0.789636	1.31387	1.0338	0.154711	0.196454	0.0086959	0.225482	-0.496009	-0.742835	-0.780505	-0.678689
PLS1	plastin 1	-4289	A	68.8956	141.362	83.9969	111.168	31.5467	33.938	29.4554	31.96	50.6386	60.7522	40.6163	38.6219	42.523	44.9419	44.6618	65.6615	38.7142	41.5026	48.7934	44.9508	55.2933	49.8311	47.7902	49.7006	47.6086	41.2119	42.6335	42.402	0.686063	3.72613	1.31959	2.45946	-0.880779	-0.78046	-0.96851	-0.863438	-0.0798422	0.344435	-0.500296	-0.583964	-0.420307	-0.318831	-0.330579	0.550387	-0.580093	-0.463112
HES3	hes family bHLH transcription factor 3	-4604	A	651.229	324.668	516.277	513.388	141.876	172.713	126.026	114.359	153.652	130.328	181.913	194.521	184.147	281.605	131.663	106.016	108.571	118.512	256.162	394.73	130.889	117.291	157.891	127.53	121.058	270.602	138.088	127.777	3.1149	0.788135	2.15336	2.13278	-0.514266	-0.294547	-0.627196	-0.710324	-0.430357	-0.596547	-0.229002	-0.139168	-0.213083	0.481315	-0.587031	-0.769768	-0.75156	-0.680735
ANAPC1	anaphase promoting complex subunit 1	-5021	A	362.386	455.728	522.543	409.88	252.571	294.054	323.007	264.454	240.776	244.555	350.299	317.031	253.595	286.428	230.631	306.206	220.405	224.669	313.21	294.861	295.706	276.618	271.211	254.533	268.897	241.747	274.333	252.43	0.955478	2.30969	3.27905	1.64453	-0.637715	-0.0358843	0.384168	-0.465328	-0.808842	-0.754011	0.780122	0.297476	-0.622866	-0.146525	-0.956025	0.140418	-1.10439	-1.04253
ITGA6	integrin, alpha 6	-4856	A	613.327	575.383	1091.95	701.15	204.764	305.231	311.504	247.546	203.253	216.414	272.76	261.103	263.899	230.902	425.685	433.595	423.379	354.213	161.952	138.303	300.917	398.305	210.135	249.325	288.867	188.576	272.223	302.625	1.37248	1.17872	3.81648	1.82093	-0.713768	-0.200757	-0.168721	-0.495313	-0.721483	-0.654279	-0.36656	-0.426085	-0.411809	-0.580302	0.414318	0.45471	0.402543	0.0493631
PNPT1	polyribonucleotide nucleotidyltransferase 1	-5002	A	130.408	142.653	195.224	170.981	98.3372	103.958	115.712	98.5567	97.144	103.437	117.143	114.32	105.241	111.717	80.8689	92.651	77.0912	72.6656	105.536	98.513	104.929	90.3369	84.8816	100.389	89.9575	93.5817	101.749	90.3978	0.912835	1.38487	3.41145	2.47691	-0.323455	-0.106783	0.346321	-0.314991	-0.369451	-0.126849	0.401499	0.292682	-0.0573352	0.192338	-0.996844	-0.542652	-1.14247	-1.31308
RHPN2	rhophilin, Rho GTPase binding protein 2	-4427	A	271.889	303.587	261.407	330.585	126.36	150.394	168.212	96.8085	185.91	190.149	212.635	240.804	196.957	192.36	166.216	177.637	155.987	151.962	137.348	138.707	149.986	171.913	166.302	159.008	172.959	159.379	178.89	183.9	1.6613	2.27195	1.45937	2.79205	-1.14222	-0.679225	-0.335966	-1.71151	0.00497301	0.0866316	0.519821	1.06246	0.217784	0.129219	-0.374419	-0.154394	-0.571475	-0.649006
SERPINB3	serpin peptidase inhibitor, clade B (ovalbumin), member 3	-4235	A	42.0413	23.201	21.9065	24.746	14.1639	14.8624	14.2648	13.7298	14.6771	14.2068	13.6239	14.3283	14.5882	14.9975	15.3975	15.024	13.4409	14.3162	14.4968	14.3594	14.2536	14.1092	15.2272	15.3368	13.5342	13.5853	13.6243	14.2005	4.51061	1.20997	0.983184	1.48065	-0.373238	-0.250871	-0.355575	-0.449301	-0.283336	-0.365734	-0.467855	-0.34445	-0.298903	-0.227204	-0.157133	-0.22257	-0.499905	-0.34657
APRT	adenine phosphoribosyltransferase	-5747	A	401.183	568.107	361.217	570.642	251.994	295.336	245.616	241.035	342.848	332.392	271.835	297.669	267.287	358.552	258.831	283.779	260.256	276.61	253.601	244.523	261.264	256.875	237.554	227.733	235.809	267.996	247.987	263.422	1.1842	3.12545	0.719422	3.15493	-0.550787	-0.0467422	-0.624959	-0.67824	0.505794	0.384193	-0.320046	-0.0196183	-0.372943	0.688424	-0.471275	-0.181149	-0.454711	-0.264514
ADCY1	adenylate cyclase 1 (brain)	-4902	A	310.534	312.167	317.732	314.93	177.191	206.518	182.446	229.093	233.345	222.8	176.125	182.228	215.562	210.417	137.221	130.734	115.089	112.917	141.068	131.327	150.159	139.363	174.571	145.25	144.649	140.407	128.383	131.732	1.99198	2.01815	2.10731	2.06242	-0.14456	0.325347	-0.060354	0.687063	0.755196	0.58624	-0.161628	-0.0638537	0.470254	0.387822	-0.784988	-0.888935	-1.13961	-1.17441
TUNAR	TCL1 upstream neural differentiation-associated RNA	-4150	A	452.376	434.286	358.016	346.347	238.441	280.755	221.466	229.81	312.77	302.101	260.926	289.155	258.033	256.541	219.488	173.419	182.692	192.343	217.487	215.299	215.867	200.292	239.552	196.271	184.517	208.148	215.797	215.933	2.82262	2.56494	1.47853	1.31231	-0.224739	0.377985	-0.466548	-0.347691	0.834019	0.682043	0.0955353	0.497643	0.0543272	0.0330791	-0.494712	-1.15094	-1.01886	-0.881373
PTRH2	peptidyl-tRNA hydrolase 2	-4922	A	147.417	156.511	157.029	184.332	135.883	118.284	123.669	125.542	84.6994	95.9672	90.6725	96.8847	95.6307	98.6966	84.3687	96.1202	74.4013	79.9421	96.7916	94.1898	91.6254	88.5396	74.2229	81.0224	82.061	89.64	93.7009	91.6323	1.54301	1.87093	1.8896	2.87409	1.12713	0.492543	0.686731	0.754257	-0.718444	-0.312152	-0.503068	-0.279069	-0.324285	-0.213737	-0.730368	-0.306634	-1.08977	-0.88998
TSTA3	tissue specific transplantation antigen P35B	-5456	A	618.297	653.978	493.882	569.871	382.321	422.146	417.218	427.25	323.787	338.388	282.829	308.226	376.313	355.277	420.712	403.651	442.861	474.597	387.587	391.886	331.774	355.719	346.885	318.841	354.008	404.898	384.112	392.732	2.43853	2.84921	1.00655	1.88116	-0.27749	0.180888	0.12416	0.239626	-0.9512	-0.783142	-1.42261	-1.1303	-0.346643	-0.588762	0.164381	-0.0319839	0.419314	0.784587
SNORD4B	small nucleolar RNA, C/D box 4B	-5018	A	1064.87	1326.96	1337.97	854.615	543.822	681.702	616.867	450.537	405.535	466.012	802.312	833.893	451.672	505.284	301.138	341.551	360.014	227.974	349.648	349.858	406.848	305.997	283.957	293.767	337.816	322.417	301.923	300.96	1.77457	2.64331	2.6798	1.07766	0.0474825	0.504507	0.289601	-0.261725	-0.41089	-0.210429	0.904287	1.00897	-0.257961	-0.0802573	-0.756929	-0.622974	-0.561778	-0.999444
GPT2	glutamic pyruvate transaminase (alanine aminotransferase) 2	-4590	A	338.443	234.823	319.915	357.567	181.447	226.539	200.965	176.095	187.941	208.522	172.989	190.587	199.131	186.408	198.151	257.656	169.175	163.571	182.209	170.838	173.186	172.11	214.965	228.591	221.197	182.594	194.048	204.533	2.56241	0.47536	2.18924	2.94759	-0.599685	0.308512	-0.206576	-0.707481	-0.468902	-0.0543694	-0.770042	-0.415596	-0.243506	-0.499774	-0.263246	0.935247	-0.84687	-0.959746
EPHX1	epoxide hydrolase 1, microsomal (xenobiotic)	-4562	A	1058.73	788.494	898.782	673.777	373.283	475.091	444.128	384.426	305.553	312.671	265.129	268.142	302.657	293.698	582.341	557.121	456.03	491.073	473.398	485.353	431.812	532.559	440.504	394.401	468.313	467.472	492.189	501.348	3.17238	1.67455	2.28584	1.03871	-0.626827	-0.0625387	-0.234158	-0.565064	-1.00223	-0.962779	-1.22629	-1.20959	-1.01828	-1.06794	0.531914	0.392128	-0.168186	0.0260449
DMXL1	Dmx-like 1	-4557	A	172.936	126.826	211.863	184.378	110.595	84.4754	100.349	104.23	66.8946	75.1802	68.6593	64.6667	74.4839	73.3334	107.977	114.605	109.251	118.21	98.6977	103.279	93.2008	97.8095	95.2076	102.583	107.122	93.4258	98.7891	102.315	2.0089	0.629932	3.17307	2.3511	0.144543	-0.636606	-0.161894	-0.0458261	-1.16238	-0.914589	-1.1096	-1.229	-0.935412	-0.96982	0.0662318	0.26444	0.10434	0.372275
NECAB1	N-terminal EF-hand calcium binding protein 1	-4586	A	62.4562	39.2989	67.491	103.136	23.5042	23.7027	22.0812	21.681	23.048	22.6896	20.7621	22.2912	22.222	22.186	24.6208	23.9398	30.4999	48.2104	24.3576	23.6439	24.0621	23.4497	29.1202	28.895	26.6517	25.3492	24.3413	25.5161	1.72684	0.439196	2.0068	3.98879	-0.439056	-0.42802	-0.518179	-0.54043	-0.464421	-0.48435	-0.591529	-0.5065	-0.510349	-0.51235	-0.376966	-0.414836	-0.0500658	0.934714
C19orf84	chromosome 19 open reading frame 84	-4156	A	80.0999	95.847	63.5201	70.4829	51.0208	53.6443	47.884	48.7576	57.6029	51.6698	43.9872	55.4367	56.8389	54.8796	53.5349	42.9526	44.5657	38.8681	46.4671	43.8053	50.6658	45.5187	56.4057	47.8367	43.8245	49.8192	41.1693	48.0718	2.25791	3.57196	0.874368	1.4554	-0.168671	0.050261	-0.430429	-0.357524	0.380596	-0.11451	-0.755602	0.199826	0.316839	0.153343	0.0411238	-0.841937	-0.707325	-1.18278
ZYG11A	zyg-11 family member A, cell cycle regulator	-4253	A	31.99	38.9224	31.9188	26.8386	21.4265	20.1669	18.9332	19.22	23.049	22.6102	25.5188	25.4639	22.8436	24.7548	18.742	18.361	17.9203	20.1445	18.2945	17.5053	17.5533	18.3015	18.3394	17.2815	18.3985	18.9513	17.2925	19.4284	1.95779	3.28862	1.94412	0.968846	-0.0701228	-0.311948	-0.54877	-0.49373	0.241338	0.157113	0.715474	0.704946	0.201909	0.568815	-0.585481	-0.658617	-0.743238	-0.316247
HMOX1	heme oxygenase 1	-4218	A	348.807	204.548	239.073	286	159.687	159.772	145.125	147.757	211.345	200.282	153.983	164.031	169.918	162.842	143.002	124.279	149.702	145.08	156.853	159.595	155.972	149.235	162.65	157.408	149.247	167.725	152.515	153.44	3.73415	0.647587	1.3863	2.39033	-0.312261	-0.31044	-0.62383	-0.567517	0.79303	0.556319	-0.434297	-0.219313	-0.0933601	-0.244747	-0.66925	-1.06984	-0.525902	-0.624792
SAV1	salvador family WW domain containing protein 1	-4263	A	525.957	758.004	609.373	626.213	360.594	356.717	424.355	399.334	484.082	488.203	412.554	422.398	388.949	423.708	284.181	331.042	334.049	303.122	287.772	302.395	304.191	299.808	293.473	316.374	298.531	322.215	320.821	320.733	1.14535	3.14171	1.863	2.00788	-0.277305	-0.310658	0.271249	0.0559879	0.78509	0.820542	0.169722	0.254406	-0.0333572	0.265679	-0.934708	-0.531551	-0.505682	-0.771753
FAM83B	family with sequence similarity 83, member B	-4550	A	18.0191	37.2831	27.8439	30.9351	7.81268	8.07713	7.7444	7.93983	14.2783	17.1061	15.3543	17.32	18.9787	14.2323	7.92616	9.40702	7.44347	7.94535	8.06573	7.67649	8.23867	7.98447	7.36078	8.3393	8.07751	8.54241	7.67696	8.17718	0.685095	3.16941	1.95212	2.35077	-0.631134	-0.59703	-0.639939	-0.614736	0.202683	0.56736	0.341438	0.594948	0.808847	0.19675	-0.616499	-0.425525	-0.678748	-0.614024
UCHL3	ubiquitin carboxyl-terminal esterase L3 (ubiquitin thiolesterase)	-4875	A	503.407	721.373	574.347	599.334	471.824	418.45	438.525	411.964	256.977	311.11	250.769	248.73	363.845	330.072	274.597	257.891	264.768	284.467	353.427	336.117	314.826	272.227	272.649	233.712	260.565	313.49	319.822	289.145	1.23622	3.05555	1.82835	2.03691	0.972601	0.527097	0.694662	0.472957	-0.820702	-0.368855	-0.872514	-0.889533	0.0713189	-0.210585	-0.673625	-0.813065	-0.75567	-0.591242
TIMP4	TIMP metallopeptidase inhibitor 4	-4600	A	772.592	357.875	744.491	321.929	274.418	227.54	201.957	186.224	46.0433	47.1816	50.502	52.9784	59.9466	41.1176	48.9883	47.1759	56.5121	54.0479	220.838	213.902	58.9682	56.6056	117.843	73.6735	45.9909	147.371	69.1058	47.8348	3.22281	1.01999	3.07354	0.82906	0.576699	0.327699	0.191813	0.108247	-0.636339	-0.630292	-0.612656	-0.599502	-0.562489	-0.662502	-0.620696	-0.630323	-0.580732	-0.593821
PDP2	pyruvate dehyrogenase phosphatase catalytic subunit 2	-4575	A	309.929	336.075	334.674	259.967	192.352	166.297	181.229	168.716	173.089	196.461	151.532	161.801	149.612	145.06	164.338	173.665	192.493	195.848	197.648	173.316	233.303	176.245	215.078	254.373	240.375	169.987	215.974	210.433	2.0306	2.53656	2.50946	1.06378	-0.244659	-0.748869	-0.459915	-0.70206	-0.61743	-0.16516	-1.03458	-0.835869	-1.07173	-1.15983	-0.786769	-0.606284	-0.241936	-0.177007
DDX25	DEAD (Asp-Glu-Ala-Asp) box helicase 25	-4482	A	198.759	154.012	178.666	191.894	66.1652	63.0787	61.788	82.5101	107.291	105.701	123.039	126.302	98.0218	108.973	49.2289	49.6669	49.0529	38.5787	42.324	38.4008	51.7426	50.0078	45.0105	41.572	49.7002	44.0737	49.7111	50.016	2.40663	1.47883	1.99001	2.26427	-0.342604	-0.406601	-0.433362	-0.00370697	0.510102	0.477145	0.836618	0.90429	0.317916	0.544978	-0.693764	-0.684683	-0.697414	-0.914588
MSH2	mutS homolog 2	-5015	A	666.815	962.299	1019.59	822.139	513.29	535.69	627.7	570.41	443.893	477.331	598.595	577.642	573.77	543.506	349.015	392.687	383.848	367.149	414.861	374.119	445.917	388.748	404.119	391.492	373.387	354.502	375.414	342.237	0.890549	2.57249	2.89862	1.77467	0.0166625	0.144166	0.667896	0.341796	-0.378361	-0.188026	0.502228	0.382963	0.36092	0.188654	-0.918419	-0.669834	-0.720143	-0.815198
TRIM6	tripartite motif containing 6	-4276	A	155.925	237.994	141.668	122.048	79.7676	60.5502	65.437	57.6769	88.4808	98.249	68.9243	72.494	81.0376	79.6376	96.4174	100.716	47.0968	45.2418	50.122	47.5623	60.435	59.2444	49.476	47.4361	45.847	54.8712	50.4562	49.283	1.83143	3.78725	1.49168	1.02411	0.0165097	-0.441466	-0.325007	-0.50994	0.224157	0.456945	-0.241901	-0.15683	0.0467765	0.0134117	0.413296	0.515731	-0.762077	-0.806284
SLC25A38	solute carrier family 25, member 38	-4561	A	680.771	541.774	624.993	615.584	408.033	413.102	422.093	448.898	343.479	393.03	323.749	350.086	370.769	337.258	498.813	445.501	436.231	461.38	455.977	448.739	428.133	453.768	406.861	374.029	403.806	468.602	472.143	445.546	2.80936	1.14982	2.1434	2.03106	-0.446975	-0.38645	-0.279104	0.0409317	-1.21771	-0.626098	-1.45327	-1.13882	-0.891876	-1.29198	0.636887	0.000371765	-0.110304	0.189957
HLA-A	major histocompatibility complex, class I, A	-4198	A	146.904	125.28	149.15	158.446	80.0231	113.257	93.6084	86.7596	114.683	112.887	101.802	111.512	108.141	114.661	87.0822	79.9035	96.6231	96.4157	105.661	108.96	101.346	103.695	104.54	99.8888	99.7195	106.078	102.853	103.954	2.13951	0.961334	2.26189	2.7684	-1.50458	0.306213	-0.764363	-1.13753	0.383939	0.286039	-0.317924	0.211124	0.027475	0.382739	-1.11995	-1.5111	-0.6001	-0.611402
TEX10	testis expressed 10	-5028	A	613.126	632.864	767.753	679.304	457.092	504.619	562.497	481.52	394.015	422.803	512.53	481.885	475.592	445.14	350.962	365.587	329.732	323.53	407.46	396.579	376.153	365.191	407.877	405.964	393.879	358.592	376.216	365.458	1.48001	1.66124	2.89968	2.08761	0.0474298	0.483792	1.01518	0.271711	-0.531692	-0.267382	0.556426	0.275066	0.217287	-0.0623009	-0.926968	-0.792692	-1.12189	-1.17883
NCLN	nicalin	-4946	A	480.064	495.399	501.497	496.588	374.964	427.127	379.362	388.581	269.403	290.182	261.914	291.245	283.296	308.407	239.272	289.945	234.582	274.16	299.009	295.011	253.478	258.47	251.332	227.99	242.058	266.02	246.956	239.267	1.87755	2.05371	2.12377	2.06738	0.670162	1.26941	0.72069	0.826597	-0.542517	-0.30381	-0.62855	-0.291601	-0.38291	-0.0944381	-0.888654	-0.306533	-0.942539	-0.487872
LINC00941	long intergenic non-protein coding RNA 941	-4201	A	262.643	74.7596	158.502	147.052	49.5966	57.4612	64.8551	47.4626	39.8838	42.9686	36.6501	34.6778	46.6692	46.3952	38.5022	37.8851	40.5483	45.2645	71.4903	72.9319	36.4768	36.8723	43.6193	44.2899	43.1802	49.0116	45.5758	43.3481	4.14061	0.247674	1.98281	1.74558	-0.273703	-0.110748	0.0424548	-0.317918	-0.474951	-0.411034	-0.541954	-0.58282	-0.334358	-0.340034	-0.503578	-0.516364	-0.461183	-0.363463
TAF13	TAF13 RNA polymerase II, TATA box binding protein (TBP)-associated factor, 18kDa	-5036	A	111.626	106.527	128.846	127.065	84.6559	77.0265	105.374	102.841	72.2836	76.3344	76.082	78.6849	73.8883	70.0776	64.9407	71.4606	71.99	75.3031	69.7335	72.9183	74.674	63.422	63.4798	70.819	69.8539	58.5585	69.1155	63.0371	1.66227	1.39105	2.57836	2.48365	0.227514	-0.178362	1.3297	1.19492	-0.430677	-0.215182	-0.228607	-0.0901359	-0.34531	-0.548032	-0.82131	-0.47446	-0.446298	-0.270045
USP32	ubiquitin specific peptidase 32	-4294	A	392.387	593.584	416.146	373.567	308.78	195.484	235.038	233.443	260.01	271.543	314.019	265.115	243.255	256.997	243.641	278.265	289.596	287.578	300.28	291.518	288.007	263.732	254.629	285.903	292.62	245.352	287.099	262.342	1.32996	4.04764	1.65089	1.07576	0.200639	-1.32971	-0.795438	-0.816971	-0.458124	-0.302345	0.271408	-0.389173	-0.68444	-0.498824	-0.67923	-0.211538	-0.0584925	-0.0857431
NOL6	nucleolar protein 6 (RNA-associated)	-4878	A	266.953	238.16	215.867	271.852	217.252	182.421	196.503	181.221	166.635	157.189	172.274	171.887	161.032	164.322	116.082	144.68	130.502	139.961	159.415	161.507	164.91	158.433	144.472	142.267	151.363	150.364	159.893	158.744	2.53139	1.75499	1.15383	2.6635	1.1912	0.251968	0.631688	0.21959	-0.173706	-0.428439	-0.0216638	-0.0320935	-0.324808	-0.236083	-1.5369	-0.765749	-1.14806	-0.892983
PDLIM1	PDZ and LIM domain 1	-5511	A	1930.85	1848.03	1272.29	1186.5	174.13	228.302	307.417	261.27	479.13	583.771	351.551	361.3	376.41	388.731	554.585	935.747	776.142	1293.87	336.829	424.746	266.801	376.392	198.728	169.521	360.549	246.859	465.204	591.523	2.80797	2.63349	1.42044	1.23968	-0.8933	-0.779164	-0.612474	-0.709703	-0.25069	-0.0302191	-0.519488	-0.498947	-0.467113	-0.441153	-0.0917119	0.711369	0.375092	1.4659
UTP15	UTP15, U3 small nucleolar ribonucleoprotein, homolog (S. cerevisiae)	-5040	A	186.341	162.397	251.198	253.385	125.287	123.64	162.973	140.816	101.285	103.307	150.466	136.398	103.485	115.413	84.7878	95.1998	81.9209	87.9604	109.219	102.997	100.86	94.1102	89.6888	99.4236	101.488	75.5185	94.7689	85.4932	1.42574	0.894034	2.866	2.91457	0.0699623	0.0333875	0.906823	0.41479	-0.463033	-0.41813	0.629101	0.316687	-0.414185	-0.149318	-0.829386	-0.598172	-0.893052	-0.758936
RARG	retinoic acid receptor, gamma	-4281	A	310.874	305.091	272.928	270.904	209.749	207.791	177.645	201.439	265.676	242.022	168.818	195.042	208.785	184.103	192.235	167.841	194.602	210.426	192.759	204.76	167.032	170.612	181.029	168.685	163.924	201.767	185.942	182.922	2.53711	2.39539	1.60726	1.55767	0.0591364	0.0111506	-0.72754	-0.144493	1.42956	0.849943	-0.943842	-0.301251	0.0355052	-0.569288	-0.370026	-0.967789	-0.312038	0.0757179
IL12RB2	interleukin 12 receptor, beta 2	-4653	A	35.1152	26.8058	42.6227	63.4673	20.0245	20.6004	19.5339	19.7613	21.9823	20.6372	19.7347	20.3383	21.7528	22.2206	19.7673	19.522	19.1642	19.7678	19.0336	19.5717	21.3605	20.6653	20.4669	20.3436	19.5223	19.1758	19.7195	19.8674	1.27855	0.378975	2.0913	4.34794	-0.355161	-0.292823	-0.408278	-0.383662	-0.143219	-0.288832	-0.386541	-0.321191	-0.168063	-0.117414	-0.383013	-0.409569	-0.448302	-0.382956
CYCS	cytochrome c, somatic	-5026	A	249.356	314.875	335.268	326.76	195.791	222.329	235.942	248.891	135.783	159.772	145.483	146.539	173.211	170.648	126.357	126.342	107.705	109.25	164.026	151.987	153.698	117.002	144.158	137.287	138.89	134.61	146.286	129.28	1.13215	2.15304	2.4708	2.33824	0.297504	0.71102	0.923134	1.1249	-0.63752	-0.26372	-0.48638	-0.469927	-0.0543202	-0.0942651	-0.784397	-0.784624	-1.07501	-1.05094
PRKCQ-AS1	PRKCQ antisense RNA 1	-4518	A	74.7867	69.8096	93.7476	65.2605	25.2443	22.5491	20.5099	21.2048	50.9366	57.9884	43.3165	46.8648	36.8306	41.1447	28.1029	26.0453	26.4358	23.7779	41.2195	39.1379	38.4861	43.4131	30.9848	25.5912	27.3743	37.4795	33.0117	32.7053	1.9599	1.67834	3.03253	1.421	-0.842735	-0.995204	-1.11056	-1.07125	0.610688	1.00961	0.179614	0.380347	-0.187296	0.0567564	-0.681026	-0.797423	-0.775335	-0.925693
NIPA2	non imprinted in Prader-Willi/Angelman syndrome 2	-5037	A	322.312	312.886	423.994	433.402	268.663	276.73	311.174	282.69	233.727	249.295	261.557	240.747	207.678	226.463	212.731	232.453	223.052	230.011	223.579	213.17	221.828	221.439	206.054	214.779	220.493	193.253	208.413	203.158	1.16906	1.01075	2.87681	3.03481	0.268014	0.403508	0.981991	0.503599	-0.318724	-0.0572678	0.148681	-0.200826	-0.756231	-0.440721	-0.671352	-0.34013	-0.498014	-0.381146
NR2C2AP	nuclear receptor 2C2-associated protein	-4909	A	193.47	225.55	153.329	247.872	122.972	152.47	152.059	125.763	126.792	128.24	136.973	138.451	130.445	149.556	89.0554	101.101	108.314	118.043	126.097	111.745	114.097	121.227	112.727	105.418	107.541	121.892	106.695	110.016	1.69514	2.6019	0.560549	3.23285	-0.297492	0.536273	0.524651	-0.21861	-0.189507	-0.148588	0.0982601	0.140036	-0.086275	0.453929	-1.25615	-0.915663	-0.711785	-0.436806
RRP15	ribosomal RNA processing 15 homolog	-4791	A	221.268	258.892	371.736	259.49	187.393	173.35	200.157	181.554	189.264	191.934	170.979	175.803	167.98	135.444	163.432	149.432	131.761	155.193	177.243	167.262	166.636	151.435	144.313	134.412	154.276	159.533	167.384	152.977	0.84393	1.62726	3.97665	1.6397	0.138655	-0.153726	0.404392	0.0170873	0.177609	0.2332	-0.203081	-0.102652	-0.265533	-0.942911	-0.360207	-0.651692	-1.0196	-0.531745
USP44	ubiquitin specific peptidase 44	-4521	A	232.389	235.876	276.079	220.231	33.9611	43.9632	33.7829	32.0972	166.518	187.652	116.089	117.521	127.735	114.098	77.5872	82.7999	57.7276	57.6644	108.285	103.96	89.3636	79.8676	93.1474	98.8723	98.4228	91.7522	102.8	98.6374	1.88293	1.93818	2.57507	1.69033	-1.26055	-1.1021	-1.26337	-1.29008	0.839415	1.17421	0.0405233	0.0632074	0.225015	0.00897055	-0.569426	-0.486846	-0.884041	-0.885042
SLC25A44	solute carrier family 25, member 44	-4978	A	475.293	314.027	344.768	390.701	293.179	266.78	291.303	295.979	214.112	229.618	237.752	236.32	232.477	227.172	213.052	263.533	196.471	228.059	236.498	248.9	207.641	215.681	227.645	200.033	219.578	211.885	203.82	194.141	3.51751	0.952322	1.4413	2.17194	0.620698	0.200768	0.590861	0.665233	-0.637001	-0.390353	-0.260961	-0.283732	-0.344863	-0.429245	-0.653855	0.14912	-0.917607	-0.415143
ARNTL2	aryl hydrocarbon receptor nuclear translocator-like 2	-4778	A	68.8021	92.9885	111.673	113.333	43.3011	50.211	58.0116	47.3605	50.0237	63.2345	55.4916	56.9281	61.3777	63.9493	44.3	52.2569	39.623	40.1178	67.1506	60.8947	65.8683	64.0624	63.3932	53.2414	54.9706	58.7641	55.2228	52.1406	0.440337	1.80971	2.86758	2.96155	-1.00347	-0.612244	-0.170593	-0.773635	-0.622851	0.125115	-0.313269	-0.231939	0.0199857	0.165584	-0.946912	-0.496412	-1.21171	-1.1837
PRKCD	protein kinase C, delta	-4514	A	250.069	266.679	237.622	285.074	102.404	104.915	90.7884	117.353	147.029	162.451	173.571	182.013	183.324	210.985	129.999	131.728	168.607	185.654	142.434	150.636	121.234	131.023	124.922	135.548	125.038	115.171	114.784	117.576	1.82644	2.15397	1.58098	2.51672	-1.08553	-1.03602	-1.31459	-0.790729	-0.205521	0.0985907	0.317881	0.484363	0.510215	1.0557	-0.541364	-0.507268	0.219988	0.556169
DPP10-AS1	DPP10 antisense RNA 1	-4496	A	106.384	110.615	98.5746	93.9804	62.1858	64.8089	62.251	60.9347	81.2043	87.1009	76.4389	81.9663	80.5444	77.6364	56.4993	58.4681	62.2348	60.9132	62.2466	60.6094	57.9998	57.8603	66.3424	65.6202	57.5231	60.16	58.1616	62.1924	2.27675	2.54994	1.7725	1.47585	-0.5771	-0.407727	-0.572887	-0.657878	0.650911	1.03165	0.343216	0.700116	0.608305	0.420537	-0.944271	-0.817148	-0.573934	-0.65927
SRFBP1	serum response factor binding protein 1	-5005	A	425.31	423.93	531.802	508.069	302.738	307.088	369.907	335.976	300.139	293.675	363.102	364.461	292.247	311.423	245.11	255.595	255.408	214.447	302.42	298.426	360.752	313.417	305.701	340.129	311.105	282.921	335.639	302.474	1.34988	1.33024	2.86576	2.52791	-0.394876	-0.332959	0.561248	0.078242	-0.43188	-0.523891	0.464376	0.483717	-0.544216	-0.271251	-1.21519	-1.06594	-1.0686	-1.65166
EOGT	EGF domain-specific O-linked N-acetylglucosamine (GlcNAc) transferase	-4712	A	166.543	168.074	184.095	257.739	96.7066	140.865	127.204	119.567	54.5207	66.3664	37.7202	39.6721	50.106	51.6417	59.645	72.9352	72.4121	99.1134	95.7302	106.702	82.372	74.9162	73.4024	65.2267	80.8536	75.4419	74.2693	78.5814	1.45437	1.48569	1.81342	3.31985	0.0258345	0.929118	0.649673	0.493453	-0.837101	-0.59479	-1.18077	-1.14084	-0.927406	-0.895992	-0.732281	-0.460421	-0.471122	0.0750667
C1orf116	chromosome 1 open reading frame 116	-4144	A	45.6534	45.3778	39.7134	39.3475	34.3964	34.2587	34.2819	33.803	35.4522	30.9568	33.1856	31.3236	32.3253	34.1081	30.9382	33.0357	28.6648	27.759	30.1069	29.5189	31.0083	34.7273	35.2739	37.0612	30.0992	33.0423	31.9828	33.8581	2.75712	2.69206	1.35492	1.26856	0.0998104	0.0672995	0.0727778	-0.0402725	0.349048	-0.71214	-0.18602	-0.625554	-0.389096	0.0317607	-0.71653	-0.2214	-1.25317	-1.46701
SLC16A1-AS1	SLC16A1 antisense RNA 1	-5309	A	62.507	69.7419	80.9492	69.5409	41.3521	44.2235	47.261	40.5385	43.1817	46.5087	61.546	57.3471	48.7167	56.0434	43.4803	51.2276	45.2521	44.8485	49.3014	53.1601	54.3756	51.9356	49.5628	49.8528	49.8274	47.0855	47.734	48.3461	1.13502	1.91511	3.12351	1.89343	-1.14596	-0.836359	-0.50884	-1.23368	-0.948683	-0.589954	1.0314	0.578663	-0.351886	0.438096	-0.916491	-0.0811592	-0.725453	-0.768967
PRDX4	peroxiredoxin 4	-4890	A	290.418	209.747	211.359	301.744	183.189	169.806	138.695	132.601	145.46	154.736	115.348	124.978	183.123	183.128	121.074	118.188	135.179	119.454	110.356	102.918	109.63	97.5156	99.5205	93.8603	97.8518	109.6	123.713	111.507	2.71317	1.1951	1.22543	2.9263	0.695323	0.443472	-0.141973	-0.256655	-0.0146638	0.159899	-0.581319	-0.400095	0.694073	0.694176	-0.473564	-0.527868	-0.208141	-0.504043
PFKP	phosphofructokinase, platelet	-4464	A	535.392	565.895	435.95	513.944	198.702	215.226	210.545	151.249	349.203	388.556	353.407	351.977	312.897	322.704	188.017	215.975	240.038	273.713	227.738	210.438	180	172.543	171.982	163.495	187.569	167.347	215.087	218.379	2.20708	2.46698	1.3598	2.02433	-0.661639	-0.520846	-0.560732	-1.06595	0.620683	0.95598	0.6565	0.644319	0.311345	0.394898	-0.752677	-0.514472	-0.309441	-0.0225152
SLC7A8	solute carrier family 7 (amino acid transporter light chain, L system), member 8	-4915	A	2166.06	1707.2	2095.66	1940.82	713.132	1730.29	1243.94	940.609	639.494	635.65	1028.94	1030.6	678.795	786.025	421.437	368.406	598.681	523.801	349.869	330.177	288.983	262.832	624.284	759.441	628.57	363.552	423.181	396.976	2.34864	1.53247	2.22342	1.948	-0.235656	1.57355	0.708472	0.168953	-0.366635	-0.373472	0.326058	0.329013	-0.296731	-0.106004	-0.754487	-0.848813	-0.439227	-0.572415
NDC1	NDC1 transmembrane nucleoporin	-5027	A	582.977	660.098	844.431	758.485	467.981	551.085	567.247	504.801	422.659	448.955	395.257	399.252	426.915	427.754	364.177	377.153	326.793	252.699	383.82	352.932	354.63	360.407	353.39	311.043	339.056	358.652	352.231	318.273	1.06708	1.6346	2.99108	2.35861	0.220845	0.832394	0.951326	0.491803	-0.112671	0.0808392	-0.314318	-0.284913	-0.0813511	-0.0751757	-0.543027	-0.447542	-0.818131	-1.36337
SNORD51	small nucleolar RNA, C/D box 51	-4776	A	146.277	156.763	169.165	138.178	61.2929	96.4286	86.9334	55.0515	60.4542	58.0269	119.332	112.735	70.5748	79.7521	87.7875	88.6647	88.0624	84.0727	85.0327	101.206	108.04	84.6774	74.2871	82.3468	75.8705	111.027	93.3773	87.2735	1.79153	2.15857	2.59269	1.50803	-1.18324	0.0466413	-0.285727	-1.40171	-1.2126	-1.29756	0.84836	0.617445	-0.858339	-0.537099	-0.255829	-0.225123	-0.246207	-0.38586
EIF2S2	eukaryotic translation initiation factor 2, subunit 2 beta, 38kDa	-4629	A	891.349	900.535	1059.57	1056.15	741.748	774.486	816.917	743.797	509.324	592.843	566.663	575.062	563.186	571.332	481.125	475.004	536.388	505.688	717.359	652.666	631.193	511.965	539.282	614.895	594.658	533.671	613.435	579.437	1.47577	1.53321	2.52768	2.50628	0.540282	0.745003	1.01033	0.553093	-0.913115	-0.390851	-0.554562	-0.502042	-0.576307	-0.525363	-1.08945	-1.12772	-0.743877	-0.935849
VAMP8	vesicle-associated membrane protein 8	-5768	A	177.745	200.951	140.263	190.228	96.1532	91.3362	104.012	75.2382	134.176	135.414	101.114	100.291	137.664	114.382	77.6411	67.1156	94.595	93.1702	70.6775	76.9162	83.6749	79.077	80.6242	75.4143	70.488	84.1851	68.7592	85.0659	2.02288	2.65768	0.997522	2.36434	-0.209158	-0.340932	0.0058266	-0.78131	0.831003	0.864869	-0.0734619	-0.0959733	0.926419	0.289502	-0.715576	-1.00351	-0.251785	-0.290761
RND1	Rho family GTPase 1	-4670	A	297.4	194.394	233.906	352.953	101.969	143.853	97.0948	112.869	135.96	140.727	158.218	178.222	134.067	195.133	91.6723	88.9453	84.5879	72.0204	145.295	137.954	109.755	98.5147	134.739	129.986	117.233	146.116	105.561	108.514	2.45638	0.800916	1.43593	3.3492	-0.684488	-0.0113545	-0.762823	-0.509314	-0.138196	-0.0615872	0.219512	0.541013	-0.168621	0.812787	-0.849971	-0.893798	-0.963827	-1.16581
OLIG3	oligodendrocyte transcription factor 3	-4659	A	54.0138	38.7943	65.4458	60.9083	35.6265	39.1606	32.6642	39.6182	37.9682	38.6261	30.6254	36.5665	35.9735	33.5784	31.9684	25.1859	32.8366	33.5911	32.9892	28.163	34.3726	27.1517	37.1163	29.8008	28.6555	32.1952	34.5904	35.6836	1.92436	0.245688	3.18527	2.6848	-0.10371	0.286087	-0.430445	0.336559	0.154572	0.227139	-0.655315	-3.01503e-05	-0.0654374	-0.329615	-0.507194	-1.25528	-0.411435	-0.328209
GNPNAT1	glucosamine-phosphate N-acetyltransferase 1	-4912	A	499.183	550.097	479.11	567.639	373.032	409.535	414.115	371.385	372.346	402.244	397.794	387.876	429.417	390.656	276.513	276.878	329.481	308.782	345.295	327.075	332.369	296.421	318.46	312.105	307.615	314.171	336.002	327.738	1.67834	2.35733	1.41064	2.59128	-0.00402339	0.482789	0.543868	-0.0259789	-0.0131654	0.385548	0.326206	0.193946	0.747937	0.231019	-1.2912	-1.28633	-0.584823	-0.860866
SNORD126	small nucleolar RNA, C/D box 126	-4853	A	25.483	21.3486	43.7266	47.5082	9.29151	10.4622	12.1566	11.9688	12.9133	15.4622	10.6454	13.5488	12.6247	11.6244	13.4469	13.6219	12.9485	12.7803	13.3735	24.2639	11.5746	14.406	11.6901	11.5882	15.3215	17.0602	17.7536	16.5684	0.995386	0.53143	3.04265	3.46702	-0.821597	-0.690226	-0.500077	-0.521161	-0.415164	-0.129129	-0.669666	-0.343854	-0.447553	-0.559808	-0.355287	-0.335643	-0.411213	-0.430091
SLC27A2	solute carrier family 27 (fatty acid transporter), member 2	-4851	A	86.8913	102.719	224.173	277.158	20.279	21.8564	20.7009	24.2916	49.9599	45.3765	36.6871	36.5312	33.6451	33.7726	30.6029	38.9593	24.8489	20.691	35.8172	29.9397	63.7986	74.4254	54.2931	44.799	44.1501	44.4808	46.4738	41.4035	0.512975	0.788797	2.90529	3.82861	-0.647831	-0.620343	-0.640479	-0.577906	-0.130603	-0.210474	-0.361898	-0.364614	-0.414909	-0.412687	-0.467923	-0.322301	-0.568195	-0.64065
PRKCH	protein kinase C, eta	-4718	A	49.037	53.4624	44.1085	69.9224	41.0102	37.738	35.0545	39.5347	40.6598	38.2651	33.7105	37.1476	35.4088	34.8197	33.2365	36.1241	37.3567	38.6608	38.3845	31.7084	36.8136	33.8713	37.043	34.5098	32.9547	39.6282	36.5211	36.0154	1.33125	1.91969	0.675913	4.10834	0.263931	-0.17117	-0.527984	0.0677463	0.217348	-0.101075	-0.706688	-0.249669	-0.480872	-0.559203	-0.769724	-0.385768	-0.22187	-0.0484645
FOXA3	forkhead box A3	-4666	A	217.702	168.18	170.371	198.49	117.255	112.574	110.469	117.936	141.342	153.642	135.896	154.35	141.357	142.579	123.059	106.853	110.251	103.867	108.502	118.41	108.54	116.024	121.157	96.3782	109.375	120.447	101.978	127.664	3.0103	1.30029	1.37595	2.34693	-0.458168	-0.619791	-0.692464	-0.434634	0.373567	0.798316	0.185515	0.822751	0.374099	0.416279	-0.257729	-0.817341	-0.700025	-0.920461
ATP11C	ATPase, class VI, type 11C	-4409	A	352.195	293.139	426.724	349.445	210.363	132.286	158.884	132.57	157.659	173.227	195.349	172.241	320.656	235.901	212.593	256.529	195.929	206.349	170.573	170.989	200.433	177.463	165.369	173.377	176.049	144.918	174.711	169.009	1.96309	1.14264	2.99847	1.92487	-0.00732959	-1.09202	-0.722502	-1.08807	-0.739519	-0.523238	-0.215905	-0.536944	1.52493	0.347465	0.0236542	0.634039	-0.207849	-0.0630841
ADRA2A	adrenoceptor alpha 2A	-4244	A	118.271	61.0034	79.9396	56.3421	42.493	41.1437	39.5092	35.7948	48.1947	46.877	39.5705	40.4243	39.1708	38.4866	41.6757	34.1592	35.7397	36.8973	38.1767	36.7416	39.3883	38.9828	41.1463	33.3113	37.9066	39.1174	36.97	36.7431	4.32523	0.954251	2.0689	0.679873	-0.135331	-0.214751	-0.310964	-0.529604	0.200291	0.122725	-0.307355	-0.257101	-0.330885	-0.371156	-0.183439	-0.625885	-0.532847	-0.464708
JMJD1C	jumonji domain containing 1C	-4564	A	916.892	1041.81	1315.02	994.176	563.607	545.201	612.921	638.89	465.92	403.129	680.132	617.083	495.508	550.73	682.55	697.362	711.991	727.839	629.591	663.529	717.248	717.914	679.669	761.406	762.399	637.243	732.799	732.844	1.1785	1.86809	3.37627	1.60514	-0.771742	-0.873345	-0.499513	-0.356153	-1.31101	-1.65763	-0.128487	-0.476537	-1.14767	-0.842826	-0.11514	-0.0333713	0.0473855	0.134873
SLC29A3	solute carrier family 29 (equilibrative nucleoside transporter), member 3	-4668	A	277.991	220.336	259.748	308.372	157.366	171.455	113.547	155.982	206.204	177.915	170.675	205.734	187.585	196.21	137.554	130.118	155.348	152.565	148.352	147.438	124.784	132.203	116.664	122.551	115.67	144.46	130.393	128.849	2.23739	1.06761	1.86724	2.85378	-0.210017	0.0758433	-1.09907	-0.238084	0.780878	0.206911	0.0600153	0.771335	0.403101	0.578112	-0.611976	-0.762847	-0.250958	-0.307409
DAPK1	death-associated protein kinase 1	-4342	A	302.178	412.661	304.067	285.113	217.765	236.412	236.022	274.346	196.022	199.686	214.877	199.632	218.438	215.73	161.651	208.365	173.266	223.998	225.495	232.347	205.096	182.404	208.322	211.003	204.302	197.766	190.96	181.845	1.52927	3.73867	1.56704	1.18799	-0.158799	0.214085	0.206291	0.972693	-0.593608	-0.520345	-0.216555	-0.52143	-0.145348	-0.199498	-1.28096	-0.346778	-1.04867	-0.03416
TSSC2	tumor suppressing subtransferable candidate 2 pseudogene	-4425	A	392.453	315.489	478.838	501.469	140.001	132.564	123.694	110.161	170.002	180.21	281.6	278.535	231.496	348.416	117.619	103.732	105.031	108.159	115.061	108.288	112.585	115.173	119.513	109.615	112.306	111.622	113.525	113.046	1.7524	1.09431	2.49103	2.68453	-0.406204	-0.469793	-0.545633	-0.661354	-0.149675	-0.0623978	0.804542	0.778335	0.376126	1.37585	-0.597581	-0.716321	-0.705213	-0.678473
CCNC	cyclin C	-4426	A	210.109	192.851	227.608	235.134	144.204	101.42	113.995	110.619	129.019	135.344	179.489	168.141	156.963	168.281	107.407	97.8905	117.92	104.189	106.826	105.345	112.072	103.52	90.8654	102.538	101.188	103.056	109.612	104.814	1.8525	1.4347	2.27613	2.45831	0.257028	-0.778708	-0.474286	-0.556007	-0.110572	0.0425554	1.11124	0.836518	0.565918	0.839913	-0.633757	-0.864149	-0.379261	-0.711667
ACSM3	acyl-CoA synthetase medium-chain family member 3	-4152	A	42.5385	42.4315	33.225	37.8659	29.3942	29.813	29.1569	28.8859	34.8315	32.4966	27.2978	27.6915	27.7608	27.1859	25.1221	27.1986	26.0871	24.1415	24.7388	23.8311	24.2539	25.3692	25.3724	23.8119	23.3295	23.3288	25.0433	25.6394	2.67496	2.65458	0.901029	1.78497	0.171383	0.251151	0.126186	0.0745775	1.20703	0.762296	-0.227917	-0.152918	-0.139713	-0.249222	-0.642319	-0.246794	-0.458508	-0.829082
OTUD4	OTU deubiquitinase 4	-5684	A	269.382	309.74	308.611	299.223	179.318	192.309	180.098	174.006	247.646	226.652	248.745	236.542	240.645	220.626	171.014	185.804	182.622	165.661	198.246	191.95	181.196	178.069	167.899	169.73	175.664	171.34	192.154	175.23	1.38172	2.29877	2.27311	2.05978	-0.664837	-0.369632	-0.647103	-0.785528	0.887804	0.410746	0.912776	0.63548	0.728707	0.273812	-0.853507	-0.517452	-0.589746	-0.97515
GTPBP4	GTP binding protein 4	-5004	A	162.711	160.36	218.627	208.263	119.466	129.58	149.167	124.8	126.945	126.207	150.769	149.441	104.862	118.667	97.9854	120.288	107.381	102.686	128.75	117.42	125.548	105.102	108.224	106.344	112.961	105.912	122.958	108.915	1.15014	1.0692	3.07487	2.7181	-0.33842	0.00970877	0.683916	-0.154815	-0.0809769	-0.106398	0.739057	0.693361	-0.841116	-0.365915	-1.07783	-0.31015	-0.754403	-0.916041
SNORD75	small nucleolar RNA, C/D box 75	-4761	A	528.874	284.938	667.066	500.324	103.579	174.279	129.615	167.256	71.1299	100.83	354.886	357.223	170.451	246.825	98.8555	78.9232	73.0674	97.6118	156.58	170.183	115.647	95.8012	118.37	114.985	131.575	127.697	138.03	100.786	2.22733	0.597308	3.15075	2.03655	-0.614563	-0.142131	-0.440584	-0.189062	-0.831393	-0.632934	1.06471	1.08033	-0.167714	0.342629	-0.646126	-0.779317	-0.818446	-0.654437
BTD	biotinidase	-4395	A	214.769	209.939	220.277	261.821	129.697	134.872	122.475	126.515	186.588	167.717	145.954	149.957	120.861	131.364	134.182	128.648	129.286	128.186	74.553	80.7043	119.511	108.607	84.7575	85.4085	87.0747	96.5663	98.637	100.489	1.74102	1.63562	1.8612	2.76768	-0.115259	-0.00234281	-0.272845	-0.184694	1.12611	0.714341	0.239474	0.326812	-0.308069	-0.0788768	-0.0173848	-0.138141	-0.124223	-0.148225
PYCR1	pyrroline-5-carboxylate reductase 1	-4857	A	848.513	738.288	713.83	998.439	409.04	754.403	586.634	494.164	483.493	450.727	356.016	383.635	343.363	387.46	429.11	558.309	423.966	462.678	379.162	358.398	342.187	314.171	408.315	380.678	436.63	423.444	471.041	465.108	2.14447	1.47978	1.33228	3.04857	-0.505706	1.57695	0.565249	0.00762059	-0.0567272	-0.254319	-0.82546	-0.658906	-0.901762	-0.635843	-0.384678	0.39444	-0.415695	-0.182247
LYPLA1	lysophospholipase I	-4899	A	644.78	659.968	670.476	720.446	548.694	514.275	544.798	466.053	519.39	558.68	456.279	479.799	472.345	504.215	480.822	383.674	450.717	394.179	438.564	409.25	433.777	368.983	373.678	375.495	374.635	403.123	452.789	409.057	1.69624	1.85495	1.96476	2.48695	0.692129	0.332447	0.65141	-0.171478	0.385897	0.796483	-0.273616	-0.0278274	-0.105725	0.227318	-0.0171443	-1.03235	-0.33174	-0.922563
GNAS-AS1	GNAS antisense RNA 1	-4508	A	230.834	269.871	283.48	239.404	100.835	113.458	102.691	97.0334	114.438	122.65	236.159	189.549	157.141	160.101	88.7757	92.7028	68.3574	67.7659	96.598	100.813	101.545	93.9378	93.2024	99.3933	92.8293	91.1756	93.3894	88.9817	1.59698	2.22573	2.44493	1.73502	-0.496847	-0.293538	-0.466956	-0.558077	-0.277753	-0.145488	1.68276	0.932037	0.410055	0.45772	-0.69108	-0.627828	-1.01995	-1.02948
AHSP	alpha hemoglobin stabilizing protein	-4656	A	25.3813	17.0478	24.2639	33.3626	14.1102	17.2148	13.9404	13.6436	16.2971	15.1274	13.6641	16.8223	15.5595	16.5822	15.2367	14.5076	12.2954	15.0749	16.4794	15.9137	14.7728	16.0777	14.5018	15.1538	14.8595	16.0849	14.8665	15.8306	2.08747	0.107468	1.82197	3.98376	-0.590474	0.14716	-0.630816	-0.701336	-0.0708911	-0.348798	-0.696467	0.0538962	-0.246148	-0.00314153	-0.322839	-0.496062	-1.02166	-0.361262
SCG3	secretogranin III	-4563	A	153.96	242.294	406.168	235.822	54.7251	40.3893	23.8859	73.4598	22.0864	18.7773	19.3126	19.7024	23.6041	19.608	62.5584	47.1192	59.8181	23.2286	88.0444	76.568	72.9722	70.2394	136.487	146.055	133.35	78.7501	80.4899	79.2992	0.757409	1.79693	3.72541	1.72077	-0.410402	-0.579107	-0.77332	-0.189929	-0.794497	-0.833439	-0.827139	-0.822552	-0.776636	-0.823663	-0.318219	-0.499908	-0.350466	-0.781056
FGFR2	fibroblast growth factor receptor 2	-4773	A	273.98	283.375	361.948	317.249	106.869	133.649	84.45	111.272	87.974	89.0029	230.459	211.685	109.78	149.959	103.241	109.013	97.7943	90.5832	187.323	245.008	122.593	100.162	88.2614	71.6968	72.8678	139.116	95.9353	82.5446	1.56233	1.6793	2.65754	2.10103	-0.518218	-0.184806	-0.797334	-0.4634	-0.753461	-0.74065	1.02049	0.786753	-0.481973	0.0182603	-0.563387	-0.491528	-0.631197	-0.720976
LPCAT3	lysophosphatidylcholine acyltransferase 3	-4971	A	270.148	245.991	283.387	273.803	216.981	236.405	220.326	185.522	173.689	185.64	170.634	184.066	207.122	196.408	158.148	174.641	149.845	172.466	200.651	210.752	177.347	177.322	169.331	153.402	174.692	186.591	179.178	152.839	2.04876	1.38149	2.41445	2.14971	0.580201	1.11671	0.672579	-0.288751	-0.615606	-0.285499	-0.699999	-0.328967	0.307882	0.0119329	-1.04487	-0.589318	-1.2742	-0.649374
MYC	v-myc avian myelocytomatosis viral oncogene homolog	-4265	A	319.489	395.098	265.996	269.13	163.095	166.31	191.819	209.645	232.233	244.226	199.211	209.252	178.055	189.527	165.978	195.608	146.154	162.824	155.638	164.55	128.758	129.871	139.592	132.278	131.757	168.808	167.806	163.68	2.11578	3.37422	1.22544	1.27759	-0.487269	-0.433767	-0.00919218	0.287519	0.663471	0.863091	0.113852	0.280964	-0.238278	-0.0473307	-0.439297	0.0538828	-0.769238	-0.49179
ICA1	islet cell autoantigen 1, 69kDa	-5493	A	122.159	139.633	140.83	130.94	49.3861	52.9754	47.1136	53.7501	70.4018	61.7421	68.077	67.203	65.9207	65.2726	61.3832	71.974	116.056	98.0657	86.6366	95.5503	78.1196	81.8289	62.4831	63.1596	61.3683	86.5208	84.9496	71.3355	1.57283	2.23301	2.27826	1.90459	-1.17667	-1.04105	-1.26252	-1.01179	-0.382656	-0.709833	-0.470488	-0.503511	-0.551959	-0.576446	-0.723393	-0.323256	1.34223	0.662536
TRMT1	tRNA methyltransferase 1	-4580	A	334.725	348.232	272.092	337.789	211.958	239.865	227.43	220.591	190.186	189.387	173.018	176.642	202.97	209.78	227.777	281.927	222.126	232.372	247.901	245.239	224.753	240.14	206.174	217.59	228.06	245.625	235.571	237.385	2.26238	2.57407	0.816999	2.3331	-0.570734	0.0732925	-0.213677	-0.371507	-1.07317	-1.09162	-1.46937	-1.38572	-0.778144	-0.621001	-0.205681	1.04395	-0.33609	-0.0996259
CORO2A	coronin, actin binding protein, 2A	-4275	A	214.124	306.652	163.494	190.102	109.173	118.044	105.659	105.913	160.27	167.461	117.375	121.442	122.911	128.655	123.816	126.552	112.262	117.763	105.316	99.2011	113.149	111.223	113.254	103.341	107.163	117.742	112.264	113.671	1.89284	4.03668	0.719785	1.33627	-0.538811	-0.333267	-0.620237	-0.614336	0.645079	0.811683	-0.34878	-0.254549	-0.220518	-0.0874289	-0.199531	-0.136157	-0.467245	-0.339793
SNORD99	small nucleolar RNA, C/D box 99	-5523	A	1006.19	830.933	725.392	843.652	282.947	474.056	303.82	306.098	461.784	339.773	455.268	521.645	424.339	687.211	445.815	359.693	592.54	554.528	410.175	450.81	361.453	385.197	256.899	211.636	271.54	496.08	445.386	407.729	2.81549	1.88576	1.32589	1.95324	-1.02119	-0.00739591	-0.910462	-0.898376	-0.0724918	-0.719735	-0.107059	0.245056	-0.271131	1.12335	-0.157206	-0.614064	0.62114	0.419494
HSPA2	heat shock 70kDa protein 2	-4266	A	289.601	537.632	350.414	282.076	115.486	168.913	158.024	216.658	240.717	267.776	142.553	136.374	130.355	136.748	137.289	149.449	117.765	113.766	101.502	98.7156	102.235	103.277	116.558	99.9321	96.6096	107.384	107.45	106.194	1.22786	3.75269	1.84691	1.15126	-0.544548	-0.000684157	-0.111533	0.485336	0.730245	1.00569	-0.269022	-0.331919	-0.393186	-0.328114	-0.322606	-0.198822	-0.521354	-0.562055
KBTBD8	kelch repeat and BTB (POZ) domain containing 8	-4283	A	127.689	153.733	119.851	170.487	47.8821	50.546	40.7016	36.11	97.379	131.89	50.8676	49.1157	44.8184	44.6947	48.1204	57.1823	44.1536	99.3632	62.1513	61.4091	53.5168	56.4404	52.0048	50.4364	56.4188	55.7339	66.1156	60.1277	1.57146	2.29383	1.35406	2.75855	-0.642152	-0.568265	-0.841319	-0.968677	0.730744	1.68797	-0.559343	-0.607936	-0.727131	-0.730561	-0.635543	-0.384194	-0.745571	0.78578
DAZ4	deleted in azoospermia 4	-4671	A	69.4131	41.8304	53.5425	83.5267	26.8885	26.9606	28.7673	26.0031	29.1282	27.4272	27.9165	34.3119	44.6258	50.1011	24.8603	23.9987	25.0082	21.672	28.442	32.3363	23.7492	27.7614	26.7226	27.9697	25.0081	26.0506	22.7926	24.3966	2.50186	0.593217	1.40365	3.47848	-0.440721	-0.435728	-0.310711	-0.501989	-0.285741	-0.403441	-0.369586	0.0729594	0.786652	1.16552	-0.581064	-0.640684	-0.57083	-0.801682
DCAF4	DDB1 and CUL4 associated factor 4	-4190	A	148.404	141.876	116.645	136.187	88.6365	79.0032	77.6011	70.5384	92.205	98.8992	93.3169	99.1802	87.5427	91.4479	76.4015	72.7456	92.8744	97.0152	103.57	108.36	99.1976	105.669	93.1277	89.5383	94.8535	104.092	99.5452	107.344	2.6737	2.32201	0.962583	2.01548	-0.546475	-1.0655	-1.14104	-1.52157	-0.354206	0.00646339	-0.294301	0.0216041	-0.605406	-0.394999	-1.20568	-1.40265	-0.318143	-0.0950437
B3GNT2	UDP-GlcNAc:betaGal beta-1,3-N-acetylglucosaminyltransferase 2	-5051	A	326.716	199.41	324.282	282.956	116.681	123.576	166.305	197.01	126.95	136.287	157.828	165.282	138.536	150.631	34.9186	48.9736	49.3652	55.3118	80.8528	76.6238	68.1435	56.1745	60.4108	69.0517	66.6204	86.3728	79.4102	67.0084	2.53978	0.933564	2.50906	1.98766	-0.110226	-0.0232276	0.515871	0.903273	0.0193401	0.137146	0.408922	0.502973	0.165516	0.318112	-1.14182	-0.964488	-0.959547	-0.884519
CALN1	calneuron 1	-4272	A	59.9067	90.6543	57.7272	64.9606	36.3134	43.5478	36.6273	33.8526	50.252	46.1846	44.9472	48.476	48.8213	48.6155	38.276	33.8733	32.9001	37.5586	43.4232	42.0604	43.429	40.6594	42.4266	37.932	41.1264	42.9929	36.5123	42.0892	1.26649	3.91786	1.07854	1.70229	-0.767976	-0.144152	-0.740906	-0.98017	0.433954	0.0832211	-0.023479	0.280807	0.310582	0.292837	-0.598741	-0.978387	-1.06231	-0.660606
CHAC1	ChaC glutathione-specific gamma-glutamylcyclotransferase 1	-4205	A	794.024	294.553	453.178	706.125	190.759	308.542	233.741	183.764	209.111	203.285	153.434	181.633	173.076	172.458	177.673	260.468	177.854	170.389	253.746	251.481	225.751	190.359	279.724	278.931	271.198	269.543	254.658	249.59	3.57546	0.165422	1.2484	2.97535	-0.543207	0.260932	-0.249758	-0.590967	-0.417915	-0.457693	-0.798037	-0.605513	-0.663938	-0.668155	-0.632549	-0.0672838	-0.631312	-0.682281
KLK6	kallikrein-related peptidase 6	-4217	A	221.863	124.616	135.125	164.911	93.7674	90.9659	94.0985	81.5018	112.814	115.601	88.2746	101.608	105.44	108.104	86.8688	70.6964	84.9117	85.4453	93.1477	86.0965	98.0682	91.8333	97.2537	96.7296	91.7919	100.549	87.2242	91.3259	4.0576	0.721221	1.08178	2.10367	-0.337136	-0.43325	-0.325775	-0.757948	0.316325	0.411943	-0.525584	-0.0681407	0.0633471	0.154747	-0.573816	-1.12866	-0.640959	-0.622651
S100A10	S100 calcium binding protein A10	-5510	A	1010.08	1092.1	988.362	849.687	216.202	167.776	76.9962	253.74	337.404	432.002	213.58	251.912	222.226	524.482	381.539	383.619	684.407	743.084	138.588	152.065	241.534	337.625	85.742	113.639	357.397	116.344	411.324	573.433	2.07678	2.35858	2.00216	1.52572	-0.650716	-0.817094	-1.12898	-0.52175	-0.234311	0.0906955	-0.659726	-0.528031	-0.630021	0.408428	-0.0826755	-0.0755311	0.957872	1.15947
GRPR	gastrin-releasing peptide receptor	-4231	A	2239.96	1392.07	775.663	1047.66	55.4006	50.8175	44.4271	43.965	94.2499	137.985	73.602	68.7028	86.528	116.344	323.411	546.356	181.566	103.465	66.1006	46.8609	481.201	327.309	313.653	459.608	760.565	119.442	500.702	573.436	3.78756	2.04788	0.783154	1.34123	-0.694658	-0.704062	-0.717173	-0.718121	-0.614948	-0.525213	-0.657313	-0.667365	-0.630792	-0.569616	-0.144764	0.312669	-0.435797	-0.596042
ALG3	ALG3, alpha-1,3- mannosyltransferase	-4874	A	931.364	1009.42	738.384	984.774	627.437	836.027	631.598	609.494	670.31	562.617	404.588	435.634	513.599	590.613	512.23	541.891	455.449	432.295	495.315	515.642	516.843	594.96	504.325	432.756	490.365	579.988	528.177	546.372	2.08522	2.57081	0.884743	2.41747	0.19457	1.49215	0.220452	0.082952	0.461271	-0.208662	-1.19172	-0.998585	-0.513589	-0.0345064	-0.522102	-0.337589	-0.875327	-1.01936
CYP11A1	cytochrome P450, family 11, subfamily A, polypeptide 1	-5749	A	160.515	147.882	134.955	165.253	82.5406	82.6767	73.9341	72.3829	123.326	126.108	105.641	111.782	112.25	112.512	101.858	104.268	102.256	102.815	88.8845	77.9472	90.8241	97.1953	99.5244	98.1569	90.2313	95.2414	86.0937	105.366	2.34556	1.8075	1.25693	2.54734	-0.975469	-0.96967	-1.34203	-1.4081	0.761644	0.880124	0.00839175	0.269978	0.289901	0.301065	-0.152707	-0.0500902	-0.135762	-0.111951
AGPAT5	1-acylglycerol-3-phosphate O-acyltransferase 5	-5505	A	465.661	542.464	676.405	563.708	242.482	319.712	379.206	328.572	325.434	363.791	322.048	323.458	293.447	307.196	489.238	471.634	360.842	313.209	310.129	308.609	377.782	364.642	319.546	316.119	340.367	324.163	360.629	355.943	0.970614	1.78213	3.19738	2.00659	-1.38755	-0.571517	0.0571068	-0.477901	-0.511062	-0.105775	-0.546835	-0.53194	-0.849038	-0.703771	1.21973	1.03372	-0.136929	-0.640226
STEAP1	six transmembrane epithelial antigen of the prostate 1	-4633	A	126.766	163.361	200.366	167.233	126.41	106.205	86.039	99.8752	44.5974	61.936	46.4987	43.2615	61.7854	60.5805	51.8202	53.1394	83.3499	94.4581	102.009	96.5763	88.9866	86.6012	74.7863	83.5926	78.9762	81.2016	79.9504	71.5977	0.981253	1.9598	2.9493	2.06333	0.971729	0.431455	-0.107791	0.262188	-1.21593	-0.7523	-1.16509	-1.25165	-0.756329	-0.788548	-1.0228	-0.987521	-0.179696	0.117333
IL4R	interleukin 4 receptor	-5283	A	360.766	269.744	341.047	399.087	272.991	180.976	179.957	244.61	207.537	212.913	224.987	236.194	241.179	247.585	167.122	174.32	206.548	257.886	196.044	205.024	160.403	158.316	178.368	158.951	169.143	184.888	173.629	193.584	2.28439	0.790664	1.9608	2.91327	0.843948	-0.666087	-0.682797	0.378195	-0.230201	-0.14197	0.0561667	0.240086	0.321897	0.427012	-0.893441	-0.775319	-0.246434	0.596061
TLCD1	TLC domain containing 1	-4913	A	534.375	442.943	498.167	575.443	206.851	439.783	417.865	264.344	238.962	300.79	206.522	226.844	260.265	285.242	132.548	134.309	133.96	159.733	187.929	162.819	175.064	174.968	171.221	167.749	178.314	182.893	178.473	179.047	2.15597	1.44332	1.87376	2.47606	-0.396839	1.41869	1.24786	0.0512785	-0.146555	0.335343	-0.399401	-0.241004	0.0194829	0.214158	-0.975976	-0.962247	-0.964968	-0.764088
GNAO1	guanine nucleotide binding protein (G protein), alpha activating activity polypeptide O	-4297	A	263.866	349.577	209.176	219.314	99.7407	94.2088	91.3297	92.7949	139.722	143.922	139.392	142.951	168.999	172.753	103.104	87.2737	108.037	92.1581	129.217	144.619	128.005	152.566	164.949	175.04	147.756	146.953	130.534	121.499	2.04732	3.56906	1.07634	1.25632	-0.86661	-0.964824	-1.01594	-0.989927	-0.156776	-0.0822021	-0.162638	-0.099446	0.363017	0.429669	-0.806891	-1.08795	-0.719319	-1.00123
KCNK5	potassium channel, two pore domain subfamily K, member 5	-4877	A	225.439	309.11	267.104	315.777	253.55	213.794	122.308	176.687	98.2237	100.271	79.535	92.8265	76.3784	90.0391	80.3927	78.0755	60.8298	85.4919	74.3048	71.4855	70.7651	63.5171	82.3239	71.3706	72.9299	86.8344	81.457	77.959	1.29622	2.36793	1.82989	2.45334	1.65628	1.14705	-0.0247738	0.671756	-0.333265	-0.307042	-0.572646	-0.402397	-0.613078	-0.438101	-0.56166	-0.591341	-0.812237	-0.496345
USO1	USO1 vesicle transport factor	-4755	A	808.477	1202.92	1204.56	761.261	425.176	419.972	531.306	501.546	548.326	525.328	614.314	548.343	457.493	482.654	640.533	590.305	644.657	588.735	684.021	651.722	717.307	593.859	578.067	633.424	615.8	554.688	634.592	590.147	0.962284	3.13663	3.14567	0.702008	-1.15065	-1.17934	-0.565609	-0.729661	-0.471788	-0.598565	-0.10803	-0.471692	-0.972501	-0.833803	0.0364993	-0.240382	0.0592315	-0.249036
HS3ST5	heparan sulfate (glucosamine) 3-O-sulfotransferase 5	-4660	A	102.18	76.1776	151.857	157.754	67.8313	70.8356	59.5744	59.6888	75.6893	85.319	60.1358	61.0661	72.7448	59.348	54.2152	44.0101	44.0869	48.5003	57.7412	56.4989	50.8964	49.1814	59.5378	67.5048	56.3179	61.3736	58.6505	59.8797	1.24531	0.272954	3.10297	3.32349	-0.0391587	0.0731898	-0.347922	-0.343647	0.254694	0.614795	-0.32693	-0.292142	0.144582	-0.356389	-0.548332	-0.92995	-0.927077	-0.76204
DSCC1	DNA replication and sister chromatid cohesion 1	-5016	A	108.253	133.926	156.78	135.172	70.1045	86.9904	101.248	80.5781	57.5006	63.0533	80.7783	74.9728	77.0357	84.8233	34.8456	52.4627	43.2287	29.6957	49.8369	43.2509	50.595	45.89	47.383	37.2308	41.7806	39.0195	39.3152	37.2171	1.22023	1.99776	2.68994	2.03552	0.0648563	0.576267	1.00807	0.382061	-0.316871	-0.1487	0.388127	0.212299	0.274774	0.510635	-1.00301	-0.46945	-0.749116	-1.15898
LRRC8A	leucine rich repeat containing 8 family, member A	-4914	A	629.837	419.834	519.158	544.447	338.332	437.203	467.308	342.783	335.145	359.752	310.548	353.848	334.878	314.855	294.199	322.503	305.286	299.529	292.956	281.683	277.99	258.218	295.555	272.101	278.162	289.958	292.656	276.453	3.10347	0.790659	1.88454	2.16305	-0.106943	0.981951	1.31351	-0.0579236	-0.142035	0.128967	-0.412929	0.0639418	-0.144981	-0.365495	-0.592988	-0.281268	-0.470878	-0.534283
ZNF215	zinc finger protein 215	-4399	A	110.712	146.293	153.437	165.256	82.981	48.1595	72.2152	61.969	74.7895	93.1787	85.8743	76.8449	104.756	92.0169	43.134	45.3698	34.787	32.1116	45.0974	41.5716	42.9416	33.926	33.7224	31.3214	33.8626	47.4648	43.5154	38.6321	1.112	2.0477	2.23558	2.54638	0.382752	-0.532974	0.0996363	-0.169816	0.167333	0.650927	0.45884	0.221386	0.955393	0.620376	-0.665131	-0.606335	-0.884639	-0.954995
WARS	tryptophanyl-tRNA synthetase	-4592	A	790.359	475.026	738.425	728.86	390.422	504.375	461.404	441.743	334.15	407.889	408.477	412.28	399.754	387.74	343.574	384.222	306.543	365.047	479.312	451.986	397.29	404.758	484.059	511.586	501.499	387.021	397.158	421.135	2.91407	0.180975	2.46394	2.38104	-0.552317	0.435353	0.0629062	-0.107503	-1.04005	-0.400928	-0.395831	-0.362869	-0.471432	-0.575563	-0.958369	-0.606057	-1.27933	-0.772256
PIWIL2	piwi-like RNA-mediated gene silencing 2	-4800	A	80.9743	79.0032	125.578	48.1882	39.6966	42.7325	38.6521	37.1175	42.9834	41.4667	41.9972	45.5759	39.7134	37.7428	41.5145	46.1753	40.5675	39.596	38.5822	40.4627	43.5061	44.2277	42.4631	43.1747	42.1099	42.3508	40.6294	41.3716	1.84893	1.74027	4.30773	0.0415724	-0.42653	-0.259174	-0.484111	-0.568708	-0.245343	-0.328954	-0.299708	-0.102433	-0.425607	-0.534234	-0.326317	-0.0693869	-0.378524	-0.432076
RGL3	ral guanine nucleotide dissociation stimulator-like 3	-5368	A	194.616	221.133	197.485	202.045	100.135	105.852	94.2481	91.2298	114.967	107.974	93.3164	102.662	100.905	98.8847	113.803	116.477	129.005	140.697	113.038	111.55	156.839	192.454	124.611	121.636	130.085	141.11	126.244	139.68	1.73151	2.45926	1.81025	1.93537	-0.861465	-0.704548	-1.02302	-1.10585	-0.454416	-0.646328	-1.04859	-0.792108	-0.840317	-0.895771	-0.486361	-0.412975	-0.0691533	0.251746
PARP12	poly (ADP-ribose) polymerase family, member 12	-5515	A	99.9527	75.231	82.6942	88.6056	56.3467	54.0294	53.9419	51.9472	56.9454	56.0956	44.1347	47.8362	68.6668	57.6206	62.0933	71.2702	70.8034	70.2637	49.3258	46.2053	53.9135	57.9109	50.9228	50.7489	49.6928	50.7121	51.6605	49.8613	2.97676	1.13575	1.69153	2.13175	-0.270551	-0.443115	-0.449634	-0.598173	-0.225964	-0.289249	-1.17997	-0.904322	0.646921	-0.175684	0.157396	0.840792	0.806034	0.765844
MRPL16	mitochondrial ribosomal protein L16	-4872	A	500.885	567.04	480.254	621.927	398.283	392.367	374.225	393.94	273.02	348.598	267.014	304.097	308.83	352.913	288.344	324.147	322.758	366.533	272.217	280.151	221.829	220.619	193.483	198.827	193.622	251.772	250.395	234.774	1.5971	2.21062	1.40576	2.71964	0.645562	0.590692	0.422446	0.605281	-0.516136	0.184779	-0.571836	-0.22793	-0.184032	0.224795	-0.37402	-0.0419778	-0.0548666	0.351112
ENPP5	ectonucleotide pyrophosphatase/phosphodiesterase 5 (putative)	-4548	A	158.331	321.315	179.46	182.018	22.6116	25.1215	20.6534	18.2844	105.772	103.734	125.539	119.97	76.3574	115.084	26.9086	25.4541	24.3039	25.1192	32.8093	31.194	26.6681	28.0745	43.339	48.2552	50.6787	37.1225	36.5051	47.3882	1.2293	3.59121	1.53549	1.57257	-0.737494	-0.701121	-0.765872	-0.800202	0.467639	0.438105	0.754099	0.673388	0.0413713	0.602583	-0.675224	-0.696302	-0.71297	-0.701154
DMKN	dermokine	-5687	A	503.185	675.294	425.515	643.557	63.6448	70.8119	57.5333	57.4806	323.551	320.407	324.589	320.71	239.123	373.009	62.9021	56.582	56.135	58.6979	59.8459	55.6457	63.6675	63.8733	67.1828	62.0136	60.9601	64.6635	61.2637	64.5722	1.67094	2.58258	1.25953	2.41447	-0.657263	-0.619299	-0.689635	-0.689914	0.719438	0.70278	0.724935	0.70439	0.272231	0.981408	-0.661197	-0.694674	-0.697042	-0.683466
CD2AP	CD2-associated protein	-4546	A	420.506	581.986	568.998	460.225	178.537	139.409	139.431	167.159	305.245	315.848	383.721	359.145	299.062	335.01	174.979	212.793	260.796	275.293	154.26	149.691	179.294	194.779	160.006	167.701	195.464	153.202	193.783	204.81	1.27745	2.57744	2.47288	1.5972	-0.670519	-0.985514	-0.98534	-0.76212	0.349545	0.434899	0.981312	0.783464	0.299768	0.589166	-0.699165	-0.394744	-0.00829281	0.108414
SHQ1	SHQ1, H/ACA ribonucleoprotein assembly factor	-4871	A	131.771	164.479	143.444	186.171	134.128	103.875	117.131	121.385	100.026	117.208	107.92	99.0164	98.4072	102.859	93.421	102.597	105.601	102.951	91.372	88.3831	87.3734	83.0655	80.8996	90.078	87.0473	88.1957	80.5952	86.5993	0.991367	2.30039	1.45856	3.16856	1.08572	-0.125058	0.405454	0.575725	-0.279111	0.408534	0.0368341	-0.319522	-0.3439	-0.165741	-0.543456	-0.176201	-0.0559754	-0.162053
ARFGEF3	ARFGEF family member 3	-4500	A	246.372	304.853	261.761	219.266	58.3586	59.9438	55.3113	51.7889	160.833	149.492	108.756	111.215	250.046	124.439	56.7136	46.5202	51.2675	51.0497	59.1836	57.0856	56.6234	57.5391	62.2727	61.5781	56.4179	58.9269	56.9416	59.3591	1.82551	2.58333	2.02493	1.47426	-0.610837	-0.590296	-0.650325	-0.69597	0.71706	0.570102	0.0422365	0.0741027	1.87313	0.245458	-0.632153	-0.764243	-0.702726	-0.705548
UCMA	upper zone of growth plate and cartilage matrix associated	-4346	A	123.406	271.66	144.809	128.275	76.5968	78.5062	67.6582	69.7017	83.9917	82.0617	60.7382	77.8249	78.1565	71.257	74.98	68.869	64.4369	69.4399	79.6497	73.2186	79.4201	71.822	79.7171	81.9417	74.5744	79.3661	73.12	80.2115	0.884105	4.59132	1.4193	1.00586	-0.286407	-0.238659	-0.509925	-0.458826	-0.10149	-0.149752	-0.682965	-0.255697	-0.247405	-0.419934	-0.326836	-0.479646	-0.590476	-0.465373
SLC29A1	solute carrier family 29 (equilibrative nucleoside transporter), member 1	-4480	A	776.014	658.352	727.954	749.865	296.87	410.298	420.297	309.138	531.552	533.416	454.288	461.174	582.208	597.919	286.545	313.239	283.395	272.46	336.637	331.758	325.685	326.747	388.663	386.965	380.543	370.266	356.722	341.884	2.29952	1.50353	1.97439	2.12263	-0.94191	-0.174567	-0.10692	-0.858917	0.645722	0.658333	0.123029	0.169612	0.988417	1.0947	-1.01176	-0.831176	-1.03307	-1.10705
COQ3	coenzyme Q3 methyltransferase	-4870	A	199.551	320.601	265.466	255.915	239.524	166.8	168.737	175.534	150.036	173.154	150.431	154.434	146.053	177.395	159.08	145.626	148.063	145.036	142.481	142.139	156.134	147.694	113.981	114.685	129.403	144.475	137.011	135.149	0.673761	3.26047	2.0823	1.8782	1.52793	-0.0260958	0.0152945	0.160538	-0.38433	0.109687	-0.37589	-0.290338	-0.469438	0.20032	-0.191054	-0.478556	-0.426473	-0.491172
PRR13	proline rich 13	-5288	A	562.846	613.253	550.195	549.026	358.116	373.114	314.461	314.053	368.132	378.653	392.702	441.383	376.625	462.775	299.393	294.872	273.328	259.566	454.538	484.373	337.712	336.807	320.634	296.064	331.496	377.186	361.102	346.248	1.90869	2.45501	1.77157	1.75891	-0.310205	-0.147653	-0.78334	-0.787761	-0.201653	-0.0876183	0.0646427	0.592258	-0.109606	0.824106	-0.946655	-0.995656	-1.22915	-1.3783
ESF1	ESF1 nucleolar pre-rRNA processing protein homolog	-4729	A	155.286	154.52	260.452	188.112	113.493	122.703	125.881	119.657	112.467	103.126	133.434	136.448	106.185	110.826	99.4093	117.044	109.336	103.685	126.165	133.047	122.944	114.039	110.72	125.96	117.676	105.745	121.208	117.136	0.885034	0.860722	4.22059	1.92618	-0.440538	-0.148425	-0.0476012	-0.245037	-0.473083	-0.769354	0.191936	0.287534	-0.672331	-0.525108	-0.887224	-0.327898	-0.572369	-0.75162
PLP2	proteolipid protein 2 (colonic epithelium-enriched)	-5520	A	267.098	219.742	241.55	241.988	83.0939	72.3075	68.3649	68.7872	173.997	165.615	98.3259	108.499	114.633	128.892	114.889	108.942	174.892	197.529	74.1266	74.5183	99.2779	101.485	69.9022	60.5417	67.0885	72.8084	87.7871	95.458	2.378	1.59491	1.95553	1.96278	-0.664694	-0.843057	-0.908251	-0.901269	0.838481	0.699875	-0.412817	-0.244591	-0.143166	0.092618	-0.138924	-0.237264	0.853272	1.2276
RAB12	RAB12, member RAS oncogene family	-4848	A	429.122	388.018	640.244	699.842	291.775	225.156	303.622	292.868	284.124	284.374	329.54	315.33	247.37	269.057	306.045	331.895	363.218	391.425	249.586	261.962	362.554	314.046	268.088	299.441	300.695	246.56	317.814	310.837	0.918653	0.525733	2.93685	3.50656	-0.394293	-1.03112	-0.28104	-0.383846	-0.467431	-0.465036	-0.0332861	-0.169121	-0.818779	-0.611457	-0.257881	-0.0107672	0.288653	0.558298
LOC100132741	uncharacterized LOC100132741	-4267	A	51.3609	89.2297	40.8844	53.3913	18.6458	23.0888	20.3598	19.3735	25.7049	28.436	28.3081	25.8371	38.7327	45.3739	22.8571	19.3452	20.9309	18.2875	16.849	18.3278	19.2254	21.3321	20.6451	20.4989	17.301	21.9768	19.8123	17.16	1.49983	3.92843	0.827961	1.63005	-0.598243	-0.313309	-0.488322	-0.551575	-0.145529	0.0296201	0.0214189	-0.137053	0.689962	1.11588	-0.328167	-0.553389	-0.4517	-0.62122
UTP20	UTP20, small subunit (SSU) processome component, homolog (yeast)	-5025	A	220.837	271.062	322.513	295.039	180.338	189.062	247.811	193.202	86.0773	98.2928	125.911	109.163	115.674	114.234	91.5154	116.904	84.7697	93.915	132.169	123.736	95.3295	91.381	103.489	96.0146	94.1586	85.1258	81.9213	81.0103	1.15544	1.87993	2.62213	2.22581	0.57124	0.697085	1.54454	0.756798	-0.788481	-0.612271	-0.213883	-0.455467	-0.36154	-0.382316	-0.710036	-0.343796	-0.807342	-0.675422
TM2D2	TM2 domain containing 2	-4708	A	304.446	254.837	322.847	356.81	218.301	227.74	218.163	242.837	180.224	200.537	151.933	183.563	187.264	203.291	195.317	186.365	221.747	238.12	157.01	166.501	149.905	148.151	133.115	134.869	147.197	176.156	169.18	160.565	1.87344	0.972199	2.20772	2.82471	0.308468	0.479938	0.305958	0.754204	-0.383261	-0.0142404	-0.897221	-0.322611	-0.25537	0.0357813	-0.109075	-0.271707	0.371063	0.668516
LINC00890	long intergenic non-protein coding RNA 890	-4277	A	16.7964	22.53	9.80238	13.1313	7.22318	6.25802	6.37821	7.59033	7.1558	11.3869	6.9362	7.68697	9.19223	8.72353	8.51083	6.15848	6.65856	7.11781	7.41518	6.04137	7.16637	7.83142	9.06391	7.93056	7.192	6.8497	6.93598	7.17062	2.32016	3.95771	0.322655	1.27341	-0.413975	-0.689628	-0.655301	-0.309114	-0.433218	0.775201	-0.495938	-0.281514	0.148394	0.0145309	-0.0462165	-0.718057	-0.575233	-0.444068
SERPINB4	serpin peptidase inhibitor, clade B (ovalbumin), member 4	-4234	A	30.2392	13.5727	12.926	14.8132	7.45227	8.20672	7.45307	7.30866	7.58009	7.12817	6.9644	7.35817	7.98282	7.77001	7.255	7.62223	6.71195	7.44182	7.16763	6.89288	7.53348	7.19965	7.56126	7.2899	6.93702	7.03182	7.37859	7.69711	4.66538	1.02601	0.884773	1.29688	-0.310487	-0.14574	-0.310311	-0.341846	-0.282574	-0.381259	-0.41702	-0.331034	-0.194632	-0.241102	-0.353562	-0.273372	-0.472145	-0.312767
PDPN	podoplanin	-5294	A	1021.09	984.324	956.202	920.795	404.617	613.019	417.447	547.065	272.072	296.807	141.572	174.49	246.169	205.86	280.105	291.67	146.271	124.89	711.856	782.133	261.358	228.769	269.462	155.141	140.52	490.734	296.081	169.204	2.14628	2.01663	1.91745	1.79259	-0.0277636	0.707186	0.0174809	0.474591	-0.495198	-0.407966	-0.95542	-0.839331	-0.586547	-0.728703	-0.466869	-0.426085	-0.938846	-1.01425
FLVCR1	feline leukemia virus subgroup C cellular receptor 1	-4366	A	408.121	955.991	1079.43	671.774	246.975	432.651	476.166	365.27	333.125	382.097	369.604	358.237	474.497	373.021	346.858	352.175	319.412	291.082	335.439	333.251	358.893	355.785	363.343	368.243	377.993	377.791	367.063	355.5	-0.0793773	2.94659	3.62838	1.37682	-0.96941	0.0561077	0.296447	-0.316047	-0.493588	-0.22311	-0.292113	-0.354893	0.287227	-0.273236	-0.417741	-0.388374	-0.569328	-0.7258
WIF1	WNT inhibitory factor 1	-4345	A	61.97	168.198	103.725	51.4634	30.2627	43.16	25.5662	32.9456	31.0293	29.8655	27.6043	30.674	30.9882	31.2368	26.1968	22.5117	24.8408	24.5936	24.3768	24.6839	26.3677	24.0931	27.7922	27.1675	24.0852	26.6682	25.4343	26.3263	0.815609	4.37617	2.21516	0.463447	-0.24716	0.185133	-0.404579	-0.157236	-0.221467	-0.260475	-0.336267	-0.233376	-0.222844	-0.214512	-0.383444	-0.506961	-0.428894	-0.43718
NACC1	nucleus accumbens associated 1, BEN and BTB (POZ) domain containing	-4905	A	1224.67	1257.91	850.356	1084.78	739.884	834.541	769.412	665.071	818.853	806.654	759.155	796.851	784.519	763.115	530.269	642.503	510.899	608.401	639.076	651.706	556.471	599.752	631.182	550.442	560.161	599.69	523.618	536.807	2.59012	2.76238	0.650256	1.86513	0.0777383	0.568298	0.230768	-0.309975	0.486993	0.423772	0.177609	0.372972	0.309061	0.198131	-1.00858	-0.426935	-1.10897	-0.603669
IARS	isoleucyl-tRNA synthetase	-5029	A	834.991	883.004	1048.6	1000.94	639.29	788.037	814.121	667.465	522.292	585.523	609.474	581.755	629.412	623.598	419.227	498.06	428.055	409.337	609.32	538.833	567.135	498.333	592.191	596.063	611.706	494.533	546.985	509.89	1.29951	1.59908	2.63233	2.33496	0.0784281	1.00654	1.16929	0.254226	-0.651583	-0.257051	-0.107609	-0.280565	0.0167955	-0.0194828	-1.29465	-0.802778	-1.23958	-1.35637
EIF5B	eukaryotic translation initiation factor 5B	-5034	A	335.969	464.607	491.008	406.685	329.795	275.392	345.993	301.258	262.237	262.442	289.575	278.529	267.832	287.001	170.716	216.75	188.03	200.629	264.573	244.896	243.161	228.877	242.115	242.27	237.307	192.57	224.476	212.14	0.799494	2.49314	2.84073	1.73054	0.71822	0.00195066	0.93148	0.342492	-0.171245	-0.168556	0.188685	0.0432451	-0.0975842	0.154794	-1.37621	-0.770132	-1.14826	-0.98237
EXOSC5	exosome component 5	-4903	A	882.955	1117.83	509.31	981.1	443.641	631.407	448.885	449.823	492.508	472.322	326.07	363.052	442.704	560.906	244.992	331.758	228.332	231.534	276.447	260.464	303.834	281.581	220.923	210.461	227.8	287.7	253.901	273.882	2.00897	3.02789	0.388041	2.43474	0.103158	0.917719	0.125908	0.129977	0.31515	0.227584	-0.406881	-0.246449	0.0990958	0.611874	-0.75861	-0.382207	-0.830882	-0.816995
PIM1	Pim-1 proto-oncogene, serine/threonine kinase	-4065	A	669.802	587.809	338.483	318.047	175.098	230.381	226.744	227.028	203.571	205.926	196.574	212.909	195.284	207.374	236.216	266.794	263.555	290.42	237.839	243.328	279.965	266.007	221.569	206.215	234.049	231.421	278.791	252.273	3.74844	2.98355	0.657688	0.467046	-0.866474	-0.350757	-0.384685	-0.382039	-0.600857	-0.57889	-0.666131	-0.51375	-0.678161	-0.56538	-0.296322	-0.0110762	-0.0412921	0.209322
PSAT1	phosphoserine aminotransferase 1	-4714	A	1712.9	1419.59	1800.59	2277.81	1067.89	1576.46	1346.55	1074.12	1139.01	1277.33	989.446	996.686	1315.09	1129.11	910.74	1143.55	1066.82	1138.02	938.592	857.973	1026.96	922.612	941.374	1010.84	1077.57	948.793	1055.17	1037.08	1.67717	0.744117	1.95613	3.47421	-0.374664	1.24316	0.511796	-0.35483	-0.148412	0.291573	-0.624199	-0.601168	0.4117	-0.179909	-0.874572	-0.13398	-0.378056	-0.151575
PDHB	pyruvate dehydrogenase (lipoamide) beta	-4391	A	563.778	523.677	501.222	517.37	391.338	365.793	394.419	409.728	410.257	438.049	399.118	434.702	372.465	365.798	323.133	338.278	331.713	351.051	307.098	292.386	328.024	283.034	271.82	269.303	288.697	314.26	316.231	309.226	2.43196	1.92382	1.63928	1.8439	0.246866	-0.0768321	0.285906	0.479905	0.486608	0.838776	0.34545	0.79636	0.00771944	-0.076766	-0.617402	-0.425488	-0.50868	-0.263631
FGD5	FYVE, RhoGEF and PH domain containing 5	-5514	A	98.6187	93.7777	86.6138	98.0369	60.4155	55.3539	51.4427	51.9432	66.0308	60.706	54.3194	60.9622	59.7108	58.9429	56.3473	55.1441	91.5019	86.5653	53.8867	52.0237	54.1105	54.3529	56.9026	56.1345	53.3654	57.763	50.7724	62.3753	2.24278	1.92717	1.4601	2.20485	-0.247948	-0.577952	-0.83295	-0.800319	0.118153	-0.229007	-0.645397	-0.212304	-0.293892	-0.343955	-0.513185	-0.591626	1.77879	1.45694
RASL11B	RAS-like, family 11, member B	-4347	A	185.298	428.993	219.898	181.714	100.01	166.773	100.545	117.052	111.949	104.054	79.3398	81.2632	83.0382	105.323	63.6397	62.8763	55.6996	75.0536	68.51	75.5203	56.6827	55.4843	67.1736	62.6063	59.1904	72.5511	69.8393	74.3624	1.046	4.28451	1.50581	0.998378	-0.0874077	0.799815	-0.0802943	0.139075	0.0712603	-0.0336659	-0.362095	-0.336535	-0.312947	-0.0167943	-0.570736	-0.580881	-0.676254	-0.419054
LONRF1	LON peptidase N-terminal domain and ring finger 1	-4623	A	192.301	185.775	268.503	276.771	162.388	172.394	181.537	170.554	132.655	141.252	145.061	148.509	140.161	145.275	113.156	127.364	142.395	151.368	157.573	155.722	171.161	119.492	148.438	154.981	149.537	143.471	141.598	135.533	0.895664	0.715705	2.99683	3.22482	0.0708323	0.346753	0.598839	0.296013	-0.74901	-0.511969	-0.406915	-0.311862	-0.542037	-0.40102	-1.28667	-0.894888	-0.480439	-0.233022
METTL1	methyltransferase like 1	-5134	A	296.232	174.932	237.691	335.349	139.883	205.75	207.281	165.832	106.235	118.316	106.621	113.481	128.74	130.296	100.917	104.75	88.2856	91.8195	133.596	128.61	107.362	115.231	100.189	92.7255	91.0944	113.865	108.946	102.401	2.53148	0.554067	1.57715	3.16917	-0.0173014	1.05646	1.08142	0.405721	-0.565819	-0.368879	-0.559533	-0.447703	-0.198939	-0.173577	-0.652509	-0.590024	-0.858428	-0.800819
BOP1	block of proliferation 1	-4873	A	435.664	532.335	369.852	409.736	339.593	359.243	342.772	295.234	283.386	266.299	237.812	261.498	286.768	288.861	245.133	278.186	214.883	241.406	324.23	324.464	270.592	290.211	291.906	240.576	263.622	317.635	285.208	289.143	1.93915	3.3922	0.949952	1.54944	0.495133	0.790492	0.542912	-0.171614	-0.349702	-0.606535	-1.03471	-0.678691	-0.298865	-0.267414	-0.924678	-0.427858	-1.37936	-0.980697
CST1	cystatin SN	-4365	A	140.846	320.42	279.314	85.3772	75.1986	67.2312	67.2836	65.4593	80.8506	72.7807	59.22	70.2748	70.7275	63.4452	67.845	53.4499	61.5185	65.3387	65.9867	61.4867	64.3196	64.0824	69.143	63.6836	65.4603	72.3415	62.9116	69.0829	0.885476	3.81725	3.14614	-0.0201262	-0.186306	-0.316384	-0.315528	-0.345312	-0.0940289	-0.225781	-0.447176	-0.266692	-0.259301	-0.378195	-0.306362	-0.54138	-0.409651	-0.34728
CTH	cystathionine gamma-lyase	-4193	A	119.279	147.808	130.674	131.713	67.6691	84.9662	57.6526	60.6382	93.9421	90.3765	82.5219	86.0125	65.5509	79.6488	63.0585	63.5932	71.148	57.272	79.2365	73.9362	108.366	86.4248	84.3617	110.512	94.3604	76.8782	94.1844	81.5316	1.38726	2.62337	1.881	1.92601	-0.84889	-0.0994404	-1.28289	-1.15353	0.289467	0.134976	-0.205349	-0.0541057	-0.940669	-0.329832	-1.04866	-1.02549	-0.698158	-1.29938
FAM20A	family with sequence similarity 20, member A	-4806	A	126.174	58.193	144.775	79.8682	51.8783	52.4935	49.3681	45.0859	48.7479	48.386	49.9563	53.3616	50.2385	47.122	51.0583	46.5644	49.6399	49.8055	52.3163	50.0543	61.2377	57.5419	53.1851	51.1179	50.8183	54.1632	54.0579	51.6913	3.02352	-0.0151604	3.85494	0.953694	-0.297418	-0.269919	-0.409622	-0.601033	-0.437346	-0.453521	-0.38333	-0.231119	-0.370714	-0.510022	-0.334073	-0.534943	-0.397473	-0.39007
PNP	purine nucleoside phosphorylase	-5744	A	657.115	601.937	418.494	604.194	261.263	315.499	177.108	201.638	394.037	449.165	331.527	344.089	396.502	416.748	250.279	266.399	203.202	210.899	306.559	263.646	360.274	309.827	265.746	250.557	277.97	289.166	292.252	296.856	2.6771	2.21683	0.686651	2.23566	-0.62489	-0.172486	-1.32687	-1.12225	0.48264	0.942487	-0.0387895	0.0660041	0.503206	0.672084	-0.716518	-0.58205	-1.1092	-1.045
PLCB3	phospholipase C, beta 3 (phosphatidylinositol-specific)	-5464	A	339.889	392.551	364.006	359.453	220.508	272.444	253.5	260.901	179.599	200.982	182.906	201.845	240.59	225.229	196.106	240.989	265.125	360.174	241.874	249.057	188.266	192.84	210.727	199.945	216.823	236.852	220.389	229.938	1.54759	2.43437	1.95371	1.87704	-0.462635	0.411903	0.0929171	0.21753	-1.1515	-0.791429	-1.09582	-0.776892	-0.124473	-0.383142	-0.873535	-0.117767	0.288666	1.88917
MTA3	metastasis associated 1 family, member 3	-4516	A	297.127	311.386	348.095	318.247	199.801	160.343	173.12	205.507	223.82	219.244	276.93	264.82	228.907	245.219	152.484	139.985	183.28	175.509	211.305	216.869	206.436	223.642	199.957	196.297	202.539	209.779	215.053	209.896	1.51724	1.80516	2.54638	1.9437	-0.447942	-1.24469	-0.986682	-0.332725	0.0370295	-0.0553543	1.10943	0.86491	0.139747	0.469123	-1.40337	-1.65573	-0.78154	-0.93845
MOCOS	molybdenum cofactor sulfurase	-4719	A	81.4658	123.902	80.5514	204.466	35.263	36.4182	33.9216	34.0544	38.4956	39.5436	31.9247	30.4926	35.7641	43.0257	70.4383	75.2661	58.221	44.474	35.4476	31.0855	41.1695	41.4002	39.8201	33.2025	36.6051	38.6522	37.478	39.2438	0.805839	1.98904	0.780342	4.23531	-0.482384	-0.450177	-0.519786	-0.516083	-0.392253	-0.363034	-0.575463	-0.615393	-0.468414	-0.265946	0.498371	0.632977	0.157727	-0.225566
NOC3L	NOC3-like DNA replication regulator	-4376	A	114.054	142.528	160.933	151.442	83.3719	83.4323	107.459	92.5684	98.82	105.38	112.392	114.441	88.2143	108.112	80.0372	76.9252	76.1729	67.8821	83.6254	77.7775	87.4748	81.7151	68.1362	64.1407	73.0309	69.0688	85.4729	82.3404	0.80751	1.96423	2.71194	2.32635	-0.438938	-0.436485	0.539564	-0.0653346	0.18863	0.455109	0.739973	0.823216	-0.242218	0.566128	-0.574405	-0.700828	-0.731391	-1.0682
RARRES2	retinoic acid receptor responder (tazarotene induced) 2	-4706	A	367.617	321.359	376.956	472.994	211.212	337.009	232.545	248.388	166.205	149.271	130.186	158.967	150.782	146.019	228.978	208.61	268.99	272.7	151.612	136.395	141.485	145.108	171.141	148.817	169.91	184.343	172.92	184.605	1.75394	1.21791	1.86216	2.97502	-0.0584255	1.39926	0.188771	0.372355	-0.579959	-0.776185	-0.99733	-0.663833	-0.75867	-0.81386	0.147436	-0.0885823	0.611087	0.654072
KDR	kinase insert domain receptor	-4620	A	355.746	697.449	1563.06	985.216	59.0929	214.596	701.602	150.495	43.6387	57.9339	44.0698	43.8787	49.3731	59.761	33.2669	30.8989	86.0947	56.36	120.063	84.3998	189.757	81.1414	187.786	201.605	134.497	58.8863	56.2274	59.0674	0.368614	1.3607	3.87388	2.19619	-0.492674	-0.0411934	1.37276	-0.227301	-0.537543	-0.496039	-0.536291	-0.536846	-0.520894	-0.490734	-0.567656	-0.574531	-0.414278	-0.500608
EEF1A2	eukaryotic translation elongation factor 1 alpha 2	-5243	A	334.239	280.187	271.256	296.483	168.672	190.402	178.558	162.538	217.335	208.048	155.773	184.12	178.752	182.822	233.043	182.757	189.796	188.757	217.471	216.385	217.584	244.79	236.224	218.936	222.253	231.092	217.419	227.753	2.89776	1.57089	1.35164	1.97092	-1.16658	-0.633162	-0.923904	-1.31716	0.0280066	-0.199987	-1.48323	-0.787364	-0.919127	-0.819227	0.413605	-0.820824	-0.648035	-0.673526
AQR	aquarius intron-binding spliceosomal factor	-5189	A	412.399	445.076	524.277	513.998	369.842	338.525	391.237	353.86	273.225	287.395	384.475	360.852	344.649	363.611	266.803	267.852	296.758	282.8	292.754	275.317	255.341	259.484	270.237	262.757	267.569	253.097	261.54	258.962	1.1353	1.56587	2.60948	2.47403	0.574545	0.161894	0.856458	0.363954	-0.698549	-0.511835	0.767354	0.456088	0.24258	0.492443	-0.78317	-0.769349	-0.388457	-0.57238
TFE3	transcription factor binding to IGHM enhancer 3	-4228	A	782.448	425.131	451.665	494.324	376.907	281.814	276.797	283.205	268.045	270.676	242.057	260.911	430.225	294.428	281.384	299.694	294.64	302.715	271.997	293.144	295.503	292.715	293.643	303.822	316.278	284.923	323.809	320.789	4.25432	0.874848	1.1258	1.52927	0.418746	-0.480631	-0.528078	-0.467468	-0.610854	-0.585967	-0.856648	-0.678326	0.923031	-0.361324	-0.484692	-0.311522	-0.359323	-0.282949
SYN2	synapsin II	-4498	A	103.703	107.905	90.1575	83.4559	54.4393	56.769	51.8296	51.5352	79.8566	73.0408	64.9856	70.729	78.7638	82.254	55.6297	48.988	50.5238	51.7186	54.684	50.589	54.265	53.7786	57.4326	51.404	50.1458	56.8499	51.4587	53.0196	2.38924	2.64167	1.57565	1.17311	-0.569787	-0.429851	-0.726542	-0.744227	0.956919	0.547523	0.0636797	0.408664	0.89128	1.10092	-0.498289	-0.897226	-0.804977	-0.733206
TFAM	transcription factor A, mitochondrial	-5042	A	217.246	184.737	245.403	283.171	163.306	166.337	195.951	181.044	131.904	143.517	152.821	154.95	161.909	147.587	119.445	116.53	109.501	108.644	119.123	116.013	122.996	107.84	120.253	125.716	117.113	119.886	120.41	118.529	1.58444	0.829726	2.23809	3.11488	0.332215	0.402575	1.09007	0.744004	-0.396798	-0.127183	0.0888097	0.138234	0.299789	-0.032709	-0.686031	-0.753702	-0.916875	-0.936764
PARN	poly(A)-specific ribonuclease	-5046	A	414.753	355.271	551.896	491.349	294.25	260.006	313.823	296.405	279.704	281.489	372.33	351.692	317.158	338.367	235.424	258.227	246.46	271.154	230.547	231.017	239.638	232.598	216.611	207.213	218.381	223.768	232.843	216.904	1.47467	0.75941	3.12378	2.39572	0.0256422	-0.386129	0.261003	0.0515652	-0.149266	-0.127803	0.964546	0.716374	0.301111	0.556144	-0.681718	-0.407515	-0.549018	-0.252071
NPTX1	neuronal pentraxin I	-5465	A	87.6597	111.929	128.709	80.829	46.1903	48.1491	47.3007	58.9572	49.8589	47.5834	44.2932	46.1883	48.7931	48.6984	47.6874	44.4184	66.1221	103.449	54.664	63.2116	54.2748	49.6887	58.3186	53.6134	52.3226	59.0083	48.6869	51.2626	1.25488	2.38795	3.17134	0.93597	-0.681188	-0.589741	-0.629349	-0.0851485	-0.509916	-0.616152	-0.769759	-0.681282	-0.559673	-0.564097	-0.611295	-0.763915	0.249357	1.99201
EEF1E1	eukaryotic translation elongation factor 1 epsilon 1	-5128	A	429.254	624.489	449.343	445.478	378.595	376.391	368.798	339.95	241.45	247.795	284.712	273.063	295.172	327.295	192.76	213.432	189.52	185.486	246.868	225.915	239.275	208.318	196.904	216.213	215.707	221.57	244.867	236.24	1.36656	3.27996	1.56344	1.52557	0.870078	0.848472	0.774059	0.491333	-0.47402	-0.411828	-0.0500258	-0.164196	0.0524878	0.367312	-0.951204	-0.748607	-0.982959	-1.02249
ZFP36L2	ZFP36 ring finger protein-like 2	-5280	A	1523.23	1085.34	1054.19	1438.24	752.667	877.984	766.945	795.484	901.961	833.672	746.069	806.679	582.632	784.916	594.626	528.862	527.049	532.458	806.914	941.302	598.428	616.629	456.739	378.643	465.043	802.859	663.037	670.183	2.87999	1.20787	1.08891	2.55547	-0.0624751	0.41606	-0.0079524	0.101025	0.507619	0.246849	-0.0876706	0.143775	-0.711771	0.0606694	-0.665972	-0.917099	-0.924021	-0.903366
G3BP1	GTPase activating protein (SH3 domain) binding protein 1	-4375	A	792.818	926.104	1109.93	980.185	528.758	530.046	567.202	504.425	735.649	731.74	792.702	747.421	616.868	610.951	474.561	473.953	433.553	413.518	430.856	380.578	515.301	480.498	460.365	429.599	440.5	424.218	475.672	432.808	1.08857	1.79411	2.76717	2.08037	-0.309202	-0.302385	-0.1057	-0.438003	0.785955	0.76526	1.08796	0.848268	0.157197	0.125879	-0.596086	-0.599304	-0.813158	-0.919212
HCP5	HLA complex P5 (non-protein coding)	-4270	A	49.2328	68.1927	43.6165	50.2797	32.9723	36.7107	31.4486	30.1484	41.2951	42.2203	37.3766	42.6783	37.3761	40.8558	33.9818	31.2411	29.8255	31.0072	33.9976	29.8495	34.898	31.8128	35.1764	32.5939	32.8833	32.3964	31.6607	33.7694	1.4894	3.82166	0.79853	1.61818	-0.510813	-0.0509562	-0.698251	-0.858186	0.512978	0.626781	0.0309579	0.683124	0.0309001	0.45894	-0.386634	-0.723764	-0.897901	-0.75254
GCLM	glutamate-cysteine ligase, modifier subunit	-4711	A	88.6058	72.573	105.414	141.439	65.0853	64.4982	80.2023	67.6653	49.2286	55.9444	41.8707	41.6467	52.3517	43.7467	51.5366	61.8047	63.9451	65.0366	51.8763	54.6855	53.6573	55.6798	49.8961	47.0556	56.5087	53.4935	52.1386	57.5419	1.27938	0.498858	2.09765	3.85144	0.134332	0.105748	0.870274	0.259936	-0.637621	-0.310674	-0.995826	-1.00673	-0.485577	-0.904495	-0.525261	-0.0253795	0.0788228	0.131963
ITPR2	inositol 1,4,5-trisphosphate receptor, type 2	-4360	A	80.1314	215.191	182.297	98.0872	61.0845	74.9776	110.295	72.2163	22.5166	24.1581	21.2657	22.0471	22.506	20.6724	23.4596	22.723	37.9204	43.3579	39.8485	41.7779	34.6217	27.8021	24.4	24.4368	26.7423	31.2093	31.1209	32.6494	0.584006	3.43677	2.74197	0.963273	0.18169	0.475145	1.22114	0.41682	-0.632953	-0.598281	-0.659375	-0.64287	-0.633178	-0.671908	-0.613037	-0.628595	-0.307589	-0.192738
TRIM71	tripartite motif containing 71, E3 ubiquitin protein ligase	-4481	A	1428.26	1035.21	1125.35	1165.24	294.327	476.551	387.198	277.758	767.361	791.347	893.361	853.243	640.448	715.73	245.232	302.632	211.146	212.419	398.759	408.034	327.986	270.093	342.445	261.725	267.346	315.006	271.097	216.779	2.63677	1.48016	1.7454	1.86278	-0.700035	-0.16381	-0.426746	-0.748792	0.691954	0.762535	1.06273	0.944675	0.318487	0.54002	-0.844506	-0.675596	-0.944811	-0.941064
BAG2	BCL2-associated athanogene 2	-4552	A	217.927	179.362	256.324	316.018	111.572	156.844	134.065	107.584	58.4079	63.7185	39.3495	45.6551	52.1532	56.7701	133.897	124.006	140.179	131.102	118.15	136.246	133.608	147.217	96.4609	94.3715	100.915	112.883	127.747	127.507	1.52587	0.887725	2.16126	3.14905	-0.234041	0.5151	0.138161	-0.300038	-1.11378	-1.0259	-1.42915	-1.32481	-1.21728	-1.14088	0.135382	-0.0282859	0.239328	0.0891242
KLF16	Kruppel-like factor 16	-4858	A	829.193	756.957	600.412	791.33	520.315	672.511	621.925	559.326	503.428	509.362	407.767	434.293	433.786	446.538	527.219	529.968	476.805	515.877	418.492	449.588	391.065	404.525	413.181	399.646	403.767	411.103	420.677	443.639	2.62812	2.0325	0.741741	2.31592	0.0813074	1.33622	0.919121	0.402972	-0.0579255	-0.00900158	-0.846682	-0.627965	-0.632148	-0.527004	0.138241	0.160906	-0.27744	0.0447221
FAM155B	family with sequence similarity 155, member B	-5349	A	322.918	360.05	286.657	314.253	86.2395	102.211	82.5081	79.2797	219.566	201.17	154.754	168.151	227.906	227.148	84.766	70.6376	73.0726	84.0681	175.288	188.542	103.81	86.1395	189.184	166.891	145.08	181.026	122.779	113.272	1.95323	2.41224	1.505	1.84612	-0.97242	-0.774989	-1.01855	-1.05845	0.675666	0.448268	-0.125489	0.0401139	0.778763	0.769387	-0.990634	-1.16528	-1.13518	-0.999261
SGMS1	sphingomyelin synthase 1	-4554	A	127.428	167.618	234.923	270.285	115.999	105.835	133.233	129.889	94.8881	94.1882	83.7864	74.5253	84.2306	103.202	115.689	115.602	125.174	112.936	103.17	102.568	123.641	110.925	116.602	109.488	120.052	104.963	120.605	116.058	0.132751	1.12554	2.78813	3.66166	-0.149554	-0.400653	0.276165	0.193553	-0.671053	-0.688344	-0.945293	-1.17406	-0.93432	-0.465675	-0.157219	-0.15937	0.0770835	-0.225241
SLIRP	SRA stem-loop interacting RNA binding protein	-5129	A	3332.7	3853.76	3027.69	3302.3	2586.95	2919.34	2748.44	2577.58	2034.73	2072.95	2277.24	2348.75	2314.9	2556.99	1933.89	1769.81	1833.62	1797.81	2420.66	2383.19	2068.21	2038.24	1538.94	1892.9	1859.33	1975.29	1915.69	1996.32	1.84051	2.80167	1.27787	1.78444	0.46488	1.07801	0.762769	0.447592	-0.553771	-0.483279	-0.106435	0.0254888	-0.0369568	0.409612	-0.739776	-1.04246	-0.924754	-0.99081
ZNF600	zinc finger protein 600	-4547	A	48.1665	93.9552	75.8973	60.1666	28.8648	26.6336	39.0503	34.8744	45.4803	41.7853	48.5125	44.2245	44.666	54.6901	36.0922	32.979	43.0853	38.004	35.16	34.7113	32.399	34.2032	34.5662	29.9378	34.7586	33.3994	31.6978	34.5364	0.437634	3.62261	2.36654	1.27234	-0.904964	-1.06016	-0.196476	-0.486947	0.250783	-0.00623054	0.4617	0.163433	0.194144	0.891403	-0.402234	-0.618784	0.0841888	-0.269253
CALB2	calbindin 2	-4154	A	81.5605	69.154	56.3998	61.9708	35.9347	44.4574	48.9941	35.6806	53.6544	63.747	33.6121	41.23	46.7952	32.8848	34.5183	32.1873	33.4924	35.6644	36.3158	31.7966	33.7724	35.3337	35.0636	31.2513	33.0896	36.9588	37.2617	35.6324	3.03044	2.0693	1.08122	1.51281	-0.504233	0.156034	0.507493	-0.52392	0.868531	1.65041	-0.684166	-0.093999	0.337144	-0.740506	-0.613957	-0.794543	-0.693439	-0.52517
LOC101927551	uncharacterized LOC101927551	-4727	A	171.335	166.167	398.202	228.335	69.5655	89.7027	87.3718	97.2548	77.2468	71.2352	123.442	96.8265	110.883	103.575	80.1931	102.84	72.5218	77.2422	123.337	105.052	120.812	99.0417	107.868	141.991	116.336	102.356	100.933	90.4153	0.824312	0.74291	4.39781	1.72214	-0.778714	-0.461523	-0.498237	-0.342565	-0.657721	-0.752413	0.0699274	-0.349313	-0.127901	-0.243013	-0.611313	-0.25459	-0.732147	-0.657795
LOC101927468	uncharacterized LOC101927468	-5310	A	26.1744	29.655	39.4378	26.9735	14.8405	15.9602	14.1828	14.6384	17.242	15.3916	29.9971	23.7128	18.9739	20.2782	15.6813	16.3593	15.9783	14.9763	15.7615	15.1012	17.7555	18.2751	17.5051	17.0783	15.8215	15.7941	16.5847	15.8953	1.18344	1.76932	3.41602	1.31794	-0.724354	-0.535881	-0.835071	-0.758374	-0.320112	-0.631598	1.82691	0.769089	-0.0285885	0.19095	-0.582825	-0.468709	-0.532829	-0.70149
GABRQ	gamma-aminobutyric acid (GABA) A receptor, theta	-5504	A	230.883	254.247	331.929	234.228	30.4717	34.7476	29.2013	30.2801	83.5249	85.2441	62.309	59.3632	76.608	78.255	201.135	267.966	89.3389	98.7823	31.027	33.0661	56.4319	60.7385	30.4161	34.3893	34.6892	32.0501	30.3858	33.7826	1.55606	1.8233	2.71182	1.59432	-0.736227	-0.68732	-0.750758	-0.738419	-0.12941	-0.109745	-0.372075	-0.405768	-0.208524	-0.189686	1.2158	1.98022	-0.0629091	0.0451029
PSMA3	proteasome subunit alpha 3	-5188	A	772.171	839.678	886.852	992.457	607.559	644.873	722.148	731.992	492.874	522.783	582.82	559.15	658.234	703.308	472.272	411.98	469.732	438.687	528.23	480.129	506.18	446.497	410.723	453.347	449.355	442.832	488.699	461.522	1.26608	1.70569	2.0129	2.70062	0.194101	0.437095	0.940321	1.00442	-0.552745	-0.357974	0.0330004	-0.121143	0.524104	0.817633	-0.686909	-1.07954	-0.703447	-0.905621
GDPD2	glycerophosphodiester phosphodiesterase domain containing 2	-4635	A	240.953	166.28	378.893	357.206	148.054	188.982	168.422	180.049	123.74	120.611	106.445	117.39	129.094	122.6	104.477	90.2782	103.799	95.5316	141.441	148.186	118.199	157.209	150.223	149.182	149.503	165.946	160.445	162.352	1.24214	0.113548	3.32696	2.99918	-0.161922	0.45666	0.145915	0.321652	-0.529407	-0.576696	-0.790792	-0.625369	-0.448488	-0.546636	-0.820534	-1.03514	-0.830788	-0.955741
SNAR-C4	small ILF3/NF90-associated RNA C4	-4211	A	452.071	179.093	211.993	381.143	149.252	141.486	134.397	120.833	152.658	148.022	135.847	158.018	184.642	134.38	154.447	148.765	131.57	136.727	139.546	151.065	150.21	134.945	149.492	147.055	146.044	162.144	139.233	138.862	3.95481	0.14968	0.608285	2.96613	-0.266283	-0.374539	-0.473354	-0.662424	-0.218808	-0.283425	-0.453139	-0.144093	0.227032	-0.473595	-0.193864	-0.273068	-0.512757	-0.440872
CYTL1	cytokine-like 1	-4341	A	87.8891	145.213	89.176	96.049	69.5756	46.1057	53.1325	99.5837	49.1866	57.0622	42.6858	44.1456	41.1889	46.3913	46.1859	43.1031	36.7341	39.1136	60.912	66.5768	40.1629	39.4493	42.5931	40.4344	39.0963	48.171	43.1228	43.9419	1.24569	3.56009	1.29765	1.57514	0.506306	-0.441261	-0.157563	1.71785	-0.316873	0.00109556	-0.579335	-0.520397	-0.63977	-0.429728	-0.438023	-0.562488	-0.819627	-0.723556
CYP26A1	cytochrome P450, family 26, subfamily A, polypeptide 1	-4707	A	106.234	83.4128	147.126	177.308	80.4086	97.9331	66.0627	82.5628	72.1969	64.9848	52.5279	61.9432	60.9093	55.9638	84.5771	71.8697	76.69	78.6302	62.914	54.1099	60.5128	58.8063	61.1101	57.3617	58.5163	62.186	59.8954	63.3762	1.10865	0.279526	2.59427	3.69084	0.170381	0.807062	-0.350818	0.248643	-0.12796	-0.389981	-0.842552	-0.500486	-0.538046	-0.717721	0.321825	-0.139846	0.0352818	0.10577
MIR1272	microRNA 1272	-4645	A	30.8442	22.0849	40.6322	25.6797	16.9051	17.824	19.0813	21.3634	16.565	15.297	16.0891	16.5935	17.67	14.8817	14.597	18.8565	15.7819	16.3526	17.3413	16.4655	22.3431	17.9415	19.7052	23.005	20.133	18.4625	17.1897	18.4895	2.11184	0.469968	3.94655	1.14378	-0.500955	-0.328727	-0.0930502	0.334718	-0.564706	-0.802385	-0.653911	-0.55937	-0.357591	-0.880239	-0.933597	-0.135182	-0.711496	-0.604521
PDGFA	platelet-derived growth factor alpha polypeptide	-4484	A	308.642	245.592	287.981	275.863	190.04	193.872	196.509	196.975	254.066	234.931	206.636	231.135	202.965	213.433	174.303	144.205	157.26	160.201	169.969	166.153	171.422	170.081	187.047	167.406	165.684	185.489	166.505	176.129	2.61986	1.09918	2.12153	1.82926	-0.240655	-0.148234	-0.0846169	-0.0733723	1.30356	0.842056	0.159625	0.750495	0.0710735	0.323551	-0.620202	-1.34612	-1.03125	-0.960304
SYNGR2	synaptogyrin 2	-5519	A	552.294	452.838	443.579	476.526	311.931	292.316	261.601	275.055	416.726	352.47	283.153	307.78	340.686	329.603	344.391	372.036	408.67	406.375	297.975	291.512	319.077	355.735	281.9	257.988	297.875	313.836	306.404	349.538	2.926	1.51245	1.38085	1.84913	-0.490239	-0.769033	-1.20558	-1.01436	0.999192	0.0859344	-0.899258	-0.549245	-0.0815505	-0.239079	-0.0288968	0.36402	0.884696	0.852082
HLA-J	major histocompatibility complex, class I, J (pseudogene)	-4182	A	92.8125	79.8019	75.0737	80.266	60.4521	67.2722	60.0476	55.6925	71.9385	68.5276	62.6125	65.7165	66.2752	67.0813	62.1668	52.8614	57.8153	59.9064	67.9697	63.689	68.1342	68.0617	66.9065	65.3628	62.8489	71.2515	64.2777	65.9043	3.28277	1.6401	1.04314	1.6987	-0.802932	0.0581442	-0.854005	-1.40387	0.647293	0.216644	-0.530171	-0.138271	-0.0677292	0.0340447	-0.586449	-1.76131	-1.13585	-0.871835
MID1IP1	MID1 interacting protein 1	-4230	A	1022.94	644.351	501.917	625.736	420.923	419.078	350.256	361.035	334.328	310.579	233.866	265.395	381.861	293.853	521.903	455.244	374.097	342.014	386.845	379.297	389.364	399.289	367.151	334.979	356.806	411.988	391.56	400.478	4.12044	1.54583	0.577204	1.41924	0.0264043	0.0138546	-0.454169	-0.380867	-0.562486	-0.723997	-1.24569	-1.03127	-0.239239	-0.837738	0.713117	0.259802	-0.292039	-0.510219
FKBP4	FK506 binding protein 4, 59kDa	-4273	A	631.463	1164.74	635.765	778.601	385.09	455.393	362.401	352.065	582.653	579.009	471.532	490.08	385.922	489.348	372.521	399.833	454.236	461.262	414.504	411.082	552.304	456.873	379.954	375.767	432.203	399.155	444.772	463.52	0.859261	4.15	0.88581	1.76722	-0.661054	-0.227229	-0.80106	-0.864844	0.558063	0.535581	-0.127637	-0.0131831	-0.655916	-0.0176969	-0.738611	-0.570076	-0.234365	-0.19101
TSPEAR-AS1	TSPEAR antisense RNA 1	-4252	A	202.464	228.486	191.783	183.952	145.267	122.025	114.287	102.446	151.292	141.249	158.498	166.688	129.723	181.386	111.381	92.3545	102.516	99.6511	107.787	100.994	114.978	103.235	118.361	109.128	107.501	105.287	106.272	111.568	1.93752	2.65832	1.64164	1.4247	0.353101	-0.290722	-0.50508	-0.833079	0.520009	0.241803	0.719607	0.946483	-0.0774664	1.35362	-0.58556	-1.11262	-0.83113	-0.910494
ANKRD34B	ankyrin repeat domain 34B	-4517	A	54.8311	64.2299	70.6903	75.7949	31.9678	35.2996	31.0151	35.138	40.2766	41.4155	41.0342	45.4784	43.7671	55.2753	34.3222	28.3986	31.9058	31.1197	33.494	32.0008	38.4341	42.0663	35.2365	36.3669	39.295	46.6043	51.2734	57.192	0.968857	1.73835	2.26728	2.6852	-0.902998	-0.63022	-0.981003	-0.643451	-0.222742	-0.129504	-0.160717	0.203138	0.063032	1.00522	-0.710239	-1.19522	-0.908081	-0.97244
MYCN	v-myc avian myelocytomatosis viral oncogene neuroblastoma derived homolog	-4583	A	628.688	553.913	514.79	635.708	274.745	519.642	408.394	275.357	376.944	380.437	221.313	229.903	354.293	272.822	344.332	334.17	307.692	337.823	412.984	374.671	386.508	382.437	377.454	279.694	327.042	428.127	409.094	387.102	2.34933	1.63305	1.25829	2.41657	-1.04111	1.30476	0.239117	-1.03525	-0.0621443	-0.0286862	-1.55294	-1.47065	-0.279119	-1.05954	-0.374533	-0.471881	-0.725509	-0.436882
TRAP1	TNF receptor-associated protein 1	-5743	A	996.886	1143.19	830.631	1064.75	511.649	603.32	540.559	512.02	831.913	794.582	765.16	746.364	729.581	780.148	613.149	732.092	640.553	628.049	732.352	705.342	767.627	670.014	619.554	537.145	620.472	678.539	722.616	677.111	1.83418	2.80776	0.727808	2.28579	-1.39492	-0.784873	-1.20253	-1.39245	0.736345	0.487917	0.292123	0.167041	0.0553515	0.391862	-0.719467	0.0720628	-0.537102	-0.620312
HLA-DRA	major histocompatibility complex, class II, DR alpha	-5499	A	63.4059	94.9285	53.5027	86.8199	30.5471	31.4553	30.7902	26.8333	40.6039	39.2399	30.6409	34.8705	33.3136	28.8868	60.4213	70.7774	27.4994	32.1836	29.8183	28.4855	33.2912	30.3775	31.6011	31.0085	27.991	30.2962	27.8346	28.8799	1.29436	3.0278	0.749776	2.5819	-0.512557	-0.462619	-0.499194	-0.71678	0.0404663	-0.0345405	-0.507399	-0.274813	-0.360431	-0.603863	1.13023	1.69972	-0.680155	-0.42257
ZNF551	zinc finger protein 551	-4911	A	210.285	237.645	212.304	242.55	154.847	183.219	170.164	159.437	156.386	155.84	187.104	189.232	186.717	161.096	124.553	149.433	118.378	113.632	140.152	128.741	137.6	133.806	126.266	124.041	129.935	128.422	131.144	121.409	1.47973	2.24899	1.53649	2.38687	-0.0789523	0.718763	0.351702	0.0501059	-0.0356781	-0.051016	0.82799	0.887823	0.817095	0.0967449	-0.930695	-0.231174	-1.10431	-1.23773
PLA2G7	phospholipase A2, group VII (platelet-activating factor acetylhydrolase, plasma)	-4403	A	41.1605	56.4767	61.66	81.1847	32.6043	28.3918	23.1985	46.9984	40.8104	39.2907	29.8367	31.7844	39.13	43.1606	23.1354	21.7002	21.7434	22.3864	23.7519	24.0747	23.5995	23.5142	23.317	23.1029	22.6887	26.1203	22.7741	24.5418	0.578829	1.65643	2.02111	3.39481	-0.0231595	-0.319541	-0.684926	0.989565	0.554191	0.44727	-0.21788	-0.0808499	0.435969	0.719546	-0.689363	-0.79034	-0.787302	-0.742065
LINC00707	long intergenic non-protein coding RNA 707	-4364	A	70.6524	201.176	165.8	27.5828	22.2798	21.1103	21.9713	21.3129	21.714	22.3083	21.7554	19.8285	21.2801	19.708	21.4443	21.9718	19.8285	23.1126	20.0766	22.5618	21.9599	23.1038	24.5461	24.6986	21.7535	21.6804	19.3884	22.7823	0.834948	3.91449	3.07983	-0.181225	-0.306344	-0.333935	-0.313622	-0.329156	-0.319691	-0.305671	-0.318716	-0.364179	-0.329929	-0.367022	-0.326055	-0.313609	-0.364179	-0.286695
GRB14	growth factor receptor-bound protein 14	-4264	A	58.7614	75.3567	60.3945	60.4907	44.8428	39.5022	39.8741	51.0942	53.1146	58.3376	43.6266	47.2518	42.6871	45.0482	36.6402	34.8835	35.1459	34.2322	41.7148	42.7941	33.5174	36.5591	37.9306	34.2158	35.5766	41.1793	38.6309	39.4078	1.41926	3.05769	1.58049	1.58999	0.0450895	-0.482182	-0.445461	0.662287	0.861756	1.37742	-0.0749868	0.282923	-0.167736	0.0653669	-0.764741	-0.938184	-0.912273	-1.00248
GPR143	G protein-coupled receptor 143	-4213	A	531.71	138.922	211.92	327.025	88.1007	95.9389	84.9177	80.9976	114.101	111.348	94.2269	99.3618	164.075	130.986	85.3621	86.1736	82.2857	91.8909	77.9627	73.1849	75.0409	81.7343	85.716	82.1809	77.5699	90.827	78.3494	85.8793	4.34215	0.175059	0.949499	2.17064	-0.364104	-0.280948	-0.397872	-0.439461	-0.0882694	-0.117477	-0.299112	-0.244635	0.441907	0.0908682	-0.393158	-0.384548	-0.425796	-0.323894
CD55	CD55 molecule, decay accelerating factor for complement (Cromer blood group)	-4371	A	59.0829	59.5105	82.4124	55.7473	27.6482	27.7128	25.8477	25.6048	49.5709	49.343	48.8606	45.5237	45.5632	41.9565	26.0707	25.6779	26.2997	26.292	26.0865	26.7846	27.3236	27.4303	26.8448	27.0572	25.7416	26.8692	26.7469	26.0098	1.56015	1.5894	3.15578	1.33201	-0.589833	-0.585417	-0.712981	-0.729596	0.909574	0.893985	0.860991	0.632765	0.635465	0.388783	-0.697726	-0.724597	-0.682069	-0.68259
SNAR-C3	small ILF3/NF90-associated RNA C3	-4212	A	447.332	174.474	210.483	375.3	142.62	143.058	133.032	118.105	153.854	146.587	130.251	157.281	183.838	133.258	157.681	147.88	131.552	138.715	139.745	150.852	145.478	132.994	148.969	144.678	145.155	160.789	141.413	134.981	3.96395	0.10846	0.61726	2.94613	-0.341639	-0.335451	-0.477122	-0.688039	-0.182909	-0.285589	-0.516416	-0.134475	0.240767	-0.473927	-0.128831	-0.267317	-0.498034	-0.396823
AKAP5	A kinase (PRKA) anchor protein 5	-4796	A	33.2765	31.6717	37.3085	27.2023	25.8167	25.346	25.5311	26.0394	21.2305	27.9336	23.4214	25.3541	24.3881	27.6171	21.8644	24.6505	23.1597	23.3981	21.2516	22.6324	24.5769	24.0177	21.4421	18.1801	21.6397	23.4426	22.5053	21.4183	2.13978	1.73138	3.16589	0.593955	0.241311	0.121523	0.168628	0.297992	-0.925827	0.780048	-0.368259	0.123584	-0.12224	0.69951	-0.7645	-0.0554772	-0.434851	-0.374187
MFSD2A	major facilitator superfamily domain containing 2A	-4642	A	260.461	236.894	267.344	298.867	151.627	215.688	205.142	183.475	105.046	101.705	90.4288	90.7771	91.45	92.6496	100.399	105.489	86.5679	80.2477	176.197	177.943	133.361	120.797	174.755	161.956	139.564	148.199	133.398	125.053	1.81637	1.42177	1.93163	2.45944	-0.0059301	1.0667	0.890116	0.527319	-0.785887	-0.841834	-1.03063	-1.0248	-1.01354	-0.993449	-0.86369	-0.778474	-1.09528	-1.20111
LINC01108	long intergenic non-protein coding RNA 1108	-4805	A	526.988	259.918	787.438	43.0233	32.3902	31.0558	30.947	34.3138	34.3754	32.5205	26.1732	27.0211	30.1002	29.2742	28.7829	24.0925	30.6508	26.4292	27.0691	27.088	31.4529	27.5328	34.4186	29.7015	28.7385	29.9647	26.0198	29.8725	2.63433	1.04929	4.18009	-0.23797	-0.301077	-0.308997	-0.309642	-0.28966	-0.289295	-0.300304	-0.337974	-0.332942	-0.314668	-0.31957	-0.322486	-0.350324	-0.311401	-0.336455
TALDO1	transaldolase 1	-4862	A	1627.24	1818.89	914.257	1408.69	1065.32	1006.12	950.084	935.283	908.253	942.932	584.661	709.975	909.297	810.158	801.571	778.661	875.336	904.132	737.375	721.169	625.725	634.039	617.094	502.195	632.294	815.01	730.539	808.046	2.53726	3.19222	0.100675	1.79037	0.61691	0.414622	0.22311	0.17253	0.0801559	0.198667	-1.0257	-0.597447	0.0837237	-0.25508	-0.284426	-0.36272	-0.0323363	0.0660733
ZNF883	zinc finger protein 883	-5439	A	153.962	261.338	277	200.974	52.6388	49.4331	77.2173	32.9147	132.734	132.206	144.159	149.593	82.06	92.6013	105.041	122.29	103.912	116.767	107.471	124.967	105.742	137.545	88.0806	102.333	112.078	136.443	118.066	120.989	0.589492	2.62579	2.92282	1.48105	-1.33201	-1.3928	-0.865896	-1.70606	0.186925	0.176922	0.403594	0.506652	-0.774059	-0.574153	-0.338253	-0.0111322	-0.359661	-0.115869
MET	MET proto-oncogene, receptor tyrosine kinase	-5512	A	60.153	63.03	61.6811	49.0595	41.2584	18.7635	18.1591	21.29	21.9554	24.7067	22.3463	22.7362	27.5622	24.2609	24.891	31.0065	36.969	64.6449	19.5035	20.3273	20.3159	20.0677	19.7111	20.4383	20.7147	19.2911	20.8983	22.8329	2.01622	2.20827	2.11822	1.27569	0.754934	-0.746677	-0.787026	-0.578024	-0.533607	-0.349946	-0.50751	-0.481486	-0.15933	-0.379708	-0.337644	0.0705857	0.468606	2.31606
TRIM37	tripartite motif containing 37	-5010	A	216.839	231.965	283.82	269.581	206.613	158.833	174.354	172.43	155.407	173.183	206.736	200.543	205.144	207.902	137.08	163.191	142.378	146.949	185.168	174.228	182.068	158.741	167.957	180.709	163.007	153.711	159.236	138.606	0.957781	1.38248	2.83849	2.43868	0.670665	-0.670916	-0.235134	-0.289134	-0.767125	-0.267994	0.674119	0.50022	0.629416	0.706831	-1.28171	-0.548571	-1.13296	-1.0046
FGF16	fibroblast growth factor 16	-4236	A	65.4287	43.5606	36.6906	31.0666	25.5717	25.3498	22.9124	22.4537	28.7382	23.443	24.6723	30.7572	24.0636	25.2838	23.9361	30.0556	24.4128	28.5938	20.6865	25.7392	23.6768	25.8417	23.629	21.2923	19.7499	24.4617	22.7993	26.1858	4.32881	1.83052	1.04567	0.403163	-0.224587	-0.249943	-0.528402	-0.580804	0.137158	-0.467776	-0.327337	0.367817	-0.396882	-0.257478	-0.411452	0.287661	-0.356983	0.120667
CLDN3	claudin 3	-5750	A	710.114	612.445	544.67	796.719	234.066	258.636	245.237	226.538	624.541	469.87	356.437	402.019	374.25	376.014	466.721	451.611	318.899	357.788	264.625	218.066	261.904	324.512	317.019	304.741	316.929	311.137	314.826	365.753	2.19969	1.5355	1.07461	2.78863	-1.0376	-0.870507	-0.961628	-1.08878	1.61776	0.565948	-0.20543	0.104538	-0.0842943	-0.0723	0.544538	0.44178	-0.460701	-0.196245
FGF19	fibroblast growth factor 19	-4195	A	155.777	158.745	132.79	128.409	91.5294	114.045	102.866	85.8044	118.719	115.473	77.9136	91.865	92.8849	83.0711	88.5706	82.3206	95.8683	90.6562	84.4277	81.9088	91.6992	90.0857	103.261	107.172	116.297	116.502	109.128	117.089	2.46787	2.61059	1.3624	1.15172	-0.62184	0.460944	-0.0766415	-0.89716	0.685742	0.529636	-1.27663	-0.6057	-0.556654	-1.0286	-0.764131	-1.0647	-0.413182	-0.663833
ZNF724P	zinc finger protein 724, pseudogene	-4999	A	1110	1260.73	1518.24	1210.12	816.144	907.235	939.845	856.576	883.913	907.358	1097.51	1026.36	938.992	932.079	615.739	779.381	616.265	520.642	789.125	741.789	792.196	741.079	842.028	821.408	776.431	724.154	774.964	718.121	1.10373	1.82908	3.06837	1.58556	-0.310477	0.127901	0.284838	-0.115899	0.0156621	0.128494	1.04362	0.701214	0.280733	0.247461	-1.27493	-0.487398	-1.2724	-1.73259
HPS3	Hermansky-Pudlak syndrome 3	-5529	A	773.194	817.548	537.056	825.188	328.653	473.993	519.888	477.969	423.186	418.613	359.685	362.262	352.552	410.69	430.997	411.646	538.487	514.436	250.834	243.479	248.606	259.747	203.411	188.721	205.75	239.072	227.383	238.995	2.09379	2.34461	0.758465	2.38782	-0.420025	0.40185	0.661385	0.424337	0.114546	0.0886864	-0.244546	-0.229975	-0.284883	0.0438832	0.158714	0.0492882	0.766559	0.63055
MC5R	melanocortin 5 receptor	-4650	A	72.8706	40.5078	43.1657	86.9809	36.2188	38.7289	32.8205	33.2794	33.1102	26.7327	30.5399	29.3606	30.0681	29.3308	38.9873	29.0098	27.8748	34.111	37.6898	29.4984	34.6419	36.6033	33.8635	35.7202	31.5983	33.1105	30.0087	30.523	2.83519	0.300087	0.508284	3.9405	-0.0358906	0.160735	-0.30209	-0.266147	-0.279396	-0.778974	-0.480744	-0.57312	-0.5177	-0.575451	0.180974	-0.600597	-0.68951	-0.201005
NOL11	nucleolar protein 11	-5033	A	589.924	723.639	802.007	755.133	668.513	532.445	625.448	580.414	461.981	474.96	489.872	463.655	466.461	452.993	383.331	448.266	427.008	386.158	485.821	450.227	454.277	413.709	413.592	422.443	405.617	388.524	434.203	389.904	0.784215	1.94595	2.62682	2.21957	1.46701	0.284831	1.09285	0.701585	-0.327377	-0.214609	-0.0850561	-0.312832	-0.288455	-0.405461	-1.0107	-0.44653	-0.631228	-0.986132
HACD1	3-hydroxyacyl-CoA dehydratase 1	-5466	A	58.7321	66.5868	81.7678	54.2026	40.473	44.612	44.5976	47.9184	39.4195	46.4113	33.0912	32.2891	32.8408	34.9771	27.4582	29.0467	42.2795	60.4079	32.6974	30.7318	31.9021	35.1884	32.0852	32.2502	37.5012	32.8748	37.613	44.7186	1.36737	1.99412	3.20545	1.00595	-0.0895676	0.240691	0.239547	0.50452	-0.173633	0.384264	-0.678584	-0.742587	-0.698562	-0.528098	-1.12806	-1.0013	0.0545789	1.50109
SHANK2	SH3 and multiple ankyrin repeat domains 2	-4920	A	100.192	85.053	82.3739	97.6054	69.6004	79.573	80.7288	70.8542	74.7352	71.8824	68.1828	69.794	70.5273	70.7709	63.7549	54.1004	57.3793	52.8506	69.5639	68.0299	62.5881	57.6911	67.7378	67.0769	58.4847	62.8008	61.5082	64.091	2.68215	1.33798	1.10012	2.45245	-0.0339937	0.851432	0.954049	0.0773246	0.421902	0.168619	-0.159854	-0.0168077	0.0483011	0.0699341	-0.552992	-1.41017	-1.11905	-1.52114
RPL22L1	ribosomal protein L22-like 1	-4717	A	109.583	120.176	113.807	196.481	108.553	87.4732	76.9857	83.9243	80.7508	75.1296	64.8905	74.4981	73.385	105.555	76.2657	64.9152	70.4653	70.1208	70.9921	71.4394	68.8439	65.003	66.9669	67.1597	63.265	75.4719	81.9894	71.9931	0.946328	1.34041	1.10345	4.17911	0.908011	0.123786	-0.266374	-0.00824067	-0.126303	-0.335423	-0.716343	-0.358917	-0.400328	0.796454	-0.293157	-0.715424	-0.508947	-0.521761
FAM101B	family with sequence similarity 101, member B	-4351	A	220.426	470.855	239.48	223.018	226.401	163.442	143.275	140.039	112.136	120.517	87.393	93.5188	105.507	98.522	68.1297	102.736	67.0544	59.6386	116.735	108.506	124.195	129.365	120.653	102.026	102.395	113.376	116.14	105.098	1.03323	4.19515	1.2738	1.06596	1.10867	0.313759	0.0591258	0.0182705	-0.334029	-0.228222	-0.64644	-0.569096	-0.417737	-0.505926	-0.889658	-0.452721	-0.903234	-0.996867
SNORD91A	small nucleolar RNA, C/D box 91A	-4850	A	20.6306	19.4484	37.3392	35.8378	19.4607	15.7655	16.5855	15.6641	12.9688	17.6435	16.4766	17.0473	14.544	19.6281	15.3986	18.8583	11.9051	13.4815	15.0688	14.4527	17.0556	14.5186	13.673	15.637	17.1839	13.6599	12.704	14.0097	0.562383	0.357829	3.45328	3.19353	0.359951	-0.279379	-0.137512	-0.296921	-0.763269	0.045542	-0.156348	-0.0576024	-0.490728	0.388919	-0.342866	0.25573	-0.947303	-0.674559
RNASEH2B	ribonuclease H2, subunit B	-4716	A	82.877	94.4075	124.617	129.881	52.8047	82.682	81.268	68.3677	65.5559	65.8234	62.4252	63.0694	67.2817	75.8656	83.2965	79.7111	49.7751	46.8658	52.0014	55.177	55.7964	57.831	62.9656	58.411	62.7343	79.3417	68.2521	69.8605	0.593637	1.18957	2.75088	3.02295	-0.960591	0.583555	0.510478	-0.156247	-0.301569	-0.287748	-0.463376	-0.430082	-0.212378	0.231263	0.615316	0.430014	-1.11717	-1.26753
ME1	malic enzyme 1, NADP(+)-dependent, cytosolic	-4555	A	126.159	86.3907	145.623	198.434	49.5648	37.1209	57.417	66.2502	34.4403	48.1047	32.346	33.1692	38.1605	47.0155	52.3668	44.2741	71.0054	62.6013	57.3848	57.8668	117.427	77.9057	46.7952	42.9396	55.4122	49.2371	86.5021	88.754	1.54278	0.483509	2.0612	3.46786	-0.49738	-0.828832	-0.28823	-0.0529502	-0.900233	-0.536272	-0.956017	-0.934089	-0.801142	-0.565282	-0.422745	-0.638301	0.0737072	-0.150141
SRSF7	serine/arginine-rich splicing factor 7	-5050	A	621.155	463.85	753.831	705.741	397.559	463.473	469.464	469.791	356.711	399.575	473.418	470.061	435.643	433.259	258.77	300.983	278.997	248.565	347.571	333.423	356.177	305.053	292.944	282.828	298.258	338.384	316.557	288.938	1.76738	0.518135	2.82104	2.43912	-0.00831927	0.51514	0.562719	0.565319	-0.332716	0.00768938	0.594123	0.567459	0.294128	0.275194	-1.11052	-0.775284	-0.949887	-1.19156
EPPK1	epiplakin 1	-4744	A	115.137	98.0937	152.095	114.334	60.2502	66.7331	75.1809	71.577	85.1638	82.3909	94.7434	91.9791	82.5267	80.3916	74.3002	82.5484	72.8954	95.9953	86.7298	80.8796	88.4386	94.7725	86.3997	78.4125	85.9122	87.1698	86.0963	75.6264	1.6082	0.620555	3.7498	1.56164	-1.57238	-1.19671	-0.707182	-0.916022	-0.1287	-0.289383	0.426413	0.266229	-0.281514	-0.405238	-0.75822	-0.280256	-0.839621	0.498957
GDA	guanine deaminase	-4255	A	37.5414	50.1611	41.4667	31.2951	25.504	24.6609	23.6657	22.3648	34.4191	35.6541	29.7542	32.3372	26.8835	25.3007	23.838	23.993	21.9473	23.9301	24.1819	23.2258	24.3526	25.7202	25.0758	24.467	24.4561	25.6986	24.534	25.0437	1.48723	3.43586	2.09335	0.522735	-0.37147	-0.501661	-0.65532	-0.856203	1.00512	1.19582	0.284803	0.683656	-0.158459	-0.40287	-0.62872	-0.604784	-0.92067	-0.614494
RASSF3	Ras association (RalGDS/AF-6) domain family member 3	-4260	A	378.525	505.295	409.396	376.955	287.215	216.487	311.459	335.312	248.52	269.561	270.913	264.544	228.581	233.569	98.0953	104.701	134.195	163.473	218.124	221.839	137.645	121.441	183.571	180.834	178.422	203.827	182.632	177.523	1.47683	2.80192	1.79952	1.46043	0.522402	-0.216905	0.775808	1.02514	0.117934	0.337871	0.351999	0.285424	-0.090484	-0.0383492	-1.45441	-1.38537	-1.07707	-0.771042
IMPA2	inositol(myo)-1(or 4)-monophosphatase 2	-5688	A	299.051	373.461	282.37	337.142	210.754	239.826	211.276	192.106	253.972	259.951	259.542	255.525	259.582	279.175	177.707	182.474	168.36	183.715	184.143	193.853	185.17	194.312	203.291	195.344	193.59	197.216	193.909	197.672	1.41291	2.87826	1.08442	2.16304	-0.325902	0.246612	-0.315612	-0.693124	0.525186	0.642936	0.63487	0.555763	0.63566	1.02151	-0.97669	-0.882815	-1.16076	-0.858375
LGALS14	lectin, galactoside-binding, soluble, 14	-4309	A	28.7777	72.0606	34.8842	45.1488	22.7473	22.3539	22.8139	24.0762	23.5596	21.5427	21.5914	25.2882	24.3078	21.2409	23.304	20.7873	21.5865	21.7635	22.579	24.1871	23.2308	23.7074	25.2227	27.6636	23.4168	23.9268	23.3059	21.5009	0.246141	4.55684	0.854307	1.87659	-0.354455	-0.393635	-0.347815	-0.222098	-0.273553	-0.474422	-0.46957	-0.101392	-0.199033	-0.504474	-0.299005	-0.549653	-0.470059	-0.452435
PDCD10	programmed cell death 10	-5190	A	145.04	165.811	154.352	185.488	121.379	121.566	133.17	132.709	112.863	134.614	127.363	133.284	121.928	121.751	102.296	92.3843	104.726	111.254	97.1314	92.7782	99.3945	97.9101	80.3118	95.0236	94.8581	104.515	102.598	97.5306	1.1513	2.01298	1.53759	2.82925	0.169767	0.177524	0.658891	0.639771	-0.183522	0.718814	0.417999	0.663613	0.19252	0.185194	-0.621865	-1.03305	-0.521057	-0.25025
USP2	ubiquitin specific peptidase 2	-4288	A	165.481	259.084	155.366	215.66	81.1777	105.467	82.2371	85.2068	130.227	139.893	107.62	106.109	118.901	125.911	147.951	162.101	124.129	113.173	131.329	131.449	120.457	127.217	111.315	97.3936	110.956	126.016	117.633	126.424	0.974154	3.50807	0.700317	2.33254	-1.30802	-0.650472	-1.27934	-1.19895	0.0197911	0.281468	-0.592204	-0.633102	-0.286821	-0.0970327	0.499604	0.882648	-0.145292	-0.441869
YARS	tyrosyl-tRNA synthetase	-4641	A	478.585	403.38	486.129	535.019	319.743	457.309	394.175	289.473	220.728	244.686	202.692	202.511	225.784	228.843	206.469	292.575	266.851	243.047	310.602	295.515	308.305	247.708	281.146	313.181	323.229	255.898	311.978	292.929	1.90687	1.06363	1.99146	2.53964	0.12587	1.66831	0.960433	-0.213533	-0.984331	-0.715707	-1.18657	-1.18859	-0.927644	-0.893341	-1.14421	-0.178754	-0.467189	-0.73408
SNORA71C	small nucleolar RNA, H/ACA box 71C	-5525	A	1393.39	1615	1364.58	1732.78	1320.15	1104.98	866.815	897.677	945.878	1012.06	961.726	1072.46	985.212	1082.7	1047.27	862.033	1134.75	1180.44	924.95	937.505	834.764	961.707	789.416	457.572	801.113	1093.71	1053.72	1055.23	1.34723	2.22485	1.23313	2.69128	1.0572	0.205057	-0.738123	-0.615904	-0.425018	-0.162918	-0.362254	0.0762775	-0.269245	0.116838	-0.0234688	-0.757063	0.322959	0.503915
RAB20	RAB20, member RAS oncogene family	-4864	A	187.106	231.899	116.728	142.36	104.279	98.3389	113.877	100.918	116.162	123.31	78.6051	88.7894	94.909	80.7975	93.1886	99.9404	109.284	130.998	91.8312	96.8566	100.767	80.6215	83.8971	81.9233	105.039	99.4969	90.149	112.155	2.41824	3.80647	0.237041	1.03144	-0.148783	-0.332879	0.148676	-0.252953	0.219516	0.44104	-0.944475	-0.62884	-0.43918	-0.876527	-0.492497	-0.283244	0.00632844	0.679313
PSMD5	proteasome 26S subunit, non-ATPase 5	-4867	A	479.318	497.119	362.154	395.133	246.166	286.047	374.309	381.923	297.43	317.496	301.749	264.402	352.928	286.66	237.177	235.942	277.421	286.366	256.271	256.447	253.25	258.186	209.205	207.607	238.599	227.946	250.158	232.956	2.49316	2.73443	0.905157	1.35214	-0.666889	-0.126362	1.06991	1.1731	0.0279221	0.299878	0.0864558	-0.41973	0.78011	-0.118048	-0.788726	-0.805465	-0.243278	-0.122045
ABCB6	ATP-binding cassette, sub-family B (MDR/TAP), member 6 (Langereis blood group)	-5552	A	161.944	162.811	187.03	156.676	112.595	142.17	142.997	126.667	104.389	102.783	101.687	109.801	98.0134	96.0342	135.944	147.066	118.43	118.207	90.6833	87.8441	94.0086	94.7876	92.8588	89.2235	90.2315	94.2715	92.7774	94.547	1.68182	1.71353	2.59905	1.48923	-0.1225	0.958822	0.98907	0.391995	-0.422551	-0.481269	-0.521344	-0.224672	-0.65565	-0.728017	0.731199	1.13784	0.0908527	0.082684
UPK1A	uroplakin 1A	-5765	A	202.608	168.468	142.457	181.022	96.5848	98.567	98.3639	80.3239	167.87	142.965	128.941	129.167	117.169	133.53	106.099	95.7603	104.231	105.147	98.7466	97.6316	98.6787	103.194	112.537	96.2021	100.908	101.428	97.5946	98.8665	2.84528	1.69667	0.821559	2.11904	-0.721772	-0.655081	-0.661914	-1.26886	1.67658	0.83864	0.366823	0.374429	-0.0292384	0.521225	-0.401673	-0.749509	-0.464508	-0.433718
FXYD7	FXYD domain containing ion transport regulator 7	-4955	A	302.639	263.538	191.584	244.403	286.58	111.846	100.498	94.0441	156.877	138.32	120.341	133.379	135.03	128.912	110.586	89.1546	105.617	103.836	110.645	99.2793	97.6905	101.822	130.867	116.85	109.363	114.934	98.3849	106.678	2.74752	2.08932	0.87812	1.76722	2.47718	-0.464113	-0.655131	-0.763778	0.293885	-0.0184777	-0.321123	-0.101644	-0.0738595	-0.176845	-0.485324	-0.846082	-0.568976	-0.59895
SCARNA27	small Cajal body-specific RNA 27	-4379	A	60.1058	67.2965	60.9012	64.4123	45.9396	42.4252	43.2234	43.7782	37.354	37.8625	63.7524	42.7112	44.6248	50.3291	35.6419	45.1314	27.5938	36.2732	33.0348	42.4416	44.0857	43.4532	34.276	47.0978	37.1952	37.0875	37.37	38.6082	1.56365	2.28086	1.64298	1.99318	0.150695	-0.199846	-0.120225	-0.0648941	-0.70565	-0.654928	1.92737	-0.171311	0.0195463	0.588504	-0.876416	0.0700753	-1.67915	-0.813456
FHL2	four and a half LIM domains 2	-4972	A	190.03	144.698	189.314	179.503	134.052	156.082	137.177	154.203	107.892	108.384	118.057	119.713	124.184	121.955	92.6596	89.4576	85.7999	88.9971	118.772	123.624	99.5761	104.569	103.554	99.2305	94.0742	113.811	103.045	96.6993	2.35413	0.799226	2.32957	1.99304	0.434084	1.1897	0.54128	1.12526	-0.46322	-0.44634	-0.11455	-0.0577575	0.0955965	0.0191549	-0.985696	-1.09553	-1.22099	-1.11132
[truncated: 4,890 more rows]
[truncated: 17 more columns]
