# Supplementary material for: Signal requirement for cortical potential of transplantable human neuroepithelial stem cells
Source: Nat Commun. 2022 May 23;13:2844. doi: 10.1038/s41467-022-29839-8 (PMC9126949; doi:10.1038/s41467-022-29839-8)
Supplement: Supplementary file 4 — Source Data [file 41467_2022_29839_MOESM4_ESM.zip › Supplementary_table_Arrayvalues.xlsx]

## Sheet: cluster.enrichGO.sigGenes.reord
Cluster	ID	Description	GeneRatio	BgRatio	pvalue	p.adjust	qvalue	geneID	geneCount	geneNum_cluster	GeneRatio_percent	BgRatio_percent	Fold_enrichment
cluster.A	GO:0008150	biological_process	968/968	15490/17396	5.22157e-51	3.05253e-47	2.53273e-47	NAT2/CDH3/CD24/SH2B3/HCN4/TIMM23/CHAF1A/APELA/GJC1/AP1M2/MUC12/UST/PPIF/G3BP1/ADGRG2/CEBPZ/AASS/LPCAT3/RCL1/ALG3/MPHOSPH6/CDK7/TRIB1/POP7/ZMPSTE24/PRSS16/ZNF267/B3GALT5/CCL26/CDS1/LYPLA1/IFI30/TOMM40/MAD2L2/CDX4/FST/MYBBP1A/NOP56/PRDX4/HTATIP2/ARFGEF1/SORBS1/MTHFS/POLR3G/IGF2BP3/SPINT2/B3GNT2/ADCY1/POLQ/STAG2/CTSC/MTHFD2/RPP40/HCP5/WDR3/MMP24/AFG3L2/SLC27A2/RBPMS/RCC1/PIM2/LECT1/WDR5/CHEK1/FOXN3/…	968	968	1	0.890435	1.12305
cluster.A	GO:0009987	cellular process	905/968	14013/17396	8.96433e-32	2.62027e-28	2.17408e-28	NAT2/CDH3/CD24/SH2B3/HCN4/TIMM23/CHAF1A/APELA/GJC1/AP1M2/MUC12/UST/PPIF/G3BP1/ADGRG2/CEBPZ/AASS/LPCAT3/RCL1/ALG3/MPHOSPH6/CDK7/TRIB1/POP7/ZMPSTE24/ZNF267/B3GALT5/CCL26/CDS1/LYPLA1/IFI30/TOMM40/MAD2L2/CDX4/FST/MYBBP1A/NOP56/PRDX4/HTATIP2/ARFGEF1/SORBS1/MTHFS/POLR3G/IGF2BP3/SPINT2/B3GNT2/ADCY1/POLQ/STAG2/CTSC/MTHFD2/RPP40/WDR3/MMP24/AFG3L2/SLC27A2/RBPMS/RCC1/PIM2/LECT1/WDR5/CHEK1/FOXN3/PLA2G16/PSIP…	905	968	0.934917	0.80553	1.16062
cluster.A	GO:0071704	organic substance metabolic process	686/968	9760/17396	1.93291e-22	3.7666e-19	3.12521e-19	CDH3/CD24/TIMM23/CHAF1A/MUC12/UST/PPIF/G3BP1/CEBPZ/AASS/LPCAT3/RCL1/ALG3/MPHOSPH6/CDK7/TRIB1/POP7/ZMPSTE24/PRSS16/ZNF267/B3GALT5/CCL26/CDS1/LYPLA1/TOMM40/MAD2L2/CDX4/FST/MYBBP1A/NOP56/PRDX4/HTATIP2/ARFGEF1/SORBS1/MTHFS/POLR3G/IGF2BP3/SPINT2/B3GNT2/ADCY1/POLQ/STAG2/CTSC/MTHFD2/RPP40/WDR3/MMP24/AFG3L2/SLC27A2/RBPMS/PIM2/LECT1/WDR5/CHEK1/FOXN3/PLA2G16/PSIP1/WDHD1/SUPT16H/IRAK3/DDX20/CHML/PDCD10/GLB1…	686	968	0.708678	0.561049	1.26313
cluster.A	GO:0008152	metabolic process	743/968	10957/17396	2.79106e-21	4.07914e-18	3.38453e-18	NAT2/CDH3/CD24/TIMM23/CHAF1A/MUC12/UST/PPIF/G3BP1/CEBPZ/AASS/LPCAT3/RCL1/ALG3/MPHOSPH6/CDK7/TRIB1/POP7/ZMPSTE24/PRSS16/ZNF267/B3GALT5/CCL26/CDS1/LYPLA1/IFI30/TOMM40/MAD2L2/CDX4/FST/MYBBP1A/NOP56/PRDX4/HTATIP2/ARFGEF1/SORBS1/MTHFS/POLR3G/IGF2BP3/SPINT2/B3GNT2/ADCY1/POLQ/STAG2/CTSC/MTHFD2/RPP40/WDR3/MMP24/AFG3L2/SLC27A2/RBPMS/RCC1/PIM2/LECT1/WDR5/CHEK1/FOXN3/PLA2G16/PSIP1/WDHD1/SUPT16H/IRAK3/DDX20/…	743	968	0.767562	0.629857	1.21863
cluster.A	GO:0044238	primary metabolic process	660/968	9448/17396	1.06207e-19	1.24177e-16	1.03032e-16	CD24/TIMM23/CHAF1A/MUC12/UST/PPIF/G3BP1/CEBPZ/AASS/LPCAT3/RCL1/ALG3/MPHOSPH6/CDK7/TRIB1/POP7/ZMPSTE24/PRSS16/ZNF267/B3GALT5/CCL26/CDS1/LYPLA1/TOMM40/MAD2L2/CDX4/FST/MYBBP1A/NOP56/PRDX4/HTATIP2/ARFGEF1/SORBS1/MTHFS/POLR3G/IGF2BP3/SPINT2/B3GNT2/ADCY1/POLQ/STAG2/CTSC/MTHFD2/RPP40/WDR3/MMP24/AFG3L2/SLC27A2/RBPMS/PIM2/LECT1/WDR5/CHEK1/FOXN3/PLA2G16/PSIP1/WDHD1/SUPT16H/IRAK3/DDX20/CHML/PDCD10/GLB1L3/NA…	660	968	0.681818	0.543113	1.25539
cluster.A	GO:0044237	cellular metabolic process	661/968	9490/17396	2.27651e-19	2.21808e-16	1.84038e-16	NAT2/CDH3/CD24/TIMM23/CHAF1A/MUC12/UST/PPIF/G3BP1/CEBPZ/AASS/LPCAT3/RCL1/ALG3/MPHOSPH6/CDK7/TRIB1/POP7/ZMPSTE24/ZNF267/B3GALT5/CCL26/CDS1/LYPLA1/TOMM40/MAD2L2/CDX4/FST/MYBBP1A/NOP56/PRDX4/HTATIP2/ARFGEF1/SORBS1/MTHFS/POLR3G/IGF2BP3/SPINT2/B3GNT2/ADCY1/POLQ/STAG2/CTSC/MTHFD2/RPP40/WDR3/AFG3L2/SLC27A2/RBPMS/PIM2/LECT1/WDR5/CHEK1/FOXN3/PLA2G16/PSIP1/WDHD1/SUPT16H/IRAK3/DDX20/CHML/PDCD10/NACC1/MTFR2/…	661	968	0.682851	0.545528	1.25173
cluster.A	GO:0044699	single-organism process	818/968	12659/17396	3.9071e-19	3.26299e-16	2.70736e-16	NAT2/CDH3/CD24/SH2B3/HCN4/TIMM23/CHAF1A/APELA/GJC1/AP1M2/MUC12/UST/PPIF/G3BP1/ADGRG2/AASS/LPCAT3/ALG3/CDK7/TRIB1/ZMPSTE24/ZNF267/B3GALT5/CCL26/CDS1/LYPLA1/IFI30/TOMM40/MAD2L2/CDX4/FST/MYBBP1A/PRDX4/HTATIP2/ARFGEF1/SORBS1/MTHFS/POLR3G/IGF2BP3/SPINT2/B3GNT2/ADCY1/POLQ/STAG2/CTSC/MTHFD2/MMP24/AFG3L2/SLC27A2/RBPMS/RCC1/PIM2/LECT1/WDR5/CHEK1/FOXN3/PLA2G16/WDHD1/WIF1/SUPT16H/IRAK3/DDX20/PDCD10/GPR176/X…	818	968	0.845041	0.727696	1.16126
cluster.A	GO:0006807	nitrogen compound metabolic process	459/968	6197/17396	6.05738e-15	4.42643e-12	3.67269e-12	CHAF1A/UST/PPIF/G3BP1/CEBPZ/AASS/LPCAT3/RCL1/MPHOSPH6/CDK7/TRIB1/POP7/ZNF267/CDS1/LYPLA1/MAD2L2/CDX4/FST/MYBBP1A/NOP56/PRDX4/HTATIP2/MTHFS/POLR3G/IGF2BP3/B3GNT2/ADCY1/POLQ/STAG2/MTHFD2/RPP40/WDR3/RBPMS/PIM2/WDR5/CHEK1/FOXN3/PLA2G16/PSIP1/WDHD1/SUPT16H/IRAK3/DDX20/NACC1/CDCA5/ADCY8/TOE1/ESCO1/MB21D1/RPL39L/HRASLS5/GSTO2/EARS2/NR2C2AP/M1AP/TRIM71/ZFP42/PPARGC1B/JMY/CPT1A/CARNMT1/PARP1/PRICKLE1/ZNF4…	459	968	0.474174	0.356231	1.33108
cluster.A	GO:0044763	single-organism cellular process	748/968	11516/17396	7.04773e-15	4.57789e-12	3.79835e-12	CDH3/CD24/SH2B3/HCN4/TIMM23/CHAF1A/APELA/GJC1/AP1M2/MUC12/UST/PPIF/G3BP1/ADGRG2/AASS/LPCAT3/ALG3/CDK7/TRIB1/ZMPSTE24/B3GALT5/CCL26/CDS1/LYPLA1/IFI30/TOMM40/MAD2L2/CDX4/FST/MYBBP1A/PRDX4/HTATIP2/ARFGEF1/SORBS1/MTHFS/SPINT2/B3GNT2/ADCY1/POLQ/STAG2/CTSC/MTHFD2/MMP24/AFG3L2/SLC27A2/RBPMS/RCC1/PIM2/LECT1/WDR5/CHEK1/FOXN3/PLA2G16/WDHD1/WIF1/SUPT16H/IRAK3/DDX20/PDCD10/GPR176/MTFR2/CDCA5/OIP5/MFSD3/ADCY8…	748	968	0.772727	0.661991	1.16728
cluster.A	GO:0044710	single-organism metabolic process	390/968	5059/17396	1.05229e-14	6.15172e-12	5.10418e-12	NAT2/CDH3/CD24/CHAF1A/MUC12/UST/PPIF/AASS/LPCAT3/ALG3/CDK7/TRIB1/B3GALT5/CCL26/CDS1/LYPLA1/IFI30/MAD2L2/MYBBP1A/PRDX4/HTATIP2/ARFGEF1/SORBS1/MTHFS/B3GNT2/ADCY1/POLQ/STAG2/MTHFD2/SLC27A2/WDR5/CHEK1/PLA2G16/SUPT16H/IRAK3/DDX20/PDCD10/MTFR2/CDCA5/ADCY8/OSBPL10/MB21D1/NUS1/HRASLS5/GSTO2/GYLTL1B/PLIN2/EARS2/GOLT1A/COL4A4/PPARGC1B/JMY/CPT1A/CR2/CARNMT1/PARP1/CTBP2/CTH/ADRA2A/CTPS1/DPPA2/CYB5A/CYP2B6/CY…	390	968	0.402893	0.290814	1.3854
cluster.A	GO:0034641	cellular nitrogen compound metabolic process	438/968	5896/17396	3.30584e-14	1.75691e-11	1.45773e-11	CHAF1A/PPIF/G3BP1/CEBPZ/AASS/LPCAT3/RCL1/MPHOSPH6/CDK7/TRIB1/POP7/ZNF267/CDS1/MAD2L2/CDX4/FST/MYBBP1A/NOP56/HTATIP2/MTHFS/POLR3G/IGF2BP3/ADCY1/POLQ/STAG2/MTHFD2/RPP40/WDR3/RBPMS/PIM2/WDR5/CHEK1/FOXN3/PLA2G16/PSIP1/WDHD1/SUPT16H/IRAK3/DDX20/NACC1/CDCA5/ADCY8/TOE1/ESCO1/MB21D1/RPL39L/HRASLS5/GSTO2/EARS2/NR2C2AP/M1AP/TRIM71/ZFP42/PPARGC1B/JMY/CPT1A/CARNMT1/PARP1/PRICKLE1/ZNF480/CTBP2/CTH/ADRA2A/CTPS…	438	968	0.452479	0.338928	1.33503
cluster.A	GO:0044711	single-organism biosynthetic process	157/968	1573/17396	1.4806e-13	7.21298e-11	5.98473e-11	CDH3/UST/LPCAT3/CDS1/MAD2L2/SORBS1/MTHFS/B3GNT2/ADCY1/STAG2/MTHFD2/SLC27A2/WDR5/PLA2G16/DDX20/ADCY8/MB21D1/NUS1/GSTO2/EARS2/PPARGC1B/CTH/ADRA2A/CTPS1/SPTSSB/DNA2/DPH2/EIF5A/ENO1/HS3ST5/GPC4/FGF2/FGFR4/ALDOC/SIRT1/ATP6V0A2/PDSS1/SGMS1/GARS/GART/AMD1/PHGDH/GCH1/GCNT2/GLS2/NMRK2/COQ2/GCLC/GCLM/GLP1R/GMDS/PIGW/MRPL15/GSTP1/TFCP2L1/PSAT1/HMBS/HRH2/HSD11B2/HSD17B4/APOC1/IDO1/FADS3/MAT2A/MC5R/ME1/MRE11A…	157	968	0.16219	0.0904231	1.79368
cluster.A	GO:0006082	organic acid metabolic process	118/968	1067/17396	3.05055e-13	1.37181e-10	1.13821e-10	UST/AASS/LPCAT3/LYPLA1/PRDX4/MTHFS/B3GNT2/MTHFD2/SLC27A2/PLA2G16/GSTO2/EARS2/CPT1A/CARNMT1/CTH/CTPS1/CYB5A/CYP2B6/CYP26A1/AARS/UGT3A2/DNMT3B/ENO1/HS3ST5/GPC4/FGFR4/ALDOC/PSME4/SIRT1/SLC7A8/ICMT/HACL1/GARS/GART/PHGDH/GCH1/GCSH/GLS2/GCLC/GCLM/SLC27A6/CYP2S1/PSAT1/HSD17B4/IARS/APOC1/IDO1/FADS3/ME1/PGAM4/MTHFD1/ATIC/OAT/HSD17B12/LARS/AZIN1/PDHB/PDK3/ENPP1/PFAS/ATP8B1/PFKP/PGAM1/PKM/PLSCR1/CYTL1/PPAT/…	118	968	0.121901	0.0613359	1.98743
cluster.A	GO:0019752	carboxylic acid metabolic process	107/968	932/17396	4.15399e-13	1.71902e-10	1.4263e-10	UST/AASS/LPCAT3/LYPLA1/PRDX4/MTHFS/MTHFD2/SLC27A2/PLA2G16/GSTO2/EARS2/CPT1A/CARNMT1/CTH/CTPS1/CYB5A/CYP2B6/CYP26A1/AARS/UGT3A2/DNMT3B/ENO1/FGFR4/ALDOC/PSME4/SIRT1/SLC7A8/ICMT/HACL1/GARS/GART/PHGDH/GCH1/GCSH/GLS2/GCLC/GCLM/SLC27A6/CYP2S1/PSAT1/HSD17B4/IARS/APOC1/IDO1/FADS3/ME1/PGAM4/MTHFD1/ATIC/OAT/HSD17B12/LARS/AZIN1/PDHB/PDK3/PFAS/ATP8B1/PFKP/PGAM1/PKM/PLSCR1/PPAT/ACOXL/PSMA3/PSMB3/PSMB6/PSMD1/P…	107	968	0.110537	0.0535755	2.0632
cluster.A	GO:0006520	cellular amino acid metabolic process	60/968	387/17396	4.41076e-13	1.71902e-10	1.4263e-10	AASS/LPCAT3/PRDX4/MTHFS/MTHFD2/PLA2G16/EARS2/CARNMT1/CTH/CTPS1/AARS/DNMT3B/PSME4/SLC7A8/ICMT/GARS/GART/PHGDH/GCH1/GCSH/GLS2/GCLC/GCLM/PSAT1/IARS/IDO1/MTHFD1/ATIC/OAT/LARS/AZIN1/PFAS/PLSCR1/PPAT/PSMA3/PSMB3/PSMB6/PSMD1/PSMD5/PSMD7/PYCR1/BCAT1/MCCC2/SLC6A6/TARS/WARS/CAD/AIMP2/AGMAT/SLC25A32/SLC7A5/CARS/GPT2/YARS/CBS/SLC7A7/MARS2/EEF1E1/PTDSS1/GFPT2	60	968	0.0619835	0.0222465	2.78621
cluster.A	GO:0043436	oxoacid metabolic process	116/968	1049/17396	5.0035e-13	1.82815e-10	1.51685e-10	UST/AASS/LPCAT3/LYPLA1/PRDX4/MTHFS/B3GNT2/MTHFD2/SLC27A2/PLA2G16/GSTO2/EARS2/CPT1A/CARNMT1/CTH/CTPS1/CYB5A/CYP2B6/CYP26A1/AARS/UGT3A2/DNMT3B/ENO1/HS3ST5/GPC4/FGFR4/ALDOC/PSME4/SIRT1/SLC7A8/ICMT/HACL1/GARS/GART/PHGDH/GCH1/GCSH/GLS2/GCLC/GCLM/SLC27A6/CYP2S1/PSAT1/HSD17B4/IARS/APOC1/IDO1/FADS3/ME1/PGAM4/MTHFD1/ATIC/OAT/HSD17B12/LARS/AZIN1/PDHB/PDK3/ENPP1/PFAS/ATP8B1/PFKP/PGAM1/PKM/PLSCR1/CYTL1/PPAT/…	116	968	0.119835	0.0603012	1.98727
cluster.A	GO:0071840	cellular component organization or biogenesis	422/968	5743/17396	1.06222e-12	3.6528e-10	3.03079e-10	CDH3/CD24/TIMM23/CHAF1A/GJC1/AP1M2/MUC12/PPIF/G3BP1/AASS/RCL1/MPHOSPH6/ZMPSTE24/CCL26/LYPLA1/TOMM40/MAD2L2/NOP56/PRDX4/ARFGEF1/SORBS1/SPINT2/B3GNT2/ADCY1/POLQ/STAG2/WDR3/AFG3L2/RCC1/PIM2/LECT1/WDR5/CHEK1/PSIP1/WDHD1/SUPT16H/IRAK3/DDX20/PDCD10/NACC1/MTFR2/CDCA5/OIP5/ESCO1/TRIM6/EARS2/SYT2/COL4A4/M1AP/RTP1/ZFP42/PPARGC1B/JMY/GRPEL2/CPT1A/PARP1/CTH/CLDN19/ADRA2A/CTSV/CPNE9/DPPA2/SH3D19/SRFBP1/MARVEL…	422	968	0.43595	0.330133	1.32053
cluster.A	GO:0043170	macromolecule metabolic process	566/968	8302/17396	3.45149e-12	1.12097e-09	9.30087e-10	CDH3/CD24/TIMM23/CHAF1A/MUC12/UST/PPIF/G3BP1/CEBPZ/RCL1/ALG3/MPHOSPH6/CDK7/TRIB1/POP7/ZMPSTE24/PRSS16/ZNF267/B3GALT5/CCL26/LYPLA1/TOMM40/MAD2L2/CDX4/FST/MYBBP1A/NOP56/PRDX4/HTATIP2/ARFGEF1/SORBS1/POLR3G/IGF2BP3/SPINT2/B3GNT2/ADCY1/POLQ/STAG2/CTSC/RPP40/WDR3/MMP24/AFG3L2/RBPMS/PIM2/LECT1/WDR5/CHEK1/FOXN3/PSIP1/WDHD1/SUPT16H/IRAK3/DDX20/CHML/PDCD10/NACC1/CDCA5/ADCY8/TOE1/ESCO1/NUS1/RPL39L/TRIM6/GYL…	566	968	0.584711	0.477236	1.2252
cluster.A	GO:0009058	biosynthetic process	413/968	5653/17396	6.12774e-12	1.854e-09	1.5383e-09	CDH3/CHAF1A/MUC12/UST/CEBPZ/LPCAT3/ALG3/CDK7/TRIB1/ZNF267/B3GALT5/CDS1/MAD2L2/CDX4/FST/MYBBP1A/HTATIP2/ARFGEF1/SORBS1/MTHFS/POLR3G/IGF2BP3/B3GNT2/ADCY1/POLQ/STAG2/MTHFD2/SLC27A2/RBPMS/PIM2/WDR5/CHEK1/FOXN3/PLA2G16/PSIP1/SUPT16H/IRAK3/DDX20/NACC1/ADCY8/ESCO1/MB21D1/NUS1/RPL39L/GSTO2/GYLTL1B/EARS2/NR2C2AP/PQLC3/TRIM71/ZFP42/PPARGC1B/JMY/PARP1/PRICKLE1/ZNF480/CTBP2/CTH/ADRA2A/CTPS1/DPPA2/SRFBP1/ZNF4…	413	968	0.426653	0.32496	1.31294
cluster.A	GO:1901576	organic substance biosynthetic process	408/968	5570/17396	6.3428e-12	1.854e-09	1.5383e-09	CDH3/CHAF1A/MUC12/UST/CEBPZ/LPCAT3/ALG3/CDK7/TRIB1/ZNF267/B3GALT5/CDS1/MAD2L2/CDX4/FST/MYBBP1A/HTATIP2/ARFGEF1/SORBS1/MTHFS/POLR3G/IGF2BP3/B3GNT2/ADCY1/POLQ/STAG2/MTHFD2/SLC27A2/RBPMS/PIM2/WDR5/CHEK1/FOXN3/PLA2G16/PSIP1/SUPT16H/IRAK3/DDX20/NACC1/ADCY8/ESCO1/MB21D1/NUS1/RPL39L/GSTO2/GYLTL1B/EARS2/NR2C2AP/PQLC3/TRIM71/ZFP42/PPARGC1B/JMY/PARP1/PRICKLE1/ZNF480/CTBP2/CTH/ADRA2A/CTPS1/DPPA2/SRFBP1/ZNF4…	408	968	0.421488	0.320189	1.31637
cluster.A	GO:0044260	cellular macromolecule metabolic process	530/968	7690/17396	8.02807e-12	2.14942e-09	1.78341e-09	CD24/TIMM23/CHAF1A/MUC12/UST/PPIF/CEBPZ/RCL1/ALG3/MPHOSPH6/CDK7/TRIB1/POP7/ZMPSTE24/ZNF267/B3GALT5/CCL26/LYPLA1/TOMM40/MAD2L2/CDX4/FST/MYBBP1A/NOP56/PRDX4/HTATIP2/ARFGEF1/SORBS1/POLR3G/IGF2BP3/SPINT2/B3GNT2/ADCY1/POLQ/STAG2/CTSC/RPP40/WDR3/AFG3L2/RBPMS/PIM2/LECT1/WDR5/CHEK1/FOXN3/PSIP1/WDHD1/SUPT16H/IRAK3/DDX20/CHML/PDCD10/NACC1/CDCA5/ADCY8/TOE1/ESCO1/NUS1/RPL39L/TRIM6/GYLTL1B/EARS2/NR2C2AP/M1AP/…	530	968	0.547521	0.442056	1.23858
cluster.A	GO:0042254	ribosome biogenesis	40/968	212/17396	8.08882e-12	2.14942e-09	1.78341e-09	RCL1/MPHOSPH6/NOP56/WDR3/SRFBP1/PDCD11/RRP1B/RRS1/BOP1/SIRT1/GTPBP4/DCAF13/NOL11/UTP20/GNL2/EIF6/NCL/NOP2/NIP7/NOP16/NOP58/HEATR1/SDAD1/SHQ1/BRIX1/LSG1/NOP10/TSR1/WDR12/EXOSC5/TFB2M/MRPL11/NOL6/C1QBP/UTP15/RPF2/MPV17L2/RRP36/DDX21/NOLC1	40	968	0.0413223	0.0121867	3.39077
cluster.A	GO:0044249	cellular biosynthetic process	399/968	5479/17396	3.35665e-11	8.53172e-09	7.07892e-09	CDH3/CHAF1A/MUC12/UST/CEBPZ/LPCAT3/ALG3/CDK7/TRIB1/ZNF267/B3GALT5/CDS1/MAD2L2/CDX4/FST/MYBBP1A/HTATIP2/ARFGEF1/SORBS1/MTHFS/POLR3G/IGF2BP3/B3GNT2/ADCY1/POLQ/STAG2/MTHFD2/SLC27A2/RBPMS/PIM2/WDR5/CHEK1/FOXN3/PLA2G16/PSIP1/SUPT16H/IRAK3/DDX20/NACC1/ADCY8/ESCO1/MB21D1/NUS1/RPL39L/GSTO2/GYLTL1B/EARS2/NR2C2AP/TRIM71/ZFP42/PPARGC1B/JMY/PARP1/PRICKLE1/ZNF480/CTBP2/CTH/ADRA2A/CTPS1/DPPA2/SRFBP1/ZNF483/AAR…	399	968	0.41219	0.314957	1.30872
cluster.A	GO:0034660	ncRNA metabolic process	56/968	400/17396	1.62442e-10	3.93112e-08	3.26172e-08	RCL1/MPHOSPH6/POP7/NOP56/RPP40/WDR3/DDX20/EARS2/TRIM71/SRFBP1/AARS/PDCD11/RRP1B/RRS1/BOP1/SIRT1/DCAF13/NOL11/GARS/UTP20/IARS/METTL1/NCL/NOP2/LARS/NOP58/TRMT6/PUS7/NSUN2/RPP25/PIWIL2/HEATR1/SHQ1/NOP10/TRMT1/WDR12/EXOSC5/TFB2M/NOL6/TARS/WARS/WDR77/AIMP2/QTRTD1/CARS/UTP15/RPF2/POLR1B/NIFK/YARS/PNPT1/RRP36/DDX21/NOLC1/MARS2/EEF1E1	56	968	0.0578512	0.0229938	2.51595
cluster.A	GO:0046483	heterocycle metabolic process	385/968	5304/17396	1.68112e-10	3.93112e-08	3.26172e-08	CHAF1A/PPIF/G3BP1/CEBPZ/RCL1/MPHOSPH6/CDK7/TRIB1/POP7/ZNF267/MAD2L2/CDX4/FST/MYBBP1A/NOP56/PRDX4/HTATIP2/MTHFS/POLR3G/ADCY1/POLQ/STAG2/MTHFD2/RPP40/WDR3/RBPMS/PIM2/WDR5/CHEK1/FOXN3/PSIP1/WDHD1/SUPT16H/IRAK3/DDX20/NACC1/CDCA5/ADCY8/TOE1/ESCO1/MB21D1/EARS2/NR2C2AP/M1AP/TRIM71/ZFP42/PPARGC1B/JMY/PARP1/PRICKLE1/ZNF480/CTBP2/CTH/ADRA2A/CTPS1/DPPA2/SRFBP1/ZNF483/AARS/ZNF600/RNF168/DCP2/OLIG3/ZNF525/DNA…	385	968	0.397727	0.304898	1.30446
cluster.A	GO:0048519	negative regulation of biological process	316/968	4172/17396	2.02318e-10	4.54903e-08	3.77441e-08	CDH3/CD24/PPIF/G3BP1/CDK7/TRIB1/LYPLA1/IFI30/MAD2L2/CDX4/FST/MYBBP1A/PRDX4/HTATIP2/ARFGEF1/IGF2BP3/SPINT2/POLQ/STAG2/PIM2/LECT1/CHEK1/FOXN3/PLA2G16/WIF1/IRAK3/DDX20/PDCD10/NACC1/TRIM6/KDF1/TRIM71/PPARGC1B/JMY/PARP1/PRICKLE1/A2ML1/CST1/CST4/CTBP2/CTH/ADRA2A/CTSV/CYP26A1/AARS/CD55/DAPK1/RNF168/OLIG3/DIAPH1/DNMT1/DNMT3B/DPP4/DUSP5/E2F3/ENO1/NRK/EPHA1/ERBB3/F2RL1/UNC5B/DDIAS/UCMA/HS3ST5/FGF2/FGFR2/FH…	316	968	0.326446	0.239825	1.36118
cluster.A	GO:0044281	small molecule metabolic process	203/968	2402/17396	2.14487e-10	4.64403e-08	3.85323e-08	NAT2/UST/PPIF/AASS/LPCAT3/CDS1/LYPLA1/PRDX4/SORBS1/MTHFS/B3GNT2/ADCY1/MTHFD2/SLC27A2/WDR5/PLA2G16/ADCY8/MB21D1/NUS1/GSTO2/PLIN2/EARS2/CPT1A/CARNMT1/CTH/ADRA2A/CTPS1/CYB5A/CYP2B6/CYP26A1/AARS/UGT3A2/DNMT3B/ENO1/ALDH1B1/HS3ST5/GPC4/FGF2/FGFR4/FHL2/ALDOC/PSME4/SIRT1/SLC7A8/ICMT/ATP6V0A2/PDSS1/FUT2/SGMS1/SAMHD1/REXO2/HACL1/GARS/GART/AMD1/PHGDH/GCH1/GCSH/GLS2/NMRK2/COQ2/GCLC/SMPDL3B/GCLM/GLP1R/GMDS/SL…	203	968	0.209711	0.138078	1.51879
cluster.A	GO:1901360	organic cyclic compound metabolic process	397/968	5525/17396	2.76655e-10	5.77616e-08	4.79258e-08	CDH3/CHAF1A/PPIF/G3BP1/CEBPZ/RCL1/MPHOSPH6/CDK7/TRIB1/POP7/ZNF267/MAD2L2/CDX4/FST/MYBBP1A/NOP56/PRDX4/HTATIP2/MTHFS/POLR3G/ADCY1/POLQ/STAG2/MTHFD2/RPP40/WDR3/SLC27A2/RBPMS/PIM2/WDR5/CHEK1/FOXN3/PSIP1/WDHD1/SUPT16H/IRAK3/DDX20/NACC1/CDCA5/ADCY8/TOE1/ESCO1/MB21D1/EARS2/NR2C2AP/M1AP/TRIM71/ZFP42/PPARGC1B/JMY/PARP1/PRICKLE1/ZNF480/CTBP2/CTH/ADRA2A/CTPS1/DPPA2/SRFBP1/CYP2B6/ZNF483/AARS/ZNF600/RNF168/D…	397	968	0.410124	0.317602	1.29132
cluster.A	GO:0006261	DNA-dependent DNA replication	26/968	118/17396	1.18134e-09	2.38142e-07	1.97591e-07	POLQ/STAG2/DNA2/STRA13/ORC6/MCM3/MCM4/MCM5/MCM7/MRE11A/ORC1/POLE/POLE2/C10orf2/BLM/TERF1/TFAM/E2F8/SLC25A33/MCM8/CCNE1/TICRR/MGME1/HELB/GINS1/CDC6	26	968	0.0268595	0.00678317	3.95973
cluster.A	GO:0006725	cellular aromatic compound metabolic process	381/968	5320/17396	1.42948e-09	2.78557e-07	2.31124e-07	CDH3/CHAF1A/PPIF/G3BP1/CEBPZ/RCL1/MPHOSPH6/CDK7/TRIB1/POP7/ZNF267/MAD2L2/CDX4/FST/MYBBP1A/NOP56/HTATIP2/MTHFS/POLR3G/ADCY1/POLQ/STAG2/MTHFD2/RPP40/WDR3/RBPMS/PIM2/WDR5/CHEK1/FOXN3/PSIP1/WDHD1/SUPT16H/IRAK3/DDX20/NACC1/CDCA5/ADCY8/TOE1/ESCO1/MB21D1/EARS2/NR2C2AP/M1AP/TRIM71/ZFP42/PPARGC1B/JMY/PARP1/PRICKLE1/ZNF480/CTBP2/CTH/ADRA2A/CTPS1/DPPA2/SRFBP1/ZNF483/AARS/ZNF600/RNF168/DCP2/OLIG3/ZNF525/DNA2…	381	968	0.393595	0.305817	1.28703
cluster.A	GO:0065007	biological regulation	674/968	10564/17396	1.92226e-09	3.62501e-07	3.00773e-07	CDH3/CD24/SH2B3/HCN4/APELA/GJC1/AP1M2/MUC12/PPIF/G3BP1/ADGRG2/CEBPZ/LPCAT3/CDK7/TRIB1/ZNF267/CCL26/CDS1/LYPLA1/IFI30/MAD2L2/CDX4/FST/MYBBP1A/PRDX4/HTATIP2/ARFGEF1/SORBS1/POLR3G/IGF2BP3/SPINT2/ADCY1/POLQ/STAG2/CTSC/MMP24/AFG3L2/RBPMS/RCC1/PIM2/LECT1/WDR5/CHEK1/FOXN3/PLA2G16/PSIP1/WDHD1/WIF1/SUPT16H/IRAK3/DDX20/CHML/PDCD10/GPR176/NACC1/CDCA5/ADCY8/ESCO1/MB21D1/NUS1/SLC16A10/CLC/TRIM6/GYLTL1B/PLIN2/…	674	968	0.696281	0.607266	1.14658
cluster.A	GO:0006260	DNA replication	43/968	284/17396	2.02764e-09	3.70424e-07	3.07347e-07	CHAF1A/POLQ/STAG2/CHEK1/SUPT16H/ESCO1/ADRA2A/DNA2/STRA13/SIRT1/GTPBP4/ORC6/GLI1/ID3/MCM3/MCM4/MCM5/MCM7/MRE11A/NASP/ORC1/DTL/PDGFA/POLE/POLE2/NOP10/C10orf2/BLM/TERF1/TERT/TFAM/DSCC1/E2F8/GRHL2/SLC25A33/MCM8/CCNE1/TICRR/MGME1/HELB/GINS1/CDC6/CDC25A	43	968	0.0444215	0.0163256	2.72097
cluster.A	GO:0065008	regulation of biological quality	254/968	3259/17396	2.10779e-09	3.73398e-07	3.09815e-07	CDH3/CD24/SH2B3/HCN4/GJC1/PPIF/CCL26/IFI30/PRDX4/ARFGEF1/ADCY1/PIM2/PDCD10/ADCY8/NUS1/SLC16A10/GYLTL1B/PLIN2/TC2N/KDF1/SYT2/TRIM71/SLC31A1/PPARGC1B/JMY/CPT1A/PARP1/CST4/SYT6/ADRA2A/CYP26A1/AARS/CD55/TMEM64/DIAPH1/DNA2/DSG2/TOR1A/EMP2/SLC29A1/STOM/F2RL1/JMJD1C/FGF2/FGFR4/SHANK2/UNC13A/RAP1GAP2/NBEAL2/SIRT1/SLC7A8/HEY2/SLC39A14/ATP6V0A2/GTPBP4/LPAR3/CARHSP1/SLC7A11/MPV17L/GABRA5/SYT14/GABRB3/GABRP/…	254	968	0.262397	0.187342	1.40063
cluster.A	GO:0022613	ribonucleoprotein complex biogenesis	48/968	340/17396	2.5431e-09	4.37264e-07	3.62806e-07	RCL1/MPHOSPH6/NOP56/WDR3/PSIP1/DDX20/SRFBP1/PDCD11/RRP1B/RRS1/BOP1/SIRT1/GTPBP4/NOCT/DCAF13/NOL11/NUFIP1/UTP20/GRB7/GNL2/EIF6/NCL/NOP2/NIP7/NOP16/NOP58/PIH1D1/HEATR1/SDAD1/SHQ1/BRIX1/LSG1/NOP10/TSR1/WDR12/EXOSC5/TFB2M/MRPL11/NOL6/C1QBP/WDR77/UTP15/RPF2/MPV17L2/RRP36/TICRR/DDX21/NOLC1	48	968	0.0495868	0.0195447	2.53709
cluster.A	GO:0016072	rRNA metabolic process	29/968	149/17396	2.86732e-09	4.78925e-07	3.97372e-07	RCL1/MPHOSPH6/NOP56/WDR3/SRFBP1/PDCD11/RRP1B/RRS1/BOP1/SIRT1/DCAF13/NOL11/UTP20/NCL/NOP2/NOP58/HEATR1/SHQ1/NOP10/WDR12/EXOSC5/TFB2M/NOL6/UTP15/RPF2/NIFK/RRP36/DDX21/NOLC1	29	968	0.0299587	0.00856519	3.49773
cluster.A	GO:0016043	cellular component organization	397/968	5624/17396	3.25244e-09	5.28161e-07	4.38224e-07	CDH3/CD24/TIMM23/CHAF1A/GJC1/AP1M2/MUC12/PPIF/G3BP1/AASS/ZMPSTE24/CCL26/LYPLA1/TOMM40/MAD2L2/PRDX4/ARFGEF1/SORBS1/SPINT2/B3GNT2/ADCY1/POLQ/STAG2/AFG3L2/RCC1/PIM2/LECT1/WDR5/CHEK1/PSIP1/WDHD1/SUPT16H/IRAK3/DDX20/PDCD10/NACC1/MTFR2/CDCA5/OIP5/ESCO1/TRIM6/EARS2/SYT2/COL4A4/M1AP/RTP1/ZFP42/PPARGC1B/JMY/GRPEL2/CPT1A/PARP1/CTH/CLDN19/ADRA2A/CTSV/CPNE9/DPPA2/SH3D19/MARVELD2/DAZL/RNF168/DIAPH1/DIAPH2/DNA…	397	968	0.410124	0.323293	1.26858
cluster.A	GO:1901564	organonitrogen compound metabolic process	171/968	1999/17396	3.47227e-09	5.48619e-07	4.55199e-07	UST/PPIF/AASS/LPCAT3/CDS1/PRDX4/MTHFS/IGF2BP3/B3GNT2/ADCY1/MTHFD2/PLA2G16/ADCY8/RPL39L/HRASLS5/GSTO2/EARS2/TRIM71/CPT1A/CARNMT1/CTH/ADRA2A/CTPS1/AARS/DAPK1/DAZL/SPTSSB/DNMT3B/EIF1AX/EIF4G1/EIF5A/RPL22L1/ENO1/ETF1/HS3ST5/GPC4/FGF2/ABCF1/ALDOC/UNC13A/PSME4/SLC7A8/ICMT/ATP6V0A2/SGMS1/SAMHD1/GARS/GART/AMD1/PHGDH/GCH1/GCNT2/GCSH/GLS2/NMRK2/GCLC/SMPDL3B/GCLM/GLP1R/GRB7/MRPL15/DDX25/GSTP1/PSAT1/HMBS/HMO…	171	968	0.176653	0.114911	1.5373
cluster.A	GO:0006364	rRNA processing	28/968	144/17396	5.48515e-09	8.3958e-07	6.96614e-07	RCL1/MPHOSPH6/NOP56/WDR3/SRFBP1/PDCD11/RRP1B/RRS1/BOP1/SIRT1/DCAF13/NOL11/UTP20/NCL/NOP2/NOP58/HEATR1/SHQ1/NOP10/WDR12/EXOSC5/TFB2M/NOL6/UTP15/RPF2/RRP36/DDX21/NOLC1	28	968	0.0289256	0.00827777	3.49438
cluster.A	GO:0006139	nucleobase-containing compound metabolic process	367/968	5140/17396	5.60103e-09	8.3958e-07	6.96614e-07	CHAF1A/PPIF/G3BP1/CEBPZ/RCL1/MPHOSPH6/CDK7/TRIB1/POP7/ZNF267/MAD2L2/CDX4/FST/MYBBP1A/NOP56/HTATIP2/POLR3G/ADCY1/POLQ/STAG2/RPP40/WDR3/RBPMS/PIM2/WDR5/CHEK1/FOXN3/PSIP1/WDHD1/SUPT16H/IRAK3/DDX20/NACC1/CDCA5/ADCY8/TOE1/ESCO1/MB21D1/EARS2/NR2C2AP/M1AP/TRIM71/ZFP42/PPARGC1B/JMY/PARP1/PRICKLE1/ZNF480/CTBP2/CTH/ADRA2A/CTPS1/DPPA2/SRFBP1/ZNF483/AARS/ZNF600/RNF168/DCP2/OLIG3/ZNF525/DNA2/DNMT1/DNMT3B/E2F3…	367	968	0.379132	0.29547	1.28315
cluster.A	GO:0048523	negative regulation of cellular process	287/968	3843/17396	1.01553e-08	1.4842e-06	1.23147e-06	PPIF/G3BP1/CDK7/TRIB1/LYPLA1/IFI30/MAD2L2/CDX4/FST/MYBBP1A/PRDX4/HTATIP2/ARFGEF1/IGF2BP3/SPINT2/POLQ/STAG2/PIM2/LECT1/CHEK1/FOXN3/PLA2G16/WIF1/IRAK3/DDX20/PDCD10/NACC1/TRIM6/KDF1/TRIM71/PPARGC1B/JMY/PARP1/PRICKLE1/A2ML1/CST1/CST4/CTBP2/CTH/ADRA2A/CTSV/CYP26A1/AARS/CD55/DAPK1/RNF168/OLIG3/DIAPH1/DNMT1/DNMT3B/DPP4/DUSP5/E2F3/ENO1/NRK/EPHA1/ERBB3/F2RL1/UNC5B/DDIAS/UCMA/FGF2/FGFR2/FHL2/FKBP4/SHANK2/R…	287	968	0.296488	0.220913	1.3421
cluster.A	GO:1901605	alpha-amino acid metabolic process	37/968	241/17396	1.85723e-08	2.64814e-06	2.1972e-06	AASS/LPCAT3/PRDX4/MTHFS/MTHFD2/PLA2G16/CARNMT1/CTH/CTPS1/DNMT3B/ICMT/GART/PHGDH/GCH1/GCSH/GLS2/GCLC/GCLM/PSAT1/IDO1/MTHFD1/ATIC/OAT/AZIN1/PFAS/PLSCR1/PPAT/PYCR1/MCCC2/CAD/AGMAT/SLC25A32/GPT2/CBS/SLC7A7/PTDSS1/GFPT2	37	968	0.0382231	0.0138538	2.75904
cluster.A	GO:0006259	DNA metabolic process	85/968	824/17396	2.26393e-08	3.13643e-06	2.60235e-06	CHAF1A/CDK7/MAD2L2/MYBBP1A/POLQ/STAG2/CHEK1/SUPT16H/CDCA5/ESCO1/JMY/PARP1/ADRA2A/RNF168/DNA2/DNMT1/DNMT3B/STRA13/FANCA/FANCD2/FGFR4/PSME4/SIRT1/GTPBP4/ORC6/GJA1/GLI1/RNF212/ASTE1/HELLS/HMGB3/HSPD1/ID3/GEN1/MCM3/MCM4/MCM5/MCM7/MRE11A/MSH2/MYC/NASP/NME1/ORC1/DTL/PDGFA/PHB/CYCS/POLE/POLE2/INO80D/PIWIL2/RFWD3/RIF1/VRTN/NOP10/PRKDC/C10orf2/EXOSC5/BEND3/PRDM14/BLM/TERF1/TERT/TFAM/SUMO1/UNG/XRCC2/DSCC1/…	85	968	0.0878099	0.0473672	1.85381
cluster.A	GO:0008283	cell proliferation	155/968	1813/17396	2.30698e-08	3.13643e-06	2.60235e-06	CDH3/CD24/CDK7/TRIB1/CCL26/IFI30/PRDX4/POLR3G/PIM2/LECT1/CHEK1/PDCD10/NACC1/CLC/KDF1/TRIM71/CR2/CSE1L/CTBP2/ADRA2A/CTPS1/CTSV/DPPA2/CD55/DNMT1/DOCK2/DPP4/E2F3/EIF5A/EMP2/NRK/EPHA1/ERBB3/F2RL1/FANCA/FAM83B/GPC4/FGF2/FGFR2/FGFR4/FLT1/BOP1/FRAT2/SIRT1/ICMT/HEY2/GTPBP4/GCNT2/DAZAP1/GJA1/UTP20/GLI1/DYNAP/GRPR/GSTP1/HELLS/HLA-A/HLA-G/HMOX1/HSPD1/ID1/IL12RB2/IDO1/IRF6/JARID2/KCNA1/KDR/LCK/LYN/EPCAM/MCM7…	155	968	0.160124	0.104219	1.53641
cluster.A	GO:1901566	organonitrogen compound biosynthetic process	114/968	1224/17396	2.69192e-08	3.57658e-06	2.96755e-06	UST/CDS1/MTHFS/IGF2BP3/B3GNT2/ADCY1/MTHFD2/ADCY8/RPL39L/GSTO2/EARS2/TRIM71/CTH/ADRA2A/CTPS1/AARS/DAPK1/DAZL/SPTSSB/EIF1AX/EIF4G1/EIF5A/RPL22L1/ETF1/HS3ST5/GPC4/ABCF1/ATP6V0A2/SGMS1/GARS/GART/AMD1/PHGDH/GCH1/GCNT2/GLS2/NMRK2/GCLC/GCLM/GLP1R/GRB7/MRPL15/DDX25/GSTP1/PSAT1/HMBS/HRH2/IARS/IDO1/EIF6/MAT2A/MC5R/ME1/MTHFD1/ATIC/NME1/NPR2/OAT/YBX2/LARS/AZIN1/SLC25A39/PFAS/PKM/PLSCR1/CYTL1/PPAT/MRPL16/SLC2…	114	968	0.117769	0.070361	1.67378
cluster.A	GO:0071294	cellular response to zinc ion	9/968	16/17396	3.95735e-08	5.14104e-06	4.26561e-06	MT1A/MT1B/MT1E/MT1F/MT1G/MT1H/MT1M/MT1X/MT2A	9	968	0.00929752	0.000919752	10.1087
cluster.A	GO:0048522	positive regulation of cellular process	314/968	4366/17396	7.76216e-08	9.86469e-06	8.1849e-06	CDH3/CD24/SH2B3/PPIF/CEBPZ/CDK7/TRIB1/CCL26/MAD2L2/CDX4/MYBBP1A/ARFGEF1/SORBS1/ADCY1/STAG2/CTSC/RBPMS/PIM2/WDR5/CHEK1/PSIP1/WIF1/SUPT16H/IRAK3/DDX20/PDCD10/NACC1/CDCA5/ADCY8/TRIM6/KDF1/SYT2/TRIM71/PPARGC1B/JMY/CPT1A/PARP1/PRICKLE1/CCBE1/CTBP2/CTH/ADRA2A/CPNE9/DPPA2/SH3D19/CD55/DAPK1/DAZL/RNF168/TMEM64/DNA2/DNMT1/DNMT3B/DOCK2/DPP4/DUSP5/TOR1A/E2F3/EIF4G1/EIF5A/STRA13/EMP2/RAB12/NRK/STOM/EPHA1/ERBB…	314	968	0.32438	0.250977	1.29247
cluster.A	GO:0034470	ncRNA processing	38/968	269/17396	1.14665e-07	1.42624e-05	1.18338e-05	RCL1/MPHOSPH6/POP7/NOP56/RPP40/WDR3/SRFBP1/AARS/PDCD11/RRP1B/RRS1/BOP1/SIRT1/DCAF13/NOL11/UTP20/METTL1/NCL/NOP2/NOP58/TRMT6/PUS7/NSUN2/RPP25/HEATR1/SHQ1/NOP10/TRMT1/WDR12/EXOSC5/TFB2M/NOL6/QTRTD1/UTP15/RPF2/RRP36/DDX21/NOLC1	38	968	0.0392562	0.0154633	2.53866
cluster.A	GO:0044283	small molecule biosynthetic process	59/968	520/17396	1.47409e-07	1.79532e-05	1.48961e-05	UST/CDS1/MTHFS/MTHFD2/SLC27A2/WDR5/NUS1/CTH/ENO1/FGF2/FGFR4/ALDOC/SIRT1/PDSS1/SGMS1/GART/PHGDH/GCH1/GLS2/COQ2/PSAT1/HSD17B4/APOC1/IDO1/FADS3/PGAM4/MTHFD1/ATIC/OAT/PCK2/HSD17B12/CYB5R2/COQ3/PGAM1/PKM/PLCG2/PRPS1/PTAFR/NLN/PTPN2/PYCR1/MID1IP1/BCAT1/ACSM3/TALDO1/TKT/TPI1/UGP2/XBP1/CAD/FA2H/LPCAT1/ELOVL7/SLC44A4/GPT2/CBR1/CBS/PCYT1B/FGF19	59	968	0.0609504	0.0298919	2.03903
cluster.A	GO:0022402	cell cycle process	112/968	1237/17396	1.59442e-07	1.90224e-05	1.57832e-05	CDK7/MAD2L2/MYBBP1A/STAG2/RCC1/PIM2/CHEK1/FOXN3/CDCA5/OIP5/ESCO1/M1AP/TRIM71/ZFP42/JMY/DAZL/DIAPH2/DNA2/STRA13/FANCA/FANCD2/DDIAS/SKA3/FGFR2/WDR43/PSME4/RRS1/ORC6/CD2AP/PHGDH/RNF212/HELLS/HSPA2/CCDC18/GEN1/IRF6/MAD2L1/MCM3/MCM4/MCM5/MCM7/MRE11A/MSH2/TRIM37/MYB/MYBL2/MYC/ORC1/DTL/PIM1/POLE/POLE2/PPAT/HAUS6/NSUN2/NCAPG2/ZWILCH/PIWIL2/RFWD3/MIS18BP1/NDC1/TXLNG/PRKCB/PRKCQ/PRKDC/RCC2/PSMA3/PSMB3/PSMB…	112	968	0.115702	0.0711083	1.62713
cluster.A	GO:0032502	developmental process	375/968	5444/17396	2.58747e-07	3.02527e-05	2.51012e-05	CDH3/CD24/SH2B3/APELA/GJC1/TRIB1/ZNF267/MAD2L2/CDX4/FST/MYBBP1A/PRDX4/HTATIP2/ARFGEF1/IGF2BP3/SPINT2/B3GNT2/ADCY1/POLQ/STAG2/CTSC/MMP24/AFG3L2/LECT1/WDR5/CHEK1/WIF1/IRAK3/DDX20/PDCD10/NUS1/CLC/KDF1/SYT2/COL4A4/M1AP/TRIM71/ZFP42/PPARGC1B/CPT1A/CR2/PARP1/PRICKLE1/HAPLN3/CCBE1/CTBP2/CTSV/CPNE9/DPPA2/SH3D19/SHISA3/MARVELD2/AARS/TMTC3/DAZL/RNF168/OLIG3/TMEM64/DIAPH1/DIAPH2/DNMT3B/DOCK2/DSG2/DUSP5/TOR1…	375	968	0.387397	0.312946	1.2379
cluster.A	GO:0032501	multicellular organismal process	439/968	6566/17396	3.88017e-07	4.44774e-05	3.69037e-05	CDH3/CD24/SH2B3/HCN4/APELA/GJC1/ADGRG2/TRIB1/ZNF267/MAD2L2/CDX4/FST/MYBBP1A/PRDX4/HTATIP2/ARFGEF1/SORBS1/POLR3G/IGF2BP3/SPINT2/B3GNT2/ADCY1/POLQ/STAG2/MMP24/AFG3L2/LECT1/WDR5/WIF1/IRAK3/DDX20/PDCD10/ADCY8/MB21D1/NUS1/RPL39L/CLC/TRIM6/TC2N/KDF1/SYT2/COL4A4/M1AP/TRIM71/RTP1/ZFP42/PPARGC1B/CR2/PTCHD1/PARP1/PRICKLE1/HAPLN3/CST1/CST4/CCBE1/CLDN19/ADRA2A/CTSV/CPNE9/DPPA2/SHISA3/MARVELD2/TDRP/AARS/CD55/…	439	968	0.453512	0.377443	1.20154
cluster.A	GO:0090304	nucleic acid metabolic process	323/968	4590/17396	4.24891e-07	4.77675e-05	3.96335e-05	CHAF1A/G3BP1/CEBPZ/RCL1/MPHOSPH6/CDK7/TRIB1/POP7/ZNF267/MAD2L2/CDX4/FST/MYBBP1A/NOP56/HTATIP2/POLR3G/POLQ/STAG2/RPP40/WDR3/RBPMS/PIM2/WDR5/CHEK1/FOXN3/PSIP1/WDHD1/SUPT16H/IRAK3/DDX20/NACC1/CDCA5/TOE1/ESCO1/EARS2/NR2C2AP/M1AP/TRIM71/ZFP42/PPARGC1B/JMY/PARP1/PRICKLE1/ZNF480/CTBP2/CTH/ADRA2A/DPPA2/SRFBP1/ZNF483/AARS/ZNF600/RNF168/DCP2/OLIG3/ZNF525/DNA2/DNMT1/DNMT3B/E2F3/MYRFL/EIF4G1/STRA13/ENO1/ETF1…	323	968	0.333678	0.263854	1.26463
cluster.A	GO:0044767	single-organism developmental process	369/968	5367/17396	4.37639e-07	4.82724e-05	4.00525e-05	CDH3/CD24/SH2B3/APELA/GJC1/TRIB1/ZNF267/MAD2L2/CDX4/FST/MYBBP1A/PRDX4/HTATIP2/ARFGEF1/SPINT2/B3GNT2/ADCY1/POLQ/STAG2/CTSC/MMP24/AFG3L2/LECT1/WDR5/CHEK1/WIF1/IRAK3/DDX20/PDCD10/NUS1/CLC/KDF1/SYT2/COL4A4/M1AP/TRIM71/ZFP42/PPARGC1B/CPT1A/CR2/PARP1/PRICKLE1/HAPLN3/CCBE1/CTBP2/CTSV/CPNE9/DPPA2/SH3D19/SHISA3/MARVELD2/AARS/TMTC3/DAZL/RNF168/OLIG3/TMEM64/DIAPH1/DIAPH2/DNMT3B/DOCK2/DSG2/DUSP5/TOR1A/PHC1/E…	369	968	0.381198	0.308519	1.23557
cluster.A	GO:0000082	G1/S transition of mitotic cell cycle	34/968	241/17396	5.45037e-07	5.90053e-05	4.89577e-05	CDK7/RCC1/PIM2/CDCA5/TRIM71/PSME4/ORC6/MCM3/MCM4/MCM5/MCM7/MYB/ORC1/PIM1/POLE/POLE2/PPAT/RFWD3/PRKDC/PSMA3/PSMB3/PSMB6/PSMD1/PSMD5/PSMD7/PTPN6/BCAT1/BID/JADE1/MCM8/CCNE1/PKMYT1/CDC6/CDC25A	34	968	0.035124	0.0138538	2.53534
cluster.A	GO:0003333	amino acid transmembrane transport	15/968	61/17396	8.61402e-07	8.99648e-05	7.46453e-05	SLC25A26/SLC7A8/SLC7A11/SLC38A2/SLC38A4/SLC13A3/SLC6A6/SLC6A9/SLC7A1/SLC7A5/SLC38A1/SLC7A3/SLC43A1/SLC7A7/SLC38A5	15	968	0.0154959	0.00350655	4.41912
cluster.A	GO:0048518	positive regulation of biological process	348/968	5044/17396	8.70335e-07	8.99648e-05	7.46453e-05	CDH3/CD24/SH2B3/PPIF/CEBPZ/CDK7/TRIB1/CCL26/MAD2L2/CDX4/FST/MYBBP1A/ARFGEF1/SORBS1/POLR3G/ADCY1/STAG2/CTSC/MMP24/RBPMS/RCC1/PIM2/WDR5/CHEK1/PSIP1/WIF1/SUPT16H/IRAK3/DDX20/CHML/PDCD10/NACC1/CDCA5/ADCY8/MB21D1/TRIM6/KDF1/SYT2/TRIM71/PPARGC1B/JMY/CPT1A/CR2/PARP1/PRICKLE1/CCBE1/CTBP2/CTH/ADRA2A/CPNE9/DPPA2/SH3D19/CD55/DAPK1/TMEM30B/DAZL/DENND2C/RNF168/TMEM64/DNA2/DNMT1/DNMT3B/DOCK2/DPP4/DUSP5/TOR1A/E…	348	968	0.359504	0.289952	1.23988
cluster.A	GO:0000278	mitotic cell cycle	90/968	966/17396	8.7718e-07	8.99648e-05	7.46453e-05	CDK7/MAD2L2/STAG2/RCC1/PIM2/CHEK1/FOXN3/CDCA5/OIP5/ESCO1/TRIM71/DNA2/E2F3/STRA13/NRK/SKA3/FGFR2/WDR43/PSME4/RRS1/SIRT1/ORC6/CD2AP/HELLS/HSPA2/GEN1/MAD2L1/MCM3/MCM4/MCM5/MCM7/MRE11A/MSH2/MYB/MYBL2/ORC1/STK26/PIM1/POLE/POLE2/PPAT/HAUS6/NSUN2/NCAPG2/ZWILCH/RFWD3/CENPQ/MIS18BP1/PRKCB/PRKCQ/PRKDC/RCC2/PSMA3/PSMB3/PSMB6/PSMD1/PSMD5/PSMD7/PTPN6/BCAT1/BID/BLM/ANAPC1/BUB1/TERF1/VRK1/XRCC2/DSCC1/RNASEH2B/C…	90	968	0.0929752	0.05553	1.67432
cluster.A	GO:0051276	chromosome organization	88/968	940/17396	9.55921e-07	9.63503e-05	7.99435e-05	CHAF1A/G3BP1/MAD2L2/STAG2/WDR5/CHEK1/WDHD1/SUPT16H/CDCA5/OIP5/ESCO1/M1AP/PARP1/DPPA2/RNF168/DNA2/DNMT1/DNMT3B/PHC1/STRA13/FANCD2/JMJD1C/PSME4/RRS1/JADE2/SIRT1/TAF5L/RNF212/HIST1H1T/H2AFZ/HIST1H1A/HELLS/HMGB3/FOXA3/HSPA2/JARID2/MAD2L1/MCM3/MCM4/MCM5/MCM7/MRE11A/MSH2/TRIM37/MYB/MYC/NAP1L3/NASP/PHB/POLE/POLE2/POU5F1/NCAPG2/PIWIL2/CENPQ/RIF1/MIS18BP1/NOP10/NDC1/PRKCB/PRKDC/C10orf2/MTA3/BEND3/SALL1/PR…	88	968	0.0909091	0.0540354	1.6824
cluster.A	GO:0010604	positive regulation of macromolecule metabolic process	203/968	2675/17396	1.11382e-06	0.000110362	9.15695e-05	CDH3/CD24/CEBPZ/CDK7/TRIB1/CCL26/MAD2L2/CDX4/ARFGEF1/SORBS1/ADCY1/STAG2/CTSC/RBPMS/PIM2/WDR5/CHEK1/PSIP1/SUPT16H/IRAK3/PDCD10/ADCY8/TRIM6/PPARGC1B/JMY/PARP1/PRICKLE1/CCBE1/CTBP2/CTH/ADRA2A/SH3D19/DAPK1/DAZL/RNF168/DNA2/DNMT1/DNMT3B/DUSP5/E2F3/EIF5A/STRA13/EMP2/NRK/ERBB3/F2RL1/RASGEF1A/FGF2/FGFR2/FGFR4/FHL2/ABCF1/PPRC1/PSME4/FLT1/SIRT1/HEY2/LPAR3/RNF144B/NOL11/GCNT2/DAZAP1/NUFIP1/GJA1/FOXD3/PRELID…	203	968	0.209711	0.153771	1.36379
cluster.A	GO:0044772	mitotic cell cycle phase transition	51/968	452/17396	1.22515e-06	0.000119371	9.9044e-05	CDK7/MAD2L2/RCC1/PIM2/CHEK1/FOXN3/CDCA5/TRIM71/PSME4/ORC6/HSPA2/MAD2L1/MCM3/MCM4/MCM5/MCM7/MRE11A/MYB/MYBL2/ORC1/PIM1/POLE/POLE2/PPAT/RFWD3/PRKCQ/PRKDC/RCC2/PSMA3/PSMB3/PSMB6/PSMD1/PSMD5/PSMD7/PTPN6/BCAT1/BID/BLM/ANAPC1/BUB1/TERF1/RNASEH2B/JADE1/USP44/MCM8/MASTL/CCNE1/TICRR/PKMYT1/CDC6/CDC25A	51	968	0.052686	0.025983	2.02771
cluster.A	GO:0010467	gene expression	335/968	4842/17396	1.24889e-06	0.000119689	9.93079e-05	CDH3/CEBPZ/RCL1/MPHOSPH6/CDK7/TRIB1/POP7/ZMPSTE24/ZNF267/MAD2L2/CDX4/FST/MYBBP1A/NOP56/PRDX4/HTATIP2/POLR3G/IGF2BP3/STAG2/CTSC/RPP40/WDR3/AFG3L2/RBPMS/PIM2/WDR5/CHEK1/FOXN3/PSIP1/WDHD1/SUPT16H/IRAK3/DDX20/PDCD10/NACC1/RPL39L/TRIM6/TC2N/EARS2/NR2C2AP/M1AP/TRIM71/ZFP42/PPARGC1B/JMY/PARP1/PRICKLE1/CCBE1/ZNF480/CTBP2/CTH/CTSV/DPPA2/SRFBP1/ZNF483/AARS/CD55/TMTC3/DAPK1/DAZL/ZNF600/RNF168/DCP2/OLIG3/ZNF…	335	968	0.346074	0.27834	1.24335
cluster.A	GO:0044843	cell cycle G1/S phase transition	34/968	250/17396	1.28397e-06	0.000121066	0.000100451	CDK7/RCC1/PIM2/CDCA5/TRIM71/PSME4/ORC6/MCM3/MCM4/MCM5/MCM7/MYB/ORC1/PIM1/POLE/POLE2/PPAT/RFWD3/PRKDC/PSMA3/PSMB3/PSMB6/PSMD1/PSMD5/PSMD7/PTPN6/BCAT1/BID/JADE1/MCM8/CCNE1/PKMYT1/CDC6/CDC25A	34	968	0.035124	0.0143711	2.44407
cluster.A	GO:0044085	cellular component biogenesis	180/968	2320/17396	1.32583e-06	0.000123028	0.000102079	CDH3/CHAF1A/GJC1/AASS/RCL1/MPHOSPH6/CCL26/NOP56/ARFGEF1/SORBS1/POLQ/WDR3/RCC1/PSIP1/DDX20/PDCD10/NACC1/OIP5/TRIM6/M1AP/JMY/CPT1A/CTH/CLDN19/SRFBP1/MARVELD2/DIAPH1/DIAPH2/TOR1A/STRA13/EMP2/STOM/EPHA1/F2RL1/FANCA/FKBP4/SHANK2/PDCD11/RRP1B/MDN1/RRS1/COBL/BOP1/SIRT1/HEY2/ATP6V0A2/GTPBP4/LPAR3/PDSS1/CD2AP/NOCT/DCAF13/NOL11/SAMHD1/HACL1/GCH1/NUFIP1/GJA1/UTP20/RNF212/GRB7/NDUFAF4/GNL2/HIST1H1T/HIST1H1A/…	180	968	0.18595	0.133364	1.39431
cluster.A	GO:0032268	regulation of cellular protein metabolic process	176/968	2260/17396	1.41499e-06	0.000129251	0.000107241	CD24/CDK7/TRIB1/CCL26/MAD2L2/ARFGEF1/IGF2BP3/SPINT2/ADCY1/CTSC/RBPMS/CHEK1/IRAK3/PDCD10/ADCY8/TRIM6/TRIM71/PPARGC1B/PRICKLE1/A2ML1/CST1/CST4/CCBE1/ADRA2A/DPPA2/SH3D19/AARS/CD55/DAPK1/DAZL/DNMT1/DNMT3B/DUSP5/EIF4G1/EIF5A/STRA13/EMP2/NRK/EPHA1/ERBB3/ETF1/F2RL1/RASGEF1A/FGF2/FGFR2/FGFR4/ABCF1/RRP1B/PSME4/FLT1/PHLPP1/SIRT1/GTPBP4/LPAR3/CBLC/RNF144B/GCNT2/PRELID1/GCLC/PCDH11X/DYNAP/HMSD/GRB7/DDX25/GRM…	176	968	0.181818	0.129915	1.39952
cluster.A	GO:0006418	tRNA aminoacylation for protein translation	12/968	41/17396	1.44925e-06	0.000130344	0.000108148	EARS2/AARS/GARS/IARS/LARS/TARS/WARS/AIMP2/CARS/YARS/MARS2/EEF1E1	12	968	0.0123967	0.00235686	5.25983
cluster.A	GO:0051246	regulation of protein metabolic process	186/968	2424/17396	1.75211e-06	0.000155195	0.000128768	CD24/CDK7/TRIB1/CCL26/MAD2L2/ARFGEF1/IGF2BP3/SPINT2/ADCY1/CTSC/RBPMS/CHEK1/IRAK3/PDCD10/ADCY8/TRIM6/TRIM71/PPARGC1B/PRICKLE1/A2ML1/CST1/CST4/CCBE1/ADRA2A/DPPA2/SH3D19/AARS/CD55/DAPK1/DAZL/DNMT1/DNMT3B/DUSP5/EIF4G1/EIF5A/STRA13/EMP2/NRK/EPHA1/ERBB3/ETF1/F2RL1/RASGEF1A/FGF2/FGFR2/FGFR4/ABCF1/RRP1B/PSME4/FLT1/PHLPP1/SIRT1/GTPBP4/LPAR3/CBLC/RNF144B/GCNT2/GJA1/PRELID1/GCLC/PCDH11X/DYNAP/HMSD/GRB7/DDX2…	186	968	0.192149	0.139342	1.37897
cluster.A	GO:1903825	organic acid transmembrane transport	18/968	90/17396	1.88501e-06	0.000164474	0.000136467	SLC25A26/CPT1A/SLC7A8/SLC7A11/SLC38A2/SLC38A4/SLC13A3/SLC6A6/SLC6A9/SLC7A1/SLC16A1/SLC7A5/SLC38A1/SLC7A3/SLC43A1/SLC5A6/SLC7A7/SLC38A5	18	968	0.018595	0.0051736	3.59421
cluster.A	GO:0007049	cell cycle	133/968	1614/17396	2.03902e-06	0.000175295	0.000145446	CHAF1A/CDK7/MAD2L2/MYBBP1A/STAG2/RCC1/PIM2/CHEK1/FOXN3/PLA2G16/CDCA5/OIP5/ESCO1/M1AP/TRIM71/ZFP42/JMY/DAZL/DIAPH2/DNA2/E2F3/STRA13/NRK/FANCA/FANCD2/DDIAS/SKA3/FGFR2/WDR43/PSME4/RRS1/BOP1/SIRT1/GTPBP4/ORC6/CD2AP/PHGDH/RNF212/HELLS/HSPA2/ID3/CCDC18/GEN1/IRF6/MAD2L1/MCM3/MCM4/MCM5/MCM7/MRE11A/MSH2/TRIM37/MYB/MYBL2/MYC/NASP/NPR2/ORC1/HERC5/DTL/STK26/PIM1/POLE/POLE2/PPAT/HAUS6/NSUN2/NCAPG2/ZWILCH/PIWI…	133	968	0.137397	0.0927799	1.48089
cluster.A	GO:0007275	multicellular organismal development	320/968	4616/17396	2.14796e-06	0.000181985	0.000150996	CDH3/CD24/SH2B3/APELA/GJC1/TRIB1/ZNF267/MAD2L2/CDX4/FST/PRDX4/HTATIP2/ARFGEF1/SPINT2/B3GNT2/ADCY1/POLQ/MMP24/AFG3L2/LECT1/WDR5/WIF1/IRAK3/PDCD10/NUS1/CLC/KDF1/SYT2/COL4A4/TRIM71/ZFP42/PPARGC1B/CR2/PARP1/PRICKLE1/HAPLN3/CCBE1/CTSV/CPNE9/DPPA2/SHISA3/AARS/TMTC3/DAZL/RNF168/OLIG3/TMEM64/DIAPH2/DNMT3B/DOCK2/DSG2/DUSP5/TOR1A/PHC1/EIF4G1/EMP2/SLC29A1/NRK/EPHA1/ERBB3/F2RL1/FANCA/UNC5B/DDIAS/RASGEF1A/FGF…	320	968	0.330579	0.265348	1.24583
cluster.A	GO:0044707	single-multicellular organism process	421/968	6344/17396	2.221e-06	0.000185485	0.0001539	CDH3/CD24/SH2B3/HCN4/APELA/GJC1/TRIB1/ZNF267/MAD2L2/CDX4/FST/MYBBP1A/PRDX4/HTATIP2/ARFGEF1/SORBS1/POLR3G/IGF2BP3/SPINT2/B3GNT2/ADCY1/POLQ/STAG2/MMP24/AFG3L2/LECT1/WDR5/WIF1/IRAK3/PDCD10/ADCY8/MB21D1/NUS1/CLC/TRIM6/TC2N/KDF1/SYT2/COL4A4/TRIM71/RTP1/ZFP42/PPARGC1B/CR2/PTCHD1/PARP1/PRICKLE1/HAPLN3/CST1/CST4/CCBE1/CLDN19/ADRA2A/CTSV/CPNE9/DPPA2/SHISA3/MARVELD2/AARS/CD55/TMTC3/DAZL/RNF168/OLIG3/TMEM64…	421	968	0.434917	0.364682	1.19259
cluster.A	GO:1901700	response to oxygen-containing compound	123/968	1468/17396	2.28806e-06	0.000185965	0.000154298	HCN4/PPIF/TRIB1/SORBS1/ADCY1/IRAK3/PDCD10/ADCY8/TRIM6/PPARGC1B/CPT1A/PARP1/ADRA2A/CTSV/AARS/CD55/UGT3A2/DNMT1/DNMT3B/DSG2/DUSP5/PHC1/EIF4G1/SLC29A1/TRIML2/ERBB3/DDIAS/RASGEF1A/FGF2/FGFR2/FGFR4/PSME4/SIRT1/ATP6V0A2/NOCT/GCH1/GJA1/GLP1R/GNAO1/DYNAP/GPX7/GSTP1/H2AFZ/HMBS/HMOX1/HSD11B2/HSPD1/ID1/IL12RB2/IDO1/ITPR2/LCK/LYN/ME1/NASP/NCL/NME1/NPY1R/NTS/PRDX1/PAWR/GAL/PDGFA/PDK3/ENPP1/STK26/PIK3CB/PIM1/P…	123	968	0.127066	0.0843872	1.50575
cluster.A	GO:0048856	anatomical structure development	333/968	4838/17396	2.29036e-06	0.000185965	0.000154298	CDH3/CD24/SH2B3/APELA/GJC1/TRIB1/MAD2L2/CDX4/FST/PRDX4/HTATIP2/ARFGEF1/IGF2BP3/SPINT2/B3GNT2/ADCY1/POLQ/MMP24/AFG3L2/LECT1/WDR5/IRAK3/DDX20/PDCD10/NUS1/CLC/KDF1/SYT2/COL4A4/TRIM71/ZFP42/PPARGC1B/CPT1A/CR2/PARP1/PRICKLE1/HAPLN3/CCBE1/CTSV/CPNE9/DPPA2/SH3D19/MARVELD2/AARS/TMTC3/DAZL/RNF168/OLIG3/TMEM64/DIAPH1/DIAPH2/DNMT3B/DOCK2/DSG2/DUSP5/TOR1A/EIF4G1/EMP2/SLC29A1/NRK/EPHA1/ERBB3/F2RL1/FANCA/UNC5B…	333	968	0.344008	0.27811	1.23695
cluster.A	GO:0031325	positive regulation of cellular metabolic process	205/968	2736/17396	2.37388e-06	0.000190106	0.000157734	CDH3/CD24/CEBPZ/CDK7/TRIB1/CCL26/MAD2L2/CDX4/ARFGEF1/SORBS1/ADCY1/STAG2/CTSC/RBPMS/PIM2/WDR5/CHEK1/PSIP1/SUPT16H/IRAK3/PDCD10/ADCY8/TRIM6/PPARGC1B/JMY/CPT1A/PARP1/PRICKLE1/CCBE1/CTBP2/CTH/ADRA2A/SH3D19/DAPK1/DAZL/RNF168/DNA2/DNMT1/DNMT3B/DUSP5/E2F3/EIF5A/STRA13/EMP2/RAB12/NRK/ERBB3/F2RL1/RASGEF1A/FGF2/FGFR2/FGFR4/FHL2/ABCF1/PPRC1/PSME4/FLT1/SIRT1/HEY2/LPAR3/RNF144B/NOL11/GCNT2/DAZAP1/NUFIP1/FOXD3…	205	968	0.211777	0.157278	1.34652
cluster.A	GO:0050789	regulation of biological process	627/968	10043/17396	2.46571e-06	0.000194791	0.000161622	CDH3/CD24/SH2B3/HCN4/APELA/GJC1/AP1M2/MUC12/PPIF/G3BP1/ADGRG2/CEBPZ/LPCAT3/CDK7/TRIB1/ZNF267/CCL26/CDS1/LYPLA1/IFI30/MAD2L2/CDX4/FST/MYBBP1A/PRDX4/HTATIP2/ARFGEF1/SORBS1/POLR3G/IGF2BP3/SPINT2/ADCY1/POLQ/STAG2/CTSC/MMP24/AFG3L2/RBPMS/RCC1/PIM2/LECT1/WDR5/CHEK1/FOXN3/PLA2G16/PSIP1/WDHD1/WIF1/SUPT16H/IRAK3/DDX20/CHML/PDCD10/GPR176/NACC1/CDCA5/ADCY8/ESCO1/MB21D1/NUS1/CLC/TRIM6/TC2N/KDF1/SYT2/TRIM71/Z…	627	968	0.647727	0.577317	1.12196
cluster.A	GO:0043038	amino acid activation	12/968	44/17396	3.3146e-06	0.000254962	0.000211547	EARS2/AARS/GARS/IARS/LARS/TARS/WARS/AIMP2/CARS/YARS/MARS2/EEF1E1	12	968	0.0123967	0.00252932	4.9012
cluster.A	GO:0043039	tRNA aminoacylation	12/968	44/17396	3.3146e-06	0.000254962	0.000211547	EARS2/AARS/GARS/IARS/LARS/TARS/WARS/AIMP2/CARS/YARS/MARS2/EEF1E1	12	968	0.0123967	0.00252932	4.9012
cluster.A	GO:1903047	mitotic cell cycle process	77/968	815/17396	3.35958e-06	0.000255066	0.000211633	CDK7/MAD2L2/STAG2/RCC1/PIM2/CHEK1/FOXN3/CDCA5/OIP5/TRIM71/STRA13/SKA3/FGFR2/WDR43/PSME4/RRS1/ORC6/CD2AP/HELLS/HSPA2/GEN1/MAD2L1/MCM3/MCM4/MCM5/MCM7/MRE11A/MSH2/MYB/MYBL2/ORC1/PIM1/POLE/POLE2/PPAT/HAUS6/NSUN2/NCAPG2/ZWILCH/RFWD3/MIS18BP1/PRKCB/PRKCQ/PRKDC/RCC2/PSMA3/PSMB3/PSMB6/PSMD1/PSMD5/PSMD7/PTPN6/BCAT1/BID/BLM/ANAPC1/BUB1/TERF1/VRK1/DSCC1/RNASEH2B/JADE1/NAA50/USP9X/USP44/MCM8/MASTL/RUVBL1/CCN…	77	968	0.0795455	0.0468499	1.69788
cluster.A	GO:0006811	ion transport	122/968	1465/17396	3.42149e-06	0.000256436	0.00021277	HCN4/GJC1/PPIF/TOMM40/SLC27A2/MFSD3/SLC25A26/SLC16A10/SLC15A4/PLIN2/SLC31A1/CPT1A/TMEM37/ADRA2A/CYB5A/DAPK1/DIAPH1/TOR1A/STOM/FGF2/FKBP4/SLC7A8/SLC39A14/ATP6V0A2/LPAR3/SLC7A11/MCOLN2/GABRA5/GABRB3/GABRP/SLC24A2/STEAP2/GJA1/GLS2/PRELID1/SLC39A1/GNAO1/ATP11C/GRID2/SLC27A6/HSPA2/ANO9/APOC1/SLCO4C1/ITPR2/ITPR3/KCNA1/KCND1/KCND2/KCNN2/LCK/LYN/ASNA1/MYB/ATP12A/ATP1B3/NPY5R/PAWR/GAL/ENPP1/ATP8B1/PKP2/PL…	122	968	0.126033	0.0842148	1.49657
cluster.A	GO:0051186	cofactor metabolic process	40/968	334/17396	4.08065e-06	0.000301968	0.000250548	AASS/MTHFS/MTHFD2/ENO1/ALDOC/PDSS1/ACOT9/GART/AMD1/GCH1/NMRK2/COQ2/HMBS/HMOX1/HSD17B4/MAT2A/ME1/PGAM4/MTHFD1/ATIC/HSD17B12/PDHB/SLC25A39/PDK3/COQ3/PFKP/PGAM1/PKM/SLC25A38/MOCOS/PDP2/MCCC2/BTD/TALDO1/TKT/TPI1/ELOVL7/SLC25A32/CBR1/SLC5A6	40	968	0.0413223	0.0191998	2.15222
cluster.A	GO:0044267	cellular protein metabolic process	312/968	4516/17396	4.31104e-06	0.000315029	0.000261385	CD24/TIMM23/MUC12/UST/PPIF/ALG3/CDK7/TRIB1/ZMPSTE24/B3GALT5/CCL26/LYPLA1/TOMM40/MAD2L2/PRDX4/ARFGEF1/IGF2BP3/SPINT2/B3GNT2/ADCY1/STAG2/CTSC/AFG3L2/RBPMS/PIM2/WDR5/CHEK1/IRAK3/CHML/PDCD10/ADCY8/ESCO1/NUS1/RPL39L/TRIM6/GYLTL1B/EARS2/TRIM71/PPARGC1B/GRPEL2/PARP1/PRICKLE1/A2ML1/CST1/CST4/CCBE1/PPM1N/CTH/ADRA2A/CTSV/DPPA2/SH3D19/AARS/CD55/DAPK1/DAZL/RNF168/DNMT1/DNMT3B/DPH2/DUSP5/TOR1A/PHC1/PGAM5/EIF1…	312	968	0.322314	0.2596	1.24158
cluster.A	GO:0055085	transmembrane transport	109/968	1280/17396	4.43925e-06	0.000320394	0.000265836	HCN4/TIMM23/GJC1/PPIF/TOMM40/ADCY1/MFSD3/ADCY8/SLC25A26/SLC16A10/SLC15A4/SLC31A1/CPT1A/TMEM37/ADRA2A/CYB5A/DAPK1/SLC29A1/SLC25A43/STOM/ABCF1/SLC7A8/SLC39A14/ATP6V0A2/SLC7A11/MCOLN2/GABRA5/GABRB3/GABRP/SLC24A2/STEAP1/GJA1/SLC39A1/ATP11C/GRID2/SLC27A6/FLVCR1/SLC43A3/HMOX1/HSPA2/HSPA4/ANO9/SLCO4C1/ITPR2/ITPR3/KCNA1/KCND1/KCND2/KCNN2/ATP12A/ATP1B3/PAWR/GAL/AZIN1/ATP8B1/PLCG2/FXYD7/FXYD5/SLC38A2/MFSD6…	109	968	0.112603	0.0735801	1.53035
cluster.A	GO:0031323	regulation of cellular metabolic process	366/968	5435/17396	4.62774e-06	0.000329924	0.000273744	CDH3/CD24/PPIF/CEBPZ/CDK7/TRIB1/ZNF267/CCL26/MAD2L2/CDX4/FST/MYBBP1A/HTATIP2/ARFGEF1/SORBS1/POLR3G/IGF2BP3/SPINT2/ADCY1/POLQ/STAG2/CTSC/RBPMS/PIM2/WDR5/CHEK1/FOXN3/PSIP1/SUPT16H/IRAK3/DDX20/PDCD10/NACC1/ADCY8/ESCO1/TRIM6/TRIM71/ZFP42/PPARGC1B/JMY/CPT1A/PARP1/PRICKLE1/A2ML1/CST1/CST4/CCBE1/ZNF480/CTBP2/CTH/ADRA2A/DPPA2/SH3D19/SRFBP1/ZNF483/AARS/CD55/DAPK1/DAZL/ZNF600/RNF168/OLIG3/ZNF525/DNA2/DNMT1…	366	968	0.378099	0.312428	1.2102
cluster.A	GO:0006793	phosphorus metabolic process	212/968	2876/17396	4.74209e-06	0.000334003	0.000277128	CD24/PPIF/AASS/LPCAT3/CDK7/TRIB1/CCL26/CDS1/MAD2L2/PRDX4/ADCY1/RBPMS/PIM2/CHEK1/PLA2G16/IRAK3/PDCD10/ADCY8/MB21D1/HRASLS5/TRIM6/PPARGC1B/PPM1N/ADRA2A/CTPS1/DAPK1/LPPR5/DUSP5/PGAM5/EMP2/ENO1/NRK/EPHA1/ERBB3/F2RL1/RASGEF1A/FGF2/FGFR2/FGFR4/SEPHS1/ALDOC/RRP1B/PSME4/FLT1/PHLPP1/SIRT1/ATP6V0A2/GTPBP4/LPAR3/ACOT9/CBLC/SGMS1/SAMHD1/REXO2/GARS/GART/GCH1/GCNT2/NMRK2/SMPDL3B/PCDH11X/GLP1R/GMDS/PIGW/DYNAP/G…	212	968	0.219008	0.165325	1.32471
cluster.A	GO:0009396	folic acid-containing compound biosynthetic process	6/968	10/17396	5.05997e-06	0.00035215	0.000292185	MTHFS/MTHFD2/GART/GCH1/MTHFD1/ATIC	6	968	0.00619835	0.000574845	10.7826
cluster.A	GO:0044770	cell cycle phase transition	51/968	476/17396	5.50512e-06	0.000378623	0.00031415	CDK7/MAD2L2/RCC1/PIM2/CHEK1/FOXN3/CDCA5/TRIM71/PSME4/ORC6/HSPA2/MAD2L1/MCM3/MCM4/MCM5/MCM7/MRE11A/MYB/MYBL2/ORC1/PIM1/POLE/POLE2/PPAT/RFWD3/PRKCQ/PRKDC/RCC2/PSMA3/PSMB3/PSMB6/PSMD1/PSMD5/PSMD7/PTPN6/BCAT1/BID/BLM/ANAPC1/BUB1/TERF1/RNASEH2B/JADE1/USP44/MCM8/MASTL/CCNE1/TICRR/PKMYT1/CDC6/CDC25A	51	968	0.052686	0.0273626	1.92547
cluster.A	GO:0008652	cellular amino acid biosynthetic process	16/968	79/17396	5.86939e-06	0.000398982	0.000331042	MTHFS/MTHFD2/CTH/GART/PHGDH/GCH1/GLS2/PSAT1/MTHFD1/ATIC/OAT/PYCR1/BCAT1/CAD/GPT2/CBS	16	968	0.0165289	0.00454127	3.63971
cluster.A	GO:0006950	response to stress	262/968	3710/17396	7.38464e-06	0.0004955	0.000411125	CDH3/CD24/SH2B3/CHAF1A/AP1M2/PPIF/CDK7/TRIB1/CCL26/IFI30/MAD2L2/MYBBP1A/ARFGEF1/POLR3G/ADCY1/POLQ/HCP5/CHEK1/FOXN3/PSIP1/SUPT16H/IRAK3/PDCD10/CDCA5/ADCY8/MB21D1/TRIM6/TC2N/PPARGC1B/JMY/CLDN7/CR2/PARP1/CTH/C1orf210/ADRA2A/CTSV/AARS/CD55/DAPK1/RNF168/DNA2/DNMT3B/DOCK2/DPP4/DUSP5/TOR1A/EIF4G1/STRA13/RAB12/SLC29A1/NRK/STOM/ERBB3/F2RL1/FANCA/FANCD2/DDIAS/RASGEF1A/JMJD1C/FGF2/FGFR2/FGFR4/FKBP4/ABCF1/PS…	262	968	0.270661	0.213267	1.26912
cluster.A	GO:0080090	regulation of primary metabolic process	360/968	5358/17396	7.45878e-06	0.0004955	0.000411125	CD24/PPIF/CEBPZ/CDK7/TRIB1/ZNF267/CCL26/MAD2L2/CDX4/FST/MYBBP1A/HTATIP2/ARFGEF1/SORBS1/POLR3G/IGF2BP3/SPINT2/ADCY1/POLQ/STAG2/CTSC/RBPMS/PIM2/WDR5/CHEK1/FOXN3/PSIP1/SUPT16H/IRAK3/DDX20/PDCD10/NACC1/ADCY8/ESCO1/TRIM6/TRIM71/ZFP42/PPARGC1B/JMY/CPT1A/PARP1/PRICKLE1/A2ML1/CST1/CST4/CCBE1/ZNF480/CTBP2/CTH/ADRA2A/DPPA2/SH3D19/SRFBP1/ZNF483/AARS/CD55/DAPK1/DAZL/ZNF600/RNF168/OLIG3/ZNF525/DNA2/DNMT1/DNMT…	360	968	0.371901	0.308002	1.20746
cluster.A	GO:1901701	cellular response to oxygen-containing compound	87/968	975/17396	7.58715e-06	0.000498365	0.000413502	HCN4/PPIF/TRIB1/SORBS1/ADCY1/PDCD10/ADCY8/PPARGC1B/CPT1A/PARP1/ADRA2A/CD55/UGT3A2/DNMT1/DNMT3B/DUSP5/PHC1/EIF4G1/SLC29A1/ERBB3/DDIAS/RASGEF1A/FGF2/FGFR2/FGFR4/PSME4/SIRT1/ATP6V0A2/GCH1/GLP1R/DYNAP/GSTP1/H2AFZ/HMBS/ID1/ITPR2/LCK/LYN/NCL/NME1/NTS/PRDX1/PAWR/PDGFA/PDK3/ENPP1/STK26/PIK3CB/PIM1/PPAT/TESC/PRKCB/PRKCD/PRKCI/PRKCQ/PRKDC/C10orf2/PSMA3/PSMB3/PSMB6/PSMD1/PSMD5/PSMD7/PTAFR/PTPN2/PTPN6/CXCL16…	87	968	0.089876	0.0560474	1.60357
cluster.A	GO:0006270	DNA replication initiation	10/968	33/17396	7.77335e-06	0.000500897	0.000415603	MCM3/MCM4/MCM5/MCM7/ORC1/POLE/POLE2/CCNE1/TICRR/CDC6	10	968	0.0103306	0.00189699	5.44578
cluster.A	GO:0045862	positive regulation of proteolysis	40/968	343/17396	7.79706e-06	0.000500897	0.000415603	TRIB1/CTSC/PRICKLE1/CCBE1/ADRA2A/SH3D19/DAPK1/FGFR4/PSME4/SIRT1/RNF144B/PRELID1/GCLC/HSPD1/HSPE1/KLKB1/LCK/MYC/PAWR/PHB/PMAIP1/CYCS/RNF125/CLN6/NLRP2/PSMA3/PSMB3/PSMB6/PSMD1/PSMD5/PSMD7/SERPINB3/BID/SEMG1/SFRP2/ANAPC1/C3/SUMO1/XBP1/TNFRSF10A	40	968	0.0413223	0.0197172	2.09575
cluster.A	GO:0051239	regulation of multicellular organismal process	175/968	2312/17396	8.78195e-06	0.000558036	0.000463012	CDH3/CD24/HCN4/GJC1/TRIB1/MAD2L2/FST/PRDX4/HTATIP2/POLR3G/IGF2BP3/AFG3L2/LECT1/IRAK3/PDCD10/MB21D1/CLC/TRIM6/TC2N/KDF1/SYT2/PPARGC1B/PARP1/PRICKLE1/CCBE1/ADRA2A/CPNE9/TMEM64/DNMT3B/DSG2/EIF4G1/EMP2/NRK/EPHA1/F2RL1/UCMA/HS3ST5/FGF2/FGFR2/FKBP4/UNC13A/RAP1GAP2/FLT1/COBL/HEY2/LPAR3/CD2AP/NOCT/GCNT2/GJA1/PRELID1/GLI1/GLP1R/GNAO1/ATP11C/GRID2/FLVCR1/GSTP1/HLA-A/HLA-DOA/HLA-G/HMGB3/HMOX1/HRH2/HSPD1/ID1…	175	968	0.180785	0.132904	1.36027
cluster.A	GO:0006396	RNA processing	68/968	712/17396	8.91216e-06	0.00056022	0.000464824	RCL1/MPHOSPH6/CDK7/POP7/NOP56/RPP40/WDR3/RBPMS/PSIP1/WDHD1/DDX20/M1AP/SRFBP1/AARS/PDCD11/RRP1B/RRS1/BOP1/SIRT1/FUS/NOCT/DCAF13/NOL11/DAZAP1/NUFIP1/UTP20/HNRNPF/METTL1/HNRNPM/NCL/NOP2/NOP58/TRMT6/PPIL1/PUS7/ESRP1/NSUN2/RPP25/MAGOHB/PIWIL2/HEATR1/SHQ1/NOP10/TRMT1/WDR12/EXOSC5/DHX33/DHX37/TFB2M/SRSF2/SRSF7/NOL6/SNRPA1/TERT/C1QBP/WDR77/THOC6/QTRTD1/UTP15/RPF2/THOC3/TTF2/PHF5A/PNPT1/RRP36/DDX21/NOLC1/…	68	968	0.0702479	0.0409289	1.71634
cluster.A	GO:0071103	DNA conformation change	28/968	204/17396	9.12035e-06	0.000567208	0.000470622	CHAF1A/G3BP1/CDCA5/OIP5/M1AP/DNA2/STRA13/PSME4/HIST1H1T/HIST1H1A/HELLS/HMGB3/MCM3/MCM4/MCM5/MCM7/MRE11A/NAP1L3/NASP/NCAPG2/CENPQ/MIS18BP1/C10orf2/BLM/NAP1L6/CENPU/RUVBL1/HELB	28	968	0.0289256	0.0117268	2.46662
cluster.A	GO:0002376	immune system process	181/968	2410/17396	9.52524e-06	0.000586153	0.000486341	CD24/SH2B3/AP1M2/TRIB1/CCL26/IFI30/FST/POLR3G/ADCY1/POLQ/CTSC/IRAK3/ADCY8/MB21D1/CLC/TRIM6/PPARGC1B/CLDN7/CR2/PARP1/C1orf210/CTPS1/CTSV/CD55/DAPK1/RNF168/TMEM64/DOCK2/DPP4/DUSP5/EMP2/STOM/ERBB3/F2RL1/DDIAS/RASGEF1A/FGF2/FGFR2/FGFR4/PSME4/FLT1/RRS1/NBEAL2/PHLPP1/SIRT1/SLC7A8/ATP6V0A2/SLC7A11/GABRA5/SAMHD1/GCH1/PRELID1/SIT1/ATP11C/GRB7/GRB14/FLVCR1/HELLS/HLA-A/HLA-DOA/HLA-G/HLA-H/HMGB3/HMOX1/HRH2/H…	181	968	0.186983	0.138538	1.34969
cluster.A	GO:0019538	protein metabolic process	342/968	5069/17396	1.0419e-05	0.00063224	0.00052458	CD24/TIMM23/MUC12/UST/PPIF/ALG3/CDK7/TRIB1/ZMPSTE24/PRSS16/B3GALT5/CCL26/LYPLA1/TOMM40/MAD2L2/PRDX4/ARFGEF1/IGF2BP3/SPINT2/B3GNT2/ADCY1/STAG2/CTSC/MMP24/AFG3L2/RBPMS/PIM2/LECT1/WDR5/CHEK1/IRAK3/CHML/PDCD10/ADCY8/ESCO1/NUS1/RPL39L/TRIM6/GYLTL1B/EARS2/TRIM71/PPARGC1B/GRPEL2/CR2/PARP1/PRICKLE1/A2ML1/CST1/CST4/CCBE1/PPM1N/CTH/ADRA2A/CTSV/DPPA2/SH3D19/AARS/CD55/DAPK1/DAZL/RNF168/DNMT1/DNMT3B/DPH2/DPP4…	342	968	0.353306	0.291389	1.21249
cluster.A	GO:0048731	system development	284/968	4092/17396	1.04905e-05	0.00063224	0.00052458	CDH3/CD24/SH2B3/APELA/GJC1/TRIB1/MAD2L2/CDX4/FST/PRDX4/HTATIP2/ARFGEF1/SPINT2/B3GNT2/ADCY1/POLQ/MMP24/AFG3L2/LECT1/WDR5/IRAK3/PDCD10/NUS1/CLC/KDF1/SYT2/COL4A4/TRIM71/ZFP42/PPARGC1B/CR2/PARP1/PRICKLE1/HAPLN3/CCBE1/CTSV/CPNE9/DPPA2/AARS/TMTC3/RNF168/OLIG3/TMEM64/DNMT3B/DOCK2/DSG2/DUSP5/TOR1A/EIF4G1/EMP2/SLC29A1/NRK/EPHA1/ERBB3/F2RL1/FANCA/UNC5B/DDIAS/RASGEF1A/FGF2/FGFR2/FGFR4/FHL2/FKBP4/SHANK2/UNC1…	284	968	0.293388	0.235226	1.24726
cluster.A	GO:0006796	phosphate-containing compound metabolic process	207/968	2831/17396	1.09347e-05	0.00065229	0.000541216	CD24/PPIF/LPCAT3/CDK7/TRIB1/CCL26/CDS1/MAD2L2/PRDX4/ADCY1/RBPMS/PIM2/CHEK1/PLA2G16/IRAK3/PDCD10/ADCY8/MB21D1/HRASLS5/TRIM6/PPARGC1B/PPM1N/ADRA2A/CTPS1/DAPK1/LPPR5/DUSP5/PGAM5/EMP2/ENO1/NRK/EPHA1/ERBB3/F2RL1/RASGEF1A/FGF2/FGFR2/FGFR4/SEPHS1/ALDOC/RRP1B/PSME4/FLT1/PHLPP1/SIRT1/ATP6V0A2/GTPBP4/LPAR3/CBLC/SGMS1/SAMHD1/REXO2/GARS/GART/GCH1/GCNT2/NMRK2/SMPDL3B/PCDH11X/GLP1R/GMDS/PIGW/DYNAP/GRM4/GSTP1/H…	207	968	0.213843	0.162739	1.31403
cluster.A	GO:0071276	cellular response to cadmium ion	7/968	16/17396	1.18678e-05	0.000700801	0.000581466	HMOX1/MT1A/MT1E/MT1F/MT1G/MT1H/MT1X	7	968	0.0072314	0.000919752	7.86235
cluster.A	GO:0040007	growth	81/968	901/17396	1.20765e-05	0.000705992	0.000585774	MUC12/MAD2L2/AFG3L2/KDF1/SYT2/PARP1/CPNE9/TMTC3/ENO1/NRK/FGF2/FGFR2/UNC13A/COBL/SIRT1/ICMT/HEY2/LPAR3/SGMS1/GJA1/FLVCR1/TFCP2L1/MT1A/MT1B/MT1E/MT1F/MT1G/MT1H/MT1M/MT1X/MT2A/NPY1R/GAL/TNFRSF12A/NOP58/ENPP1/PHB/PKM/BCL11A/PLS1/NCAPG2/IL17RB/PRKCQ/PRKDC/KLK6/CXCL16/RARG/SAV1/RPS6KA1/SALL1/CXCL12/SFRP1/SFRP2/SLC3A2/CAPRIN2/SOX15/STC1/TKT/C3/COL14A1/EZR/XBP1/XRCC2/PALB2/JADE1/GRHL2/SLC44A4/USP9X/FZD7/…	81	968	0.0836777	0.0517935	1.6156
cluster.A	GO:0060255	regulation of macromolecule metabolic process	357/968	5339/17396	1.34375e-05	0.000777777	0.000645335	CDH3/CD24/CEBPZ/CDK7/TRIB1/ZNF267/CCL26/MAD2L2/CDX4/FST/MYBBP1A/HTATIP2/ARFGEF1/SORBS1/POLR3G/IGF2BP3/SPINT2/ADCY1/POLQ/STAG2/CTSC/RBPMS/PIM2/WDR5/CHEK1/FOXN3/PSIP1/SUPT16H/IRAK3/DDX20/PDCD10/NACC1/ADCY8/ESCO1/TRIM6/TC2N/TRIM71/ZFP42/PPARGC1B/JMY/PARP1/PRICKLE1/A2ML1/CST1/CST4/CCBE1/ZNF480/CTBP2/CTH/ADRA2A/DPPA2/SH3D19/SRFBP1/ZNF483/AARS/CD55/TMTC3/DAPK1/DAZL/ZNF600/RNF168/OLIG3/ZNF525/DNA2/DNMT1…	357	968	0.368802	0.30691	1.20166
cluster.A	GO:0030154	cell differentiation	250/968	3543/17396	1.40786e-05	0.000806896	0.000669496	CDH3/CD24/SH2B3/GJC1/TRIB1/MAD2L2/CDX4/FST/MYBBP1A/HTATIP2/ARFGEF1/SPINT2/B3GNT2/ADCY1/MMP24/AFG3L2/LECT1/WDR5/WIF1/DDX20/NUS1/KDF1/SYT2/COL4A4/M1AP/ZFP42/PPARGC1B/CPT1A/CR2/PARP1/PRICKLE1/CTBP2/CTSV/CPNE9/MARVELD2/TMTC3/DAZL/OLIG3/TMEM64/DIAPH2/DNMT3B/DOCK2/DUSP5/TOR1A/EIF4G1/EMP2/NRK/EPHA1/ERBB3/F2RL1/UNC5B/DDIAS/RASGEF1A/UCMA/FGF2/FGFR2/FGFR4/FHL2/RRAS2/FKBP4/ALDOC/UNC13A/RAP1GAP2/PSME4/FLT1/R…	250	968	0.258264	0.203668	1.26807
cluster.A	GO:0010941	regulation of cell death	116/968	1419/17396	1.43122e-05	0.000812321	0.000673996	PPIF/MYBBP1A/HTATIP2/CTSC/PIM2/DDX20/PDCD10/JMY/CTH/AARS/DAPK1/NRK/ERBB3/UNC5B/DDIAS/FGF2/FGFR2/FHL2/RRAS2/PSME4/PHLPP1/SIRT1/HEY2/MPV17L/GABRA5/GABRB3/GLS2/PRELID1/GCLC/GCLM/DYNAP/GRID2/GRM4/GSTP1/HMOX1/HSPA9/HSPD1/HSPE1/ID1/ID3/IDO1/ITGA6/KDR/LCK/LYN/EPCAM/MAD2L1/MSH2/MYC/MYCN/MYD88/NCL/NME1/NPY5R/PAWR/GAL/TNFRSF12A/PTRH2/STK26/PHB/SERPINB9/PIM1/PLCG2/PMAIP1/CYCS/PIH1D1/SHQ1/STEAP3/NLRP2/PRKCD/…	116	968	0.119835	0.0815705	1.46909
cluster.A	GO:0006732	coenzyme metabolic process	34/968	279/17396	1.46545e-05	0.000823754	0.000683482	AASS/MTHFS/MTHFD2/ENO1/ALDOC/PDSS1/ACOT9/GART/AMD1/GCH1/NMRK2/COQ2/HSD17B4/MAT2A/ME1/PGAM4/MTHFD1/ATIC/HSD17B12/PDHB/PDK3/COQ3/PFKP/PGAM1/PKM/MOCOS/PDP2/MCCC2/TALDO1/TKT/TPI1/ELOVL7/SLC25A32/SLC5A6	34	968	0.035124	0.0160382	2.19002
cluster.A	GO:0009064	glutamine family amino acid metabolic process	14/968	67/17396	1.52907e-05	0.000851329	0.000706362	MTHFS/CTPS1/PHGDH/GLS2/GCLC/GCLM/OAT/PFAS/PPAT/PYCR1/CAD/AGMAT/SLC7A7/GFPT2	14	968	0.0144628	0.00385146	3.75515
cluster.A	GO:0042398	cellular modified amino acid biosynthetic process	12/968	51/17396	1.7395e-05	0.000959352	0.000795991	MTHFS/MTHFD2/GART/GCH1/GCLC/GCLM/MAT2A/MTHFD1/ATIC/PLSCR1/GGCT/PTDSS1	12	968	0.0123967	0.00293171	4.22849
cluster.A	GO:1902475	L-alpha-amino acid transmembrane transport	9/968	29/17396	1.79517e-05	0.0009808	0.000813787	SLC7A8/SLC7A11/SLC13A3/SLC6A9/SLC7A1/SLC7A5/SLC7A3/SLC43A1/SLC7A7	9	968	0.00929752	0.00166705	5.57723
cluster.A	GO:0009893	positive regulation of metabolic process	236/968	3326/17396	1.84871e-05	0.0010007	0.000830296	CDH3/CD24/CEBPZ/CDK7/TRIB1/CCL26/MAD2L2/CDX4/ARFGEF1/SORBS1/ADCY1/STAG2/CTSC/MMP24/RBPMS/RCC1/PIM2/WDR5/CHEK1/PSIP1/SUPT16H/IRAK3/CHML/PDCD10/ADCY8/TRIM6/PPARGC1B/JMY/CPT1A/PARP1/PRICKLE1/CCBE1/CTBP2/CTH/ADRA2A/SH3D19/DAPK1/DAZL/DENND2C/RNF168/DNA2/DNMT1/DNMT3B/DOCK2/DUSP5/E2F3/PGAM5/EIF5A/STRA13/EMP2/RAB12/NRK/EPHA1/ERBB3/F2RL1/RASGEF1A/FGF2/FGFR2/FGFR4/FHL2/ABCF1/PPRC1/RAP1GAP2/PSME4/FLT1/SIRT1…	236	968	0.243802	0.191193	1.27516
cluster.A	GO:0043067	regulation of programmed cell death	110/968	1338/17396	1.91002e-05	0.0010244	0.000849963	PPIF/MYBBP1A/HTATIP2/CTSC/PIM2/DDX20/PDCD10/JMY/CTH/AARS/DAPK1/NRK/ERBB3/UNC5B/DDIAS/FGFR2/FHL2/PSME4/PHLPP1/SIRT1/HEY2/MPV17L/GABRA5/GABRB3/GLS2/PRELID1/GCLC/GCLM/DYNAP/GRID2/GRM4/GSTP1/HMOX1/HSPA9/HSPD1/HSPE1/ID1/ID3/IDO1/ITGA6/KDR/LCK/LYN/EPCAM/MAD2L1/MSH2/MYC/MYD88/NCL/NME1/NPY5R/PAWR/GAL/TNFRSF12A/PTRH2/STK26/PHB/SERPINB9/PIM1/PLCG2/PMAIP1/CYCS/PIH1D1/SHQ1/STEAP3/NLRP2/PRKCD/PRKCH/PRKCI/PRKC…	110	968	0.113636	0.0769142	1.47744
cluster.A	GO:0010033	response to organic substance	198/968	2711/17396	1.93997e-05	0.00103101	0.000855445	CD24/HCN4/TRIB1/CCL26/IFI30/SORBS1/ADCY1/CTSC/LECT1/IRAK3/ADCY8/MB21D1/TRIM6/PLIN2/TRIM71/PPARGC1B/CPT1A/PARP1/CCBE1/CTH/ADRA2A/CTSV/AARS/CD55/DAPK1/UGT3A2/DIAPH1/DNMT1/DNMT3B/DSG2/DUSP5/TOR1A/PHC1/EIF4G1/SLC29A1/EPHX1/TRIML2/ERBB3/F2RL1/DDIAS/RASGEF1A/FGF2/FGFR2/FGFR4/FHL2/PSME4/FLT1/PHLPP1/KIAA0368/SIRT1/ATP6V0A2/SLC7A11/GABRB3/NOCT/SAMHD1/STEAP2/GART/GCH1/GCNT2/GJA1/GCLC/GLP1R/GNAO1/DYNAP/GSTP…	198	968	0.204545	0.15584	1.31253
cluster.A	GO:0000959	mitochondrial RNA metabolic process	8/968	23/17396	2.06837e-05	0.00107696	0.000893568	EARS2/PPARGC1B/C10orf2/TFB2M/TFAM/SLIRP/SLC25A33/PNPT1	8	968	0.00826446	0.00132214	6.25081
cluster.A	GO:0042592	homeostatic process	117/968	1446/17396	2.07848e-05	0.00107696	0.000893568	CDH3/CD24/HCN4/PRDX4/ADCY1/ADCY8/NUS1/GYLTL1B/KDF1/SLC31A1/PPARGC1B/PARP1/CST4/ADRA2A/CD55/TMEM64/DIAPH1/DNA2/SLC29A1/F2RL1/FGF2/FGFR4/SIRT1/SLC7A8/SLC39A14/ATP6V0A2/LPAR3/SLC24A2/STEAP2/GCNT2/STEAP1/GJA1/GCLC/GCLM/GLP1R/FLVCR1/GSTP1/HMOX1/FOXA3/VSIG1/ITPR3/KCNA1/KDR/LCK/LYN/MRE11A/MT2A/MTHFD1/MUC4/MYB/MYC/ATP12A/ATP1B3/NME1/NPY1R/PRDX1/PDK3/ENPP1/GPRC5B/PIK3CB/PKP2/PLCG2/PMAIP1/POLE/POLE2/CYTL1/…	117	968	0.120868	0.0831226	1.45409
cluster.A	GO:0019222	regulation of metabolic process	404/968	6175/17396	2.0817e-05	0.00107696	0.000893568	CDH3/CD24/PPIF/CEBPZ/CDK7/TRIB1/ZNF267/CCL26/LYPLA1/MAD2L2/CDX4/FST/MYBBP1A/HTATIP2/ARFGEF1/SORBS1/POLR3G/IGF2BP3/SPINT2/ADCY1/POLQ/STAG2/CTSC/MMP24/RBPMS/RCC1/PIM2/WDR5/CHEK1/FOXN3/PSIP1/SUPT16H/IRAK3/DDX20/CHML/PDCD10/NACC1/ADCY8/ESCO1/TRIM6/TC2N/TRIM71/ZFP42/PPARGC1B/JMY/GRPEL2/CPT1A/PARP1/PRICKLE1/A2ML1/CST1/CST4/CCBE1/ZNF480/CTBP2/CTH/ADRA2A/DPPA2/SH3D19/SRFBP1/ZNF483/AARS/CD55/TMTC3/DAPK1/D…	404	968	0.417355	0.354967	1.17576
cluster.A	GO:0010043	response to zinc ion	12/968	52/17396	2.14795e-05	0.00110149	0.000913921	HMBS/LCK/MT1A/MT1B/MT1E/MT1F/MT1G/MT1H/MT1M/MT1X/MT2A/SLC30A1	12	968	0.0123967	0.00298919	4.14717
cluster.A	GO:0051188	cofactor biosynthetic process	21/968	137/17396	2.22321e-05	0.00112953	0.000937187	MTHFS/MTHFD2/PDSS1/GART/GCH1/NMRK2/COQ2/HMBS/MAT2A/ME1/MTHFD1/ATIC/HSD17B12/PDHB/SLC25A39/PDK3/COQ3/SLC25A38/MOCOS/PDP2/ELOVL7	21	968	0.0216942	0.00787537	2.75469
cluster.A	GO:0042981	regulation of apoptotic process	109/968	1328/17396	2.24128e-05	0.00112953	0.000937187	PPIF/MYBBP1A/HTATIP2/CTSC/PIM2/DDX20/PDCD10/JMY/CTH/AARS/DAPK1/NRK/ERBB3/UNC5B/DDIAS/FGFR2/FHL2/PSME4/PHLPP1/SIRT1/HEY2/MPV17L/GABRA5/GABRB3/GLS2/PRELID1/GCLC/GCLM/DYNAP/GRID2/GRM4/GSTP1/HMOX1/HSPA9/HSPD1/HSPE1/ID1/ID3/IDO1/ITGA6/KDR/LCK/LYN/EPCAM/MAD2L1/MSH2/MYC/MYD88/NCL/NME1/NPY5R/PAWR/GAL/TNFRSF12A/PTRH2/STK26/PHB/SERPINB9/PIM1/PMAIP1/CYCS/PIH1D1/SHQ1/STEAP3/NLRP2/PRKCD/PRKCH/PRKCI/PRKCQ/PRKD…	109	968	0.112603	0.0763394	1.47504
cluster.A	GO:0006812	cation transport	87/968	1004/17396	2.30453e-05	0.00115148	0.0009554	HCN4/PPIF/MFSD3/SLC31A1/CPT1A/TMEM37/ADRA2A/CYB5A/DIAPH1/TOR1A/STOM/FGF2/FKBP4/SLC7A8/SLC39A14/ATP6V0A2/LPAR3/MCOLN2/SLC24A2/STEAP2/GJA1/SLC39A1/GNAO1/HSPA2/ITPR2/ITPR3/KCNA1/KCND1/KCND2/KCNN2/LCK/LYN/MYB/ATP12A/ATP1B3/PAWR/GAL/PKP2/PLCG2/FXYD7/FXYD5/SLC38A2/ZDHHC13/TESC/SLC38A4/STEAP3/MCOLN3/PRKCB/PRSS8/JPH1/MRS2/SLC24A3/DPP10/PTPN6/PVRL1/RYR1/SCNN1A/SCO1/CXCL12/SEMG1/SLC39A8/SLC13A3/SLC1A5/SLC3…	87	968	0.089876	0.0577144	1.55725
cluster.A	GO:0000280	nuclear division	51/968	502/17396	2.38192e-05	0.00118006	0.000979117	MAD2L2/STAG2/RCC1/PIM2/CHEK1/CDCA5/OIP5/M1AP/ZFP42/DAZL/STRA13/FANCA/FANCD2/SKA3/FGFR2/RRS1/CD2AP/RNF212/HELLS/HSPA2/MAD2L1/MRE11A/MSH2/MYBL2/HAUS6/NSUN2/NCAPG2/ZWILCH/PIWIL2/MIS18BP1/NDC1/RCC2/DPEP3/ANAPC1/BUB1/TERF1/VRK1/XRCC2/DSCC1/NAA50/USP9X/USP44/RAD54L/MASTL/RUVBL1/PKMYT1/NOLC1/CHMP4C/KIF20B/CDC6/CDC25A	51	968	0.052686	0.0288572	1.82575
cluster.A	GO:1901607	alpha-amino acid biosynthetic process	14/968	70/17396	2.58412e-05	0.00126947	0.0010533	MTHFS/MTHFD2/CTH/GART/PHGDH/GCH1/GLS2/PSAT1/MTHFD1/ATIC/OAT/PYCR1/CAD/CBS	14	968	0.0144628	0.00402391	3.59421
cluster.A	GO:0016053	organic acid biosynthetic process	34/968	287/17396	2.65537e-05	0.00127452	0.00105749	UST/MTHFS/MTHFD2/SLC27A2/CTH/FGFR4/SIRT1/GART/PHGDH/GCH1/GLS2/PSAT1/HSD17B4/APOC1/IDO1/FADS3/MTHFD1/ATIC/OAT/HSD17B12/PKM/PYCR1/MID1IP1/BCAT1/ACSM3/UGP2/XBP1/CAD/FA2H/ELOVL7/GPT2/CBR1/CBS/FGF19	34	968	0.035124	0.016498	2.12898
cluster.A	GO:0046394	carboxylic acid biosynthetic process	34/968	287/17396	2.65537e-05	0.00127452	0.00105749	UST/MTHFS/MTHFD2/SLC27A2/CTH/FGFR4/SIRT1/GART/PHGDH/GCH1/GLS2/PSAT1/HSD17B4/APOC1/IDO1/FADS3/MTHFD1/ATIC/OAT/HSD17B12/PKM/PYCR1/MID1IP1/BCAT1/ACSM3/UGP2/XBP1/CAD/FA2H/ELOVL7/GPT2/CBR1/CBS/FGF19	34	968	0.035124	0.016498	2.12898
cluster.A	GO:1901698	response to nitrogen compound	85/968	979/17396	2.67404e-05	0.00127452	0.00105749	HCN4/SORBS1/ADCY1/IRAK3/ADCY8/MB21D1/PPARGC1B/PARP1/AARS/DIAPH1/DNMT1/DNMT3B/DUSP5/EIF4G1/ERBB3/RASGEF1A/FGF2/FGFR2/FGFR4/PSME4/SIRT1/ATP6V0A2/SLC7A11/GABRB3/GJA1/GLP1R/GNAO1/HMBS/HMOX1/HSD11B2/HSPD1/ID1/ITPR2/LCK/LYN/NME1/NTS/GAL/PDGFA/ENPP1/PIK3CB/PKM/PMAIP1/PPAT/PRKCB/PRKCD/PRKCI/PRKCQ/PRKDC/ZC3HAV1/PSMA3/PSMB3/PSMB6/PSMD1/PSMD5/PSMD7/PTPN2/PTPN6/RARRES2/RYR1/CXCL12/BLM/SFRP1/MARC1/SLC3A2/SLC1…	85	968	0.0878099	0.0562773	1.56031
cluster.A	GO:0006996	organelle organization	234/968	3311/17396	2.68159e-05	0.00127452	0.00105749	TIMM23/CHAF1A/PPIF/G3BP1/ZMPSTE24/CCL26/TOMM40/MAD2L2/ARFGEF1/SORBS1/STAG2/AFG3L2/RCC1/PIM2/WDR5/CHEK1/WDHD1/SUPT16H/PDCD10/MTFR2/CDCA5/OIP5/ESCO1/EARS2/M1AP/ZFP42/PPARGC1B/JMY/GRPEL2/PARP1/ADRA2A/CTSV/DPPA2/SH3D19/DAZL/RNF168/DIAPH1/DIAPH2/DNA2/DNMT1/DNMT3B/DOCK2/TOR1A/PHC1/STRA13/EMP2/NRK/STOM/EPHA1/F2RL1/FANCA/FANCD2/JMJD1C/SKA3/FGFR2/FKBP4/UNC13A/PPRC1/WDR43/PSME4/RRS1/NBEAL2/COBL/CLUH/JADE2/…	234	968	0.241736	0.190331	1.27008
cluster.A	GO:0030001	metal ion transport	71/968	779/17396	2.70967e-05	0.00127748	0.00105995	HCN4/SLC31A1/TMEM37/ADRA2A/DIAPH1/STOM/FGF2/FKBP4/SLC39A14/ATP6V0A2/LPAR3/MCOLN2/SLC24A2/STEAP2/GJA1/SLC39A1/GNAO1/HSPA2/ITPR2/ITPR3/KCNA1/KCND1/KCND2/KCNN2/LCK/LYN/MYB/ATP12A/ATP1B3/PAWR/GAL/PKP2/PLCG2/FXYD7/FXYD5/SLC38A2/ZDHHC13/TESC/SLC38A4/STEAP3/MCOLN3/PRKCB/PRSS8/JPH1/MRS2/SLC24A3/DPP10/PTPN6/PVRL1/RYR1/SCNN1A/SCO1/CXCL12/SEMG1/SLC39A8/SLC13A3/SLC3A2/SLC20A1/STC1/THY1/SUMO1/SLC30A1/NIPAL2/S…	71	968	0.0733471	0.0447804	1.63793
cluster.A	GO:0042127	regulation of cell proliferation	114/968	1410/17396	2.7703e-05	0.00129562	0.00107499	CDH3/CD24/TRIB1/CCL26/IFI30/PRDX4/PIM2/LECT1/CHEK1/PDCD10/NACC1/CLC/KDF1/TRIM71/CTBP2/ADRA2A/CTSV/DPPA2/CD55/DNMT1/DPP4/E2F3/EIF5A/EMP2/NRK/EPHA1/ERBB3/FANCA/FGF2/FGFR2/FGFR4/FLT1/SIRT1/ICMT/HEY2/GTPBP4/GCNT2/GJA1/UTP20/GLI1/DYNAP/GRPR/GSTP1/HLA-A/HLA-G/HMOX1/ID1/IL12RB2/IDO1/IRF6/JARID2/KDR/LCK/LYN/EPCAM/MFGE8/MYC/MYCN/NME1/NOP2/NPY5R/ORC1/PAWR/GAL/PDGFA/PHB/PKP2/PMAIP1/TESC/CDCA7L/PRKCH/PRKCI/P…	114	968	0.117769	0.0810531	1.45298
cluster.A	GO:0010564	regulation of cell cycle process	52/968	520/17396	3.04473e-05	0.00141266	0.00117211	MAD2L2/MYBBP1A/STAG2/RCC1/CHEK1/FOXN3/CDCA5/DAZL/FGFR2/PSME4/HSPA2/GEN1/MAD2L1/MRE11A/MSH2/TRIM37/ORC1/PIM1/PIWIL2/RFWD3/TXLNG/PRKCQ/PRKDC/RCC2/PSMA3/PSMB3/PSMB6/PSMD1/PSMD5/PSMD7/PTPN6/BID/BLM/SFRP1/ANAPC1/SOX15/BUB1/TERF1/HMGN5/OR2A4/RNASEH2B/E2F8/JADE1/USP44/SLC25A33/MASTL/CCNC/TICRR/PKMYT1/CHMP4C/KIF20B/CDC6	52	968	0.053719	0.0298919	1.79711
cluster.A	GO:0009069	serine family amino acid metabolic process	10/968	38/17396	3.07917e-05	0.00141739	0.00117603	CTH/GART/PHGDH/GCSH/GCLC/GCLM/PSAT1/MTHFD1/SLC25A32/CBS	10	968	0.0103306	0.00218441	4.72923
cluster.A	GO:0040008	regulation of growth	57/968	588/17396	3.12405e-05	0.00142681	0.00118385	MUC12/MAD2L2/AFG3L2/SYT2/PARP1/CPNE9/ENO1/NRK/FGF2/FGFR2/UNC13A/SIRT1/HEY2/LPAR3/GJA1/FLVCR1/TFCP2L1/MT1A/MT1B/MT1E/MT1F/MT1G/MT1H/MT1M/MT1X/MT2A/NPY1R/GAL/TNFRSF12A/ENPP1/PHB/BCL11A/PLS1/IL17RB/PRKCQ/PRKDC/CXCL16/SAV1/RPS6KA1/CXCL12/SFRP1/SFRP2/CAPRIN2/SOX15/TKT/C3/COL14A1/EZR/JADE1/SLC44A4/SLC25A33/RUVBL1/STC2/SOCS1/PNPT1/SOCS2/CDA	57	968	0.0588843	0.0338009	1.74209
cluster.A	GO:0003382	epithelial cell morphogenesis	12/968	54/17396	3.22106e-05	0.00145971	0.00121115	SPINT2/LECT1/HRH2/ID1/VSIG1/RAB25/SALL1/ST14/STC1/GRHL2/COL18A1/FZD7	12	968	0.0123967	0.00310416	3.99357
cluster.A	GO:0030490	maturation of SSU-rRNA	9/968	31/17396	3.26742e-05	0.00146933	0.00121913	WDR3/SRFBP1/RRS1/DCAF13/NOL11/UTP20/HEATR1/UTP15/RRP36	9	968	0.00929752	0.00178202	5.21741
cluster.A	GO:0008219	cell death	141/968	1833/17396	3.55418e-05	0.00157407	0.00130603	CD24/PPIF/MYBBP1A/HTATIP2/CTSC/PIM2/DDX20/PDCD10/CLC/JMY/CSE1L/CTH/CTSV/AARS/DAPK1/DSG2/PGAM5/EIF5A/EMP2/NRK/ERBB3/UNC5B/DDIAS/FGF2/FGFR2/FHL2/RRAS2/PSME4/PHLPP1/SIRT1/HEY2/MPV17L/RNF144B/GABRA5/GABRB3/SGMS1/GJA1/GLS2/PRELID1/GCLC/GCLM/DYNAP/GRID2/GRM4/GSTP1/HMOX1/HSPA9/HSPD1/HSPE1/ID1/ID3/IDO1/ITGA6/KDR/LCK/LYN/EPCAM/MAD2L1/MSH2/MX1/MYC/MYCN/MYD88/NCL/NME1/NPY5R/PAWR/GAL/TNFRSF12A/GULP1/PTRH2/ST…	141	968	0.145661	0.105369	1.38239
cluster.A	GO:0016265	death	141/968	1833/17396	3.55418e-05	0.00157407	0.00130603	CD24/PPIF/MYBBP1A/HTATIP2/CTSC/PIM2/DDX20/PDCD10/CLC/JMY/CSE1L/CTH/CTSV/AARS/DAPK1/DSG2/PGAM5/EIF5A/EMP2/NRK/ERBB3/UNC5B/DDIAS/FGF2/FGFR2/FHL2/RRAS2/PSME4/PHLPP1/SIRT1/HEY2/MPV17L/RNF144B/GABRA5/GABRB3/SGMS1/GJA1/GLS2/PRELID1/GCLC/GCLM/DYNAP/GRID2/GRM4/GSTP1/HMOX1/HSPA9/HSPD1/HSPE1/ID1/ID3/IDO1/ITGA6/KDR/LCK/LYN/EPCAM/MAD2L1/MSH2/MX1/MYC/MYCN/MYD88/NCL/NME1/NPY5R/PAWR/GAL/TNFRSF12A/GULP1/PTRH2/ST…	141	968	0.145661	0.105369	1.38239
cluster.A	GO:0034645	cellular macromolecule biosynthetic process	303/968	4476/17396	3.62066e-05	0.00159146	0.00132046	CHAF1A/MUC12/UST/CEBPZ/ALG3/CDK7/TRIB1/ZNF267/B3GALT5/MAD2L2/CDX4/FST/MYBBP1A/HTATIP2/ARFGEF1/SORBS1/POLR3G/IGF2BP3/B3GNT2/POLQ/STAG2/RBPMS/PIM2/WDR5/CHEK1/FOXN3/PSIP1/SUPT16H/IRAK3/DDX20/NACC1/ESCO1/NUS1/RPL39L/GYLTL1B/EARS2/NR2C2AP/TRIM71/ZFP42/PPARGC1B/JMY/PARP1/PRICKLE1/ZNF480/CTBP2/CTH/ADRA2A/DPPA2/SRFBP1/ZNF483/AARS/DAPK1/DAZL/ZNF600/RNF168/OLIG3/ZNF525/DNA2/DNMT1/DNMT3B/E2F3/EIF1AX/MYRFL/E…	303	968	0.313017	0.257301	1.21654
cluster.A	GO:0009108	coenzyme biosynthetic process	18/968	111/17396	3.92576e-05	0.00171268	0.00142104	MTHFS/MTHFD2/PDSS1/GART/GCH1/NMRK2/COQ2/MAT2A/ME1/MTHFD1/ATIC/HSD17B12/PDHB/PDK3/COQ3/MOCOS/PDP2/ELOVL7	18	968	0.018595	0.00638078	2.91423
cluster.A	GO:0070887	cellular response to chemical stimulus	186/968	2551/17396	4.10755e-05	0.00177872	0.00147584	NAT2/CD24/HCN4/PPIF/TRIB1/CCL26/IFI30/SORBS1/ADCY1/LECT1/IRAK3/PDCD10/ADCY8/MB21D1/TRIM6/GSTO2/TRIM71/SLC31A1/PPARGC1B/CPT1A/PARP1/CCBE1/CTH/ADRA2A/CYP2B6/CYP26A1/AARS/CD55/DAPK1/UGT3A2/DIAPH1/DNMT1/DNMT3B/DUSP5/TOR1A/PHC1/EIF4G1/SLC29A1/ERBB3/F2RL1/DDIAS/RASGEF1A/FGF2/FGFR2/FGFR4/PSME4/FLT1/PHLPP1/SIRT1/ATP6V0A2/FUS/GABRB3/SAMHD1/GCH1/GCNT2/GCLC/GCLM/GLP1R/DYNAP/GSTP1/CYP2S1/H2AFZ/HLA-A/HLA-G/HM…	186	968	0.192149	0.146643	1.31032
cluster.A	GO:0006865	amino acid transport	21/968	143/17396	4.27914e-05	0.0018394	0.00152618	SLC25A26/SLC16A10/SLC7A8/SLC7A11/GLS2/NPY5R/SLC38A2/SLC38A4/SLC13A3/SLC1A5/SLC3A2/SLC6A6/SLC6A9/SLC7A1/SLC25A32/SLC7A5/SLC38A1/SLC7A3/SLC43A1/SLC7A7/SLC38A5	21	968	0.0216942	0.00822028	2.63911
cluster.A	GO:0050801	ion homeostasis	61/968	650/17396	4.33062e-05	0.00184563	0.00153135	CD24/HCN4/SLC31A1/CD55/TMEM64/DIAPH1/F2RL1/FGF2/FGFR4/SIRT1/SLC7A8/SLC39A14/ATP6V0A2/LPAR3/SLC24A2/STEAP2/STEAP1/GJA1/GCLC/GCLM/GLP1R/FLVCR1/HMOX1/ITPR3/KCNA1/KDR/LCK/LYN/MT2A/MYC/ATP12A/ATP1B3/NPY1R/ENPP1/PIK3CB/PLCG2/FAM20A/CLN6/STEAP3/RAB20/PRKCB/JPH1/CCDC47/SLC24A3/PTPN6/RYR1/SCNN1A/SCO1/CXCL12/STC1/THY1/XBP1/SLC30A1/CALB2/ATP13A3/SLC4A11/TNFSF11/STC2/GALR2/AKAP5/MTL5	61	968	0.0630165	0.0373649	1.68652
cluster.A	GO:0030162	regulation of proteolysis	66/968	720/17396	4.37149e-05	0.00184563	0.00153135	TRIB1/MAD2L2/SPINT2/CTSC/PRICKLE1/A2ML1/CST1/CST4/CCBE1/ADRA2A/SH3D19/CD55/DAPK1/FGFR4/PSME4/SIRT1/RNF144B/PRELID1/GCLC/HMSD/USP25/HSPD1/HSPE1/GEN1/ANOS1/KLKB1/LCK/MAD2L1/MYC/PAWR/PHB/SERPINB9/PMAIP1/CYCS/RNF125/CLN6/PIH1D1/NLRP2/PSMA3/PSMB3/PSMB6/PSMD1/PSMD5/PSMD7/RPS6KA1/SERPINB3/SERPINB4/BID/SEMG1/SFRP2/ANAPC1/SPINT1/BUB1/TERF1/TIMP4/C1QBP/C3/SUMO1/XBP1/CHAC1/USP9X/USP44/USP32/TNFRSF10A/USP2/C…	66	968	0.0681818	0.0413888	1.64735
cluster.A	GO:0006790	sulfur compound metabolic process	38/968	344/17396	4.38834e-05	0.00184563	0.00153135	UST/AASS/B3GNT2/GSTO2/CTH/DNMT3B/HS3ST5/GPC4/ICMT/ACOT9/AMD1/PHGDH/GCLC/GCLM/GSTP1/HSD17B4/MAT2A/MTHFD1/HSD17B12/PDHB/PDK3/ENPP1/CYTL1/CHST7/PDP2/MCCC2/CHST8/BTD/TXN/GGCT/ELOVL7/SLC19A3/TPST2/CBS/SLC5A6/PAPSS2/B3GNT7/EEF1E1	38	968	0.0392562	0.0197747	1.98518
cluster.A	GO:0044765	single-organism transport	253/968	3650/17396	4.45754e-05	0.00186134	0.00154439	CDH3/CD24/HCN4/TIMM23/GJC1/AP1M2/PPIF/LYPLA1/TOMM40/ARFGEF1/SORBS1/ADCY1/SLC27A2/RBPMS/XPOT/MFSD3/ADCY8/SLC25A26/NUS1/SLC16A10/TRIM6/SLC15A4/PLIN2/SYT2/SLC31A1/RTP1/GRPEL2/CPT1A/TMEM37/PARP1/CSE1L/PRICKLE1/SYT6/ADRA2A/SH3D19/CYB5A/DAPK1/TMEM30B/DIAPH1/DOCK2/TOR1A/EIF5A/EMP2/RAB12/SLC29A1/SLC25A43/STOM/ERBB3/F2RL1/FGF2/FGFR2/FKBP4/ABCF1/UNC13A/WDR43/RRS1/NBEAL2/SIRT1/SLC7A8/ICMT/SLC39A14/ATP6V0A2/…	253	968	0.261364	0.209818	1.24567
cluster.A	GO:0080134	regulation of response to stress	107/968	1321/17396	4.62633e-05	0.00191812	0.0015915	AP1M2/ARFGEF1/POLR3G/POLQ/CHEK1/IRAK3/PDCD10/MB21D1/TRIM6/TC2N/CLDN7/PARP1/C1orf210/ADRA2A/CD55/RNF168/DOCK2/RAB12/NRK/STOM/F2RL1/FGF2/FKBP4/PSME4/PHLPP1/SIRT1/GABRA5/SAMHD1/GCH1/GJA1/GSTP1/USP25/HLA-A/HSPD1/IDO1/ITPR2/ITPR3/KLKB1/LCK/LYN/MYC/MYD88/NPY5R/PRDX1/HERC5/TNFRSF12A/PDGFA/GPRC5B/STK26/PHB/SERPINB9/PLCG2/PLSCR1/PMAIP1/PPM1B/RFWD3/RIF1/PRKCD/PRKCQ/PRKDC/KLK7/ZC3HAV1/PSMA3/PSMB3/PSMB6/PSMD…	107	968	0.110537	0.075937	1.45564
cluster.A	GO:0048468	cell development	153/968	2032/17396	4.74118e-05	0.0019519	0.00161952	CD24/GJC1/TRIB1/MAD2L2/ARFGEF1/SPINT2/B3GNT2/ADCY1/AFG3L2/LECT1/WDR5/DDX20/KDF1/SYT2/COL4A4/ZFP42/CPNE9/MARVELD2/TMTC3/DAZL/DIAPH2/DNMT3B/DUSP5/TOR1A/EIF4G1/NRK/EPHA1/ERBB3/F2RL1/UNC5B/DDIAS/RASGEF1A/FGF2/FGFR2/FGFR4/FHL2/FKBP4/UNC13A/RAP1GAP2/PSME4/NBEAL2/COBL/HEY2/LPAR3/GABRA5/GABRB3/PHGDH/GCNT2/GJA1/SALL3/RND1/GNAO1/GRID2/FLVCR1/DDX25/TFCP2L1/HNRNPAB/HRH2/HSD17B4/HSPA2/ID1/VSIG1/FAM101B/IRF6/A…	153	968	0.158058	0.116808	1.35314
cluster.A	GO:0044271	cellular nitrogen compound biosynthetic process	298/968	4407/17396	4.7779e-05	0.00195326	0.00162065	CEBPZ/CDK7/TRIB1/ZNF267/MAD2L2/CDX4/FST/MYBBP1A/HTATIP2/MTHFS/POLR3G/IGF2BP3/ADCY1/POLQ/STAG2/MTHFD2/RBPMS/PIM2/WDR5/CHEK1/FOXN3/PSIP1/SUPT16H/IRAK3/DDX20/NACC1/ADCY8/MB21D1/RPL39L/EARS2/NR2C2AP/TRIM71/ZFP42/PPARGC1B/JMY/PARP1/PRICKLE1/ZNF480/CTBP2/CTH/ADRA2A/CTPS1/DPPA2/SRFBP1/ZNF483/AARS/DAPK1/DAZL/ZNF600/RNF168/OLIG3/ZNF525/DNMT1/DNMT3B/E2F3/EIF1AX/MYRFL/EIF4G1/EIF5A/RPL22L1/ENO1/ETF1/F2RL1/JM…	298	968	0.307851	0.253334	1.2152
cluster.A	GO:0009059	macromolecule biosynthetic process	311/968	4628/17396	4.87357e-05	0.00197853	0.00164162	CHAF1A/MUC12/UST/CEBPZ/ALG3/CDK7/TRIB1/ZNF267/B3GALT5/MAD2L2/CDX4/FST/MYBBP1A/HTATIP2/ARFGEF1/SORBS1/POLR3G/IGF2BP3/B3GNT2/POLQ/STAG2/RBPMS/PIM2/WDR5/CHEK1/FOXN3/PSIP1/SUPT16H/IRAK3/DDX20/NACC1/ESCO1/NUS1/RPL39L/GYLTL1B/EARS2/NR2C2AP/TRIM71/ZFP42/PPARGC1B/JMY/PARP1/PRICKLE1/ZNF480/CTBP2/CTH/ADRA2A/DPPA2/SRFBP1/ZNF483/AARS/DAPK1/DAZL/ZNF600/RNF168/OLIG3/ZNF525/DNA2/DNMT1/DNMT3B/E2F3/EIF1AX/MYRFL/E…	311	968	0.321281	0.266038	1.20765
cluster.A	GO:0012501	programmed cell death	134/968	1737/17396	4.99581e-05	0.00201417	0.00167119	CD24/PPIF/MYBBP1A/HTATIP2/CTSC/PIM2/DDX20/PDCD10/CLC/JMY/CSE1L/CTH/CTSV/AARS/DAPK1/DSG2/PGAM5/EIF5A/NRK/ERBB3/UNC5B/DDIAS/FGFR2/FHL2/PSME4/PHLPP1/SIRT1/HEY2/MPV17L/RNF144B/GABRA5/GABRB3/SGMS1/GJA1/GLS2/PRELID1/GCLC/GCLM/DYNAP/GRID2/GRM4/GSTP1/HMOX1/HSPA9/HSPD1/HSPE1/ID1/ID3/IDO1/ITGA6/KDR/LCK/LYN/EPCAM/MAD2L1/MSH2/MX1/MYC/MYD88/NCL/NME1/NPY5R/PAWR/GAL/TNFRSF12A/GULP1/PTRH2/STK26/PHB/SERPINB9/PIM1…	134	968	0.13843	0.0998505	1.38637
cluster.A	GO:0010243	response to organonitrogen compound	78/968	896/17396	5.29439e-05	0.00211721	0.00175669	HCN4/SORBS1/ADCY1/IRAK3/ADCY8/PPARGC1B/PARP1/AARS/DIAPH1/DNMT1/DNMT3B/DUSP5/EIF4G1/ERBB3/RASGEF1A/FGF2/FGFR2/FGFR4/PSME4/SIRT1/ATP6V0A2/SLC7A11/GABRB3/GJA1/GLP1R/GNAO1/HMBS/HMOX1/HSD11B2/HSPD1/ID1/ITPR2/LCK/LYN/NME1/NTS/GAL/PDGFA/ENPP1/PIK3CB/PKM/PPAT/PRKCB/PRKCD/PRKCI/PRKCQ/PRKDC/PSMA3/PSMB3/PSMB6/PSMD1/PSMD5/PSMD7/PTPN2/PTPN6/RARRES2/RYR1/CXCL12/BLM/SFRP1/SLC18A2/STC1/TACR3/TIMP4/EZR/XBP1/YES1/…	78	968	0.0805785	0.0515061	1.56445
cluster.A	GO:0050794	regulation of cellular process	590/968	9551/17396	5.32382e-05	0.00211721	0.00175669	CDH3/CD24/SH2B3/HCN4/APELA/GJC1/MUC12/PPIF/G3BP1/ADGRG2/CEBPZ/CDK7/TRIB1/ZNF267/CCL26/CDS1/LYPLA1/IFI30/MAD2L2/CDX4/FST/MYBBP1A/PRDX4/HTATIP2/ARFGEF1/SORBS1/POLR3G/IGF2BP3/SPINT2/ADCY1/POLQ/STAG2/CTSC/RBPMS/RCC1/PIM2/LECT1/WDR5/CHEK1/FOXN3/PLA2G16/PSIP1/WDHD1/WIF1/SUPT16H/IRAK3/DDX20/PDCD10/GPR176/NACC1/CDCA5/ADCY8/ESCO1/NUS1/CLC/TRIM6/KDF1/SYT2/TRIM71/ZFP42/PPARGC1B/JMY/CPT1A/CR2/PTCHD1/TMEM37/P…	590	968	0.609504	0.549034	1.11014
cluster.A	GO:0006810	transport	285/968	4195/17396	5.4176e-05	0.00213995	0.00177556	CDH3/CD24/HCN4/TIMM23/GJC1/AP1M2/PPIF/G3BP1/LYPLA1/TOMM40/MYBBP1A/HTATIP2/ARFGEF1/SORBS1/IGF2BP3/ADCY1/SLC27A2/RBPMS/CHML/XPOT/MFSD3/ADCY8/OSBPL10/SLC25A26/NUS1/SCGB3A2/SLC16A10/TRIM6/SLC15A4/PLIN2/SYT2/GOLT1A/SLC31A1/RTP1/GRPEL2/CPT1A/TMEM37/PARP1/CSE1L/PRICKLE1/SYT6/ADRA2A/SH3D19/CYB5A/DAPK1/TMEM30B/DIAPH1/DOCK2/TOR1A/EIF5A/EMP2/RAB12/SLC29A1/SLC25A43/STOM/ERBB3/F2RL1/FGF2/FGFR2/FKBP4/ABCF1/UNC…	285	968	0.294421	0.241147	1.22092
cluster.A	GO:0006534	cysteine metabolic process	5/968	9/17396	5.51259e-05	0.00216285	0.00179455	CTH/GCLC/GCLM/MTHFD1/CBS	5	968	0.00516529	0.00051736	9.98393
cluster.A	GO:0071417	cellular response to organonitrogen compound	58/968	614/17396	5.54957e-05	0.00216285	0.00179455	HCN4/SORBS1/ADCY1/ADCY8/PARP1/DIAPH1/DNMT1/DNMT3B/DUSP5/EIF4G1/ERBB3/RASGEF1A/FGF2/FGFR2/FGFR4/PSME4/SIRT1/ATP6V0A2/GABRB3/GLP1R/HMBS/ID1/ITPR2/LCK/LYN/PDGFA/ENPP1/PIK3CB/PPAT/PRKCB/PRKCD/PRKCI/PRKCQ/PRKDC/PSMA3/PSMB3/PSMB6/PSMD1/PSMD5/PSMD7/PTPN2/PTPN6/RARRES2/RYR1/BLM/SFRP1/STC1/EZR/XBP1/YES1/AKAP1/SLC25A33/SOCS1/FGF16/SOCS2/AKAP5/FGF19/CDH1	58	968	0.0599174	0.0352955	1.69759
cluster.A	GO:0048285	organelle fission	52/968	536/17396	6.76316e-05	0.00261837	0.00217251	MAD2L2/STAG2/RCC1/PIM2/CHEK1/MTFR2/CDCA5/OIP5/M1AP/ZFP42/DAZL/STRA13/FANCA/FANCD2/SKA3/FGFR2/RRS1/CD2AP/RNF212/HELLS/HSPA2/MAD2L1/MRE11A/MSH2/MYBL2/HAUS6/NSUN2/NCAPG2/ZWILCH/PIWIL2/MIS18BP1/NDC1/RCC2/DPEP3/ANAPC1/BUB1/TERF1/VRK1/XRCC2/DSCC1/NAA50/USP9X/USP44/RAD54L/MASTL/RUVBL1/PKMYT1/NOLC1/CHMP4C/KIF20B/CDC6/CDC25A	52	968	0.053719	0.0308117	1.74346
cluster.A	GO:0010948	negative regulation of cell cycle process	29/968	240/17396	7.11543e-05	0.00273056	0.00226559	MAD2L2/STAG2/CHEK1/FOXN3/FGFR2/PSME4/GEN1/MAD2L1/MRE11A/MSH2/TRIM37/RFWD3/PRKDC/PSMA3/PSMB3/PSMB6/PSMD1/PSMD5/PSMD7/BLM/ANAPC1/BUB1/TERF1/HMGN5/E2F8/JADE1/USP44/TICRR/CHMP4C	29	968	0.0299587	0.0137963	2.1715
cluster.A	GO:0006399	tRNA metabolic process	21/968	148/17396	7.14636e-05	0.00273056	0.00226559	POP7/RPP40/EARS2/AARS/GARS/IARS/METTL1/LARS/TRMT6/PUS7/NSUN2/RPP25/TRMT1/TARS/WARS/AIMP2/QTRTD1/CARS/YARS/MARS2/EEF1E1	21	968	0.0216942	0.0085077	2.54995
cluster.A	GO:0043069	negative regulation of programmed cell death	70/968	791/17396	7.78974e-05	0.00295673	0.00245325	PPIF/HTATIP2/PIM2/PDCD10/CTH/AARS/DAPK1/ERBB3/UNC5B/DDIAS/FGFR2/FHL2/PSME4/SIRT1/HEY2/MPV17L/GABRA5/GABRB3/PRELID1/GCLC/GCLM/GSTP1/HMOX1/HSPA9/HSPD1/ID1/IDO1/ITGA6/KDR/EPCAM/MAD2L1/MSH2/MYC/MYD88/NCL/NPY5R/PTRH2/SERPINB9/PIM1/PLCG2/PIH1D1/PRKCD/PRKCH/PRKCI/PRKCQ/PRKDC/PSMA3/PSMB3/PSMB6/PSMD1/PSMD5/PSMD7/RARG/RPS6KA1/CXCL12/SFRP1/SFRP2/TDGF1/ACTC1/TERT/XBP1/XRCC2/THOC6/HMGN5/PALB2/ADAMTS20/NAA15/T…	70	968	0.072314	0.0454702	1.59036
cluster.A	GO:0098771	inorganic ion homeostasis	56/968	594/17396	7.83943e-05	0.00295673	0.00245325	CD24/SLC31A1/CD55/TMEM64/DIAPH1/F2RL1/FGF2/FGFR4/SLC7A8/SLC39A14/ATP6V0A2/LPAR3/SLC24A2/STEAP2/STEAP1/GJA1/GLP1R/FLVCR1/HMOX1/ITPR3/KCNA1/KDR/LCK/LYN/MT2A/MYC/ATP12A/ATP1B3/NPY1R/ENPP1/PIK3CB/PLCG2/FAM20A/CLN6/STEAP3/RAB20/PRKCB/JPH1/CCDC47/SLC24A3/PTPN6/RYR1/SCNN1A/SCO1/CXCL12/STC1/THY1/SLC30A1/CALB2/ATP13A3/SLC4A11/TNFSF11/STC2/GALR2/AKAP5/MTL5	56	968	0.0578512	0.0341458	1.69424
cluster.A	GO:0031324	negative regulation of cellular metabolic process	159/968	2148/17396	7.908e-05	0.00296347	0.00245884	PPIF/TRIB1/MAD2L2/CDX4/FST/MYBBP1A/IGF2BP3/SPINT2/POLQ/STAG2/FOXN3/IRAK3/DDX20/NACC1/TRIM71/PPARGC1B/PARP1/PRICKLE1/A2ML1/CST1/CST4/CTBP2/ADRA2A/CD55/DAPK1/RNF168/OLIG3/DNMT1/DNMT3B/DUSP5/ENO1/EPHA1/F2RL1/FGFR2/FHL2/RRP1B/SIRT1/HEY2/GTPBP4/CBLC/MPV17L/GJA1/FOXD3/GCLC/PCDH11X/HMSD/GRB7/GSTP1/TFCP2L1/H2AFZ/HELLS/HMOX1/HNRNPAB/ID1/ID3/APOC1/GEN1/JARID2/ANOS1/HES3/LYN/MAD2L1/MRE11A/MSH2/TRIM37/MYB/MY…	159	968	0.164256	0.123477	1.33026
cluster.A	GO:1901699	cellular response to nitrogen compound	61/968	664/17396	7.9762e-05	0.00296999	0.00246425	HCN4/SORBS1/ADCY1/ADCY8/MB21D1/PARP1/DIAPH1/DNMT1/DNMT3B/DUSP5/EIF4G1/ERBB3/RASGEF1A/FGF2/FGFR2/FGFR4/PSME4/SIRT1/ATP6V0A2/GABRB3/GLP1R/HMBS/ID1/ITPR2/LCK/LYN/PDGFA/ENPP1/PIK3CB/PPAT/PRKCB/PRKCD/PRKCI/PRKCQ/PRKDC/ZC3HAV1/PSMA3/PSMB3/PSMB6/PSMD1/PSMD5/PSMD7/PTPN2/PTPN6/RARRES2/RYR1/BLM/SFRP1/STC1/TERT/EZR/XBP1/YES1/AKAP1/SLC25A33/SOCS1/FGF16/SOCS2/AKAP5/FGF19/CDH1	61	968	0.0630165	0.0381697	1.65096
cluster.A	GO:0055065	metal ion homeostasis	51/968	528/17396	8.85534e-05	0.00326692	0.00271062	CD24/SLC31A1/CD55/TMEM64/DIAPH1/F2RL1/FGF2/SLC7A8/SLC39A14/ATP6V0A2/LPAR3/SLC24A2/STEAP2/STEAP1/GJA1/GLP1R/FLVCR1/HMOX1/ITPR3/KCNA1/KDR/LCK/LYN/MT2A/MYC/ATP12A/ATP1B3/NPY1R/PIK3CB/PLCG2/FAM20A/STEAP3/PRKCB/JPH1/CCDC47/SLC24A3/PTPN6/RYR1/SCNN1A/SCO1/CXCL12/STC1/THY1/SLC30A1/CALB2/ATP13A3/TNFSF11/STC2/GALR2/AKAP5/MTL5	51	968	0.052686	0.0303518	1.73584
cluster.A	GO:0010605	negative regulation of macromolecule metabolic process	159/968	2153/17396	8.89236e-05	0.00326692	0.00271062	CDK7/TRIB1/MAD2L2/CDX4/FST/MYBBP1A/IGF2BP3/SPINT2/POLQ/STAG2/FOXN3/IRAK3/DDX20/PDCD10/NACC1/TRIM6/TRIM71/PPARGC1B/PARP1/PRICKLE1/A2ML1/CST1/CST4/CTBP2/CD55/DAPK1/RNF168/OLIG3/DNMT1/DNMT3B/DUSP5/ENO1/EPHA1/F2RL1/FGFR2/FHL2/RRP1B/SIRT1/HEY2/GTPBP4/CBLC/NOCT/GJA1/FOXD3/GCLC/PCDH11X/HMSD/GRB7/GSTP1/USP25/TFCP2L1/H2AFZ/HELLS/HMOX1/HNRNPAB/ID1/ID3/GEN1/JARID2/ANOS1/HES3/LYN/MAD2L1/MRE11A/MSH2/TRIM37/MY…	159	968	0.164256	0.123764	1.32717
cluster.A	GO:0009892	negative regulation of metabolic process	175/968	2409/17396	8.94127e-05	0.00326692	0.00271062	PPIF/CDK7/TRIB1/MAD2L2/CDX4/FST/MYBBP1A/ARFGEF1/IGF2BP3/SPINT2/POLQ/STAG2/FOXN3/IRAK3/DDX20/PDCD10/NACC1/TRIM6/TRIM71/PPARGC1B/PARP1/PRICKLE1/A2ML1/CST1/CST4/CTBP2/ADRA2A/CD55/DAPK1/RNF168/OLIG3/DNMT1/DNMT3B/DUSP5/ENO1/EPHA1/F2RL1/FGFR2/FHL2/RRP1B/SIRT1/HEY2/GTPBP4/CBLC/MPV17L/NOCT/GJA1/FOXD3/GCLC/PCDH11X/HMSD/GRB7/GSTP1/USP25/TFCP2L1/H2AFZ/HELLS/HMOX1/HNRNPAB/ID1/ID3/APOC1/GEN1/JARID2/ANOS1/HES3…	175	968	0.180785	0.13848	1.3055
cluster.A	GO:0051179	localization	343/968	5211/17396	9.13358e-05	0.00331645	0.00275172	CDH3/CD24/HCN4/TIMM23/APELA/GJC1/AP1M2/PPIF/G3BP1/TRIB1/CCL26/LYPLA1/TOMM40/MYBBP1A/HTATIP2/ARFGEF1/SORBS1/IGF2BP3/SPINT2/ADCY1/SLC27A2/RBPMS/CHML/PDCD10/XPOT/CDCA5/MFSD3/ADCY8/OSBPL10/SLC25A26/NUS1/SCGB3A2/SLC16A10/TRIM6/SLC15A4/PLIN2/SYT2/GOLT1A/SLC31A1/RTP1/JMY/GRPEL2/CPT1A/TMEM37/PARP1/CSE1L/PRICKLE1/CCBE1/SYT6/ADRA2A/SH3D19/CYB5A/DAPK1/TMEM30B/OLIG3/DIAPH1/DNMT3B/DOCK2/DPP4/TOR1A/EIF5A/EMP2/…	343	968	0.354339	0.299552	1.1829
cluster.A	GO:0006575	cellular modified amino acid metabolic process	26/968	208/17396	9.45389e-05	0.00339764	0.00281908	LPCAT3/PRDX4/MTHFS/MTHFD2/PLA2G16/GSTO2/CTH/DNMT3B/ICMT/GART/AMD1/GCH1/GCLC/GCLM/GSTP1/IDO1/MAT2A/MTHFD1/ATIC/PLSCR1/GGCT/SLC25A32/CBS/SLC5A6/EEF1E1/PTDSS1	26	968	0.0268595	0.0119568	2.24638
cluster.A	GO:0042559	pteridine-containing compound biosynthetic process	6/968	15/17396	9.4734e-05	0.00339764	0.00281908	MTHFS/MTHFD2/GART/GCH1/MTHFD1/ATIC	6	968	0.00619835	0.000862267	7.18843
cluster.A	GO:0043066	negative regulation of apoptotic process	69/968	782/17396	9.57455e-05	0.00341298	0.00283181	PPIF/HTATIP2/PIM2/PDCD10/CTH/AARS/DAPK1/ERBB3/UNC5B/DDIAS/FGFR2/FHL2/PSME4/SIRT1/HEY2/MPV17L/GABRA5/GABRB3/PRELID1/GCLC/GCLM/GSTP1/HMOX1/HSPA9/HSPD1/ID1/IDO1/ITGA6/KDR/EPCAM/MAD2L1/MSH2/MYC/MYD88/NCL/NPY5R/PTRH2/SERPINB9/PIM1/PIH1D1/PRKCD/PRKCH/PRKCI/PRKCQ/PRKDC/PSMA3/PSMB3/PSMB6/PSMD1/PSMD5/PSMD7/RARG/RPS6KA1/CXCL12/SFRP1/SFRP2/TDGF1/ACTC1/TERT/XBP1/XRCC2/THOC6/HMGN5/PALB2/ADAMTS20/NAA15/TXNDC5/…	69	968	0.071281	0.0449529	1.58568
cluster.A	GO:0032392	DNA geometric change	12/968	60/17396	9.6571e-05	0.00341961	0.00283731	G3BP1/DNA2/HMGB3/MCM3/MCM4/MCM5/MCM7/MRE11A/C10orf2/BLM/RUVBL1/HELB	12	968	0.0123967	0.00344907	3.59421
cluster.A	GO:0009725	response to hormone	83/968	986/17396	9.71015e-05	0.00341961	0.00283731	CD24/HCN4/SORBS1/ADCY1/ADCY8/PPARGC1B/PARP1/ADRA2A/CTSV/UGT3A2/DNMT3B/DSG2/DUSP5/EIF4G1/ERBB3/RASGEF1A/FGF2/FGFR2/FGFR4/FHL2/PSME4/SIRT1/ATP6V0A2/STEAP2/GJA1/GCLC/GLP1R/H2AFZ/HMBS/HMOX1/HSD11B2/HSPD1/LCK/LYN/ME1/MFGE8/NASP/NME1/NPY1R/NTS/PAWR/GAL/PDGFA/ENPP1/SERPINB9/PIK3CB/PKM/PPAT/PRKCB/PRKCD/PRKCI/PRKCQ/PRKDC/PSMA3/PSMB3/PSMB6/PSMD1/PSMD5/PSMD7/PTPN2/PTPN6/RARG/RARRES2/BID/CXCL12/SFRP1/STC1/TA…	83	968	0.0857438	0.0566797	1.51278
cluster.A	GO:0019725	cellular homeostasis	66/968	740/17396	9.91481e-05	0.00347078	0.00287976	CD24/PRDX4/GYLTL1B/SLC31A1/ADRA2A/CD55/TMEM64/DIAPH1/DNA2/SLC29A1/F2RL1/FGF2/SIRT1/SLC39A14/ATP6V0A2/LPAR3/SLC24A2/GJA1/GCLC/GLP1R/FLVCR1/HMOX1/FOXA3/ITPR3/LCK/LYN/MT2A/MYC/ATP12A/ATP1B3/NME1/NPY1R/PDK3/ENPP1/PIK3CB/PLCG2/POLE/POLE2/CLN6/STEAP3/RAB20/PRKCB/LRRC8A/C10orf2/JPH1/SLC24A3/PTPN6/RYR1/SCO1/CXCL12/STC1/TERF1/THY1/TXN/XBP1/SLC30A1/CALB2/ATP13A3/TMX1/TXNDC5/SLC4A11/STC2/GALR2/LARGE/AKAP5/M…	66	968	0.0681818	0.0425385	1.60283
cluster.A	GO:1901990	regulation of mitotic cell cycle phase transition	30/968	257/17396	0.000101554	0.00353383	0.00293208	MAD2L2/FOXN3/CDCA5/PSME4/HSPA2/GEN1/MAD2L1/MRE11A/PIM1/RFWD3/PRKCQ/PRKDC/RCC2/PSMA3/PSMB3/PSMB6/PSMD1/PSMD5/PSMD7/PTPN6/BID/BLM/ANAPC1/BUB1/TERF1/RNASEH2B/JADE1/USP44/TICRR/CDC6	30	968	0.0309917	0.0147735	2.09779
cluster.A	GO:0071705	nitrogen compound transport	66/968	741/17396	0.000103146	0.003568	0.00296043	IGF2BP3/XPOT/SLC25A26/SLC16A10/SLC15A4/CPT1A/ADRA2A/TOR1A/EIF5A/SLC29A1/SLC7A8/SLC7A11/GJA1/GLS2/GLP1R/FLVCR1/DDX25/ITPR2/ITPR3/LYN/NPY5R/PRDX1/GAL/AZIN1/SLC38A2/PPM1B/SLC38A4/MAGOHB/SLC29A3/FLVCR2/NDC1/PRKCQ/NXT2/SLC25A19/CXCL12/SFRP1/SRSF2/SRSF7/SLC13A3/NOL6/SLC1A5/SLC3A2/SLC6A6/SLC6A9/SLC7A1/SLC16A1/SLC18A2/XBP1/THOC6/SLC19A3/SLC44A4/SLC25A32/SLC7A5/SLC38A1/SLC25A33/THOC3/SLC7A3/SLC43A1/TNFSF1…	66	968	0.0681818	0.042596	1.60066
cluster.A	GO:0043933	macromolecular complex subunit organization	168/968	2304/17396	0.000105192	0.00361736	0.00300139	CHAF1A/AASS/CCL26/MAD2L2/ARFGEF1/SORBS1/POLQ/RCC1/WDR5/CHEK1/PSIP1/WDHD1/SUPT16H/IRAK3/DDX20/NACC1/OIP5/TRIM6/M1AP/PPARGC1B/JMY/CPT1A/CTH/DPPA2/RNF168/DIAPH1/DIAPH2/DNMT1/DNMT3B/TOR1A/PHC1/EIF5A/STRA13/EMP2/STOM/EPHA1/ETF1/F2RL1/FANCA/JMJD1C/FKBP4/MDN1/PSME4/COBL/JADE2/SIRT1/HEY2/ATP6V0A2/PDSS1/CD2AP/NOCT/SAMHD1/HACL1/GCH1/NUFIP1/GJA1/TAF5L/RND1/GRB7/NDUFAF4/MRPL15/GTF2E1/HIST1H1T/H2AFZ/HIST1H1A/…	168	968	0.173554	0.132444	1.31039
cluster.A	GO:0002064	epithelial cell development	26/968	210/17396	0.000110824	0.00378876	0.0031436	SPINT2/LECT1/KDF1/MARVELD2/F2RL1/FGFR2/GJA1/TFCP2L1/HRH2/HSD17B4/ID1/VSIG1/MYO1E/PODXL/C1GALT1/RAB25/RARG/SALL1/ST14/STC1/EZR/XBP1/GRHL2/COL18A1/FZD7/TJP2	26	968	0.0268595	0.0120717	2.22499
cluster.A	GO:0051338	regulation of transferase activity	79/968	932/17396	0.000114546	0.00389323	0.00323028	CD24/CDK7/TRIB1/MAD2L2/ADCY1/IRAK3/PDCD10/ADCY8/ADRA2A/DUSP5/EMP2/NRK/EPHA1/ERBB3/RASGEF1A/FGF2/FGFR2/FGFR4/PSME4/FLT1/SIRT1/GTPBP4/LPAR3/CBLC/DYNAP/GRM4/GSTP1/HSPA2/GEN1/LYN/MAD2L1/MRE11A/ZYG11A/HERC5/PDGFA/GPRC5B/STK26/PIK3CB/PIM1/FAM20A/TESC/PRKCD/PSMA3/PSMB3/PSMB6/PSMD1/PSMD5/PSMD7/PTPN2/PTPN6/SERPINB3/BLM/SFRP1/SFRP2/ANAPC1/BUB1/TDGF1/TERF1/THY1/TXN/UCHL1/LRP8/ARHGEF5/GRHL2/USP44/KIAA1804/MA…	79	968	0.0816116	0.0535755	1.5233
cluster.A	GO:0042273	ribosomal large subunit biogenesis	9/968	36/17396	0.00011868	0.00401042	0.00332751	RRS1/BOP1/EIF6/NOP16/SDAD1/BRIX1/WDR12/MRPL11/RPF2	9	968	0.00929752	0.00206944	4.49277
cluster.A	GO:0019637	organophosphate metabolic process	84/968	1008/17396	0.00012387	0.00416176	0.00345309	PPIF/LPCAT3/CDS1/ADCY1/PLA2G16/ADCY8/MB21D1/HRASLS5/ADRA2A/CTPS1/LPPR5/ENO1/FGF2/ALDOC/FLT1/ATP6V0A2/SGMS1/SAMHD1/REXO2/GARS/GART/GCH1/NMRK2/SMPDL3B/GLP1R/GMDS/PIGW/HRH2/APOC1/ITPK1/LYN/MC5R/ME1/PGAM4/MSH2/MTHFD1/ATIC/NME1/NPR2/PDGFA/PDHB/ENPP1/PFAS/PFKP/PGAM1/PIK3CB/PKM/PLCG2/PLSCR1/PMM2/CYCS/PPAT/MOCOS/PRKCD/PRPS1/PTAFR/MCCC2/GNPNAT1/TALDO1/TKT/TPI1/UGP2/UNG/XBP1/CAD/RNASEH2B/SRD5A3/PLBD1/LPCAT…	84	968	0.0867769	0.0579444	1.49759
cluster.A	GO:0060548	negative regulation of cell death	73/968	847/17396	0.000125603	0.00419586	0.00348138	PPIF/HTATIP2/PIM2/PDCD10/CTH/AARS/DAPK1/ERBB3/UNC5B/DDIAS/FGF2/FGFR2/FHL2/PSME4/SIRT1/HEY2/MPV17L/GABRA5/GABRB3/PRELID1/GCLC/GCLM/GSTP1/HMOX1/HSPA9/HSPD1/ID1/IDO1/ITGA6/KDR/EPCAM/MAD2L1/MSH2/MYC/MYD88/NCL/NPY5R/PTRH2/SERPINB9/PIM1/PLCG2/PIH1D1/PRKCD/PRKCH/PRKCI/PRKCQ/PRKDC/PSMA3/PSMB3/PSMB6/PSMD1/PSMD5/PSMD7/PYCR1/RARG/RPS6KA1/CXCL12/SFRP1/SFRP2/TDGF1/ACTC1/TERT/TXN/XBP1/XRCC2/THOC6/HMGN5/PALB2/A…	73	968	0.0754132	0.0486894	1.54886
cluster.A	GO:0046942	carboxylic acid transport	32/968	285/17396	0.000126629	0.0042061	0.00348987	SLC27A2/SLC25A26/SLC16A10/PLIN2/CPT1A/SLC7A8/SLC7A11/GLS2/SLC27A6/NPY5R/ATP8B1/SLC38A2/SLC38A4/SLC13A3/SLC1A5/SLC3A2/SLC6A6/SLC6A9/SLC7A1/SLC16A1/SLCO2A1/SLC25A32/SLC7A5/SLC38A1/MFSD2A/SLC7A3/SLC43A1/TNFSF11/TNFRSF11A/SLC5A6/SLC7A7/SLC38A5	32	968	0.0330579	0.0163831	2.0178
cluster.A	GO:0044106	cellular amine metabolic process	25/968	200/17396	0.000127888	0.00421767	0.00349947	LPCAT3/CDS1/PLA2G16/PSME4/SGMS1/AMD1/SMPDL3B/APOC1/IDO1/AZIN1/PRKCD/PSMA3/PSMB3/PSMB6/PSMD1/PSMD5/PSMD7/SRM/TACR3/AGMAT/PLBD1/LPCAT1/SLC44A4/SLC7A7/PCYT1B	25	968	0.0258264	0.0114969	2.24638
cluster.A	GO:0000075	cell cycle checkpoint	28/968	236/17396	0.000129296	0.00421767	0.00349947	MAD2L2/CHEK1/FOXN3/DNA2/PSME4/GEN1/MAD2L1/MRE11A/MSH2/DTL/NSUN2/ZWILCH/RFWD3/PRKDC/PSMA3/PSMB3/PSMB6/PSMD1/PSMD5/PSMD7/BLM/ANAPC1/BUB1/TERF1/RNASEH2B/USP44/TICRR/CDC6	28	968	0.0289256	0.0135663	2.13216
cluster.A	GO:0048878	chemical homeostasis	81/968	965/17396	0.000129538	0.00421767	0.00349947	CD24/HCN4/ADCY1/ADCY8/NUS1/KDF1/SLC31A1/ADRA2A/CD55/TMEM64/DIAPH1/SLC29A1/F2RL1/FGF2/FGFR4/SIRT1/SLC7A8/SLC39A14/ATP6V0A2/LPAR3/SLC24A2/STEAP2/STEAP1/GJA1/GCLC/GCLM/GLP1R/FLVCR1/GSTP1/HMOX1/FOXA3/ITPR3/KCNA1/KDR/LCK/LYN/MT2A/MYC/ATP12A/ATP1B3/NME1/NPY1R/PDK3/ENPP1/GPRC5B/PIK3CB/PKP2/PLCG2/FAM20A/CLN6/STEAP3/ACOXL/RAB20/PRKCB/C10orf2/JPH1/CCDC47/SLC24A3/PTPN2/PTPN6/RYR1/ACSM3/SCNN1A/SCO1/CXCL12/SL…	81	968	0.0836777	0.0554725	1.50845
cluster.A	GO:0006189	'de novo' IMP biosynthetic process	4/968	6/17396	0.000130585	0.00421767	0.00349947	GART/ATIC/PFAS/PPAT	4	968	0.00413223	0.000344907	11.9807
cluster.A	GO:0046654	tetrahydrofolate biosynthetic process	4/968	6/17396	0.000130585	0.00421767	0.00349947	GART/GCH1/MTHFD1/ATIC	4	968	0.00413223	0.000344907	11.9807
cluster.A	GO:0051247	positive regulation of protein metabolic process	113/968	1449/17396	0.000134308	0.00431408	0.00357946	CD24/TRIB1/CCL26/MAD2L2/ARFGEF1/ADCY1/CTSC/RBPMS/PDCD10/ADCY8/TRIM6/PPARGC1B/PRICKLE1/CCBE1/ADRA2A/SH3D19/DAPK1/DAZL/DNMT1/DNMT3B/DUSP5/EIF5A/STRA13/EMP2/NRK/ERBB3/F2RL1/RASGEF1A/FGF2/FGFR2/FGFR4/ABCF1/PSME4/FLT1/SIRT1/LPAR3/RNF144B/GCNT2/GJA1/PRELID1/GCLC/DYNAP/GRM4/HMOX1/HSPA2/HSPD1/HSPE1/JARID2/KDR/KLKB1/LCK/LYN/MRE11A/MYB/MYC/PAWR/PDGFA/GPRC5B/STK26/PHB/PIK3CB/PIM1/PMAIP1/CYCS/FAM20A/RNF125/C…	113	968	0.116736	0.083295	1.40147
cluster.A	GO:1901137	carbohydrate derivative biosynthetic process	65/968	734/17396	0.000137222	0.00433461	0.0035965	MUC12/UST/ALG3/B3GALT5/ARFGEF1/B3GNT2/ADCY1/ADCY8/NUS1/GYLTL1B/PQLC3/PARP1/ADRA2A/CTPS1/HS3ST5/GPC4/ATP6V0A2/FUT2/GALNT3/GART/AMD1/GCNT2/GLP1R/GMDS/PIGW/EOGT/ALG6/HRH2/MAT2A/MC5R/MUC3A/MUC4/ATIC/NME1/NPR2/PAWR/PFAS/PKM/PLSCR1/PMM2/CYTL1/PPAT/PRPS1/CHST7/C1GALT1/NECAB1/CHST8/ST6GAL1/GNPNAT1/TKT/TPI1/UGP2/UGT8/CAD/GNPTAB/SRD5A3/QTRTD1/GALR2/PAPSS2/LARGE/B3GNT7/AKAP5/CDA/PTDSS1/GFPT2	65	968	0.0671488	0.0421936	1.59144
cluster.A	GO:0031399	regulation of protein modification process	124/968	1620/17396	0.000137426	0.00433461	0.0035965	CD24/CDK7/TRIB1/CCL26/MAD2L2/ARFGEF1/ADCY1/RBPMS/CHEK1/IRAK3/PDCD10/ADCY8/TRIM6/PPARGC1B/PRICKLE1/ADRA2A/DPPA2/DNMT1/DNMT3B/DUSP5/STRA13/EMP2/NRK/EPHA1/ERBB3/F2RL1/RASGEF1A/FGF2/FGFR2/FGFR4/RRP1B/PSME4/FLT1/PHLPP1/SIRT1/GTPBP4/LPAR3/CBLC/GCNT2/GCLC/PCDH11X/DYNAP/GRM4/GSTP1/HSPA2/ID1/GEN1/JARID2/KDR/LCK/LYN/MAD2L1/MRE11A/ZYG11A/MYB/MYC/MYO1D/PRDX1/PAWR/HERC5/PDGFA/ENPP1/GPRC5B/STK26/PHB/PIK3CB/PIM…	124	968	0.128099	0.0931249	1.37556
cluster.A	GO:0090407	organophosphate biosynthetic process	53/968	565/17396	0.000137519	0.00433461	0.0035965	LPCAT3/CDS1/ADCY1/PLA2G16/ADCY8/MB21D1/ADRA2A/CTPS1/FGF2/ATP6V0A2/SGMS1/GARS/GART/GCH1/NMRK2/GLP1R/GMDS/PIGW/HRH2/MC5R/ME1/MTHFD1/ATIC/NME1/NPR2/PDGFA/PFAS/PIK3CB/PKM/PLCG2/PLSCR1/PMM2/PPAT/MOCOS/PRPS1/PTAFR/GNPNAT1/TKT/TPI1/UGP2/XBP1/CAD/SRD5A3/PLBD1/LPCAT1/SLC44A4/EPT1/GALR2/PAPSS2/PCYT1B/AKAP5/PTDSS1/GFPT2	53	968	0.0547521	0.0324787	1.68578
cluster.A	GO:0051782	negative regulation of cell division	14/968	81/17396	0.000137913	0.00433461	0.0035965	MAD2L2/CHEK1/FGFR2/GEN1/MAD2L1/MSH2/MYC/BLM/ANAPC1/BUB1/TERF1/E2F8/USP44/CHMP4C	14	968	0.0144628	0.00465624	3.10611
cluster.A	GO:0043412	macromolecule modification	247/968	3611/17396	0.000139165	0.00435058	0.00360975	CD24/MUC12/UST/PPIF/ALG3/CDK7/TRIB1/B3GALT5/CCL26/LYPLA1/MAD2L2/NOP56/PRDX4/ARFGEF1/B3GNT2/ADCY1/STAG2/RBPMS/PIM2/WDR5/CHEK1/IRAK3/CHML/PDCD10/ADCY8/ESCO1/NUS1/TRIM6/GYLTL1B/TRIM71/PPARGC1B/PARP1/PRICKLE1/PPM1N/CTH/ADRA2A/DPPA2/AARS/DAPK1/RNF168/DNMT1/DNMT3B/DPH2/DUSP5/TOR1A/PHC1/PGAM5/EIF5A/STRA13/EMP2/NRK/EPHA1/TRIML2/ERBB3/ETF1/F2RL1/RASGEF1A/HS3ST5/FGF2/FGFR2/FGFR4/FKBP4/SEPHS1/RRP1B/TTLL12/P…	247	968	0.255165	0.207576	1.22926
cluster.A	GO:0032270	positive regulation of cellular protein metabolic process	107/968	1359/17396	0.000142147	0.00442016	0.00366748	CD24/TRIB1/CCL26/MAD2L2/ARFGEF1/ADCY1/CTSC/RBPMS/PDCD10/ADCY8/TRIM6/PPARGC1B/PRICKLE1/CCBE1/ADRA2A/SH3D19/DAPK1/DAZL/DNMT1/DNMT3B/DUSP5/EIF5A/STRA13/EMP2/NRK/ERBB3/F2RL1/RASGEF1A/FGF2/FGFR2/FGFR4/ABCF1/PSME4/FLT1/SIRT1/LPAR3/RNF144B/GCNT2/PRELID1/GCLC/DYNAP/GRM4/HSPA2/HSPD1/HSPE1/JARID2/KDR/KLKB1/LCK/LYN/MRE11A/MYB/MYC/PAWR/PDGFA/GPRC5B/STK26/PHB/PIK3CB/PIM1/PMAIP1/CYCS/FAM20A/RNF125/CLN6/PIWIL2/…	107	968	0.110537	0.0781214	1.41494
cluster.A	GO:0055080	cation homeostasis	54/968	581/17396	0.000151012	0.00467099	0.0038756	CD24/SLC31A1/CD55/TMEM64/DIAPH1/F2RL1/FGF2/SLC7A8/SLC39A14/ATP6V0A2/LPAR3/SLC24A2/STEAP2/STEAP1/GJA1/GLP1R/FLVCR1/HMOX1/ITPR3/KCNA1/KDR/LCK/LYN/MT2A/MYC/ATP12A/ATP1B3/NPY1R/PIK3CB/PLCG2/FAM20A/CLN6/STEAP3/RAB20/PRKCB/JPH1/CCDC47/SLC24A3/PTPN6/RYR1/SCNN1A/SCO1/CXCL12/STC1/THY1/SLC30A1/CALB2/ATP13A3/SLC4A11/TNFSF11/STC2/GALR2/AKAP5/MTL5	54	968	0.0557851	0.0333985	1.67029
cluster.A	GO:0006915	apoptotic process	130/968	1718/17396	0.000153758	0.00470924	0.00390733	CD24/PPIF/MYBBP1A/HTATIP2/CTSC/PIM2/DDX20/PDCD10/CLC/JMY/CSE1L/CTH/AARS/DAPK1/DSG2/EIF5A/NRK/ERBB3/UNC5B/DDIAS/FGFR2/FHL2/PSME4/PHLPP1/SIRT1/HEY2/MPV17L/RNF144B/GABRA5/GABRB3/SGMS1/GJA1/GLS2/PRELID1/GCLC/GCLM/DYNAP/GRID2/GRM4/GSTP1/HMOX1/HSPA9/HSPD1/HSPE1/ID1/ID3/IDO1/ITGA6/KDR/LCK/LYN/EPCAM/MAD2L1/MSH2/MX1/MYC/MYD88/NCL/NME1/NPY5R/PAWR/GAL/TNFRSF12A/GULP1/PTRH2/STK26/PHB/SERPINB9/PIM1/PLSCR1/PMA…	130	968	0.134298	0.0987583	1.35986
cluster.A	GO:0015849	organic acid transport	32/968	288/17396	0.00015386	0.00470924	0.00390733	SLC27A2/SLC25A26/SLC16A10/PLIN2/CPT1A/SLC7A8/SLC7A11/GLS2/SLC27A6/NPY5R/ATP8B1/SLC38A2/SLC38A4/SLC13A3/SLC1A5/SLC3A2/SLC6A6/SLC6A9/SLC7A1/SLC16A1/SLCO2A1/SLC25A32/SLC7A5/SLC38A1/MFSD2A/SLC7A3/SLC43A1/TNFSF11/TNFRSF11A/SLC5A6/SLC7A7/SLC38A5	32	968	0.0330579	0.0165555	1.99679
cluster.A	GO:0051234	establishment of localization	288/968	4306/17396	0.000155544	0.00473598	0.00392952	CDH3/CD24/HCN4/TIMM23/GJC1/AP1M2/PPIF/G3BP1/LYPLA1/TOMM40/MYBBP1A/HTATIP2/ARFGEF1/SORBS1/IGF2BP3/ADCY1/SLC27A2/RBPMS/CHML/PDCD10/XPOT/CDCA5/MFSD3/ADCY8/OSBPL10/SLC25A26/NUS1/SCGB3A2/SLC16A10/TRIM6/SLC15A4/PLIN2/SYT2/GOLT1A/SLC31A1/RTP1/GRPEL2/CPT1A/TMEM37/PARP1/CSE1L/PRICKLE1/SYT6/ADRA2A/SH3D19/CYB5A/DAPK1/TMEM30B/DIAPH1/DOCK2/TOR1A/EIF5A/EMP2/RAB12/SLC29A1/SLC25A43/STOM/ERBB3/F2RL1/FGF2/FGFR2/FK…	288	968	0.297521	0.247528	1.20197
cluster.A	GO:0007093	mitotic cell cycle checkpoint	22/968	168/17396	0.000162332	0.00491707	0.00407978	MAD2L2/FOXN3/PSME4/GEN1/MAD2L1/MRE11A/MSH2/ZWILCH/RFWD3/PRKDC/PSMA3/PSMB3/PSMB6/PSMD1/PSMD5/PSMD7/BLM/ANAPC1/BUB1/TERF1/USP44/TICRR	22	968	0.0227273	0.00965739	2.35335
cluster.A	GO:0051302	regulation of cell division	32/968	289/17396	0.00016404	0.00494317	0.00410143	MAD2L2/RCC1/CHEK1/CDCA5/KDF1/DAZL/FGF2/FGFR2/HSPA2/MACC1/GEN1/MAD2L1/MSH2/MYC/PDGFA/PIM1/POU5F1/PIWIL2/BLM/SFRP2/ANAPC1/BUB1/TERF1/OR2A4/E2F8/USP44/MASTL/CCNC/PKMYT1/CHMP4C/KIF20B/CDC6	32	968	0.0330579	0.016613	1.98988
cluster.A	GO:0008284	positive regulation of cell proliferation	67/968	768/17396	0.00016781	0.00503087	0.0041742	CDH3/CD24/CCL26/PDCD10/NACC1/ADRA2A/DPPA2/CD55/DPP4/E2F3/EIF5A/EMP2/EPHA1/FGF2/FGFR2/FGFR4/FLT1/SIRT1/ICMT/HEY2/GCNT2/GLI1/DYNAP/HLA-A/HMOX1/ID1/IL12RB2/KDR/LYN/EPCAM/MFGE8/MYC/MYCN/NME1/NOP2/NPY5R/ORC1/PDGFA/CDCA7L/PRKCH/PRKCI/PRKCQ/PRKDC/RAB25/PTPN6/RARG/SERPINB3/CXCL5/CXCL12/SFRP1/SFRP2/SOX15/TDGF1/TERT/XBP1/WDR77/HMGN5/RNASEH2B/VASH2/COL18A1/FZD7/SLC25A33/CARD11/TNFRSF11A/FGF16/KIF20B/FGF19	67	968	0.0692149	0.0441481	1.56779
cluster.A	GO:0006390	transcription from mitochondrial promoter	5/968	11/17396	0.000184013	0.00543304	0.00450789	PPARGC1B/C10orf2/TFB2M/TFAM/SLC25A33	5	968	0.00516529	0.000632329	8.16867
cluster.A	GO:0045943	positive regulation of transcription from RNA polymerase I promoter	5/968	11/17396	0.000184013	0.00543304	0.00450789	NOL11/NCL/HEATR1/DHX33/UTP15	5	968	0.00516529	0.000632329	8.16867
cluster.A	GO:0051570	regulation of histone H3-K9 methylation	5/968	11/17396	0.000184013	0.00543304	0.00450789	DNMT1/DNMT3B/SIRT1/JARID2/MYB	5	968	0.00516529	0.000632329	8.16867
cluster.A	GO:0050854	regulation of antigen receptor-mediated signaling pathway	9/968	38/17396	0.000185888	0.0054608	0.00453092	LCK/LYN/PAWR/PRKCB/PRKCH/PTPN2/PTPN6/THY1/EZR	9	968	0.00929752	0.00218441	4.25631
cluster.A	GO:0032508	DNA duplex unwinding	11/968	55/17396	0.000187347	0.00547614	0.00454365	G3BP1/DNA2/MCM3/MCM4/MCM5/MCM7/MRE11A/C10orf2/BLM/RUVBL1/HELB	11	968	0.0113636	0.00316165	3.59421
cluster.A	GO:1902578	single-organism localization	258/968	3812/17396	0.000188564	0.00548127	0.00454791	CDH3/CD24/HCN4/TIMM23/GJC1/AP1M2/PPIF/LYPLA1/TOMM40/ARFGEF1/SORBS1/ADCY1/SLC27A2/RBPMS/XPOT/CDCA5/MFSD3/ADCY8/SLC25A26/NUS1/SLC16A10/TRIM6/SLC15A4/PLIN2/SYT2/SLC31A1/RTP1/GRPEL2/CPT1A/TMEM37/PARP1/CSE1L/PRICKLE1/SYT6/ADRA2A/SH3D19/CYB5A/DAPK1/TMEM30B/DIAPH1/DOCK2/TOR1A/EIF5A/EMP2/RAB12/SLC29A1/SLC25A43/STOM/ERBB3/F2RL1/FGF2/FGFR2/FKBP4/ABCF1/UNC13A/WDR43/RRS1/NBEAL2/CLUH/SIRT1/SLC7A8/ICMT/SLC39A1…	258	968	0.266529	0.219131	1.2163
cluster.A	GO:0034220	ion transmembrane transport	78/968	932/17396	0.000189397	0.00548127	0.00454791	HCN4/GJC1/PPIF/SLC25A26/SLC16A10/SLC31A1/CPT1A/TMEM37/ADRA2A/CYB5A/DAPK1/STOM/SLC7A8/SLC39A14/ATP6V0A2/SLC7A11/MCOLN2/GABRA5/GABRB3/GABRP/SLC24A2/GJA1/SLC39A1/ATP11C/GRID2/HSPA2/ANO9/SLCO4C1/ITPR2/ITPR3/KCNA1/KCND1/KCND2/KCNN2/ATP12A/ATP1B3/PAWR/GAL/ATP8B1/PLCG2/FXYD7/FXYD5/SLC38A2/TESC/SLC38A4/MCOLN3/LRRC8A/JPH1/MRS2/SLC24A3/DPP10/RYR1/SCNN1A/CXCL12/SEMG1/SLC39A8/SLC13A3/SLC3A2/SLC6A6/SLC6A9/SLC…	78	968	0.0805785	0.0535755	1.50402
cluster.A	GO:0031400	negative regulation of protein modification process	52/968	562/17396	0.000222198	0.0063869	0.00529932	TRIB1/MAD2L2/IRAK3/DNMT1/DNMT3B/DUSP5/EPHA1/F2RL1/RRP1B/SIRT1/GTPBP4/CBLC/GCLC/PCDH11X/GSTP1/GEN1/JARID2/LYN/MAD2L1/MYC/MYO1D/ENPP1/PHB/TESC/PRKCD/PRKDC/PSMA3/PSMB3/PSMB6/PSMD1/PSMD5/PSMD7/ARFGEF3/PTPN2/PTPN6/SERPINB3/SFRP1/SFRP2/ANAPC1/BUB1/TERF1/THY1/UCHL1/EZR/AKAP1/USP44/NIFK/MASTL/SOCS1/SOCS2/PKMYT1/MARVELD3	52	968	0.053719	0.0323063	1.6628
cluster.A	GO:0061647	histone H3-K9 modification	8/968	31/17396	0.000223596	0.0063869	0.00529932	CHEK1/DNMT1/DNMT3B/SIRT1/JARID2/MYB/PIWIL2/BEND3	8	968	0.00826446	0.00178202	4.6377
cluster.A	GO:0065009	regulation of molecular function	184/968	2598/17396	0.000224392	0.0063869	0.00529932	CDH3/CD24/PPIF/CDK7/TRIB1/CCL26/LYPLA1/MAD2L2/ARFGEF1/SPINT2/ADCY1/CTSC/MMP24/RCC1/IRAK3/CHML/PDCD10/ADCY8/TRIM6/PPARGC1B/JMY/GRPEL2/PARP1/A2ML1/CST1/CST4/CTBP2/CTH/ADRA2A/DAPK1/DENND2C/TMEM64/DOCK2/DUSP5/PGAM5/EMP2/NRK/STOM/EPHA1/ERBB3/RASGEF1A/FGF2/FGFR2/FGFR4/RRP1B/PPRC1/RAP1GAP2/WDR43/PSME4/FLT1/SIRT1/HEY2/GTPBP4/LPAR3/CBLC/GCH1/PRELID1/GCLM/PCDH11X/GLP1R/GNAO1/DYNAP/HMSD/GRM4/GSTP1/HMOX1/HRH…	184	968	0.190083	0.149345	1.27278
cluster.A	GO:0034097	response to cytokine	65/968	747/17396	0.00022506	0.0063869	0.00529932	CD24/CCL26/IFI30/IRAK3/TRIM6/DAPK1/EIF4G1/F2RL1/DDIAS/PSME4/SIRT1/SAMHD1/GCH1/GNAO1/GSTP1/HLA-A/HLA-G/HMBS/HSPA9/IL12RB2/IRF6/MME/MT1X/MT2A/MX1/MYB/MYD88/NPR2/PAWR/HERC5/TNFRSF12A/PHB/PLSCR1/PPM1B/IL17RB/PRKCD/PRKCI/PSMA3/PSMB3/PSMB6/PSMD1/PSMD5/PSMD7/PTAFR/PTPN2/PTPN6/CXCL16/SIGIRR/CXCL6/CXCL5/CXCL12/SFRP1/SKIL/TDGF1/TIMP4/SUMO1/XBP1/LRP8/TNFSF11/SOCS1/PNPT1/TNFRSF11A/SOCS2/CCNE1/NUP155	65	968	0.0671488	0.0429409	1.56375
cluster.A	GO:0046686	response to cadmium ion	9/968	39/17396	0.000229846	0.0064912	0.00538586	CYB5A/HMOX1/MT1A/MT1E/MT1F/MT1G/MT1H/MT1X/SLC30A1	9	968	0.00929752	0.00224189	4.14717
cluster.A	GO:0048869	cellular developmental process	256/968	3791/17396	0.000234181	0.00656543	0.00544745	CDH3/CD24/SH2B3/GJC1/TRIB1/MAD2L2/CDX4/FST/MYBBP1A/HTATIP2/ARFGEF1/SPINT2/B3GNT2/ADCY1/MMP24/AFG3L2/LECT1/WDR5/WIF1/DDX20/NUS1/KDF1/SYT2/COL4A4/M1AP/ZFP42/PPARGC1B/CPT1A/CR2/PARP1/PRICKLE1/CTBP2/CTSV/CPNE9/SH3D19/MARVELD2/TMTC3/DAZL/OLIG3/TMEM64/DIAPH1/DIAPH2/DNMT3B/DOCK2/DUSP5/TOR1A/EIF4G1/EMP2/NRK/EPHA1/ERBB3/F2RL1/UNC5B/DDIAS/RASGEF1A/UCMA/FGF2/FGFR2/FGFR4/FHL2/RRAS2/FKBP4/ALDOC/UNC13A/RAP1GAP…	256	968	0.264463	0.217924	1.21356
cluster.A	GO:0032879	regulation of localization	157/968	2164/17396	0.00023472	0.00656543	0.00544745	CDH3/HCN4/GJC1/PPIF/TRIB1/CCL26/LYPLA1/SORBS1/SPINT2/RBPMS/PDCD10/CDCA5/NUS1/TRIM6/SYT2/CPT1A/TMEM37/PARP1/CCBE1/SYT6/ADRA2A/DAPK1/TMEM30B/DIAPH1/DOCK2/DSG2/TOR1A/EMP2/RAB12/STOM/EPHA1/ERBB3/F2RL1/FGF2/RRAS2/UNC13A/FLT1/SIRT1/GTPBP4/LPAR3/CD2AP/MPV17L/GCNT2/GJA1/GLS2/PRELID1/GLI1/GLP1R/GNAO1/GRB7/HMOX1/HSPA2/ANO9/APOC1/ITPR2/ITPR3/KCNA1/KCND1/KCND2/RAB15/KCNN2/KDR/LCK/LYN/EPCAM/MFGE8/PGAM4/NCL/AT…	157	968	0.16219	0.124396	1.30382
cluster.A	GO:0006541	glutamine metabolic process	7/968	24/17396	0.000242499	0.00675071	0.00560118	CTPS1/PHGDH/GLS2/PFAS/PPAT/CAD/GFPT2	7	968	0.0072314	0.00137963	5.24156
cluster.A	GO:0045859	regulation of protein kinase activity	68/968	793/17396	0.000246646	0.00683361	0.00566996	CD24/CDK7/TRIB1/ADCY1/IRAK3/PDCD10/ADCY8/ADRA2A/DUSP5/EMP2/NRK/EPHA1/ERBB3/RASGEF1A/FGF2/FGFR2/FGFR4/PSME4/FLT1/SIRT1/GTPBP4/LPAR3/CBLC/DYNAP/GRM4/GSTP1/HSPA2/LYN/HERC5/PDGFA/GPRC5B/STK26/PIK3CB/PIM1/FAM20A/TESC/PRKCD/PSMA3/PSMB3/PSMB6/PSMD1/PSMD5/PSMD7/PTPN2/PTPN6/SERPINB3/BLM/SFRP1/SFRP2/TDGF1/THY1/TXN/UCHL1/LRP8/ARHGEF5/KIAA1804/TNFSF11/SOCS1/TNFRSF11A/TNFRSF10A/FGF16/SOCS2/CCNC/CCNE1/PKMYT1/C…	68	968	0.0702479	0.0455852	1.54103
cluster.A	GO:0050896	response to stimulus	486/968	7782/17396	0.000249063	0.00686804	0.00569853	NAT2/CDH3/CD24/SH2B3/HCN4/CHAF1A/APELA/AP1M2/PPIF/G3BP1/ADGRG2/CDK7/TRIB1/CCL26/CDS1/IFI30/MAD2L2/FST/MYBBP1A/PRDX4/ARFGEF1/SORBS1/POLR3G/B3GNT2/ADCY1/POLQ/CTSC/HCP5/MMP24/AFG3L2/RBPMS/PIM2/LECT1/CHEK1/FOXN3/PSIP1/WIF1/SUPT16H/IRAK3/PDCD10/GPR176/CDCA5/ADCY8/MB21D1/CLC/TRIM6/GSTO2/PLIN2/TC2N/COL4A4/TRIM71/SLC31A1/RTP1/PPARGC1B/JMY/CLDN7/CPT1A/CR2/PTCHD1/PARP1/PRICKLE1/CST1/CST4/CCBE1/CTBP2/CTH/CL…	486	968	0.502066	0.447344	1.12233
cluster.A	GO:0009308	amine metabolic process	25/968	209/17396	0.000256067	0.00702802	0.00583127	LPCAT3/CDS1/PLA2G16/PSME4/SGMS1/AMD1/SMPDL3B/APOC1/IDO1/AZIN1/PRKCD/PSMA3/PSMB3/PSMB6/PSMD1/PSMD5/PSMD7/SRM/TACR3/AGMAT/PLBD1/LPCAT1/SLC44A4/SLC7A7/PCYT1B	25	968	0.0258264	0.0120143	2.14965
cluster.A	GO:0051174	regulation of phosphorus metabolic process	121/968	1598/17396	0.000258637	0.00706538	0.00586227	CD24/PPIF/CDK7/TRIB1/CCL26/MAD2L2/ADCY1/RBPMS/IRAK3/PDCD10/ADCY8/TRIM6/PPARGC1B/ADRA2A/DUSP5/EMP2/NRK/EPHA1/ERBB3/F2RL1/RASGEF1A/FGF2/FGFR2/FGFR4/RRP1B/PSME4/FLT1/PHLPP1/SIRT1/GTPBP4/LPAR3/CBLC/GCNT2/PCDH11X/GLP1R/DYNAP/GRM4/GSTP1/HRH2/HSPA2/ID1/APOC1/ITGA6/KDR/LCK/LYN/MC5R/MCM7/ME1/MRE11A/PGAM4/MYC/MYO1D/PRDX1/PAWR/HERC5/PDGFA/PDHB/PDK3/ENPP1/GPRC5B/STK26/PGAM1/PHB/PIK3CB/PIM1/FAM20A/TESC/PRKCD/…	121	968	0.125	0.0918602	1.36076
cluster.A	GO:0042060	wound healing	60/968	679/17396	0.000260744	0.00708982	0.00588255	CDH3/SH2B3/ARFGEF1/PDCD10/TC2N/ADRA2A/TOR1A/ERBB3/F2RL1/JMJD1C/FGF2/NBEAL2/SLC7A8/SLC7A11/GJA1/GRB7/GRB14/SCG3/HMOX1/ITGA6/ITPK1/ITPR2/ITPR3/KLKB1/LCK/LYN/MYB/ATP1B3/TNFRSF12A/PDGFA/PIK3CB/PKM/PLCG2/PLSCR1/EPB41L4B/LRRC16A/PRKCB/PRKCD/PRKCH/PRKCQ/KLK6/PTPN6/CEACAM1/SLC3A2/SLC16A1/SOX15/C1QBP/C3/YES1/LRP8/SLC7A5/AKAP1/FZD7/ACTN1/SLC7A7/PAPSS2/SYT7/LARGE/CD9/GNA14	60	968	0.0619835	0.039032	1.58802
cluster.A	GO:0030155	regulation of cell adhesion	54/968	594/17396	0.000262896	0.00711522	0.00590362	CD24/MAD2L2/SPINT2/CLC/CD55/DPP4/EMP2/EPHA1/ERBB3/GTPBP4/GCNT2/PRELID1/SIT1/RND1/HLA-A/HLA-DOA/HLA-G/HSPD1/IDO1/ITGA6/KDR/LCK/LMO7/LYN/EPCAM/MYB/PAWR/HSD17B12/PIK3CB/FXYD5/PODXL/EPB41L4B/TESC/LRRC16A/PRKCD/PRKCQ/RCC2/PRKX/PTPN2/PTPN6/RAC3/CXCL12/SFRP1/SFRP2/TDGF1/TFE3/THY1/C1QBP/XBP1/YES1/FZD7/CARD11/TNFSF11/CDH1	54	968	0.0557851	0.0341458	1.63373
cluster.A	GO:0007346	regulation of mitotic cell cycle	44/968	456/17396	0.000270621	0.00729056	0.0060491	MAD2L2/RCC1/PIM2/CHEK1/FOXN3/CDCA5/NRK/FGFR2/PSME4/SIRT1/HSPA2/GEN1/MAD2L1/MRE11A/MSH2/STK26/PIM1/ZWILCH/RFWD3/PRKCQ/PRKDC/RCC2/PSMA3/PSMB3/PSMB6/PSMD1/PSMD5/PSMD7/PTPN6/BID/BLM/ANAPC1/BUB1/TERF1/RNASEH2B/JADE1/USP44/MASTL/TICRR/PKMYT1/USP2/CHMP4C/KIF20B/CDC6	44	968	0.0454545	0.0262129	1.73405
cluster.A	GO:0090305	nucleic acid phosphodiester bond hydrolysis	24/968	198/17396	0.00027657	0.00741665	0.00615372	G3BP1/RCL1/POP7/RPP40/TOE1/DCP2/DNA2/RRS1/BOP1/NOCT/REXO2/UTP20/ASTE1/GEN1/MRE11A/PARN/ENPP1/CYCS/POLE/RPP25/EXOSC5/RNASEH2B/PNPT1/MGME1	24	968	0.0247934	0.0113819	2.17831
cluster.A	GO:1901991	negative regulation of mitotic cell cycle phase transition	21/968	163/17396	0.000284317	0.00758959	0.00629721	MAD2L2/FOXN3/PSME4/GEN1/MAD2L1/MRE11A/RFWD3/PRKDC/PSMA3/PSMB3/PSMB6/PSMD1/PSMD5/PSMD7/BLM/ANAPC1/BUB1/TERF1/JADE1/USP44/TICRR	21	968	0.0216942	0.00936997	2.31529
cluster.A	GO:0046653	tetrahydrofolate metabolic process	6/968	18/17396	0.000304195	0.00808328	0.00670684	MTHFS/MTHFD2/GART/GCH1/MTHFD1/ATIC	6	968	0.00619835	0.00103472	5.99036
cluster.A	GO:0000462	maturation of SSU-rRNA from tricistronic rRNA transcript (SSU-rRNA, 5.8S rRNA, LSU-rRNA)	7/968	25/17396	0.000320744	0.00844625	0.007008	WDR3/RRS1/DCAF13/UTP20/HEATR1/UTP15/RRP36	7	968	0.0072314	0.00143711	5.0319
cluster.A	GO:0006760	folic acid-containing compound metabolic process	7/968	25/17396	0.000320744	0.00844625	0.007008	MTHFS/MTHFD2/GART/GCH1/MTHFD1/ATIC/SLC25A32	7	968	0.0072314	0.00143711	5.0319
cluster.A	GO:2000147	positive regulation of cell motility	35/968	339/17396	0.000322981	0.00846703	0.00702524	CCL26/PDCD10/CCBE1/ADRA2A/EPHA1/F2RL1/FGF2/RRAS2/FLT1/GCNT2/GLI1/GRB7/KDR/LYN/EPCAM/PGAM4/PAWR/PDGFA/PODXL/EPB41L4B/LRRC16A/RAB25/CXCL16/RARRES2/SERPINB3/CXCL6/CXCL5/CXCL12/FAM110C/TDGF1/C1QBP/PLA2G7/COL18A1/FGF16/KIF20B	35	968	0.036157	0.0194872	1.85542
cluster.A	GO:0016070	RNA metabolic process	276/968	4148/17396	0.000327046	0.00850401	0.00705592	CEBPZ/RCL1/MPHOSPH6/CDK7/TRIB1/POP7/ZNF267/MAD2L2/CDX4/FST/MYBBP1A/NOP56/HTATIP2/POLR3G/STAG2/RPP40/WDR3/RBPMS/PIM2/WDR5/CHEK1/FOXN3/PSIP1/WDHD1/SUPT16H/IRAK3/DDX20/NACC1/TOE1/EARS2/NR2C2AP/M1AP/TRIM71/ZFP42/PPARGC1B/JMY/PARP1/PRICKLE1/ZNF480/CTBP2/CTH/DPPA2/SRFBP1/ZNF483/AARS/ZNF600/RNF168/DCP2/OLIG3/ZNF525/DNA2/DNMT1/DNMT3B/E2F3/MYRFL/EIF4G1/ENO1/ETF1/F2RL1/JMJD1C/FGF2/FGFR2/FHL2/PDCD11/RRP1B/P…	276	968	0.285124	0.238446	1.19576
cluster.A	GO:0043603	cellular amide metabolic process	68/968	801/17396	0.000327301	0.00850401	0.00705592	MTHFS/IGF2BP3/MTHFD2/RPL39L/HRASLS5/GSTO2/EARS2/TRIM71/CARNMT1/AARS/DAPK1/DAZL/EIF1AX/EIF4G1/EIF5A/RPL22L1/ETF1/ABCF1/UNC13A/SGMS1/GARS/GART/GCH1/GCLC/SMPDL3B/GCLM/GRB7/MRPL15/DDX25/GSTP1/IARS/EIF6/MME/PGAM4/MTHFD1/ATIC/YBX2/LARS/PGAM1/MRPL16/CLN6/PIWIL2/PRKCD/RPS6KA1/MRPL17/MCCC2/MRPL11/CAPRIN2/MRPS34/BTD/TARS/C1QBP/UGT8/WARS/CAD/GGCT/AIMP2/SLC25A32/CARS/MPV17L2/YARS/SLC5A6/EIF2S2/TICRR/MARS2/EE…	68	968	0.0702479	0.0460451	1.52563
cluster.A	GO:0044093	positive regulation of molecular function	125/968	1673/17396	0.000349487	0.00903234	0.00749429	CDH3/CD24/CCL26/ARFGEF1/ADCY1/CTSC/MMP24/RCC1/IRAK3/CHML/PDCD10/ADCY8/TRIM6/PPARGC1B/JMY/PARP1/CTBP2/CTH/ADRA2A/DAPK1/DENND2C/DOCK2/DUSP5/PGAM5/EMP2/NRK/EPHA1/ERBB3/RASGEF1A/FGF2/FGFR2/FGFR4/PPRC1/RAP1GAP2/PSME4/FLT1/SIRT1/LPAR3/GCH1/PRELID1/GCLM/GLP1R/GNAO1/DYNAP/GRM4/HRH2/HSPA2/HSPD1/HSPE1/APOC1/ITGA6/ITPR2/ITPR3/LCK/LYN/MRE11A/MSH2/TRIM37/MYC/ATP1B3/NME1/PAWR/GAL/PDGFA/AZIN1/GPRC5B/STK26/PIK3C…	125	968	0.129132	0.0961715	1.34273
cluster.A	GO:0010628	positive regulation of gene expression	122/968	1626/17396	0.000350725	0.00903234	0.00749429	CDH3/CEBPZ/CDK7/MAD2L2/CDX4/STAG2/PIM2/WDR5/CHEK1/PSIP1/SUPT16H/IRAK3/PDCD10/PPARGC1B/JMY/PARP1/CCBE1/CTBP2/CTH/DAZL/DNMT1/DNMT3B/E2F3/EIF5A/F2RL1/FGF2/FGFR2/FGFR4/FHL2/ABCF1/PPRC1/SIRT1/HEY2/NOL11/DAZAP1/NUFIP1/GJA1/FOXD3/GLI1/H2AFZ/FOXA3/HNRNPAB/ID1/ITGA6/IRF6/KLKB1/HES3/LCK/EPCAM/TRIM37/MYB/MYBL2/MYC/MYCN/NCL/GAL/PHB/SERPINB9/PIK3CB/BCL11A/PLSCR1/CYTL1/EPB41L4B/POU5F1/TESC/PIWIL2/HEATR1/PRKCB/…	122	968	0.126033	0.0934698	1.34838
cluster.A	GO:0015804	neutral amino acid transport	8/968	33/17396	0.00035642	0.00913874	0.00758257	SLC7A8/SLC1A5/SLC3A2/SLC6A9/SLC7A5/SLC38A1/SLC43A1/SLC38A5	8	968	0.00826446	0.00189699	4.35662
cluster.A	GO:0006974	cellular response to DNA damage stimulus	61/968	702/17396	0.00036157	0.0092303	0.00765854	CHAF1A/CDK7/MAD2L2/POLQ/CHEK1/FOXN3/SUPT16H/CDCA5/JMY/PARP1/RNF168/DNA2/STRA13/FANCA/FANCD2/DDIAS/PSME4/SIRT1/ASTE1/HMOX1/GEN1/LYN/MCM7/MRE11A/MSH2/MYC/DTL/PMAIP1/POLE/POLE2/INO80D/RFWD3/RIF1/PRKCD/PRKDC/PSMA3/PSMB3/PSMB6/PSMD1/PSMD5/PSMD7/BID/CXCL12/BLM/SFRP2/SKIL/SUMO1/UNG/XRCC2/RNASEH2B/ARMT1/SMC6/PALB2/ATAD5/RAD54L/MCM8/MASTL/RUVBL1/TICRR/MGME1/EEF1E1	61	968	0.0630165	0.0403541	1.56159
cluster.A	GO:0001843	neural tube closure	14/968	89/17396	0.000381967	0.00970859	0.00805539	SPINT2/TRIM71/PRICKLE1/COBL/MTHFD1/RARG/SALL1/SFRP1/SFRP2/SPINT1/ST14/VASP/GRHL2/KIF20B	14	968	0.0144628	0.00511612	2.82691
cluster.A	GO:0051726	regulation of cell cycle	75/968	909/17396	0.000383772	0.00971224	0.00805842	CDK7/MAD2L2/MYBBP1A/STAG2/RCC1/PIM2/CHEK1/FOXN3/PLA2G16/CDCA5/JMY/DAZL/NRK/DDIAS/FGFR2/PSME4/BOP1/SIRT1/GTPBP4/HSPA2/ID3/GEN1/IRF6/MAD2L1/MRE11A/MSH2/TRIM37/MYBL2/MYC/NPR2/ORC1/HERC5/DTL/STK26/PIM1/ZWILCH/PIWIL2/RFWD3/TXLNG/PRKCQ/PRKDC/RCC2/PSMA3/PSMB3/PSMB6/PSMD1/PSMD5/PSMD7/PTPN6/BID/BLM/SFRP1/ANAPC1/SKIL/SOX15/BUB1/TERF1/HMGN5/OR2A4/RNASEH2B/E2F8/JADE1/USP44/SLC25A33/MASTL/PNPT1/CCNC/CCNE1/TIC…	75	968	0.0774793	0.0522534	1.48276
cluster.B	GO:0008150	biological_process	421/421	15490/17396	3.2072e-22	1.38134e-18	1.20861e-18	GNPDA1/TOM1L1/DNAJB6/OCLN/GFY/ABCB6/PTPRU/RAD50/TRAP1/MPZL2/INADL/CNKSR1/NPM3/ATP8A1/MYL9/WFDC2/IFITM3/TESK2/ACAA2/IFITM2/PDPN/ADCY2/PPP1R17/PROKR1/PDIA5/KDELR3/UPK1A/WWP1/RCAN3/DMC1/EGLN3/PRKCDBP/MRAP2/GLMP/KLF8/PHF21B/TMEM106A/TMEM54/TMEM132B/MYSM1/PTPMT1/FAM129A/RAB3IP/ADD2/CLU/BTBD11/CDYL2/CNN1/CNN2/COL1A1/ZNF280A/TYW5/KCNH8/ADM/EMB/LRGUK/CLDN3/UNC5D/APOBEC3D/ZNF280B/MPP7/SLC2A14/ZNF785/ZNF57…	421	421	1	0.890435	1.12305
cluster.B	GO:0009987	cellular process	389/421	14013/17396	5.17859e-12	1.11521e-08	9.75755e-09	GNPDA1/TOM1L1/DNAJB6/OCLN/GFY/ABCB6/PTPRU/RAD50/TRAP1/MPZL2/INADL/CNKSR1/NPM3/ATP8A1/MYL9/WFDC2/IFITM3/TESK2/ACAA2/IFITM2/PDPN/ADCY2/PPP1R17/PROKR1/PDIA5/KDELR3/UPK1A/WWP1/RCAN3/DMC1/EGLN3/PRKCDBP/MRAP2/GLMP/KLF8/PHF21B/MYSM1/PTPMT1/FAM129A/RAB3IP/ADD2/CLU/BTBD11/CNN1/CNN2/COL1A1/ZNF280A/TYW5/KCNH8/ADM/EMB/LRGUK/CLDN3/UNC5D/APOBEC3D/ZNF280B/MPP7/SLC2A14/ZNF785/ZNF578/CIART/CTSH/ADRA2C/FGD5/CXADR/…	389	421	0.92399	0.80553	1.14706
cluster.B	GO:0044699	single-organism process	357/421	12659/17396	2.11933e-09	3.04265e-06	2.66217e-06	GNPDA1/TOM1L1/DNAJB6/OCLN/GFY/ABCB6/PTPRU/RAD50/TRAP1/MPZL2/INADL/CNKSR1/ATP8A1/MYL9/WFDC2/IFITM3/TESK2/ACAA2/IFITM2/PDPN/ADCY2/PPP1R17/PROKR1/PDIA5/KDELR3/UPK1A/WWP1/RCAN3/DMC1/EGLN3/PRKCDBP/MRAP2/GLMP/MYSM1/PTPMT1/RAB3IP/ADD2/CLU/BTBD11/CNN1/CNN2/COL1A1/TYW5/KCNH8/ADM/EMB/CLDN3/UNC5D/APOBEC3D/MPP7/SLC2A14/CIART/CTSH/ADRA2C/FGD5/CXADR/SLC38A9/PLEKHG4B/ADRBK2/CYP11A1/ADSS/BRINP1/DNASE2/AGL/DPP6/D…	357	421	0.847981	0.727696	1.1653
cluster.B	GO:0044763	single-organism cellular process	332/421	11516/17396	5.43056e-09	5.84735e-06	5.11616e-06	TOM1L1/DNAJB6/OCLN/GFY/ABCB6/PTPRU/RAD50/TRAP1/MPZL2/INADL/CNKSR1/ATP8A1/MYL9/IFITM3/TESK2/ACAA2/IFITM2/PDPN/ADCY2/PPP1R17/PROKR1/PDIA5/KDELR3/UPK1A/WWP1/RCAN3/DMC1/EGLN3/PRKCDBP/MRAP2/GLMP/MYSM1/PTPMT1/RAB3IP/ADD2/CLU/BTBD11/CNN1/CNN2/COL1A1/TYW5/KCNH8/ADM/EMB/CLDN3/UNC5D/APOBEC3D/MPP7/SLC2A14/CTSH/ADRA2C/FGD5/CXADR/SLC38A9/PLEKHG4B/ADRBK2/CYP11A1/ADSS/BRINP1/DNASE2/AGL/DPP6/DSC2/DSP/EDNRB/EEF1A…	332	421	0.788599	0.661991	1.19125
cluster.B	GO:0001678	cellular glucose homeostasis	15/421	110/17396	6.44313e-08	5.55012e-05	4.85609e-05	ADRA2C/FKBP1B/FOXO1/GPR27/GRIK5/HK1/HK2/HLA-DRB1/HLA-DRB4/NPTX1/OXCT1/ANO1/TMEM27/VSNL1/NRXN1	15	421	0.0356295	0.00632329	5.63464
cluster.B	GO:0061178	regulation of insulin secretion involved in cellular response to glucose stimulus	10/421	48/17396	1.78113e-07	0.000127855	0.000111867	ADRA2C/FKBP1B/GPR27/HLA-DRB1/HLA-DRB4/OXCT1/ANO1/TMEM27/VSNL1/NRXN1	10	421	0.023753	0.00275926	8.60847
cluster.B	GO:0035773	insulin secretion involved in cellular response to glucose stimulus	10/421	52/17396	3.95141e-07	0.000243125	0.000212723	ADRA2C/FKBP1B/GPR27/HLA-DRB1/HLA-DRB4/OXCT1/ANO1/TMEM27/VSNL1/NRXN1	10	421	0.023753	0.00298919	7.94628
cluster.B	GO:0098609	cell-cell adhesion	44/421	813/17396	5.20009e-07	0.00027996	0.000244951	DNAJB6/PTPRU/MPZL2/MYL9/PDPN/CLDN3/UNC5D/CXADR/DSC2/DSC3/DSP/FKBP1B/ADGRL1/IGSF9B/HLA-DQB2/HLA-DRA/HLA-DRB1/HLA-DRB4/IL4R/ITGA7/LGALS8/RHOH/IGLON5/MICB/PNP/PAK1/SERPINE2/PRKG1/SMAGP/CAMSAP3/CADM3/PERP/BMP2/ZFP36L2/TEK/TSTA3/TYRO3/VCL/PPAP2B/RIPK2/CLDN10/NRXN1/SOX13/CD74	44	421	0.104513	0.0467349	2.2363
cluster.B	GO:0065007	biological regulation	303/421	10564/17396	6.79598e-07	0.000325225	0.000284557	TOM1L1/DNAJB6/ABCB6/PTPRU/RAD50/TRAP1/INADL/CNKSR1/ATP8A1/MYL9/WFDC2/IFITM3/ACAA2/IFITM2/PDPN/ADCY2/PPP1R17/PROKR1/PDIA5/KDELR3/UPK1A/WWP1/RCAN3/EGLN3/PRKCDBP/MRAP2/GLMP/KLF8/PHF21B/MYSM1/FAM129A/RAB3IP/ADD2/CLU/BTBD11/CNN1/CNN2/COL1A1/ZNF280A/KCNH8/ADM/CLDN3/UNC5D/APOBEC3D/ZNF280B/MPP7/ZNF785/ZNF578/CIART/CTSH/ADRA2C/FGD5/CXADR/NFXL1/SLC38A9/PLEKHG4B/ADRBK2/CYP11A1/BRINP1/ZNF836/ZNF883/DNASE2/DP…	303	421	0.719715	0.607266	1.18517
cluster.B	GO:0035774	positive regulation of insulin secretion involved in cellular response to glucose stimulus	7/421	24/17396	1.12131e-06	0.000462971	0.000405078	GPR27/HLA-DRB1/HLA-DRB4/OXCT1/ANO1/TMEM27/VSNL1	7	421	0.0166271	0.00137963	12.0519
cluster.B	GO:0033500	carbohydrate homeostasis	18/421	195/17396	1.28991e-06	0.000462971	0.000405078	ADRA2C/FKBP1B/FOXO1/GPR27/GRIK5/HK1/HK2/HLA-DRB1/HLA-DRB4/INSR/MET/NPTX1/OXCT1/ANO1/TMEM27/PYGL/VSNL1/NRXN1	18	421	0.0427553	0.0112095	3.81422
cluster.B	GO:0042593	glucose homeostasis	18/421	195/17396	1.28991e-06	0.000462971	0.000405078	ADRA2C/FKBP1B/FOXO1/GPR27/GRIK5/HK1/HK2/HLA-DRB1/HLA-DRB4/INSR/MET/NPTX1/OXCT1/ANO1/TMEM27/PYGL/VSNL1/NRXN1	18	421	0.0427553	0.0112095	3.81422
cluster.B	GO:0046903	secretion	50/421	1021/17396	1.60869e-06	0.000506889	0.000443504	CLU/ADM/ADRA2C/EDNRB/SCAMP5/F8/FKBP1B/ADGRL1/EXPH5/GPR27/GRIK5/ANXA3/HK2/HLA-DRB1/HLA-DRB4/ICA1/APRT/IL4R/INHBA/KCNC3/KCNC4/LY6E/PNP/NPR1/OXCT1/PAK1/ANO1/TMEM27/SYT13/RAB3B/SDC4/SCG5/STX3/STXBP2/SYN1/TEK/TPD52/TTN/TYRO3/VCL/VSNL1/TVP23A/VAMP8/IQGAP1/CACNA2D2/OLFM2/NRXN1/AIM2/CD74/ARHGAP44	50	421	0.118765	0.0586917	2.02354
cluster.B	GO:0065008	regulation of biological quality	118/421	3259/17396	1.64765e-06	0.000506889	0.000443504	ABCB6/RAD50/ATP8A1/MYL9/ACAA2/PDPN/ADCY2/PDIA5/KDELR3/MRAP2/ADD2/CLU/COL1A1/KCNH8/ADM/CTSH/ADRA2C/FGD5/CXADR/CYP11A1/DNASE2/DPP6/DSC2/DSC3/DSP/EDNRB/F8/FKBP1B/ADGRL1/IGSF9B/FOXO1/FLNB/VPS13A/RAB38/NR5A2/BAMBI/GPI/GPR27/GRIK5/ANXA5/HK1/HK2/HLA-DRB1/HLA-DRB4/HTR1D/ICA1/HCN1/APRT/ACADSB/INHBA/INSR/ITGA7/KCNC3/KCNC4/DRAXIN/SHISA6/LY6E/MET/MYO5B/NPR1/NPTX1/OXCT1/PAK1/TRIAP1/PDE1B/ATP8A2/SIX4/SERPINE2/…	118	421	0.280285	0.187342	1.49611
cluster.B	GO:0046031	ADP metabolic process	11/421	75/17396	1.78263e-06	0.000511851	0.000447846	ENO2/AK4/GPI/HK1/HK2/INSR/LDHA/PGK1/PGM1/ADPGK/ACTN3	11	421	0.0261283	0.00431134	6.06036
cluster.B	GO:0071333	cellular response to glucose stimulus	12/421	95/17396	3.07665e-06	0.000828196	0.000724632	ADRA2C/FKBP1B/GPR27/GRIK5/HLA-DRB1/HLA-DRB4/NPTX1/OXCT1/ANO1/TMEM27/VSNL1/NRXN1	12	421	0.0285036	0.00546103	5.21945
cluster.B	GO:0071331	cellular response to hexose stimulus	12/421	96/17396	3.44042e-06	0.000871641	0.000762645	ADRA2C/FKBP1B/GPR27/GRIK5/HLA-DRB1/HLA-DRB4/NPTX1/OXCT1/ANO1/TMEM27/VSNL1/NRXN1	12	421	0.0285036	0.00551851	5.16508
cluster.B	GO:0071326	cellular response to monosaccharide stimulus	12/421	97/17396	3.84156e-06	0.000919199	0.000804256	ADRA2C/FKBP1B/GPR27/GRIK5/HLA-DRB1/HLA-DRB4/NPTX1/OXCT1/ANO1/TMEM27/VSNL1/NRXN1	12	421	0.0285036	0.00557599	5.11183
cluster.B	GO:0006096	glycolytic process	10/421	67/17396	4.48214e-06	0.00101603	0.000888979	ENO2/GPI/HK1/HK2/INSR/LDHA/PGK1/PGM1/ADPGK/ACTN3	10	421	0.023753	0.00385146	6.16726
cluster.B	GO:0006165	nucleoside diphosphate phosphorylation	11/421	83/17396	4.93921e-06	0.00105479	0.000922895	ENO2/AK4/GPI/HK1/HK2/INSR/LDHA/PGK1/PGM1/ADPGK/ACTN3	11	421	0.0261283	0.00477121	5.47623
cluster.B	GO:0006757	ATP generation from ADP	10/421	68/17396	5.14295e-06	0.00105479	0.000922895	ENO2/GPI/HK1/HK2/INSR/LDHA/PGK1/PGM1/ADPGK/ACTN3	10	421	0.023753	0.00390894	6.07657
cluster.B	GO:0055114	oxidation-reduction process	48/421	1012/17396	6.30244e-06	0.00123385	0.00107956	TRAP1/ADCY2/PDIA5/EGLN3/PRKCDBP/MRAP2/TYW5/ADRA2C/CYP11A1/AGL/ENO2/F8/PHYHD1/GLDC/GPD2/GPI/GPX3/DNAJC15/HK1/HK2/ACADSB/INSR/AGMO/LDHA/MGST1/RRM2B/PGK1/PGM1/MARC2/PPP1R1A/PNPO/P3H2/RNLS/VAT1L/PYGL/BMP2/BNIP3/TSTA3/UGDH/KDM6A/FASTKD1/C14orf169/TET1/KDM2B/IQGAP1/ACTN3/CACNA2D2/HEPH	48	421	0.114014	0.0581743	1.95987
cluster.B	GO:0023061	signal release	27/421	432/17396	7.20709e-06	0.00132504	0.00115935	ADM/ADRA2C/FKBP1B/ADGRL1/GPR27/GRIK5/HLA-DRB1/HLA-DRB4/ICA1/INHBA/KCNC3/KCNC4/LY6E/OXCT1/PAK1/ANO1/TMEM27/SYT13/RAB3B/SCG5/STX3/SYN1/VSNL1/VAMP8/IQGAP1/CACNA2D2/NRXN1	27	421	0.064133	0.0248333	2.58254
cluster.B	GO:0032940	secretion by cell	44/421	900/17396	7.44197e-06	0.00132504	0.00115935	CLU/ADM/ADRA2C/SCAMP5/F8/FKBP1B/ADGRL1/EXPH5/GPR27/GRIK5/ANXA3/HLA-DRB1/HLA-DRB4/ICA1/IL4R/INHBA/KCNC3/KCNC4/LY6E/PNP/OXCT1/PAK1/ANO1/TMEM27/SYT13/RAB3B/SDC4/SCG5/STX3/STXBP2/SYN1/TEK/TTN/TYRO3/VCL/VSNL1/TVP23A/VAMP8/IQGAP1/CACNA2D2/OLFM2/NRXN1/AIM2/ARHGAP44	44	421	0.104513	0.051736	2.02012
cluster.B	GO:0046939	nucleotide phosphorylation	11/421	87/17396	7.85811e-06	0.00132504	0.00115935	ENO2/AK4/GPI/HK1/HK2/INSR/LDHA/PGK1/PGM1/ADPGK/ACTN3	11	421	0.0261283	0.00500115	5.22445
cluster.B	GO:0071322	cellular response to carbohydrate stimulus	12/421	104/17396	7.99888e-06	0.00132504	0.00115935	ADRA2C/FKBP1B/GPR27/GRIK5/HLA-DRB1/HLA-DRB4/NPTX1/OXCT1/ANO1/TMEM27/VSNL1/NRXN1	12	421	0.0285036	0.00597839	4.76777
cluster.B	GO:0016337	single organismal cell-cell adhesion	36/421	679/17396	9.36665e-06	0.00149415	0.00130731	DNAJB6/PTPRU/MPZL2/MYL9/PDPN/CXADR/DSC2/DSP/FKBP1B/HLA-DQB2/HLA-DRA/HLA-DRB1/HLA-DRB4/IL4R/ITGA7/LGALS8/RHOH/IGLON5/MICB/PNP/PAK1/SERPINE2/PRKG1/CAMSAP3/PERP/BMP2/ZFP36L2/TEK/TSTA3/TYRO3/VCL/PPAP2B/RIPK2/NRXN1/SOX13/CD74	36	421	0.0855107	0.039032	2.19079
cluster.B	GO:0009135	purine nucleoside diphosphate metabolic process	11/421	91/17396	1.21778e-05	0.00180861	0.00158245	ENO2/AK4/GPI/HK1/HK2/INSR/LDHA/PGK1/PGM1/ADPGK/ACTN3	11	421	0.0261283	0.00523109	4.99481
cluster.B	GO:0009179	purine ribonucleoside diphosphate metabolic process	11/421	91/17396	1.21778e-05	0.00180861	0.00158245	ENO2/AK4/GPI/HK1/HK2/INSR/LDHA/PGK1/PGM1/ADPGK/ACTN3	11	421	0.0261283	0.00523109	4.99481
cluster.B	GO:0009185	ribonucleoside diphosphate metabolic process	11/421	93/17396	1.50226e-05	0.00206625	0.00180787	ENO2/AK4/GPI/HK1/HK2/INSR/LDHA/PGK1/PGM1/ADPGK/ACTN3	11	421	0.0261283	0.00534606	4.88739
cluster.B	GO:0044724	single-organism carbohydrate catabolic process	13/421	129/17396	1.5033e-05	0.00206625	0.00180787	AGL/ENO2/GPD2/GPI/HK1/HK2/INSR/LDHA/PGK1/PGM1/PYGL/ADPGK/ACTN3	13	421	0.0308789	0.0074155	4.1641
cluster.B	GO:0009132	nucleoside diphosphate metabolic process	12/421	111/17396	1.5672e-05	0.00206625	0.00180787	ENO2/AK4/GPI/HK1/HK2/INSR/LDHA/RRM2B/PGK1/PGM1/ADPGK/ACTN3	12	421	0.0285036	0.00638078	4.4671
cluster.B	GO:0098602	single organism cell adhesion	37/421	724/17396	1.58315e-05	0.00206625	0.00180787	DNAJB6/PTPRU/MPZL2/MYL9/PDPN/CXADR/DSC2/DSP/FKBP1B/HLA-DQB2/HLA-DRA/HLA-DRB1/HLA-DRB4/IL4R/ITGA7/LGALS8/RHOH/IGLON5/MICB/PNP/PAK1/SERPINE2/PRKG1/CAMSAP3/S100A10/PERP/BMP2/ZFP36L2/TEK/TSTA3/TYRO3/VCL/PPAP2B/RIPK2/NRXN1/SOX13/CD74	37	421	0.087886	0.0416188	2.11169
cluster.B	GO:0050789	regulation of biological process	284/421	10043/17396	2.14579e-05	0.00271821	0.00237831	TOM1L1/DNAJB6/PTPRU/RAD50/TRAP1/INADL/CNKSR1/ATP8A1/MYL9/WFDC2/IFITM3/ACAA2/IFITM2/PDPN/ADCY2/PPP1R17/PROKR1/PDIA5/KDELR3/UPK1A/WWP1/RCAN3/EGLN3/PRKCDBP/MRAP2/GLMP/KLF8/PHF21B/MYSM1/FAM129A/RAB3IP/ADD2/CLU/BTBD11/CNN1/CNN2/COL1A1/ZNF280A/KCNH8/ADM/CLDN3/UNC5D/APOBEC3D/ZNF280B/MPP7/ZNF785/ZNF578/CIART/CTSH/ADRA2C/FGD5/CXADR/NFXL1/SLC38A9/PLEKHG4B/ADRBK2/BRINP1/ZNF836/ZNF883/DPP6/DSC2/DSP/EDNRB/EEF…	284	421	0.674584	0.577317	1.16848
cluster.B	GO:0006090	pyruvate metabolic process	11/421	97/17396	2.248e-05	0.00276632	0.0024204	ENO2/GPI/HK1/HK2/INSR/LDHA/PDK1/PGK1/PGM1/ADPGK/ACTN3	11	421	0.0261283	0.00557599	4.68585
cluster.B	GO:0050794	regulation of cellular process	272/421	9551/17396	2.70701e-05	0.00323864	0.00283365	TOM1L1/DNAJB6/PTPRU/RAD50/TRAP1/INADL/CNKSR1/ATP8A1/MYL9/WFDC2/IFITM3/ACAA2/IFITM2/PDPN/ADCY2/PPP1R17/PROKR1/PDIA5/KDELR3/UPK1A/WWP1/RCAN3/EGLN3/PRKCDBP/MRAP2/GLMP/KLF8/PHF21B/MYSM1/FAM129A/ADD2/CLU/BTBD11/CNN2/COL1A1/ZNF280A/KCNH8/ADM/CLDN3/UNC5D/APOBEC3D/ZNF280B/MPP7/ZNF785/ZNF578/CIART/CTSH/ADRA2C/FGD5/NFXL1/SLC38A9/PLEKHG4B/ADRBK2/BRINP1/ZNF836/ZNF883/DPP6/DSC2/DSP/EDNRB/EEF1A2/SCAMP5/FGFR1/F…	272	421	0.646081	0.549034	1.17676
cluster.B	GO:0016052	carbohydrate catabolic process	13/421	138/17396	3.09614e-05	0.00360407	0.00315339	AGL/ENO2/GPD2/GPI/HK1/HK2/INSR/LDHA/PGK1/PGM1/PYGL/ADPGK/ACTN3	13	421	0.0308789	0.00793286	3.89253
cluster.B	GO:0007155	cell adhesion	56/421	1340/17396	4.09198e-05	0.00463793	0.00405797	DNAJB6/PTPRU/MPZL2/MYL9/TESK2/PDPN/COL1A1/CLDN3/UNC5D/CXADR/DSC2/DSC3/DSP/MPZL3/FKBP1B/ADGRL1/IGSF9B/HLA-DQB2/HLA-DRA/HLA-DRB1/HLA-DRB4/IL4R/ITGA7/LGALS8/RHOH/IGLON5/BCAM/MICB/PNP/PAK1/SERPINE2/PRKG1/AJAP1/SMAGP/CAMSAP3/CADM3/RSU1/S100A10/SDC4/PERP/BMP2/ZFP36L2/STX3/TEK/THBS2/TSTA3/TYRO3/VCL/PPAP2B/RIPK2/ACTN3/CLDN10/HACD1/NRXN1/SOX13/CD74	56	421	0.133017	0.0770292	1.72683
cluster.B	GO:0022610	biological adhesion	56/421	1346/17396	4.62574e-05	0.00510847	0.00446967	DNAJB6/PTPRU/MPZL2/MYL9/TESK2/PDPN/COL1A1/CLDN3/UNC5D/CXADR/DSC2/DSC3/DSP/MPZL3/FKBP1B/ADGRL1/IGSF9B/HLA-DQB2/HLA-DRA/HLA-DRB1/HLA-DRB4/IL4R/ITGA7/LGALS8/RHOH/IGLON5/BCAM/MICB/PNP/PAK1/SERPINE2/PRKG1/AJAP1/SMAGP/CAMSAP3/CADM3/RSU1/S100A10/SDC4/PERP/BMP2/ZFP36L2/STX3/TEK/THBS2/TSTA3/TYRO3/VCL/PPAP2B/RIPK2/ACTN3/CLDN10/HACD1/NRXN1/SOX13/CD74	56	421	0.133017	0.0773741	1.71914
cluster.B	GO:0005996	monosaccharide metabolic process	19/421	279/17396	5.27944e-05	0.00568463	0.00497379	AGL/ENO2/FOXO1/FUCA2/GPD2/GPI/PGM2L1/HK1/HK2/INSR/MAN2A1/PDK1/PGK1/PGM1/PYGL/SLC2A3/UGDH/ACTN3/GAL3ST3	19	421	0.0451306	0.0160382	2.81395
cluster.B	GO:0072524	pyridine-containing compound metabolic process	12/421	126/17396	5.58628e-05	0.00586832	0.0051345	ENO2/GPI/HK1/HK2/INSR/LDHA/PNP/PGK1/PGM1/PNPO/ADPGK/ACTN3	12	421	0.0285036	0.00724304	3.9353
cluster.B	GO:0006796	phosphate-containing compound metabolic process	99/421	2831/17396	6.44162e-05	0.00660572	0.0057797	TOM1L1/PTPRU/RAD50/TESK2/ADCY2/PPP1R17/PRKCDBP/MRAP2/PTPMT1/FAM129A/CLU/KCNH8/ADM/LRGUK/CTSH/ADRA2C/ADRBK2/SGK223/ADSS/EDNRB/EEF1A2/ENO2/AK4/NT5DC1/FGFR1/FKBP1B/FOXO1/WWC1/SLC44A1/ALPL/SERINC5/GNAL/GPD2/GPI/PGM2L1/DNAJC15/EHD4/HK1/HK2/HPRT1/APRT/IMPA2/INHBA/INSR/LDHA/RHOH/MET/MAP3K9/EIF2AK4/PNP/NPR1/RRM2B/PAK1/CDK18/PDE4A/PDE1B/PDK1/PGK1/PGM1/PLCB3/ERRFI1/PPP1R1A/PNPO/PPP2R2B/PPP2R5A/AGPAT5/PRKCG…	99	421	0.235154	0.162739	1.44498
cluster.B	GO:0006793	phosphorus metabolic process	100/421	2876/17396	7.31999e-05	0.00733191	0.00641507	TOM1L1/PTPRU/RAD50/TESK2/ADCY2/PPP1R17/PRKCDBP/MRAP2/PTPMT1/FAM129A/CLU/KCNH8/ADM/LRGUK/CTSH/ADRA2C/ADRBK2/SGK223/ADSS/EDNRB/EEF1A2/ENO2/AK4/NT5DC1/FGFR1/FKBP1B/FOXO1/WWC1/SLC44A1/ALPL/SERINC5/GNAL/GPD2/GPI/PGM2L1/DNAJC15/EHD4/HK1/HK2/HPRT1/APRT/IMPA2/INHBA/INSR/LDHA/RHOH/MET/MAP3K9/EIF2AK4/PNP/NPR1/RRM2B/PAK1/CDK18/PDE4A/PDE1B/PDK1/PGK1/PGM1/PLCB3/ERRFI1/PPP1R1A/PNPO/PPP2R2B/PPP2R5A/AGPAT5/PRKCG…	100	421	0.23753	0.165325	1.43674
cluster.B	GO:1901135	carbohydrate derivative metabolic process	50/421	1181/17396	7.96062e-05	0.00779236	0.00681795	GNPDA1/OCLN/ADCY2/MRAP2/TYW5/ADM/ADRA2C/ADSS/EDNRB/ENO2/AK4/FUCA2/SERINC5/GNAL/GPD2/GPI/DNAJC15/HK1/HK2/HPRT1/APRT/INSR/LDHA/MAN2A1/CHST6/PNP/NPR1/RRM2B/PDE4A/PDE1B/GALNT7/CECR1/PGK1/PGM1/EDEM2/PYGL/SDC4/WBSCR17/BMP2/TSTA3/UGDH/GALNT12/TET1/PLA2G12A/ADPGK/CHST9/B3GALT1/ACTN3/GAL3ST3/SEC24D	50	421	0.118765	0.0678892	1.74939
cluster.B	GO:0034284	response to monosaccharide	14/421	173/17396	8.32504e-05	0.00796799	0.00697161	ADRA2C/CYP11A1/FKBP1B/GPR27/GRIK5/HLA-DRB1/HLA-DRB4/LDHA/NPTX1/OXCT1/ANO1/TMEM27/VSNL1/NRXN1	14	421	0.0332542	0.00994481	3.34387
cluster.B	GO:0035456	response to interferon-beta	5/421	20/17396	9.30764e-05	0.00871479	0.00762503	IFITM3/IFITM2/BST2/IFITM1/AIM2	5	421	0.0118765	0.00114969	10.3302
cluster.B	GO:0044723	single-organism carbohydrate metabolic process	33/421	674/17396	0.000104643	0.00946603	0.00828233	PTPMT1/AGL/ENO2/FOXO1/FUCA2/GPD2/GPI/PGM2L1/HK1/HK2/IMPA2/INSR/LDHA/MAN2A1/PDK1/GALNT7/PGK1/PGM1/PPP1R1A/EDEM2/PYGL/WBSCR17/SLC2A3/UGDH/GALNT12/TET1/ADPGK/CHST9/B3GALT1/ACTN3/GAL3ST3/MTMR7/SEC24D	33	421	0.0783848	0.0387445	2.02312
cluster.B	GO:0019674	NAD metabolic process	8/421	61/17396	0.000105496	0.00946603	0.00828233	ENO2/GPI/HK1/HK2/LDHA/PNP/PGK1/ACTN3	8	421	0.0190024	0.00350655	5.4191
cluster.C	GO:0008150	biological_process	561/561	15490/17396	1.70965e-29	8.23707e-26	6.84758e-26	RWDD2B/EDIL3/KIF20A/CDH13/ALYREF/PSMD14/STAG1/NET1/TMEM5/SCML2/NDC80/CREB3/ENOX2/RNASEH2A/CENPA/SMC2/CENPE/IGF2BP1/RRAGA/EBP/PLK4/IQGAP2/HSPH1/ZNF275/PGRMC1/NMU/SMPDL3A/MSL3/IFI44L/SLC27A4/GLIPR1/RAB31/MID2/RAPGEF4/ZWINT/BVES/FZD10/GTF3C6/CMTM7/USP18/COPE/EXOSC8/MARCH3/CKMT2/CKS1B/OLFM3/LRR1/FRMD6/NTAN1/CMTM3/ABCC2/CNP/COL1A2/COX7B/CP/PXDNL/CRABP1/UPRT/SPIN4/SIRPA/ARHGAP42/KDELC2/CPNE8/E2F7/APCDD…	561	561	1	0.890435	1.12305
cluster.C	GO:0044699	single-organism process	508/561	12659/17396	2.43016e-26	5.85426e-23	4.86672e-23	EDIL3/KIF20A/CDH13/ALYREF/PSMD14/STAG1/NET1/TMEM5/NDC80/CREB3/ENOX2/RNASEH2A/CENPA/SMC2/CENPE/IGF2BP1/RRAGA/EBP/PLK4/IQGAP2/HSPH1/PGRMC1/NMU/SMPDL3A/MSL3/SLC27A4/GLIPR1/RAB31/MID2/RAPGEF4/ZWINT/BVES/FZD10/CMTM7/USP18/COPE/CKMT2/CKS1B/OLFM3/FRMD6/NTAN1/CMTM3/ABCC2/CNP/COL1A2/COX7B/CP/PXDNL/CRABP1/UPRT/SPIN4/SIRPA/ARHGAP42/KDELC2/E2F7/APCDD1/SPC24/SIK1/DTX3L/SCFD2/IRX2/MBOAT1/NKAIN2/ESCO2/FREM1/SLC…	508	561	0.905526	0.727696	1.24437
cluster.C	GO:0007049	cell cycle	131/561	1614/17396	5.98749e-24	9.6159e-21	7.99382e-21	KIF20A/CDH13/PSMD14/STAG1/NDC80/CREB3/CENPA/SMC2/CENPE/RRAGA/PLK4/ZWINT/CKS1B/E2F7/SPC24/SIK1/ESCO2/DHCR24/DHFR/E2F1/E2F2/ETS1/FEN1/VASH1/FOXC1/FOXM1/NCAPD3/NCAPH/POLA2/KIF4A/CENPI/GAS2/CKAP2/MTBP/APEX2/UBE2S/GPR3/FBXO43/RGCC/RACGAP1/UHRF1/GTF2H1/PSMC3IP/H2AFX/BIRC5/CDKL4/APITD1/KIF11/CENPW/TRNP1/LIG1/ARNTL/MCM2/MCM6/MLH1/NEK2/GMNN/PCNA/LEF1/PDE3A/GINS2/HECA/ABCB1/POLA1/FAM64A/SPDL1/TIPIN/CEP55/F…	131	561	0.233512	0.0927799	2.51683
cluster.C	GO:0044763	single-organism cellular process	470/561	11516/17396	1.76112e-21	2.12127e-18	1.76344e-18	KIF20A/CDH13/ALYREF/PSMD14/STAG1/NET1/TMEM5/NDC80/CREB3/ENOX2/RNASEH2A/CENPA/SMC2/CENPE/RRAGA/EBP/PLK4/IQGAP2/HSPH1/PGRMC1/NMU/SMPDL3A/MSL3/SLC27A4/GLIPR1/RAB31/MID2/RAPGEF4/ZWINT/BVES/FZD10/CMTM7/USP18/COPE/CKMT2/CKS1B/OLFM3/FRMD6/CMTM3/ABCC2/CNP/COL1A2/COX7B/CP/PXDNL/CRABP1/UPRT/SIRPA/ARHGAP42/KDELC2/E2F7/APCDD1/SPC24/SIK1/DTX3L/SCFD2/MBOAT1/ESCO2/FREM1/SLC5A12/ALDH1L2/DAP/MDGA2/SPRED1/DHX9/ABH…	470	561	0.83779	0.661991	1.26556
cluster.C	GO:0000278	mitotic cell cycle	92/561	966/17396	2.93433e-21	2.82752e-18	2.35055e-18	KIF20A/CDH13/PSMD14/STAG1/NDC80/CENPA/SMC2/CENPE/PLK4/ZWINT/CKS1B/E2F7/SPC24/SIK1/ESCO2/DHFR/E2F1/E2F2/FEN1/FOXC1/FOXM1/NCAPD3/NCAPH/POLA2/KIF4A/CENPI/CKAP2/MTBP/UBE2S/FBXO43/RGCC/RACGAP1/BIRC5/APITD1/KIF11/CENPW/LIG1/MCM2/MCM6/NEK2/GMNN/PCNA/GINS2/HECA/ABCB1/POLA1/FAM64A/SPDL1/TIPIN/CEP55/FANCI/MCM10/CENPN/KIF15/PSMC2/PSMC3/PSMC5/CASC5/PSMD11/PSMD12/SPC25/RAD51C/RBL1/RDX/RFC2/RFC3/RPA1/RRM2/CLSP…	92	561	0.163993	0.05553	2.95323
cluster.C	GO:0006259	DNA metabolic process	79/561	824/17396	1.88795e-18	1.51603e-15	1.26029e-15	ALYREF/PSMD14/RNASEH2A/E2F7/DTX3L/ESCO2/NSMCE1/FANCB/FEN1/FOXM1/POLA2/APEX2/GLI2/RGCC/UBE2T/UHRF1/GTF2H1/PSMC3IP/H2AFX/IGFBP4/KCNK2/APITD1/LIG1/MCM2/MCM6/MLH1/NT5E/GMNN/PCNA/LEF1/GINS2/POLE3/CHRAC1/POLA1/POLR2D/POLR2L/TIPIN/PARPBP/FANCI/NEIL3/PPP4C/MCM10/KDM4D/PDGFC/BARD1/RAD51/RAD51C/RECQL/RFC2/RFC3/RPA1/RRM2/CLSPN/DCLRE1B/BMP5/BRCA1/BRCA2/STAT6/TCF7/TDG/TK1/TOP2A/UBB/USP1/BRCC3/MCMBP/HMGA2/CDK2…	79	561	0.14082	0.0473672	2.97294
cluster.C	GO:0006974	cellular response to DNA damage stimulus	71/561	702/17396	7.03395e-18	4.84136e-15	4.02469e-15	ALYREF/PSMD14/RNASEH2A/E2F7/DTX3L/ESCO2/SPRED1/E2F1/NSMCE1/FANCB/FEN1/FOXM1/APEX2/UBE2T/UHRF1/GTF2H1/H2AFX/DNAJA1/IFI16/APITD1/LIG1/MLH1/PCNA/TAF9B/GINS2/POLA1/POLR2D/POLR2L/TIPIN/PARPBP/FANCI/NEIL3/PPP4C/MCM10/KDM4D/PSMC2/PSMC3/PSMC5/PSMD11/PSMD12/BARD1/RAD51/RAD51C/RECQL/RFC2/RFC3/RPA1/CLSPN/DCLRE1B/SNAI2/SNAI1/BRCA1/BRCA2/TDG/TOP2A/UBB/USP1/BRCC3/HMGA2/CHAF1B/SMC1A/CDC45/BRIP1/GINS4/PEA15/TIME…	71	561	0.12656	0.0403541	3.13623
cluster.C	GO:0022402	cell cycle process	98/561	1237/17396	4.93014e-17	2.96918e-14	2.46831e-14	KIF20A/PSMD14/STAG1/NDC80/CENPA/SMC2/CENPE/RRAGA/PLK4/ZWINT/CKS1B/E2F7/SPC24/DHCR24/DHFR/E2F1/FEN1/VASH1/FOXM1/NCAPD3/NCAPH/POLA2/KIF4A/GAS2/CKAP2/MTBP/UBE2S/GPR3/FBXO43/RGCC/RACGAP1/H2AFX/BIRC5/APITD1/KIF11/CENPW/LIG1/MCM2/MCM6/MLH1/NEK2/PCNA/LEF1/PDE3A/GINS2/ABCB1/POLA1/FAM64A/SPDL1/TIPIN/CEP55/FANCI/MCM10/PRKAR1A/KIF15/PSMC2/PSMC3/PSMC5/CASC5/PSMD11/PSMD12/SPC25/BARD1/RAD51/RAD51C/RDX/RFC2/RFC…	98	561	0.174688	0.0711083	2.45665
cluster.C	GO:0006281	DNA repair	52/561	420/17396	6.02045e-17	3.22295e-14	2.67927e-14	PSMD14/RNASEH2A/DTX3L/ESCO2/NSMCE1/FANCB/FEN1/FOXM1/APEX2/UBE2T/UHRF1/GTF2H1/H2AFX/APITD1/LIG1/MLH1/PCNA/GINS2/POLA1/POLR2D/POLR2L/PARPBP/FANCI/NEIL3/PPP4C/KDM4D/BARD1/RAD51/RAD51C/RECQL/RFC2/RFC3/RPA1/CLSPN/DCLRE1B/BRCA1/BRCA2/TDG/UBB/USP1/BRCC3/HMGA2/CHAF1B/SMC1A/CDC45/BRIP1/GINS4/XRCC6BP1/EXO1/TRIP13/KIAA0101/CDK1	52	561	0.0926916	0.0241435	3.8392
cluster.C	GO:1903047	mitotic cell cycle process	75/561	815/17396	1.49212e-16	7.18904e-14	5.97634e-14	KIF20A/PSMD14/STAG1/NDC80/CENPA/SMC2/CENPE/PLK4/ZWINT/CKS1B/E2F7/SPC24/DHFR/E2F1/FOXM1/NCAPD3/NCAPH/POLA2/KIF4A/CKAP2/MTBP/UBE2S/FBXO43/RGCC/RACGAP1/BIRC5/APITD1/KIF11/CENPW/LIG1/MCM2/MCM6/NEK2/PCNA/GINS2/ABCB1/POLA1/FAM64A/SPDL1/TIPIN/CEP55/FANCI/MCM10/KIF15/PSMC2/PSMC3/PSMC5/CASC5/PSMD11/PSMD12/SPC25/RAD51C/RDX/RPA1/RRM2/CLSPN/NCAPG/TOP2A/UBB/MCMBP/DSN1/HMGA2/SMC1A/CDC45/NUF2/LRRCC1/SSNA1/TIMEL…	75	561	0.13369	0.0468499	2.85358
cluster.C	GO:0009987	cellular process	520/561	14013/17396	2.11503e-16	9.26384e-14	7.70114e-14	EDIL3/KIF20A/CDH13/ALYREF/PSMD14/STAG1/NET1/TMEM5/SCML2/NDC80/CREB3/ENOX2/RNASEH2A/CENPA/SMC2/CENPE/IGF2BP1/RRAGA/EBP/PLK4/IQGAP2/HSPH1/ZNF275/PGRMC1/NMU/SMPDL3A/MSL3/SLC27A4/GLIPR1/RAB31/MID2/RAPGEF4/ZWINT/BVES/FZD10/GTF3C6/CMTM7/USP18/COPE/EXOSC8/MARCH3/CKMT2/CKS1B/OLFM3/LRR1/FRMD6/CMTM3/ABCC2/CNP/COL1A2/COX7B/CP/PXDNL/CRABP1/UPRT/SIRPA/ARHGAP42/KDELC2/E2F7/APCDD1/SPC24/CSTF3/SIK1/DTX3L/SCFD2/I…	520	561	0.926916	0.80553	1.15069
cluster.C	GO:0006261	DNA-dependent DNA replication	27/561	118/17396	5.9581e-16	2.39218e-13	1.98865e-13	ALYREF/RNASEH2A/E2F7/FEN1/POLA2/APITD1/LIG1/MCM2/MCM6/PCNA/GINS2/POLA1/TIPIN/MCM10/RAD51/RFC2/RFC3/RPA1/BMP5/BRCA2/TOP2A/MCMBP/CDK2AP1/SMC1A/CDC45/GINS4/CCNE2	27	561	0.0481283	0.00678317	7.09526
cluster.C	GO:0033554	cellular response to stress	122/561	1802/17396	7.53608e-16	2.79299e-13	2.32185e-13	ALYREF/PSMD14/NET1/CREB3/RNASEH2A/IGF2BP1/RRAGA/HSPH1/FZD10/E2F7/DTX3L/ESCO2/DAP/SPRED1/DHX9/DHFR/NQO1/E2F1/NSMCE1/ETS1/ETV5/FANCB/FEN1/FGF12/VASH1/CD93/FOXM1/SVIP/PRDX5/APEX2/RGCC/UBE2T/UHRF1/GTF2H1/SLC25A24/H2AFX/DNAJA1/HSPA1A/IFI16/KCNK2/APITD1/LIG1/ARNTL/MDFI/MAP3K3/MLH1/ATP1B1/ROR2/PCNA/C11orf73/TAF9B/GINS2/PLOD2/POLA1/POLR2D/POLR2L/TIPIN/PARPBP/AVPR1A/FANCI/NEIL3/PPP4C/MCM10/KDM4D/DNAJC3/PS…	122	561	0.217469	0.103587	2.09938
cluster.C	GO:0051276	chromosome organization	80/561	940/17396	1.12748e-15	3.88015e-13	3.22562e-13	NDC80/CENPA/SMC2/CENPE/MSL3/ZWINT/DTX3L/DHX9/FEN1/NCAPD3/SATB2/NCAPH/POLA2/CENPI/ATAD2/UHRF1/HIST1H1B/H2AFX/HIST1H2BB/HIST2H2AB/APITD1/CENPW/LIG1/LOXL2/ARRB1/MCM2/MCM6/MLH1/NEK2/PAX3/PAX5/PCNA/LEF1/GINS2/POLE3/CHRAC1/POLA1/BCOR/SPDL1/KDM4D/ASF1B/CENPN/CASC5/RAD51/RAD51C/RBL1/RECQL/RFC2/RFC3/RPA1/NCAPG/DCLRE1B/SNAI2/SMARCA2/BRCA1/BRCA2/TADA2A/TDG/TOP2A/UBTF/CENPO/BRCC3/MCMBP/HMGA2/ANP32E/CHAF1B/SM…	80	561	0.142602	0.0540354	2.63906
cluster.C	GO:0051301	cell division	59/561	614/17396	5.32152e-14	1.70927e-11	1.42094e-11	KIF20A/STAG1/NDC80/SMC2/CENPE/ZWINT/CKS1B/E2F7/SPC24/ETV5/SPG20/NCAPD3/NCAPH/KIF4A/CKAP2/MTBP/UBE2S/GPR3/FBXO43/RGCC/RACGAP1/BIRC5/APITD1/KIF11/CENPW/LIG1/NEK2/LEF1/PDE3A/FAM64A/POU3F3/SPDL1/TIPIN/CEP55/PRKAR1A/PDGFC/CASC5/SPC25/PTN/NCAPG/BRCA2/TACC1/TOP2A/MCMBP/DSN1/HMGA2/CABLES2/SMC1A/NUF2/LRRCC1/TIMELESS/CCND2/PRC1/CCNE2/CABLES1/ZW10/AURKB/CDK1/CDC27	59	561	0.105169	0.0352955	2.97968
cluster.C	GO:0006260	DNA replication	38/561	284/17396	9.32132e-14	2.80688e-11	2.3334e-11	ALYREF/RNASEH2A/E2F7/ESCO2/FEN1/POLA2/GLI2/APITD1/LIG1/MCM2/MCM6/GMNN/PCNA/GINS2/POLE3/POLA1/TIPIN/MCM10/PDGFC/RAD51/RFC2/RFC3/RPA1/RRM2/CLSPN/BMP5/BRCA1/BRCA2/TOP2A/MCMBP/CDK2AP1/CHAF1B/SMC1A/CDC45/GINS4/CCNE2/KIAA0101/CDK1	38	561	0.0677362	0.0163256	4.14908
cluster.C	GO:0022616	DNA strand elongation	15/561	38/17396	2.75101e-13	7.79667e-11	6.48147e-11	RNASEH2A/FEN1/POLA2/LIG1/MCM2/MCM6/PCNA/GINS2/POLA1/RFC2/RFC3/RPA1/DCLRE1B/CDC45/GINS4	15	561	0.026738	0.00218441	12.2404
cluster.C	GO:0006310	DNA recombination	33/561	225/17396	3.04781e-13	8.15796e-11	6.78182e-11	ALYREF/PSMD14/NSMCE1/FEN1/POLA2/APEX2/PSMC3IP/H2AFX/APITD1/LIG1/MLH1/PCNA/LEF1/GINS2/POLA1/PARPBP/PPP4C/KDM4D/RAD51/RAD51C/RECQL/RFC2/RFC3/RPA1/BRCA1/BRCA2/STAT6/TCF7/TOP2A/CDC45/GINS4/EXO1/TRIP13	33	561	0.0588235	0.012934	4.54797
cluster.C	GO:0006302	double-strand break repair	27/561	152/17396	4.29952e-13	1.09027e-10	9.06354e-11	PSMD14/DTX3L/ESCO2/NSMCE1/FEN1/FOXM1/H2AFX/LIG1/MLH1/GINS2/POLA1/PARPBP/PPP4C/KDM4D/RAD51/RAD51C/RPA1/DCLRE1B/BRCA1/BRCA2/BRCC3/HMGA2/CDC45/BRIP1/GINS4/XRCC6BP1/TRIP13	27	561	0.0481283	0.00873764	5.50816
cluster.C	GO:0006271	DNA strand elongation involved in DNA replication	14/561	35/17396	1.39402e-12	3.3582e-10	2.79172e-10	RNASEH2A/FEN1/POLA2/LIG1/MCM2/MCM6/PCNA/GINS2/POLA1/RFC2/RFC3/RPA1/CDC45/GINS4	14	561	0.0249554	0.00201196	12.4036
cluster.C	GO:0071103	DNA conformation change	30/561	204/17396	3.47248e-12	7.96687e-10	6.62296e-10	CENPA/SMC2/DHX9/NCAPD3/NCAPH/CENPI/HIST1H1B/H2AFX/HIST1H2BB/APITD1/CENPW/MCM2/MCM6/GINS2/ASF1B/CENPN/CASC5/RAD51/RECQL/NCAPG/TOP2A/CENPO/HMGA2/CHAF1B/CDC45/HIST1H2BL/BRIP1/GINS4/HAT1/HIST1H2BK	30	561	0.0534759	0.0117268	4.56013
cluster.C	GO:0007059	chromosome segregation	32/561	238/17396	7.6981e-12	1.68588e-09	1.4015e-09	STAG1/NDC80/SMC2/CENPE/ZWINT/ESCO2/NCAPD3/NCAPH/RACGAP1/BIRC5/APITD1/KIF11/CENPW/MLH1/NEK2/SPDL1/CENPN/CASC5/SPC25/RAD51C/NCAPG/BRCA1/BRCA2/TOP2A/MCMBP/DSN1/SMC1A/NUF2/ZW10/AURKB/TRIP13/CDC27	32	561	0.057041	0.0136813	4.16927
cluster.C	GO:0016043	cellular component organization	256/561	5624/17396	1.70569e-11	3.57305e-09	2.97032e-09	KIF20A/CDH13/PSMD14/STAG1/NET1/NDC80/CREB3/CENPA/SMC2/CENPE/PLK4/IQGAP2/PGRMC1/MSL3/RAB31/ZWINT/BVES/FZD10/COPE/FRMD6/CNP/COL1A2/SPC24/DTX3L/SPRED1/DHX9/DHCR24/DHFR/DOCK1/E2F1/EFNB2/ENG/EPB41L2/ETS1/ETV4/ETV5/ALCAM/FBLN2/FEN1/NID2/CD93/FOXF2/FOXC1/STK38L/FOXM1/SPG20/PLXND1/NCAPD3/SATB2/NCAPH/DAAM2/CORO1C/POLA2/FLRT1/KIF4A/CENPI/SVIP/ARHGEF26/TOR1AIP1/GAS2/GBX2/CKAP2/MTBP/UBE2S/GLI2/GPM6B/GPR3/LAM…	256	561	0.456328	0.323293	1.4115
cluster.C	GO:0050896	response to stimulus	328/561	7782/17396	2.2668e-11	4.5506e-09	3.78297e-09	CDH13/ALYREF/PSMD14/NET1/NDC80/CREB3/RNASEH2A/CENPA/CENPE/IGF2BP1/RRAGA/EBP/IQGAP2/HSPH1/PGRMC1/NMU/IFI44L/SLC27A4/RAB31/MID2/RAPGEF4/ZWINT/FZD10/CMTM7/USP18/CMTM3/CNP/COL1A2/PXDNL/CRABP1/UPRT/SIRPA/ARHGAP42/E2F7/APCDD1/SPC24/SIK1/DTX3L/ESCO2/DAP/SPRED1/DHX9/DHCR24/DHFR/NQO1/DOCK1/E2F1/APLNR/E2F2/ECM1/S1PR3/EFNB2/NSMCE1/ENG/ERG/ETS1/ETV4/ETV5/ALCAM/F13A1/ACSL1/FANCB/RTKN2/ADGRF5/FEN1/FGF12/VASH1/…	328	561	0.58467	0.447344	1.30698
cluster.C	GO:0048731	system development	200/561	4092/17396	3.23427e-11	5.92018e-09	4.92152e-09	CDH13/PSMD14/IGF2BP1/EBP/PLK4/PGRMC1/SLC27A4/BVES/FZD10/CMTM7/OLFM3/CNP/COL1A2/COX7B/UPRT/E2F7/APCDD1/SIK1/IRX2/ESCO2/FREM1/MDGA2/SPRED1/DHCR24/DHFR/DOCK1/E2F1/APLNR/ECE1/ECM1/EFNB2/EN2/ENG/ETS1/ETS2/ETV4/ETV5/ALCAM/RTKN2/FGF12/VASH1/CHSY1/FOXF2/FOXC1/FOXM1/SPG20/PLXND1/FLI1/SLC35D1/SATB2/CORO1C/FLRT1/KIF4A/CENPI/GBX2/GDF10/GLI2/GPM6B/LAMA1/OSTM1/RGCC/RACGAP1/H2AFX/HOXB2/IGSF3/IFI16/IGFBP4/IRS1/A…	200	561	0.356506	0.235226	1.51559
cluster.C	GO:0071840	cellular component organization or biogenesis	259/561	5743/17396	3.32625e-11	5.92018e-09	4.92152e-09	KIF20A/CDH13/PSMD14/STAG1/NET1/NDC80/CREB3/CENPA/SMC2/CENPE/PLK4/IQGAP2/PGRMC1/MSL3/RAB31/ZWINT/BVES/FZD10/COPE/EXOSC8/FRMD6/CNP/COL1A2/SPC24/DTX3L/SPRED1/DHX9/DHCR24/DHFR/DOCK1/E2F1/EFNB2/ENG/EPB41L2/ETS1/ETV4/ETV5/ALCAM/FBLN2/FEN1/NID2/CD93/FOXF2/FOXC1/STK38L/FOXM1/SPG20/PLXND1/NCAPD3/SATB2/NCAPH/DAAM2/CORO1C/POLA2/FLRT1/KIF4A/CENPI/SVIP/ARHGEF26/TOR1AIP1/GAS2/GBX2/CKAP2/MTBP/UBE2S/GLI2/GPM6B/G…	259	561	0.461676	0.330133	1.39845
cluster.C	GO:0051716	cellular response to stimulus	286/561	6533/17396	3.36491e-11	5.92018e-09	4.92152e-09	CDH13/ALYREF/PSMD14/NET1/NDC80/CREB3/RNASEH2A/CENPA/CENPE/IGF2BP1/RRAGA/EBP/IQGAP2/HSPH1/NMU/RAB31/MID2/RAPGEF4/ZWINT/FZD10/USP18/CMTM3/COL1A2/CRABP1/ARHGAP42/E2F7/APCDD1/SPC24/SIK1/DTX3L/ESCO2/DAP/SPRED1/DHX9/DHCR24/DHFR/NQO1/DOCK1/E2F1/APLNR/E2F2/ECM1/S1PR3/EFNB2/NSMCE1/ENG/ERG/ETS1/ETV5/ALCAM/ACSL1/FANCB/RTKN2/ADGRF5/FEN1/FGF12/VASH1/CHSY1/INPP5F/CD93/FOXC1/STK38L/FOXM1/SPG20/PLXND1/SLC35D1/AD…	286	561	0.509804	0.375546	1.3575
cluster.C	GO:0065004	protein-DNA complex assembly	24/561	144/17396	3.55349e-11	5.92018e-09	4.92152e-09	CENPA/CENPE/CENPI/HIST1H1B/H2AFX/HIST1H2BB/APITD1/CENPW/MCM2/ASF1B/CENPN/PSMC2/PSMC3/PSMC5/CASC5/RAD51/RAD51C/RPA1/CENPO/CHAF1B/CDC45/HIST1H2BL/HAT1/HIST1H2BK	24	561	0.0427807	0.00827777	5.16815
cluster.C	GO:0007275	multicellular organismal development	219/561	4616/17396	3.56341e-11	5.92018e-09	4.92152e-09	EDIL3/CDH13/PSMD14/CENPE/IGF2BP1/EBP/PLK4/PGRMC1/SLC27A4/BVES/FZD10/CMTM7/OLFM3/CNP/COL1A2/COX7B/CRABP1/UPRT/E2F7/APCDD1/SIK1/IRX2/ESCO2/FREM1/MDGA2/SPRED1/DHCR24/DHFR/DOCK1/E2F1/APLNR/ECE1/ECM1/S1PR3/EFNB2/EN2/ENG/ERG/ETS1/ETS2/ETV4/ETV5/ALCAM/RTKN2/FGF12/VASH1/CHSY1/FOXF2/FOXC1/FOXM1/SPG20/PLXND1/FLI1/SLC35D1/SATB2/DAAM2/CORO1C/FLRT1/KIF4A/CENPI/GABRG2/GBX2/GDF10/DKK2/GLI2/GPM6B/LAMA1/OSTM1/RGC…	219	561	0.390374	0.265348	1.47118
cluster.C	GO:0000280	nuclear division	47/561	502/17396	5.61429e-11	9.01654e-09	7.49556e-09	STAG1/NDC80/SMC2/CENPE/ZWINT/SPC24/NCAPD3/NCAPH/KIF4A/MTBP/UBE2S/GPR3/FBXO43/RGCC/RACGAP1/BIRC5/APITD1/KIF11/CENPW/MLH1/NEK2/PDE3A/FAM64A/SPDL1/TIPIN/PRKAR1A/KIF15/CASC5/SPC25/RAD51/RAD51C/RPA1/NCAPG/BRCA2/TOP2A/MCMBP/DSN1/HMGA2/SMC1A/NUF2/LRRCC1/TIMELESS/ZW10/AURKB/TRIP13/CDK1/CDC27	47	561	0.083779	0.0288572	2.90322
cluster.C	GO:0000075	cell cycle checkpoint	30/561	236/17396	1.44022e-10	2.23839e-08	1.8608e-08	PSMD14/ZWINT/E2F1/H2AFX/BIRC5/SPDL1/TIPIN/FANCI/PSMC2/PSMC3/PSMC5/CASC5/PSMD11/PSMD12/CLSPN/DCLRE1B/BRCA1/TOP2A/UBB/BRCC3/HMGA2/SMC1A/CDC45/BRIP1/PEA15/CCNE2/ZW10/AURKB/CDK1/CDC27	30	561	0.0534759	0.0135663	3.94181
cluster.C	GO:0071824	protein-DNA complex subunit organization	25/561	171/17396	2.55499e-10	3.84686e-08	3.19794e-08	CENPA/CENPE/CENPI/HIST1H1B/H2AFX/HIST1H2BB/APITD1/CENPW/MCM2/ASF1B/CENPN/PSMC2/PSMC3/PSMC5/CASC5/RAD51/RAD51C/RPA1/CENPO/ANP32E/CHAF1B/CDC45/HIST1H2BL/HAT1/HIST1H2BK	25	561	0.0445633	0.00982985	4.53347
cluster.C	GO:0048285	organelle fission	47/561	536/17396	5.0978e-10	7.44279e-08	6.18728e-08	STAG1/NDC80/SMC2/CENPE/ZWINT/SPC24/NCAPD3/NCAPH/KIF4A/MTBP/UBE2S/GPR3/FBXO43/RGCC/RACGAP1/BIRC5/APITD1/KIF11/CENPW/MLH1/NEK2/PDE3A/FAM64A/SPDL1/TIPIN/PRKAR1A/KIF15/CASC5/SPC25/RAD51/RAD51C/RPA1/NCAPG/BRCA2/TOP2A/MCMBP/DSN1/HMGA2/SMC1A/NUF2/LRRCC1/TIMELESS/ZW10/AURKB/TRIP13/CDK1/CDC27	47	561	0.083779	0.0308117	2.71907
cluster.C	GO:0048856	anatomical structure development	222/561	4838/17396	6.43282e-10	9.11569e-08	7.57799e-08	CDH13/PSMD14/NET1/SCML2/IGF2BP1/EBP/PLK4/PGRMC1/SLC27A4/BVES/FZD10/CMTM7/OLFM3/FRMD6/CNP/COL1A2/COX7B/UPRT/E2F7/APCDD1/SIK1/IRX2/ESCO2/FREM1/MDGA2/SPRED1/DHCR24/DHFR/DOCK1/E2F1/APLNR/ECE1/ECM1/S1PR3/EFNB2/EN2/ENG/ETS1/ETS2/ETV4/ETV5/ALCAM/RTKN2/FGF12/VASH1/CHSY1/FOXF2/FOXC1/FOXM1/SPG20/PLXND1/FLI1/SLC35D1/SATB2/CORO1C/FLRT1/KIF4A/CENPI/ARHGEF26/GAS2/GBX2/GDF10/GLI2/GPM6B/LAMA1/OSTM1/RGCC/RACGAP1/…	222	561	0.395722	0.27811	1.4229
cluster.C	GO:0044767	single-organism developmental process	240/561	5367/17396	9.32613e-10	1.28381e-07	1.06725e-07	EDIL3/CDH13/ALYREF/PSMD14/NET1/CENPE/IGF2BP1/EBP/PLK4/PGRMC1/SLC27A4/BVES/FZD10/CMTM7/OLFM3/FRMD6/CNP/COL1A2/COX7B/CRABP1/UPRT/E2F7/APCDD1/SIK1/IRX2/ESCO2/FREM1/MDGA2/SPRED1/DHX9/DHCR24/DHFR/NQO1/DOCK1/E2F1/APLNR/ECE1/ECM1/S1PR3/EFNB2/EN2/ENG/ERG/ETS1/ETS2/ETV4/ETV5/ALCAM/RTKN2/FGF12/VASH1/CHSY1/FOXF2/FOXC1/FOXM1/SPG20/PLXND1/FLI1/SLC35D1/SATB2/DAAM2/CORO1C/FLRT1/KIF4A/CENPI/GABRG2/ARHGEF26/GAS2/…	240	561	0.427807	0.308519	1.38665
cluster.C	GO:0006950	response to stress	180/561	3710/17396	1.09246e-09	1.46207e-07	1.21544e-07	ALYREF/PSMD14/NET1/CREB3/RNASEH2A/CENPE/IGF2BP1/RRAGA/HSPH1/IFI44L/MID2/RAPGEF4/FZD10/USP18/COL1A2/PXDNL/SIRPA/E2F7/DTX3L/ESCO2/DAP/SPRED1/DHX9/DHCR24/DHFR/NQO1/DOCK1/E2F1/ECM1/S1PR3/NSMCE1/ENG/ETS1/ETV5/F13A1/FANCB/FEN1/FGF12/VASH1/INPP5F/CD93/FOXM1/COTL1/IL17RA/KIF4A/SVIP/PRDX5/APEX2/RGCC/UBE2T/RACGAP1/UHRF1/GTF2H1/SLC25A24/H2AFX/HLA-DPA1/DNAJA1/HSPA1A/IFI16/IGFBP4/IRS1/ITGA4/ITGA9/KCNK2/APITD1…	180	561	0.320856	0.213267	1.50448
cluster.C	GO:0032502	developmental process	242/561	5444/17396	1.35432e-09	1.75263e-07	1.45699e-07	EDIL3/CDH13/ALYREF/PSMD14/NET1/SCML2/CENPE/IGF2BP1/EBP/PLK4/PGRMC1/SLC27A4/BVES/FZD10/CMTM7/OLFM3/FRMD6/CNP/COL1A2/COX7B/CRABP1/UPRT/E2F7/APCDD1/SIK1/IRX2/ESCO2/FREM1/MDGA2/SPRED1/DHX9/DHCR24/DHFR/NQO1/DOCK1/E2F1/APLNR/ECE1/ECM1/S1PR3/EFNB2/EN2/ENG/ERG/ETS1/ETS2/ETV4/ETV5/ALCAM/RTKN2/FGF12/VASH1/CHSY1/FOXF2/FOXC1/FOXM1/SPG20/PLXND1/FLI1/SLC35D1/SATB2/DAAM2/CORO1C/FLRT1/KIF4A/CENPI/GABRG2/ARHGEF26…	242	561	0.431373	0.312946	1.37843
cluster.C	GO:0048513	organ development	149/561	2904/17396	1.38232e-09	1.75263e-07	1.45699e-07	IGF2BP1/EBP/PLK4/SLC27A4/BVES/CMTM7/OLFM3/CNP/COL1A2/UPRT/E2F7/APCDD1/SIK1/IRX2/ESCO2/FREM1/MDGA2/DHCR24/E2F1/APLNR/ECE1/ECM1/EFNB2/EN2/ENG/ETS1/ETV4/ETV5/RTKN2/FGF12/CHSY1/FOXF2/FOXC1/FOXM1/SPG20/PLXND1/FLI1/SATB2/CORO1C/CENPI/GBX2/GLI2/GPM6B/LAMA1/OSTM1/RGCC/H2AFX/HOXB2/IGSF3/IFI16/IRS1/AR/ITGA4/KCNK2/ACAT1/TRNP1/LAMA2/LIFR/LOXL2/LRP4/ARNTL/ARRB1/STS/MDFI/MEA1/MSN/MYL6/NAB1/NHS/NOV/NRGN/NT5E/NT…	149	561	0.265597	0.166935	1.59102
cluster.C	GO:0006323	DNA packaging	22/561	145/17396	1.49339e-09	1.84491e-07	1.53369e-07	CENPA/SMC2/NCAPD3/NCAPH/CENPI/HIST1H1B/H2AFX/HIST1H2BB/APITD1/CENPW/MCM2/ASF1B/CENPN/CASC5/NCAPG/TOP2A/CENPO/HMGA2/CHAF1B/HIST1H2BL/HAT1/HIST1H2BK	22	561	0.0392157	0.00833525	4.7048
cluster.C	GO:0044786	cell cycle DNA replication	13/561	47/17396	1.8285e-09	2.20243e-07	1.83091e-07	E2F7/FEN1/POLA2/LIG1/PCNA/GINS2/POLA1/TIPIN/RFC2/RFC3/RPA1/SMC1A/CDC45	13	561	0.0231729	0.00270177	8.57693
cluster.C	GO:0051726	regulation of cell cycle	64/561	909/17396	3.17562e-09	3.73174e-07	3.10224e-07	PSMD14/CREB3/CENPE/RRAGA/PLK4/ZWINT/CKS1B/E2F7/SIK1/DHCR24/E2F1/E2F2/ETS1/VASH1/FOXC1/FOXM1/GAS2/MTBP/GPR3/FBXO43/RGCC/RACGAP1/GTF2H1/BIRC5/CDKL4/KIF11/TRNP1/ARNTL/NEK2/GMNN/LEF1/PDE3A/HECA/TIPIN/FANCI/PRKAR1A/PRR11/PSMC2/PSMC3/PSMC5/PSMD11/PSMD12/BARD1/RAD51C/RBL1/RDX/CLSPN/BRCA1/BRCA2/TOP2A/UBB/HMGA2/CABLES2/SMC1A/CDC45/MAP4K3/CCND2/CCNE2/CABLES1/ZW10/AURKB/KIAA0101/CDK1/CDC27	64	561	0.114082	0.0522534	2.18325
cluster.C	GO:0044770	cell cycle phase transition	42/561	476/17396	3.6798e-09	4.22126e-07	3.50919e-07	PSMD14/CENPE/PLK4/CKS1B/E2F7/DHFR/E2F1/FOXM1/POLA2/MTBP/UBE2S/RGCC/BIRC5/MCM2/MCM6/NEK2/PCNA/ABCB1/POLA1/TIPIN/FANCI/MCM10/PSMC2/PSMC3/PSMC5/PSMD11/PSMD12/RAD51C/RDX/RPA1/RRM2/CLSPN/UBB/HMGA2/CDC45/SSNA1/TIMELESS/CCNE2/ZW10/CDK1/MELK/CDC27	42	561	0.0748663	0.0273626	2.73608
cluster.C	GO:0007067	mitotic nuclear division	37/561	390/17396	4.68811e-09	5.25287e-07	4.36677e-07	STAG1/NDC80/SMC2/CENPE/ZWINT/SPC24/NCAPD3/NCAPH/KIF4A/MTBP/UBE2S/FBXO43/RGCC/RACGAP1/BIRC5/APITD1/KIF11/CENPW/NEK2/FAM64A/SPDL1/TIPIN/KIF15/CASC5/SPC25/NCAPG/MCMBP/DSN1/HMGA2/SMC1A/NUF2/LRRCC1/TIMELESS/ZW10/AURKB/CDK1/CDC27	37	561	0.0659537	0.0224189	2.94187
cluster.C	GO:0044772	mitotic cell cycle phase transition	40/561	452/17396	8.07624e-09	8.84348e-07	7.3517e-07	PSMD14/CENPE/PLK4/CKS1B/E2F7/DHFR/E2F1/FOXM1/POLA2/MTBP/UBE2S/RGCC/BIRC5/MCM2/MCM6/NEK2/PCNA/ABCB1/POLA1/FANCI/MCM10/PSMC2/PSMC3/PSMC5/PSMD11/PSMD12/RAD51C/RDX/RPA1/RRM2/CLSPN/UBB/HMGA2/CDC45/SSNA1/CCNE2/ZW10/CDK1/MELK/CDC27	40	561	0.0713012	0.025983	2.74415
cluster.C	GO:0071459	protein localization to chromosome, centromeric region	7/561	11/17396	1.03093e-08	1.10378e-06	9.17585e-07	CENPA/MTBP/SPDL1/CASC5/ZW10/AURKB/CDK1	7	561	0.0124777	0.000632329	19.7329
cluster.C	GO:0033260	nuclear DNA replication	11/561	38/17396	1.94186e-08	2.01167e-06	1.67232e-06	FEN1/POLA2/LIG1/PCNA/GINS2/POLA1/TIPIN/RFC2/RFC3/RPA1/CDC45	11	561	0.0196078	0.00218441	8.97626
cluster.C	GO:0000724	double-strand break repair via homologous recombination	15/561	77/17396	1.9624e-08	2.01167e-06	1.67232e-06	PSMD14/NSMCE1/H2AFX/LIG1/GINS2/PARPBP/PPP4C/KDM4D/RAD51/RAD51C/RPA1/BRCA1/BRCA2/CDC45/GINS4	15	561	0.026738	0.0044263	6.0407
cluster.C	GO:0000725	recombinational repair	15/561	78/17396	2.35843e-08	2.36727e-06	1.96794e-06	PSMD14/NSMCE1/H2AFX/LIG1/GINS2/PARPBP/PPP4C/KDM4D/RAD51/RAD51C/RPA1/BRCA1/BRCA2/CDC45/GINS4	15	561	0.026738	0.00448379	5.96325
cluster.C	GO:0006312	mitotic recombination	11/561	40/17396	3.5184e-08	3.45952e-06	2.87595e-06	FEN1/POLA2/LIG1/MLH1/PCNA/POLA1/RAD51/RAD51C/RFC2/RFC3/RPA1	11	561	0.0196078	0.00229938	8.52745
cluster.C	GO:0006334	nucleosome assembly	16/561	95/17396	5.78024e-08	5.56984e-06	4.63028e-06	CENPA/CENPI/HIST1H1B/H2AFX/HIST1H2BB/APITD1/CENPW/MCM2/ASF1B/CENPN/CASC5/CENPO/CHAF1B/HIST1H2BL/HAT1/HIST1H2BK	16	561	0.0285205	0.00546103	5.22255
cluster.C	GO:0098813	nuclear chromosome segregation	21/561	165/17396	8.31961e-08	7.84928e-06	6.5252e-06	NDC80/SMC2/CENPE/ZWINT/NCAPD3/NCAPH/RACGAP1/APITD1/MLH1/NEK2/SPDL1/CASC5/RAD51C/NCAPG/BRCA2/TOP2A/SMC1A/ZW10/AURKB/TRIP13/CDC27	21	561	0.0374332	0.00948494	3.94659
cluster.C	GO:0034501	protein localization to kinetochore	6/561	9/17396	8.47161e-08	7.84928e-06	6.5252e-06	MTBP/SPDL1/CASC5/ZW10/AURKB/CDK1	6	561	0.0106952	0.00051736	20.6726
cluster.C	GO:0031497	chromatin assembly	17/561	111/17396	9.51471e-08	8.64941e-06	7.19037e-06	CENPA/CENPI/HIST1H1B/H2AFX/HIST1H2BB/APITD1/CENPW/MCM2/ASF1B/CENPN/CASC5/CENPO/HMGA2/CHAF1B/HIST1H2BL/HAT1/HIST1H2BK	17	561	0.030303	0.00638078	4.74911
cluster.C	GO:0006996	organelle organization	157/561	3311/17396	1.05668e-07	9.35781e-06	7.77926e-06	KIF20A/STAG1/NDC80/CENPA/SMC2/CENPE/PLK4/IQGAP2/MSL3/RAB31/ZWINT/FZD10/COPE/CNP/SPC24/DTX3L/DHX9/DOCK1/E2F1/EPB41L2/ETS1/FEN1/CD93/SPG20/NCAPD3/SATB2/NCAPH/DAAM2/CORO1C/POLA2/KIF4A/CENPI/TOR1AIP1/CKAP2/MTBP/UBE2S/GPM6B/GPR3/FBXO43/RGCC/ATAD2/RACGAP1/UHRF1/SH3KBP1/HIST1H1B/H2AFX/HIST1H2BB/HIST2H2AB/HSPA1A/BIRC5/APITD1/KIF11/CENPW/ARHGDIB/LIG1/TOMM5/LOXL2/ARRB1/MCM2/MCM6/MLH1/MSN/NEK2/ATP1B1/NTF3/P…	157	561	0.279857	0.190331	1.47037
cluster.C	GO:0044710	single-organism metabolic process	220/561	5059/17396	1.06824e-07	9.35781e-06	7.77926e-06	ALYREF/PSMD14/TMEM5/ENOX2/RNASEH2A/CENPE/RRAGA/EBP/SMPDL3A/MSL3/SLC27A4/GLIPR1/RAB31/RAPGEF4/FZD10/CKMT2/CNP/COL1A2/COX7B/CP/PXDNL/CRABP1/UPRT/KDELC2/E2F7/SIK1/DTX3L/MBOAT1/ESCO2/ALDH1L2/SPRED1/ABHD3/DHCR24/DHFR/NQO1/NSMCE1/HACD2/ACSL1/FANCB/FEN1/FGF12/CHSY1/INPP5F/CD93/FOXM1/SLC35D1/AMACR/POLA2/KDSR/ST6GALNAC3/SVIP/PRDX5/TIAM2/GDF10/B3GAT1/GK/PDE7B/APEX2/MOCS3/RGCC/UBE2T/UHRF1/GRM3/GTF2H1/HIST1H…	220	561	0.392157	0.290814	1.34848
cluster.C	GO:0048518	positive regulation of biological process	219/561	5044/17396	1.34235e-07	1.15361e-05	9.59012e-06	EDIL3/CDH13/ALYREF/PSMD14/STAG1/NET1/CREB3/CENPE/RRAGA/PLK4/IQGAP2/HSPH1/NMU/MID2/RAPGEF4/BVES/FZD10/CMTM3/ARHGAP42/E2F7/SIK1/DAP/SPRED1/DHX9/DHFR/NQO1/DOCK1/E2F1/ECE1/ECM1/S1PR3/EFNB2/NSMCE1/EN2/ENG/ETS1/ETS2/ETV4/ETV5/ACSL1/RTKN2/FBLN2/FGF12/CHSY1/FOXF2/FOXC1/FOXM1/FLI1/SATB2/CORO1C/IL17RA/FLRT1/SVIP/PRDX5/ARHGEF26/TOR1AIP1/TIAM2/GBX2/CKAP2/GDF10/MTBP/DKK2/UBE2S/GLI2/GPM6B/RGCC/ATAD2/RACGAP1/UH…	219	561	0.390374	0.289952	1.34634
cluster.C	GO:0007264	small GTPase mediated signal transduction	57/561	851/17396	1.3648e-07	1.15361e-05	9.59012e-06	CDH13/PSMD14/NET1/NDC80/CENPA/CENPE/IQGAP2/RAB31/RAPGEF4/ZWINT/COL1A2/SPC24/SPRED1/DHCR24/DOCK1/FOXM1/CENPI/ARHGEF26/TIAM2/RACGAP1/BIRC5/IRS1/AR/APITD1/ARHGAP1/ARHGDIA/ARHGDIB/ARRB1/MYL6/CDON/PLCE1/SPDL1/CENPN/PSMC2/PSMC3/PSMC5/CASC5/PSMD11/PSMD12/SPC25/ARHGAP31/RAB13/RDX/UBB/CENPO/ARHGAP28/DSN1/DOCK5/PREX2/NUF2/PEA15/PRC1/FMNL3/ZW10/AURKB/RAB11B/STARD8	57	561	0.101604	0.0489193	2.07698
cluster.C	GO:0035556	intracellular signal transduction	125/561	2484/17396	1.44202e-07	1.19787e-05	9.95803e-06	CDH13/PSMD14/NET1/NDC80/CREB3/CENPA/CENPE/RRAGA/IQGAP2/RAB31/MID2/RAPGEF4/ZWINT/FZD10/COL1A2/E2F7/SPC24/SIK1/SPRED1/DHCR24/DOCK1/E2F1/E2F2/ECM1/NSMCE1/ENG/FGF12/INPP5F/STK38L/FOXM1/FLRT1/CENPI/ARHGEF26/TIAM2/GDF10/RACGAP1/DNAJA1/HSPA1A/BIRC5/IFI16/IGFBP4/IRS1/AR/APITD1/ARHGAP1/ARHGDIA/ARHGDIB/ARNTL/ARRB1/MDFI/MAP3K3/MLH1/MYL6/ATP1B1/NOV/NRGN/NTF3/ROR2/CDON/PLCE1/PDE3A/PDE4D/TAF9B/SPDL1/AVPR1A/TRI…	125	561	0.222816	0.142791	1.56043
cluster.C	GO:0031570	DNA integrity checkpoint	20/561	158/17396	1.84966e-07	1.51045e-05	1.25566e-05	PSMD14/E2F1/H2AFX/TIPIN/FANCI/PSMC2/PSMC3/PSMC5/PSMD11/PSMD12/CLSPN/BRCA1/TOP2A/UBB/BRCC3/HMGA2/CDC45/BRIP1/PEA15/CDK1	20	561	0.0356506	0.00908255	3.92518
cluster.C	GO:0044707	single-multicellular organism process	262/561	6344/17396	2.84214e-07	2.27163e-05	1.88843e-05	EDIL3/CDH13/ALYREF/PSMD14/CENPE/IGF2BP1/EBP/PLK4/PGRMC1/NMU/SLC27A4/RAPGEF4/BVES/FZD10/CMTM7/CKMT2/OLFM3/NTAN1/CNP/COL1A2/COX7B/CRABP1/UPRT/SIRPA/E2F7/APCDD1/SIK1/IRX2/ESCO2/FREM1/MDGA2/SPRED1/DHX9/DHCR24/DHFR/DOCK1/E2F1/APLNR/ECE1/ECM1/S1PR3/EFNB2/EN2/ENG/ERG/ETS1/ETS2/ETV4/ETV5/ALCAM/F13A1/RTKN2/FEN1/FGF12/VASH1/CHSY1/INPP5F/FOXF2/FOXC1/FOXM1/SPG20/PLXND1/FLI1/SLC35D1/SATB2/DAAM2/CORO1C/IL17RA/…	262	561	0.467023	0.364682	1.28063
cluster.C	GO:0000082	G1/S transition of mitotic cell cycle	25/561	241/17396	2.87608e-07	2.27163e-05	1.88843e-05	PSMD14/CKS1B/E2F7/DHFR/E2F1/POLA2/MTBP/RGCC/MCM2/MCM6/PCNA/POLA1/MCM10/PSMC2/PSMC3/PSMC5/PSMD11/PSMD12/RDX/RPA1/RRM2/UBB/CDC45/CCNE2/CDK1	25	561	0.0445633	0.0138538	3.21669
cluster.C	GO:0034728	nucleosome organization	17/561	121/17396	3.42233e-07	2.65948e-05	2.21086e-05	CENPA/CENPI/HIST1H1B/H2AFX/HIST1H2BB/APITD1/CENPW/MCM2/ASF1B/CENPN/CASC5/CENPO/ANP32E/CHAF1B/HIST1H2BL/HAT1/HIST1H2BK	17	561	0.030303	0.00695562	4.35662
cluster.C	GO:0006325	chromatin organization	47/561	669/17396	4.78146e-07	3.65668e-05	3.03984e-05	CENPA/MSL3/DTX3L/SATB2/CENPI/ATAD2/UHRF1/HIST1H1B/H2AFX/HIST1H2BB/HIST2H2AB/APITD1/CENPW/LOXL2/ARRB1/MCM2/PAX3/PAX5/LEF1/POLE3/CHRAC1/BCOR/KDM4D/ASF1B/CENPN/CASC5/RBL1/SNAI2/SMARCA2/BRCA1/BRCA2/TADA2A/TDG/UBTF/CENPO/BRCC3/HMGA2/ANP32E/CHAF1B/CDC45/HIST1H2BL/HAT1/HIST1H2BK/AURKB/TEX30/H2AFV/TOX	47	561	0.083779	0.0384571	2.1785
cluster.C	GO:0032501	multicellular organismal process	268/561	6566/17396	5.43463e-07	4.09126e-05	3.40111e-05	EDIL3/CDH13/ALYREF/PSMD14/CENPE/IGF2BP1/EBP/PLK4/PGRMC1/NMU/SLC27A4/RAPGEF4/BVES/FZD10/CMTM7/CKMT2/OLFM3/NTAN1/CNP/COL1A2/COX7B/CRABP1/UPRT/SPIN4/SIRPA/E2F7/APCDD1/SIK1/IRX2/ESCO2/FREM1/MDGA2/SPRED1/DHX9/DHCR24/DHFR/DOCK1/E2F1/APLNR/ECE1/ECM1/S1PR3/EFNB2/EN2/ENG/ERG/ETS1/ETS2/ETV4/ETV5/ALCAM/F13A1/RTKN2/FEN1/FGF12/VASH1/CHSY1/INPP5F/FOXF2/FOXC1/FOXM1/SPG20/PLXND1/FLI1/SLC35D1/SATB2/DAAM2/CORO1C/I…	268	561	0.477718	0.377443	1.26567
cluster.C	GO:0044843	cell cycle G1/S phase transition	25/561	250/17396	5.75622e-07	4.26668e-05	3.54695e-05	PSMD14/CKS1B/E2F7/DHFR/E2F1/POLA2/MTBP/RGCC/MCM2/MCM6/PCNA/POLA1/MCM10/PSMC2/PSMC3/PSMC5/PSMD11/PSMD12/RDX/RPA1/RRM2/UBB/CDC45/CCNE2/CDK1	25	561	0.0445633	0.0143711	3.10089
cluster.C	GO:0006270	DNA replication initiation	9/561	33/17396	6.83077e-07	4.98646e-05	4.14531e-05	POLA2/MCM2/MCM6/GINS2/POLA1/MCM10/CDC45/GINS4/CCNE2	9	561	0.0160428	0.00189699	8.45698
cluster.C	GO:0032201	telomere maintenance via semi-conservative replication	8/561	25/17396	7.41172e-07	5.27054e-05	4.38147e-05	FEN1/POLA2/LIG1/PCNA/POLA1/RFC2/RFC3/RPA1	8	561	0.0142602	0.00143711	9.92285
cluster.C	GO:0065007	biological regulation	395/561	10564/17396	7.50471e-07	5.27054e-05	4.38147e-05	EDIL3/CDH13/ALYREF/PSMD14/STAG1/NET1/SCML2/NDC80/CREB3/ENOX2/CENPA/CENPE/IGF2BP1/RRAGA/EBP/PLK4/IQGAP2/HSPH1/ZNF275/NMU/MSL3/RAB31/MID2/RAPGEF4/ZWINT/BVES/FZD10/USP18/CKS1B/FRMD6/CMTM3/CNP/COL1A2/CP/CRABP1/UPRT/SIRPA/ARHGAP42/E2F7/APCDD1/SPC24/SIK1/IRX2/NKAIN2/ESCO2/DAP/SPRED1/DHX9/DHCR24/DHFR/NQO1/DOCK1/E2F1/APLNR/E2F2/ECE1/ECM1/S1PR3/EFNB2/NSMCE1/EN2/ENG/ERG/ETS1/ETS2/ETV4/ETV5/ALCAM/F13A1/ACSL…	395	561	0.7041	0.607266	1.15946
cluster.C	GO:0072331	signal transduction by p53 class mediator	19/561	157/17396	7.5481e-07	5.27054e-05	4.38147e-05	PSMD14/E2F7/SPRED1/E2F1/E2F2/FOXM1/IFI16/TAF9B/PSMC2/PSMC3/PSMC5/PSMD11/PSMD12/SNAI2/SNAI1/BRCA1/BRCA2/UBB/TRIM24	19	561	0.0338681	0.00902506	3.75267
cluster.C	GO:0034502	protein localization to chromosome	9/561	34/17396	9.02607e-07	6.21251e-05	5.16454e-05	CENPA/ESCO2/MTBP/HIST1H1B/SPDL1/CASC5/ZW10/AURKB/CDK1	9	561	0.0160428	0.00195447	8.20824
cluster.C	GO:0048522	positive regulation of cellular process	191/561	4366/17396	9.20304e-07	6.2451e-05	5.19163e-05	EDIL3/CDH13/ALYREF/PSMD14/STAG1/NET1/CREB3/CENPE/RRAGA/PLK4/IQGAP2/HSPH1/NMU/MID2/BVES/FZD10/CMTM3/E2F7/SIK1/DAP/SPRED1/NQO1/E2F1/ECE1/ECM1/S1PR3/EFNB2/NSMCE1/EN2/ENG/ETS1/ETS2/ETV4/ETV5/ACSL1/RTKN2/FBLN2/CHSY1/FOXF2/FOXC1/FOXM1/FLI1/SATB2/CORO1C/FLRT1/SVIP/TIAM2/GBX2/CKAP2/GDF10/MTBP/DKK2/UBE2S/GLI2/RGCC/ATAD2/RACGAP1/UHRF1/GTF2H1/HIST1H1B/H2AFX/HLA-DPA1/DNAJA1/HSPA1A/BIRC5/IFI16/IGFBP4/IRS1/AR/…	191	561	0.340463	0.250977	1.35655
cluster.C	GO:0051321	meiotic cell cycle	21/561	191/17396	9.94277e-07	6.65337e-05	5.53103e-05	SMC2/NCAPD3/GPR3/FBXO43/PSMC3IP/H2AFX/APITD1/MLH1/NEK2/PDE3A/MNS1/PRKAR1A/RAD51/RAD51C/RPA1/BRCA2/TOP2A/SMC1A/EXO1/ZW10/TRIP13	21	561	0.0374332	0.0109795	3.40936
cluster.C	GO:0000083	regulation of transcription involved in G1/S transition of mitotic cell cycle	8/561	26/17396	1.04048e-06	6.86719e-05	5.70878e-05	E2F7/DHFR/E2F1/PCNA/POLA1/RRM2/CDC45/CDK1	8	561	0.0142602	0.0014946	9.5412
cluster.C	GO:0051052	regulation of DNA metabolic process	26/561	276/17396	1.08012e-06	7.03243e-05	5.84615e-05	ALYREF/E2F7/ESCO2/FOXM1/GLI2/RGCC/H2AFX/KCNK2/MLH1/GMNN/PCNA/TIPIN/PARPBP/PPP4C/KDM4D/PDGFC/RAD51/BMP5/BRCA1/BRCA2/STAT6/TOP2A/USP1/BRCC3/HMGA2/SMC1A	26	561	0.0463458	0.0158657	2.92113
cluster.C	GO:0000722	telomere maintenance via recombination	8/561	27/17396	1.43703e-06	9.23148e-05	7.67424e-05	FEN1/POLA2/LIG1/PCNA/POLA1/RFC2/RFC3/RPA1	8	561	0.0142602	0.00155208	9.18783
cluster.C	GO:0000077	DNA damage checkpoint	18/561	149/17396	1.51047e-06	9.44704e-05	7.85344e-05	PSMD14/E2F1/H2AFX/TIPIN/FANCI/PSMC2/PSMC3/PSMC5/PSMD11/PSMD12/CLSPN/BRCA1/UBB/BRCC3/HMGA2/BRIP1/PEA15/CDK1	18	561	0.0320856	0.00856519	3.74604
cluster.C	GO:0006336	DNA replication-independent nucleosome assembly	9/561	36/17396	1.52941e-06	9.44704e-05	7.85344e-05	CENPA/CENPI/APITD1/CENPW/ASF1B/CENPN/CASC5/CENPO/HAT1	9	561	0.0160428	0.00206944	7.75223
cluster.C	GO:0034724	DNA replication-independent nucleosome organization	9/561	36/17396	1.52941e-06	9.44704e-05	7.85344e-05	CENPA/CENPI/APITD1/CENPW/ASF1B/CENPN/CASC5/CENPO/HAT1	9	561	0.0160428	0.00206944	7.75223
cluster.C	GO:1902589	single-organism organelle organization	116/561	2367/17396	1.77921e-06	0.000108509	9.0205e-05	KIF20A/STAG1/NDC80/CENPA/SMC2/CENPE/PLK4/IQGAP2/MSL3/ZWINT/FZD10/COPE/CNP/SPC24/DTX3L/E2F1/EPB41L2/FEN1/CD93/NCAPD3/NCAPH/DAAM2/CORO1C/POLA2/KIF4A/CKAP2/MTBP/UBE2S/GPM6B/GPR3/FBXO43/RGCC/RACGAP1/UHRF1/HIST1H1B/HSPA1A/BIRC5/APITD1/KIF11/CENPW/ARHGDIB/LIG1/LOXL2/ARRB1/MLH1/NEK2/ATP1B1/NTF3/PAX5/PCNA/LEF1/NIN/PDE3A/PLOD2/POLE3/POLA1/FAM64A/BCOR/SPDL1/TIPIN/ARMC4/MNS1/KDM4D/PRKAR1A/PARVA/KIF15/CASC5/…	116	561	0.206774	0.136066	1.51966
cluster.C	GO:0006333	chromatin assembly or disassembly	17/561	136/17396	1.82767e-06	0.000110071	9.15037e-05	CENPA/CENPI/HIST1H1B/H2AFX/HIST1H2BB/APITD1/CENPW/MCM2/ASF1B/CENPN/CASC5/CENPO/HMGA2/CHAF1B/HIST1H2BL/HAT1/HIST1H2BK	17	561	0.030303	0.00781789	3.87611
cluster.C	GO:0006303	double-strand break repair via nonhomologous end joining	8/561	28/17396	1.95532e-06	0.000115615	9.61123e-05	PSMD14/LIG1/MLH1/POLA1/KDM4D/DCLRE1B/HMGA2/XRCC6BP1	8	561	0.0142602	0.00160957	8.85969
cluster.C	GO:0006284	base-excision repair	10/561	47/17396	1.98341e-06	0.000115615	9.61123e-05	FEN1/APEX2/LIG1/PCNA/NEIL3/RFC2/RFC3/RPA1/TDG/HMGA2	10	561	0.0178253	0.00270177	6.59764
cluster.C	GO:0009653	anatomical structure morphogenesis	125/561	2608/17396	1.99171e-06	0.000115615	9.61123e-05	CDH13/PSMD14/NET1/SCML2/PGRMC1/BVES/OLFM3/FRMD6/CNP/COL1A2/E2F7/IRX2/FREM1/SPRED1/DOCK1/APLNR/ECE1/ECM1/S1PR3/EFNB2/ENG/ETS1/ETS2/ETV4/ETV5/ALCAM/VASH1/CHSY1/FOXF2/FOXC1/FOXM1/SPG20/PLXND1/FLI1/SATB2/CORO1C/FLRT1/KIF4A/ARHGEF26/GAS2/GBX2/GLI2/LAMA1/RGCC/SH3KBP1/HOXB2/IRS1/ITGA4/ITGA9/TRNP1/AFF3/LAMA2/LAMC1/ARHGDIA/LIFR/LIG1/LOXL2/LRP4/MDFI/MSN/MYL6/NAB1/NOV/NTF3/ROR2/TNFRSF11B/PAX3/PAX5/CDON/PCDH…	125	561	0.222816	0.14992	1.48624
cluster.C	GO:0008283	cell proliferation	94/561	1813/17396	2.1137e-06	0.000121236	0.000100785	CDH13/CREB3/IGF2BP1/CKS1B/E2F7/DHCR24/E2F1/ECM1/S1PR3/EFNB2/ENG/ERG/ETS1/ETV4/ETV5/RTKN2/VASH1/FOXC1/FOXM1/TES/GBX2/MTBP/GLI2/RGCC/RACGAP1/UHRF1/HLA-DPA1/BIRC5/IFI16/IGFBP4/IRS1/AR/KCNK2/TRNP1/LAMC1/LIFR/LOXL2/STS/NOV/NTF3/ROR2/PAX3/CDON/PCNA/LEF1/PLCE1/PDE4D/ABCB1/POLA1/POU3F3/RNF43/TIPIN/AVPR1A/MCM10/PRKAR1A/PDGFC/KIF15/PELI1/PTN/KIAA1524/RPA1/S100B/CCL2/HHIP/MARCKSL1/BMP5/SNAI2/SMARCA2/BRCA1/B…	94	561	0.167558	0.104219	1.60774
cluster.C	GO:0010564	regulation of cell cycle process	38/561	520/17396	2.45291e-06	0.000139037	0.000115583	PSMD14/CENPE/PLK4/E2F7/E2F1/FOXM1/MTBP/GPR3/FBXO43/RGCC/RACGAP1/BIRC5/KIF11/NEK2/LEF1/PDE3A/TIPIN/FANCI/PRKAR1A/PSMC2/PSMC3/PSMC5/PSMD11/PSMD12/RAD51C/RDX/CLSPN/BRCA1/BRCA2/UBB/HMGA2/SMC1A/CDC45/CCND2/ZW10/AURKB/CDK1/CDC27	38	561	0.0677362	0.0298919	2.26604
cluster.C	GO:0009893	positive regulation of metabolic process	151/561	3326/17396	2.92649e-06	0.000163951	0.000136295	CDH13/ALYREF/PSMD14/STAG1/NET1/CREB3/CENPE/IQGAP2/HSPH1/MID2/RAPGEF4/BVES/FZD10/ARHGAP42/E2F7/DAP/SPRED1/DHFR/DOCK1/E2F1/ECE1/EN2/ENG/ETS1/ETS2/ETV4/ETV5/ACSL1/FOXF2/FOXC1/FOXM1/FLI1/SATB2/CORO1C/SVIP/PRDX5/ARHGEF26/TOR1AIP1/TIAM2/GBX2/CKAP2/GDF10/UBE2S/GLI2/RGCC/ATAD2/RACGAP1/UHRF1/GTF2H1/HIST1H1B/H2AFX/HSPA1A/IFI16/IGFBP4/IRS1/AR/APITD1/ARHGAP1/ARHGDIA/ARHGDIB/ARNTL/ARRB1/MDFI/MAP3K3/MSN/ATP1B1…	151	561	0.269162	0.191193	1.4078
cluster.C	GO:0000726	non-recombinational repair	8/561	30/17396	3.47823e-06	0.000192622	0.000160129	PSMD14/LIG1/MLH1/POLA1/KDM4D/DCLRE1B/HMGA2/XRCC6BP1	8	561	0.0142602	0.00172453	8.26904
cluster.C	GO:0008608	attachment of spindle microtubules to kinetochore	7/561	22/17396	3.90838e-06	0.000213984	0.000177887	NDC80/CENPE/RACGAP1/NEK2/CASC5/BRCA2/AURKB	7	561	0.0124777	0.00126466	9.86647
cluster.C	GO:0045930	negative regulation of mitotic cell cycle	22/561	227/17396	4.56389e-06	0.000247065	0.000205389	PSMD14/ZWINT/E2F7/FOXC1/MTBP/RGCC/HECA/TIPIN/FANCI/PSMC2/PSMC3/PSMC5/PSMD11/PSMD12/CLSPN/TOP2A/UBB/HMGA2/SMC1A/ZW10/CDK1/CDC27	22	561	0.0392157	0.013049	3.00527
cluster.C	GO:0045786	negative regulation of cell cycle	35/561	473/17396	4.6731e-06	0.000250167	0.000207967	PSMD14/CREB3/RRAGA/ZWINT/E2F7/DHCR24/ETS1/VASH1/FOXC1/FOXM1/GAS2/MTBP/FBXO43/RGCC/GMNN/HECA/TIPIN/FANCI/PRKAR1A/PSMC2/PSMC3/PSMC5/PSMD11/PSMD12/BARD1/CLSPN/BRCA1/TOP2A/UBB/HMGA2/SMC1A/ZW10/AURKB/CDK1/CDC27	35	561	0.0623886	0.0271902	2.29453
cluster.C	GO:0071897	DNA biosynthetic process	15/561	117/17396	5.35719e-06	0.000283637	0.000235791	POLA2/RGCC/KCNK2/LIG1/PCNA/POLE3/CHRAC1/POLA1/RFC2/RFC3/RPA1/TK1/UBB/USP1/KIAA0101	15	561	0.026738	0.00672568	3.9755
cluster.C	GO:0007346	regulation of mitotic cell cycle	34/561	456/17396	5.42896e-06	0.000284312	0.000236352	PSMD14/CENPE/ZWINT/E2F7/SIK1/E2F1/FOXC1/MTBP/FBXO43/RGCC/BIRC5/KIF11/NEK2/HECA/TIPIN/FANCI/PSMC2/PSMC3/PSMC5/PSMD11/PSMD12/RAD51C/RDX/CLSPN/BRCA2/TOP2A/UBB/HMGA2/SMC1A/CDC45/MAP4K3/ZW10/CDK1/CDC27	34	561	0.0606061	0.0262129	2.31207
cluster.C	GO:0031145	anaphase-promoting complex-dependent proteasomal ubiquitin-dependent protein catabolic process	14/561	103/17396	5.50559e-06	0.000285225	0.000237111	PSMD14/CENPE/UBE2S/NEK2/PSMC2/PSMC3/PSMC5/PSMD11/PSMD12/UBB/ZW10/AURKB/CDK1/CDC27	14	561	0.0249554	0.0059209	4.2148
cluster.C	GO:0042769	DNA damage response, detection of DNA damage	8/561	32/17396	5.90487e-06	0.000302656	0.000251602	DNAJA1/PCNA/RFC2/RFC3/RPA1/UBB/USP1/HMGA2	8	561	0.0142602	0.0018395	7.75223
cluster.C	GO:0001501	skeletal system development	35/561	480/17396	6.45066e-06	0.000325487	0.000270581	EBP/COL1A2/FREM1/ETS2/CHSY1/FOXC1/FLI1/SLC35D1/SATB2/GDF10/GLI2/HOXB2/IGFBP4/LOXL2/MATN3/ARSE/MDFI/NAB1/NOV/ROR2/TNFRSF11B/PAX5/HSPB11/SULF2/PDGFC/ANKH/RPS6KA3/HHIP/BMP3/BMP5/SNAI2/SNAI1/USP1/HMGA2/ADAMTS12	35	561	0.0623886	0.0275926	2.26107
cluster.C	GO:0050789	regulation of biological process	374/561	10043/17396	6.48542e-06	0.000325487	0.000270581	EDIL3/CDH13/ALYREF/PSMD14/STAG1/NET1/SCML2/NDC80/CREB3/ENOX2/CENPA/CENPE/IGF2BP1/RRAGA/EBP/PLK4/IQGAP2/HSPH1/ZNF275/NMU/MSL3/RAB31/MID2/RAPGEF4/ZWINT/BVES/FZD10/USP18/CKS1B/FRMD6/CMTM3/COL1A2/CRABP1/ARHGAP42/E2F7/APCDD1/SPC24/SIK1/IRX2/NKAIN2/ESCO2/DAP/SPRED1/DHX9/DHCR24/DHFR/NQO1/DOCK1/E2F1/APLNR/E2F2/ECE1/ECM1/S1PR3/EFNB2/NSMCE1/EN2/ENG/ERG/ETS1/ETS2/ETV4/ETV5/ALCAM/ACSL1/RTKN2/FBLN2/ADGRF5/FGF…	374	561	0.666667	0.577317	1.15477
cluster.C	GO:0006366	transcription from RNA polymerase II promoter	95/561	1889/17396	6.69142e-06	0.000332364	0.000276298	CDH13/ALYREF/STAG1/CREB3/RRAGA/COX7B/E2F7/CSTF3/DHFR/E2F1/E2F2/ECM1/EN2/ENG/ERG/ETS1/ETS2/ETV4/ETV5/FOXF2/FOXC1/FOXM1/FLI1/SATB2/PRDX5/GBX2/CKAP2/GLI2/RGCC/ATAD2/UHRF1/GTF2H1/HIST1H1B/IFI16/AR/ARNTL/ARRB1/MDFI/NTF3/ROR2/PAX3/PAX5/CDON/PCNA/LEF1/NELFCD/TAF9B/C14orf166/POLA1/POLR2D/POLR2L/POU3F1/POU3F3/POU3F4/BCOR/PRKAR1A/PSMC2/PSMC3/PSMC5/RBL1/RPS6KA3/RRM2/BMP3/BMP5/SLC9A1/SNAI2/SMARCA2/TRAK2/SNAI…	95	561	0.16934	0.108588	1.55947
cluster.C	GO:2001020	regulation of response to DNA damage stimulus	16/561	135/17396	7.35153e-06	0.000361425	0.000300457	SPRED1/NSMCE1/FOXM1/H2AFX/PCNA/TAF9B/PARPBP/PPP4C/KDM4D/RAD51/SNAI2/SNAI1/BRCA1/USP1/BRCC3/HMGA2	16	561	0.0285205	0.0077604	3.67513
cluster.C	GO:0050794	regulation of cellular process	358/561	9551/17396	8.44263e-06	0.000410875	0.000341565	EDIL3/CDH13/ALYREF/PSMD14/STAG1/NET1/SCML2/NDC80/CREB3/CENPA/CENPE/IGF2BP1/RRAGA/EBP/PLK4/IQGAP2/HSPH1/ZNF275/NMU/MSL3/RAB31/MID2/RAPGEF4/ZWINT/BVES/FZD10/USP18/CKS1B/FRMD6/CMTM3/COL1A2/CRABP1/ARHGAP42/E2F7/APCDD1/SPC24/SIK1/IRX2/ESCO2/DAP/SPRED1/DHCR24/DHFR/NQO1/DOCK1/E2F1/APLNR/E2F2/ECE1/ECM1/S1PR3/EFNB2/NSMCE1/EN2/ENG/ERG/ETS1/ETS2/ETV4/ETV5/ALCAM/ACSL1/RTKN2/FBLN2/ADGRF5/FGF12/VASH1/CHSY1/INP…	358	561	0.638146	0.549034	1.16231
cluster.C	GO:0032508	DNA duplex unwinding	10/561	55/17396	8.88562e-06	0.000424	0.000352477	DHX9/MCM2/MCM6/GINS2/RAD51/RECQL/TOP2A/CDC45/BRIP1/GINS4	10	561	0.0178253	0.00316165	5.63798
cluster.C	GO:0006282	regulation of DNA repair	11/561	67/17396	8.88834e-06	0.000424	0.000352477	FOXM1/H2AFX/PCNA/PARPBP/PPP4C/KDM4D/RAD51/BRCA1/USP1/BRCC3/HMGA2	11	561	0.0196078	0.00385146	5.09102
cluster.C	GO:0030330	DNA damage response, signal transduction by p53 class mediator	14/561	108/17396	9.64624e-06	0.000455643	0.000378782	PSMD14/E2F7/SPRED1/FOXM1/PSMC2/PSMC3/PSMC5/PSMD11/PSMD12/SNAI2/SNAI1/BRCA1/BRCA2/UBB	14	561	0.0249554	0.00620832	4.01967
cluster.C	GO:0042770	signal transduction in response to DNA damage	15/561	124/17396	1.10005e-05	0.000514566	0.000427765	PSMD14/E2F7/SPRED1/FOXM1/PSMC2/PSMC3/PSMC5/PSMD11/PSMD12/SNAI2/SNAI1/BRCA1/BRCA2/UBB/SMC1A	15	561	0.026738	0.00712808	3.75108
cluster.C	GO:0009888	tissue development	87/561	1715/17396	1.26423e-05	0.000585677	0.00048688	BVES/FRMD6/E2F7/APCDD1/SIK1/IRX2/DHCR24/ECM1/S1PR3/EFNB2/ENG/ETS2/ETV4/ETV5/CHSY1/FOXF2/FOXC1/SPG20/PLXND1/SATB2/CORO1C/ARHGEF26/GBX2/GLI2/GPM6B/LAMA1/RGCC/HOXB2/ITGA4/KCNK2/ACAT1/LAMC1/LOXL2/LRP4/ARNTL/STS/MSN/MYL6/NAB1/NOV/NTF3/ROR2/PAX3/PAX5/NSDHL/CDON/PCDH8/PCNA/LEF1/PDE4D/PLXNA2/POU3F1/POU3F3/BCOR/TRIM62/BTBD7/PRKAR1A/SULF2/ANKH/PRLR/KIAA1161/HEG1/PTN/RAB13/RDX/S100B/HHIP/BMP3/BMP5/SLC9A1/SL…	87	561	0.15508	0.0985859	1.57305
cluster.C	GO:0009628	response to abiotic stimulus	61/561	1084/17396	1.52023e-05	0.000692898	0.000576014	NET1/HSPH1/NMU/SIK1/DHX9/E2F1/ENG/ETS1/FEN1/GLI2/RGCC/H2AFX/DNAJA1/HSPA1A/IFI16/KCNJ2/KCNK2/LOXL2/LPL/ARRB1/STS/ATP1B1/PCNA/C11orf73/PLOD2/POLR2D/TIPIN/AVPR1A/KDM4D/PTN/RAD51/RAD51C/RBM3/RPA1/S100B/CCL2/XYLT1/SLC1A3/SLC9A1/SLC12A2/SNAI2/BRCA1/BRCA2/TLR3/TLR4/DNAJC7/UBB/USP1/VLDLR/BRCC3/HMGA2/SMC1A/MAP4K3/CAV1/TIMELESS/TRPA1/AURKB/RAB11B/FOXP2/BAG3/KIAA0101	61	561	0.108734	0.0623132	1.74497
cluster.C	GO:0006273	lagging strand elongation	4/561	6/17396	1.52443e-05	0.000692898	0.000576014	RNASEH2A/FEN1/LIG1/POLA1	4	561	0.00713012	0.000344907	20.6726
cluster.C	GO:0006298	mismatch repair	7/561	27/17396	1.76865e-05	0.00079639	0.000662049	RNASEH2A/LIG1/MLH1/PCNA/RPA1/TDG/EXO1	7	561	0.0124777	0.00155208	8.03935
cluster.C	GO:0090304	nucleic acid metabolic process	192/561	4590/17396	1.8146e-05	0.000809514	0.000672959	CDH13/ALYREF/PSMD14/STAG1/SCML2/CREB3/RNASEH2A/RRAGA/ZNF275/MSL3/MID2/GTF3C6/EXOSC8/COX7B/PXDNL/E2F7/CSTF3/SIK1/DTX3L/IRX2/ESCO2/DAP/DHX8/DHX9/DHFR/E2F1/E2F2/ECM1/NSMCE1/EN2/ENG/ERG/ETS1/ETS2/ETV4/ETV5/FANCB/FEN1/FOXF2/FOXC1/FOXM1/FLI1/SATB2/POLA2/PRDX5/GBX2/CKAP2/APEX2/MOCS3/GLI2/RGCC/ATAD2/UBE2T/UHRF1/GTF2H1/PSMC3IP/HIST1H1B/H2AFX/HIST2H2AB/HOXB2/HSPA1A/BIRC5/IFI16/IGFBP4/AR/KCNK2/APITD1/TRNP1/…	192	561	0.342246	0.263854	1.2971
cluster.C	GO:0034508	centromere complex assembly	8/561	37/17396	1.88028e-05	0.000831117	0.000690918	CENPA/CENPE/CENPI/APITD1/CENPW/CENPN/CASC5/CENPO	8	561	0.0142602	0.00212693	6.70463
cluster.C	GO:0032392	DNA geometric change	10/561	60/17396	1.98202e-05	0.000860677	0.000715491	DHX9/MCM2/MCM6/GINS2/RAD51/RECQL/TOP2A/CDC45/BRIP1/GINS4	10	561	0.0178253	0.00344907	5.16815
cluster.C	GO:0000819	sister chromatid segregation	14/561	115/17396	1.99888e-05	0.000860677	0.000715491	NDC80/SMC2/CENPE/ZWINT/NCAPD3/NCAPH/NEK2/SPDL1/RAD51C/NCAPG/TOP2A/SMC1A/ZW10/CDC27	14	561	0.0249554	0.00661072	3.775
cluster.C	GO:0016568	chromatin modification	38/561	570/17396	2.01298e-05	0.000860677	0.000715491	CENPA/MSL3/DTX3L/SATB2/CENPI/ATAD2/UHRF1/HIST1H1B/APITD1/CENPW/LOXL2/ARRB1/PAX5/LEF1/POLE3/CHRAC1/BCOR/KDM4D/ASF1B/CENPN/CASC5/RBL1/SNAI2/SMARCA2/BRCA1/BRCA2/TADA2A/TDG/UBTF/CENPO/BRCC3/HMGA2/ANP32E/CDC45/HAT1/AURKB/TEX30/TOX	38	561	0.0677362	0.0327662	2.06726
cluster.C	GO:1901360	organic cyclic compound metabolic process	224/561	5525/17396	2.01861e-05	0.000860677	0.000715491	CDH13/ALYREF/PSMD14/STAG1/SCML2/CREB3/RNASEH2A/RRAGA/EBP/ZNF275/MSL3/MID2/GTF3C6/EXOSC8/CNP/COX7B/PXDNL/UPRT/E2F7/CSTF3/SIK1/DTX3L/IRX2/ESCO2/ALDH1L2/DAP/DHX8/DHX9/DHCR24/DHFR/E2F1/E2F2/ECM1/NSMCE1/EN2/ENG/ERG/ETS1/ETS2/ETV4/ETV5/FANCB/FEN1/FOXF2/FOXC1/FOXM1/FLI1/SLC35D1/SATB2/AMACR/POLA2/PRDX5/GBX2/CKAP2/PDE7B/APEX2/MOCS3/GLI2/RGCC/ATAD2/UBE2T/UHRF1/GRM3/GTF2H1/PSMC3IP/HIST1H1B/H2AFX/HGD/HIST2H2…	224	561	0.399287	0.317602	1.25719
cluster.C	GO:0034080	CENP-A containing nucleosome assembly	7/561	28/17396	2.29303e-05	0.000960678	0.000798624	CENPA/CENPI/APITD1/CENPW/CENPN/CASC5/CENPO	7	561	0.0124777	0.00160957	7.75223
cluster.C	GO:0061641	CENP-A containing chromatin organization	7/561	28/17396	2.29303e-05	0.000960678	0.000798624	CENPA/CENPI/APITD1/CENPW/CENPN/CASC5/CENPO	7	561	0.0124777	0.00160957	7.75223
cluster.C	GO:0043486	histone exchange	8/561	38/17396	2.31501e-05	0.000961529	0.000799331	CENPA/CENPI/APITD1/CENPW/CENPN/CASC5/CENPO/ANP32E	8	561	0.0142602	0.00218441	6.52819
cluster.C	GO:0006338	chromatin remodeling	16/561	148/17396	2.36785e-05	0.00097507	0.000810588	CENPA/MSL3/SATB2/CENPI/APITD1/CENPW/CHRAC1/CENPN/CASC5/SMARCA2/TADA2A/UBTF/CENPO/HMGA2/ANP32E/TOX	16	561	0.0285205	0.0085077	3.35231
cluster.C	GO:0045934	negative regulation of nucleobase-containing compound metabolic process	68/561	1275/17396	2.72203e-05	0.00111142	0.000923935	MSL3/MID2/E2F7/SIK1/DAP/E2F1/ENG/ETS2/FOXF2/FOXM1/SATB2/PRDX5/GLI2/ATAD2/UHRF1/GRM3/HIST1H1B/H2AFX/HIST2H2AB/BIRC5/IFI16/KCNK2/LOXL2/ARNTL/ARRB1/MDFI/MLH1/NAB1/PAX3/PAX5/GMNN/LEF1/NELFCD/TAF9B/POU3F3/BCOR/TIPIN/PARPBP/TRIM62/LANCL2/PSMC3/PSMC5/PELI1/BARD1/RBL1/SNAI2/SMARCA2/SNAI1/BRCA1/BRCA2/STAT6/TCF7/TDG/UBB/UBTF/VLDLR/HMGA2/SMC1A/CDC45/ATOH8/HAT1/CAV1/TRIM24/TIMELESS/AURKB/MTDH/FOXP2/H2AFV	68	561	0.121212	0.0732927	1.65381
cluster.C	GO:0044700	single organism signaling	231/561	5756/17396	2.79844e-05	0.00112614	0.000936173	CDH13/PSMD14/NET1/NDC80/CREB3/CENPA/CENPE/RRAGA/EBP/IQGAP2/NMU/RAB31/MID2/RAPGEF4/ZWINT/BVES/FZD10/USP18/CMTM3/CNP/COL1A2/CRABP1/ARHGAP42/E2F7/APCDD1/SPC24/SIK1/DAP/SPRED1/DHCR24/NQO1/DOCK1/E2F1/APLNR/E2F2/ECE1/ECM1/S1PR3/EFNB2/NSMCE1/ENG/ERG/ETV5/ALCAM/ACSL1/RTKN2/ADGRF5/FGF12/CHSY1/INPP5F/FOXC1/STK38L/FOXM1/SPG20/PLXND1/ADGRL2/CORO1C/IL17RA/FLRT1/CENPI/GABRG2/ARHGEF26/TIAM2/OSTF1/GDF10/PDE7B/DK…	231	561	0.411765	0.330881	1.24445
cluster.C	GO:0031397	negative regulation of protein ubiquitination	15/561	134/17396	2.80483e-05	0.00112614	0.000936173	PSMD14/FBXO43/DNAJA1/HSPA1A/ARRB1/PSMC2/PSMC3/PSMC5/PSMD11/PSMD12/UBB/PDCL3/CAV1/ZW10/CDC27	15	561	0.026738	0.00770292	3.47115
cluster.C	GO:0034453	microtubule anchoring	8/561	39/17396	2.83094e-05	0.00112723	0.00093708	NDC80/CENPE/RACGAP1/NEK2/NIN/CASC5/BRCA2/AURKB	8	561	0.0142602	0.00224189	6.3608
cluster.C	GO:0044774	mitotic DNA integrity checkpoint	13/561	104/17396	2.96206e-05	0.00116822	0.000971152	PSMD14/TIPIN/FANCI/PSMC2/PSMC3/PSMC5/PSMD11/PSMD12/CLSPN/TOP2A/UBB/HMGA2/CDK1	13	561	0.0231729	0.00597839	3.87611
cluster.C	GO:0023052	signaling	231/561	5761/17396	2.98237e-05	0.00116822	0.000971152	CDH13/PSMD14/NET1/NDC80/CREB3/CENPA/CENPE/RRAGA/EBP/IQGAP2/NMU/RAB31/MID2/RAPGEF4/ZWINT/BVES/FZD10/USP18/CMTM3/CNP/COL1A2/CRABP1/ARHGAP42/E2F7/APCDD1/SPC24/SIK1/DAP/SPRED1/DHCR24/NQO1/DOCK1/E2F1/APLNR/E2F2/ECE1/ECM1/S1PR3/EFNB2/NSMCE1/ENG/ERG/ETV5/ALCAM/ACSL1/RTKN2/ADGRF5/FGF12/CHSY1/INPP5F/FOXC1/STK38L/FOXM1/SPG20/PLXND1/ADGRL2/CORO1C/IL17RA/FLRT1/CENPI/GABRG2/ARHGEF26/TIAM2/OSTF1/GDF10/PDE7B/DK…	231	561	0.411765	0.331168	1.24337
cluster.C	GO:0007126	meiotic nuclear division	16/561	151/17396	3.03881e-05	0.00117964	0.000980646	SMC2/NCAPD3/GPR3/FBXO43/APITD1/MLH1/PDE3A/PRKAR1A/RAD51/RAD51C/RPA1/BRCA2/TOP2A/SMC1A/ZW10/TRIP13	16	561	0.0285205	0.00868016	3.28571
cluster.C	GO:0080135	regulation of cellular response to stress	38/561	581/17396	3.06049e-05	0.00117964	0.000980646	CREB3/HSPH1/FZD10/SPRED1/DHFR/NSMCE1/VASH1/FOXM1/SVIP/H2AFX/DNAJA1/HSPA1A/KCNK2/ARNTL/MDFI/MAP3K3/PCNA/C11orf73/TAF9B/PARPBP/PPP4C/KDM4D/DNAJC3/RAD51/RPA1/SNAI2/SNAI1/SPP1/BRCA1/TLR3/TLR4/DNAJC7/USP1/BRCC3/HMGA2/CAV1/RIPK1/BAG3	38	561	0.0677362	0.0333985	2.02812
cluster.C	GO:0007093	mitotic cell cycle checkpoint	17/561	168/17396	3.14705e-05	0.00120337	0.00100038	PSMD14/ZWINT/TIPIN/FANCI/PSMC2/PSMC3/PSMC5/PSMD11/PSMD12/CLSPN/TOP2A/UBB/HMGA2/SMC1A/ZW10/CDK1/CDC27	17	561	0.030303	0.00965739	3.13781
cluster.C	GO:0006301	postreplication repair	9/561	51/17396	3.21251e-05	0.00121751	0.00101213	NSMCE1/PCNA/RFC2/RFC3/RPA1/BRCA1/UBB/USP1/KIAA0101	9	561	0.0160428	0.00293171	5.47216
cluster.C	GO:1901990	regulation of mitotic cell cycle phase transition	22/561	257/17396	3.23457e-05	0.00121751	0.00101213	PSMD14/CENPE/E2F7/E2F1/MTBP/RGCC/BIRC5/FANCI/PSMC2/PSMC3/PSMC5/PSMD11/PSMD12/RAD51C/RDX/CLSPN/UBB/HMGA2/CDC45/ZW10/CDK1/CDC27	22	561	0.0392157	0.0147735	2.65446
cluster.C	GO:0006289	nucleotide-excision repair	11/561	77/17396	3.45478e-05	0.00129032	0.00107266	GTF2H1/LIG1/PCNA/POLR2D/POLR2L/NEIL3/RFC2/RFC3/RPA1/DCLRE1B/BRCA2	11	561	0.0196078	0.0044263	4.42984
cluster.C	GO:0010948	negative regulation of cell cycle process	21/561	240/17396	3.5263e-05	0.0013069	0.00108644	PSMD14/E2F7/MTBP/FBXO43/RGCC/FANCI/PRKAR1A/PSMC2/PSMC3/PSMC5/PSMD11/PSMD12/CLSPN/BRCA1/UBB/HMGA2/SMC1A/ZW10/AURKB/CDK1/CDC27	21	561	0.0374332	0.0137963	2.71328
cluster.C	GO:0031055	chromatin remodeling at centromere	7/561	30/17396	3.72778e-05	0.00137103	0.00113975	CENPA/CENPI/APITD1/CENPW/CENPN/CASC5/CENPO	7	561	0.0124777	0.00172453	7.23541
cluster.C	GO:0006139	nucleobase-containing compound metabolic process	209/561	5140/17396	4.03453e-05	0.00146506	0.00121792	CDH13/ALYREF/PSMD14/STAG1/SCML2/CREB3/RNASEH2A/RRAGA/ZNF275/MSL3/MID2/GTF3C6/EXOSC8/CNP/COX7B/PXDNL/UPRT/E2F7/CSTF3/SIK1/DTX3L/IRX2/ESCO2/DAP/DHX8/DHX9/DHFR/E2F1/E2F2/ECM1/NSMCE1/EN2/ENG/ERG/ETS1/ETS2/ETV4/ETV5/FANCB/FEN1/FOXF2/FOXC1/FOXM1/FLI1/SLC35D1/SATB2/POLA2/PRDX5/GBX2/CKAP2/PDE7B/APEX2/MOCS3/GLI2/RGCC/ATAD2/UBE2T/UHRF1/GRM3/GTF2H1/PSMC3IP/HIST1H1B/H2AFX/HIST2H2AB/HOXB2/HSPA1A/BIRC5/IFI16/I…	209	561	0.372549	0.29547	1.26087
cluster.C	GO:0000226	microtubule cytoskeleton organization	29/561	398/17396	4.04427e-05	0.00146506	0.00121792	KIF20A/NDC80/CENPA/CENPE/PLK4/CNP/KIF4A/CKAP2/RACGAP1/BIRC5/KIF11/MLH1/NEK2/NIN/SPDL1/ARMC4/CASC5/SPC25/BRCA1/BRCA2/SS18/TACC1/SMC1A/CAV1/PRC1/ZW10/AURKB/KIAA0101/CDK1	29	561	0.0516934	0.0228788	2.25944
cluster.C	GO:0010604	positive regulation of macromolecule metabolic process	121/561	2675/17396	4.74236e-05	0.00170513	0.00141749	CDH13/ALYREF/PSMD14/STAG1/CREB3/CENPE/HSPH1/MID2/BVES/FZD10/E2F7/DAP/SPRED1/E2F1/ECE1/EN2/ENG/ETS1/ETS2/ETV4/ETV5/ACSL1/FOXF2/FOXC1/FOXM1/FLI1/SATB2/SVIP/PRDX5/GBX2/CKAP2/GDF10/UBE2S/GLI2/RGCC/ATAD2/UHRF1/GTF2H1/HIST1H1B/H2AFX/HSPA1A/IFI16/IGFBP4/IRS1/AR/APITD1/ARNTL/ARRB1/MDFI/MAP3K3/MSN/NTF3/ROR2/PAX3/PAX5/CDON/PCNA/LEF1/PLCE1/NELFCD/C14orf166/PLP1/POLR2D/POLR2L/POU3F1/POU3F3/FANCI/TRIM62/KDM4D…	121	561	0.215686	0.153771	1.40265
cluster.C	GO:1903046	meiotic cell cycle process	16/561	157/17396	4.90258e-05	0.00174968	0.00145453	SMC2/NCAPD3/GPR3/FBXO43/APITD1/MLH1/PDE3A/PRKAR1A/RAD51/RAD51C/RPA1/BRCA2/TOP2A/SMC1A/ZW10/TRIP13	16	561	0.0285205	0.00902506	3.16014
cluster.C	GO:1903321	negative regulation of protein modification by small protein conjugation or removal	15/561	142/17396	5.54185e-05	0.00196328	0.0016321	PSMD14/FBXO43/DNAJA1/HSPA1A/ARRB1/PSMC2/PSMC3/PSMC5/PSMD11/PSMD12/UBB/PDCL3/CAV1/ZW10/CDC27	15	561	0.026738	0.0081628	3.27559
cluster.C	GO:0030178	negative regulation of Wnt signaling pathway	17/561	176/17396	5.6924e-05	0.0020019	0.0016642	PSMD14/APCDD1/DKK2/LRP4/MDFI/ROR2/LEF1/RNF43/PSMC2/PSMC3/PSMC5/PSMD11/PSMD12/SNAI2/UBB/NKD1/CAV1	17	561	0.030303	0.0101173	2.99518
cluster.C	GO:0022612	gland morphogenesis	14/561	127/17396	6.10787e-05	0.00213244	0.00177273	ETV4/ETV5/PLXND1/GLI2/LAMA1/MSN/PAX3/BTBD7/PTN/SLC12A2/SNAI2/STAT6/CAV1/CYP7B1	14	561	0.0249554	0.00730053	3.41831
cluster.C	GO:0007166	cell surface receptor signaling pathway	116/561	2560/17396	6.60945e-05	0.00229096	0.0019045	CDH13/PSMD14/NET1/RRAGA/FZD10/USP18/CMTM3/COL1A2/APCDD1/SPRED1/DOCK1/E2F1/ECM1/S1PR3/EFNB2/ENG/ACSL1/ADGRF5/FGF12/CHSY1/FOXC1/SPG20/PLXND1/ADGRL2/IL17RA/FLRT1/TIAM2/GDF10/DKK2/GLI2/LAMA1/GRM3/SH3KBP1/HLA-DPA1/HSPA1A/IGFBP4/IL13RA1/IRS1/AR/ITGA4/ITGA9/ARHGDIA/LIFR/LRP4/ARNTL/ARRB1/MDFI/MYL6/NOV/NTF3/ROR2/TNFRSF11B/NSDHL/LEF1/PLCE1/PDE1C/PDE4D/HSPB11/PLP1/PLXNA2/RNF43/TRIM62/PRKAR1A/DOK5/SULF2/PDGF…	116	561	0.206774	0.14716	1.40509
cluster.C	GO:0085020	protein K6-linked ubiquitination	4/561	8/17396	6.75509e-05	0.00231499	0.00192448	UBE2S/UBE2T/BARD1/BRCA1	4	561	0.00713012	0.000459876	15.5045
cluster.C	GO:0031396	regulation of protein ubiquitination	21/561	251/17396	6.77487e-05	0.00231499	0.00192448	PSMD14/UBE2S/FBXO43/DNAJA1/HSPA1A/APITD1/ARRB1/FANCI/PSMC2/PSMC3/PSMC5/PELI1/PSMD11/PSMD12/BRCA1/UBB/PDCL3/CAV1/ZW10/CDK1/CDC27	21	561	0.0374332	0.0144286	2.59437
cluster.C	GO:0006283	transcription-coupled nucleotide-excision repair	8/561	44/17396	7.07739e-05	0.00238593	0.00198345	GTF2H1/LIG1/PCNA/POLR2D/POLR2L/RFC2/RFC3/RPA1	8	561	0.0142602	0.00252932	5.63798
cluster.C	GO:0006357	regulation of transcription from RNA polymerase II promoter	84/561	1720/17396	7.08153e-05	0.00238593	0.00198345	CDH13/STAG1/CREB3/E2F7/DHFR/E2F1/ECM1/EN2/ENG/ERG/ETS1/ETS2/ETV4/ETV5/FOXF2/FOXC1/FOXM1/SPG20/FLI1/SATB2/GBX2/CKAP2/GLI2/RGCC/ATAD2/UHRF1/GTF2H1/HIST1H1B/IFI16/AR/ARNTL/ARRB1/MDFI/NTF3/ROR2/PAX3/PAX5/CDON/PCNA/LEF1/TAF9B/C14orf166/POLA1/POU3F1/POU3F3/POU3F4/BCOR/PRKAR1A/PSMC2/PSMC3/PSMC5/RBL1/RPS6KA3/RRM2/BMP3/BMP5/SLC9A1/SNAI2/SMARCA2/TRAK2/SNAI1/BRCA1/SS18/STAT6/TADA2A/TCF7/TCF19/TDG/TLR3/TLR4/…	84	561	0.149733	0.0988733	1.51439
cluster.C	GO:0040011	locomotion	82/561	1669/17396	7.13123e-05	0.00238599	0.00198351	CDH13/PSMD14/NET1/CREB3/PGRMC1/MID2/BVES/CMTM7/CMTM3/COL1A2/SIRPA/APCDD1/SPRED1/DOCK1/ECM1/EFNB2/ENG/ETS1/ETV4/ALCAM/VASH1/FOXC1/PLXND1/SATB2/CORO1C/KIF4A/GBX2/GLI2/LAMA1/RGCC/SH3KBP1/DNAJA1/HSPA1A/IRS1/ITGA4/ITGA9/LAMA2/LAMC1/ARHGDIB/LOXL2/MPP1/MSN/MYL6/ATP1B1/NOV/NTF3/ROR2/PAX3/LEF1/PDE4D/PLXNA2/POU3F3/TRIM62/PARVA/PSMC2/PSMC3/PSMC5/PSMD11/PSMD12/RAB13/RDX/RPS6KA3/CCL2/BMP5/SLC9A1/SNAI2/SNAI1/S…	82	561	0.146168	0.0959416	1.52351
cluster.C	GO:0046483	heterocycle metabolic process	213/561	5304/17396	7.3421e-05	0.0024396	0.00202807	CDH13/ALYREF/PSMD14/STAG1/SCML2/CREB3/RNASEH2A/RRAGA/ZNF275/MSL3/MID2/GTF3C6/EXOSC8/CNP/COX7B/PXDNL/UPRT/E2F7/CSTF3/SIK1/DTX3L/IRX2/ESCO2/ALDH1L2/DAP/DHX8/DHX9/DHFR/E2F1/E2F2/ECM1/NSMCE1/EN2/ENG/ERG/ETS1/ETS2/ETV4/ETV5/FANCB/FEN1/FOXF2/FOXC1/FOXM1/FLI1/SLC35D1/SATB2/POLA2/PRDX5/GBX2/CKAP2/PDE7B/APEX2/MOCS3/GLI2/RGCC/ATAD2/UBE2T/UHRF1/GRM3/GTF2H1/PSMC3IP/HIST1H1B/H2AFX/HIST2H2AB/HOXB2/HSPA1A/BIRC5…	213	561	0.379679	0.304898	1.24527
cluster.C	GO:1902679	negative regulation of RNA biosynthetic process	60/561	1125/17396	8.36704e-05	0.00273797	0.0022761	MSL3/MID2/E2F7/SIK1/DAP/E2F1/ENG/ETS2/FOXF2/FOXM1/SATB2/PRDX5/GLI2/ATAD2/UHRF1/HIST1H1B/H2AFX/HIST2H2AB/BIRC5/IFI16/LOXL2/ARNTL/ARRB1/MDFI/NAB1/PAX3/PAX5/GMNN/LEF1/NELFCD/TAF9B/POU3F3/BCOR/TRIM62/LANCL2/PSMC3/PSMC5/PELI1/RBL1/SNAI2/SMARCA2/SNAI1/BRCA1/STAT6/TCF7/TDG/UBB/UBTF/VLDLR/HMGA2/CDC45/ATOH8/HAT1/CAV1/TRIM24/TIMELESS/AURKB/MTDH/FOXP2/H2AFV	60	561	0.106952	0.06467	1.65381
cluster.C	GO:0010833	telomere maintenance via telomere lengthening	8/561	45/17396	8.36733e-05	0.00273797	0.0022761	FEN1/POLA2/LIG1/PCNA/POLA1/RFC2/RFC3/RPA1	8	561	0.0142602	0.0025868	5.5127
cluster.C	GO:0001503	ossification	26/561	353/17396	8.41052e-05	0.00273797	0.0022761	ALYREF/DHX9/ECM1/CHSY1/FOXC1/SATB2/OSTF1/GDF10/GLI2/GPM6B/LRP4/MN1/NAB1/LEF1/BCOR/BCAP29/ANKH/PSMC2/PTN/RRBP1/BMP3/BMP5/SNAI2/SNAI1/SPP1/CBFB	26	561	0.0463458	0.020292	2.28394
cluster.C	GO:0000904	cell morphogenesis involved in differentiation	54/561	981/17396	8.60434e-05	0.00278226	0.00231293	PSMD14/NET1/PGRMC1/BVES/FRMD6/CNP/SPRED1/DOCK1/EFNB2/ETV4/ALCAM/FOXF2/SPG20/PLXND1/CORO1C/KIF4A/ARHGEF26/GBX2/GLI2/LAMA1/RGCC/IRS1/ITGA4/ITGA9/LAMA2/LAMC1/ARHGDIA/LOXL2/LRP4/MYL6/NTF3/LEF1/PLXNA2/TRIM62/PARVA/PSMC2/PSMC3/PSMC5/PSMD11/PSMD12/HEG1/RPS6KA3/S100B/SLC1A3/BMP5/SNAI2/SNAI1/SPP1/TLN1/UBB/VLDLR/PREX2/HMGA2/PEA15	54	561	0.0962567	0.0563923	1.70691
cluster.C	GO:0090068	positive regulation of cell cycle process	20/561	237/17396	8.91212e-05	0.00285265	0.00237144	PSMD14/PLK4/E2F7/MTBP/RGCC/RACGAP1/BIRC5/LEF1/PSMC2/PSMC3/PSMC5/PSMD11/PSMD12/RAD51C/RDX/BRCA1/UBB/HMGA2/CDC45/AURKB	20	561	0.0356506	0.0136238	2.61679
cluster.C	GO:0006725	cellular aromatic compound metabolic process	213/561	5320/17396	8.94042e-05	0.00285265	0.00237144	CDH13/ALYREF/PSMD14/STAG1/SCML2/CREB3/RNASEH2A/RRAGA/ZNF275/MSL3/MID2/GTF3C6/EXOSC8/CNP/COX7B/PXDNL/UPRT/E2F7/CSTF3/SIK1/DTX3L/IRX2/ESCO2/ALDH1L2/DAP/DHX8/DHX9/DHFR/E2F1/E2F2/ECM1/NSMCE1/EN2/ENG/ERG/ETS1/ETS2/ETV4/ETV5/FANCB/FEN1/FOXF2/FOXC1/FOXM1/FLI1/SLC35D1/SATB2/POLA2/PRDX5/GBX2/CKAP2/PDE7B/APEX2/MOCS3/GLI2/RGCC/ATAD2/UBE2T/UHRF1/GRM3/GTF2H1/PSMC3IP/HIST1H1B/H2AFX/HGD/HIST2H2AB/HOXB2/HSPA1A/B…	213	561	0.379679	0.305817	1.24152
cluster.C	GO:0045944	positive regulation of transcription from RNA polymerase II promoter	54/561	983/17396	9.07034e-05	0.00287506	0.00239007	CDH13/STAG1/CREB3/E2F7/E2F1/EN2/ENG/ETS1/ETS2/ETV4/ETV5/FOXF2/FOXC1/FOXM1/FLI1/SATB2/GBX2/CKAP2/GLI2/RGCC/ATAD2/UHRF1/GTF2H1/IFI16/AR/ARNTL/ARRB1/NTF3/PAX3/PAX5/CDON/LEF1/C14orf166/POU3F1/POU3F3/PSMC2/PSMC3/PSMC5/RBL1/RPS6KA3/BMP3/BMP5/SLC9A1/SMARCA2/BRCA1/SS18/STAT6/TLR3/TLR4/TOP2A/UBB/HMGA2/CBFB/RIPK1	54	561	0.0962567	0.0565072	1.70344
cluster.C	GO:0010605	negative regulation of macromolecule metabolic process	100/561	2153/17396	9.40793e-05	0.00296258	0.00246283	PSMD14/IGF2BP1/MSL3/MID2/E2F7/SIK1/DAP/SPRED1/DHCR24/E2F1/ECM1/ENG/ETS2/FOXF2/FOXM1/SATB2/CORO1C/SVIP/PRDX5/GLI2/FBXO43/ATAD2/UHRF1/GTF2H1/HIST1H1B/H2AFX/HIST2H2AB/DNAJA1/HSPA1A/BIRC5/IFI16/AR/KCNK2/LOXL2/ARNTL/ARRB1/MDFI/MLH1/NAB1/NTF3/PAX3/PAX5/GMNN/LEF1/PDE4D/NELFCD/TAF9B/POLR2L/POU3F3/SYTL2/BCOR/TIPIN/PARPBP/TRIM62/PRKAR1A/LANCL2/DNAJC3/PSMC2/PSMC3/PSMC5/CASC5/PELI1/PSMD11/PSMD12/SLC7A14/BARD…	100	561	0.178253	0.123764	1.44027
cluster.C	GO:0031398	positive regulation of protein ubiquitination	16/561	166/17396	9.57896e-05	0.00299684	0.00249131	PSMD14/UBE2S/APITD1/ARRB1/FANCI/PSMC2/PSMC3/PSMC5/PELI1/PSMD11/PSMD12/BRCA1/UBB/CAV1/CDK1/CDC27	16	561	0.0285205	0.00954242	2.98881
cluster.C	GO:1901987	regulation of cell cycle phase transition	22/561	278/17396	0.000104375	0.00324439	0.0026971	PSMD14/CENPE/E2F7/E2F1/MTBP/RGCC/BIRC5/FANCI/PSMC2/PSMC3/PSMC5/PSMD11/PSMD12/RAD51C/RDX/CLSPN/UBB/HMGA2/CDC45/ZW10/CDK1/CDC27	22	561	0.0392157	0.0159807	2.45394
cluster.C	GO:0006928	movement of cell or subcellular component	86/561	1792/17396	0.000105561	0.0032602	0.00271025	KIF20A/CDH13/PSMD14/NET1/CREB3/CENPE/PGRMC1/BVES/FRMD6/COL1A2/SIRPA/APCDD1/SPRED1/DOCK1/ECM1/EFNB2/ENG/ETS1/ETV4/ALCAM/VASH1/FOXC1/PLXND1/SATB2/CORO1C/KIF4A/GBX2/GLI2/LAMA1/RGCC/RACGAP1/SH3KBP1/DNAJA1/IRS1/ITGA4/ITGA9/KIF11/LAMA2/LAMC1/ARHGDIA/ARHGDIB/LOXL2/MPP1/MSN/MYL6/ATP1B1/NOV/NTF3/ROR2/PAX3/LEF1/PDE4D/PLXNA2/POU3F3/ARMC4/PARVA/KIF15/PSMC2/PSMC3/PSMC5/PSMD11/PSMD12/RAB13/RDX/RPS6KA3/CCL2/BMP…	86	561	0.153298	0.103012	1.48815
cluster.C	GO:0051054	positive regulation of DNA metabolic process	14/561	134/17396	0.000109691	0.00336618	0.00279835	E2F7/FOXM1/GLI2/RGCC/H2AFX/PCNA/KDM4D/PDGFC/RAD51/BMP5/BRCA1/STAT6/TOP2A/BRCC3	14	561	0.0249554	0.00770292	3.23974
cluster.C	GO:0051253	negative regulation of RNA metabolic process	61/561	1161/17396	0.000110555	0.00337122	0.00280254	MSL3/MID2/E2F7/SIK1/DAP/E2F1/ENG/ETS2/FOXF2/FOXM1/SATB2/PRDX5/GLI2/ATAD2/UHRF1/HIST1H1B/H2AFX/HIST2H2AB/BIRC5/IFI16/LOXL2/ARNTL/ARRB1/MDFI/NAB1/PAX3/PAX5/GMNN/LEF1/NELFCD/TAF9B/POU3F3/BCOR/TRIM62/LANCL2/PSMC3/PSMC5/PELI1/BARD1/RBL1/SNAI2/SMARCA2/SNAI1/BRCA1/STAT6/TCF7/TDG/UBB/UBTF/VLDLR/HMGA2/CDC45/ATOH8/HAT1/CAV1/TRIM24/TIMELESS/AURKB/MTDH/FOXP2/H2AFV	61	561	0.108734	0.0667395	1.62924
cluster.C	GO:0007052	mitotic spindle organization	10/561	73/17396	0.000112246	0.00338632	0.00281509	NDC80/KIF4A/RACGAP1/BIRC5/KIF11/NEK2/SPC25/SMC1A/PRC1/AURKB	10	561	0.0178253	0.00419637	4.2478
cluster.C	GO:0006807	nitrogen compound metabolic process	242/561	6197/17396	0.000112456	0.00338632	0.00281509	CDH13/ALYREF/PSMD14/STAG1/SCML2/CREB3/RNASEH2A/IGF2BP1/RRAGA/ZNF275/SMPDL3A/MSL3/MID2/GTF3C6/EXOSC8/CKMT2/CNP/COX7B/PXDNL/UPRT/E2F7/CSTF3/SIK1/DTX3L/IRX2/MBOAT1/ESCO2/ALDH1L2/DAP/DHX8/DHX9/ABHD3/DHFR/NQO1/E2F1/E2F2/ECE1/ECM1/NSMCE1/HACD2/EN2/ENG/ERG/ETS1/ETS2/ETV4/ETV5/FANCB/FEN1/CHSY1/FOXF2/FOXC1/FOXM1/FLI1/SLC35D1/SATB2/POLA2/KDSR/ST6GALNAC3/PRDX5/GBX2/CKAP2/B3GAT1/PDE7B/APEX2/MOCS3/GLI2/RGCC/A…	242	561	0.431373	0.356231	1.21093
cluster.C	GO:0007154	cell communication	234/561	5960/17396	0.000114034	0.00341252	0.00283687	CDH13/PSMD14/NET1/NDC80/CREB3/CENPA/CENPE/RRAGA/EBP/IQGAP2/NMU/RAB31/MID2/RAPGEF4/ZWINT/FZD10/USP18/CMTM3/CNP/COL1A2/CRABP1/ARHGAP42/E2F7/APCDD1/SPC24/SIK1/FREM1/DAP/SPRED1/DHCR24/NQO1/DOCK1/E2F1/APLNR/E2F2/ECM1/S1PR3/EFNB2/NSMCE1/ENG/ERG/ETV5/ALCAM/ACSL1/RTKN2/ADGRF5/FGF12/CHSY1/INPP5F/CD93/FOXC1/STK38L/FOXM1/SPG20/PLXND1/ADGRL2/CORO1C/IL17RA/FLRT1/CENPI/GABRG2/ARHGEF26/TIAM2/OSTF1/GDF10/PDE7B/D…	234	561	0.417112	0.342607	1.21746
cluster.C	GO:0000022	mitotic spindle elongation	4/561	9/17396	0.000118489	0.00348881	0.00290029	KIF4A/RACGAP1/PRC1/AURKB	4	561	0.00713012	0.00051736	13.7817
cluster.C	GO:0006268	DNA unwinding involved in DNA replication	4/561	9/17396	0.000118489	0.00348881	0.00290029	MCM2/MCM6/RAD51/TOP2A	4	561	0.00713012	0.00051736	13.7817
cluster.C	GO:0010558	negative regulation of macromolecule biosynthetic process	66/561	1288/17396	0.000118756	0.00348881	0.00290029	IGF2BP1/MSL3/MID2/E2F7/SIK1/DAP/E2F1/ENG/ETS2/FOXF2/FOXM1/SATB2/PRDX5/GLI2/ATAD2/UHRF1/HIST1H1B/H2AFX/HIST2H2AB/BIRC5/IFI16/AR/KCNK2/LOXL2/ARNTL/ARRB1/MDFI/NAB1/PAX3/PAX5/GMNN/LEF1/NELFCD/TAF9B/POU3F3/BCOR/TIPIN/TRIM62/LANCL2/PSMC3/PSMC5/PELI1/RBL1/SNAI2/SMARCA2/SNAI1/BRCA1/BRCA2/STAT6/TCF7/TDG/UBB/UBTF/VLDLR/HMGA2/SMC1A/CDC45/ATOH8/HAT1/CAV1/TRIM24/TIMELESS/AURKB/MTDH/FOXP2/H2AFV	66	561	0.117647	0.07404	1.58897
cluster.C	GO:0065009	regulation of molecular function	116/561	2598/17396	0.000122921	0.00356608	0.00296452	PSMD14/NET1/CREB3/CENPE/IQGAP2/MID2/RAPGEF4/BVES/FZD10/CKS1B/ARHGAP42/SIK1/DAP/SPRED1/DHCR24/DHFR/NQO1/DOCK1/E2F1/ECM1/ENG/ACSL1/FGF12/PLXND1/CORO1C/PRDX5/ARHGEF26/TOR1AIP1/TIAM2/UBE2S/FBXO43/RGCC/RACGAP1/UHRF1/GRM3/GTF2H1/DNAJA1/HSPA1A/BIRC5/IFI16/IRS1/AR/ITGA4/ARHGAP1/ARHGDIA/ARHGDIB/ARRB1/MDFI/MAP3K3/NEK2/ATP1B1/NTF3/CDON/PCNA/LEF1/PLCE1/PDE1C/PDE4D/CTSA/SYTL2/AVPR1A/TRIM62/KDM4D/PRKAR1A/PDGFC…	116	561	0.206774	0.149345	1.38454
cluster.C	GO:0009892	negative regulation of metabolic process	109/561	2409/17396	0.000123079	0.00356608	0.00296452	PSMD14/IGF2BP1/RRAGA/IQGAP2/MSL3/MID2/FZD10/E2F7/SIK1/DAP/SPRED1/DHCR24/NQO1/E2F1/ECM1/ENG/ETS2/FOXF2/FOXM1/SATB2/CORO1C/SVIP/PRDX5/GLI2/FBXO43/ATAD2/UHRF1/GRM3/GTF2H1/HIST1H1B/H2AFX/HIST2H2AB/DNAJA1/HSPA1A/BIRC5/IFI16/AR/KCNK2/LOXL2/ARNTL/ARRB1/MDFI/MLH1/NAB1/NTF3/PAX3/PAX5/GMNN/LEF1/PDE4D/NELFCD/TAF9B/POLR2L/POU3F3/SYTL2/BCOR/TIPIN/PARPBP/TRIM62/PRKAR1A/LANCL2/DNAJC3/PSMC2/PSMC3/PSMC5/CASC5/PEL…	109	561	0.194296	0.13848	1.40306
cluster.C	GO:0010557	positive regulation of macromolecule biosynthetic process	77/561	1568/17396	0.000123606	0.00356608	0.00296452	CDH13/ALYREF/STAG1/CREB3/HSPH1/MID2/E2F7/E2F1/EN2/ENG/ETS1/ETS2/ETV4/ETV5/FOXF2/FOXC1/FOXM1/FLI1/SATB2/SVIP/PRDX5/GBX2/CKAP2/GLI2/RGCC/ATAD2/UHRF1/GTF2H1/HSPA1A/IFI16/IRS1/AR/ARNTL/ARRB1/NTF3/ROR2/PAX3/PAX5/CDON/PCNA/LEF1/NELFCD/C14orf166/POLR2D/POLR2L/POU3F1/POU3F3/TRIM62/PDGFC/PSMC2/PSMC3/PSMC5/RBL1/RBM3/RPS6KA3/CCL2/BMP3/BMP5/SLC9A1/SMARCA2/SNAI1/BRCA1/BRCA2/SS18/STAT6/TLR3/TLR4/TOP2A/UBB/UBTF…	77	561	0.137255	0.0901357	1.52276
cluster.C	GO:0043066	negative regulation of apoptotic process	45/561	782/17396	0.000126331	0.00362301	0.00301185	PSMD14/CREB3/DHCR24/FOXC1/PRDX5/DNAJA1/HSPA1A/BIRC5/AR/ARHGDIA/LIFR/ARRB1/NTF3/LEF1/PDE3A/TAF9B/POU3F3/POU3F4/DNAJC3/PRLR/PSMC2/PSMC3/PSMC5/AVEN/PSMD11/PSMD12/BARD1/RPS6KA3/CCL2/FAM129B/BMP5/SLC9A1/SNAI2/SNAI1/BRCA1/TCF7/UBB/HMGA2/CAV1/PEA15/RIPK1/AURKB/MTDH/BAG3/CDK1	45	561	0.0802139	0.0449529	1.7844
cluster.C	GO:1902850	microtubule cytoskeleton organization involved in mitosis	8/561	48/17396	0.000134559	0.00379968	0.00315872	NDC80/CENPE/KIF4A/RACGAP1/BIRC5/KIF11/NEK2/AURKB	8	561	0.0142602	0.00275926	5.16815
cluster.C	GO:0048732	gland development	28/561	405/17396	0.000134725	0.00379968	0.00315872	UPRT/E2F7/ETS1/ETV4/ETV5/FOXC1/FOXM1/PLXND1/GLI2/LAMA1/IGSF3/IRS1/AR/ACAT1/MSN/PAX3/LEF1/BTBD7/PRLR/PTN/SLC12A2/SNAI2/BRCA2/STAT6/TK1/CAV1/APLN/CYP7B1	28	561	0.0499109	0.0232812	2.14383
cluster.C	GO:0051172	negative regulation of nitrogen compound metabolic process	69/561	1369/17396	0.000134858	0.00379968	0.00315872	IGF2BP1/MSL3/MID2/E2F7/SIK1/DAP/E2F1/ENG/ETS2/FOXF2/FOXM1/SATB2/PRDX5/GLI2/ATAD2/UHRF1/GRM3/HIST1H1B/H2AFX/HIST2H2AB/BIRC5/IFI16/KCNK2/LOXL2/ARNTL/ARRB1/MDFI/MLH1/NAB1/PAX3/PAX5/GMNN/LEF1/NELFCD/TAF9B/POU3F3/BCOR/TIPIN/PARPBP/TRIM62/LANCL2/PSMC3/PSMC5/PELI1/BARD1/RBL1/SNAI2/SMARCA2/SNAI1/BRCA1/BRCA2/STAT6/TCF7/TDG/UBB/UBTF/VLDLR/HMGA2/SMC1A/CDC45/ATOH8/HAT1/CAV1/TRIM24/TIMELESS/AURKB/MTDH/FOXP2/H…	69	561	0.122995	0.0786963	1.5629
cluster.C	GO:0031324	negative regulation of cellular metabolic process	99/561	2148/17396	0.000137158	0.00384203	0.00319393	PSMD14/IGF2BP1/RRAGA/MSL3/MID2/E2F7/SIK1/DAP/SPRED1/DHCR24/E2F1/ECM1/ENG/ETS2/FOXF2/FOXM1/SATB2/CORO1C/SVIP/PRDX5/GLI2/FBXO43/ATAD2/UHRF1/GRM3/HIST1H1B/H2AFX/HIST2H2AB/DNAJA1/HSPA1A/BIRC5/IFI16/KCNK2/LOXL2/ARNTL/ARRB1/MDFI/MLH1/NAB1/NTF3/PAX3/PAX5/GMNN/LEF1/PDE4D/NELFCD/TAF9B/POU3F3/SYTL2/BCOR/TIPIN/PARPBP/TRIM62/PRKAR1A/LANCL2/DNAJC3/PSMC2/PSMC3/PSMC5/CASC5/PELI1/PSMD11/PSMD12/SLC7A14/BARD1/RBL1…	99	561	0.176471	0.123477	1.42918
cluster.C	GO:0034641	cellular nitrogen compound metabolic process	231/561	5896/17396	0.000152388	0.00422952	0.00351605	CDH13/ALYREF/PSMD14/STAG1/SCML2/CREB3/RNASEH2A/IGF2BP1/RRAGA/ZNF275/SMPDL3A/MSL3/MID2/GTF3C6/EXOSC8/CKMT2/CNP/COX7B/PXDNL/UPRT/E2F7/CSTF3/SIK1/DTX3L/IRX2/MBOAT1/ESCO2/ALDH1L2/DAP/DHX8/DHX9/ABHD3/DHFR/NQO1/E2F1/E2F2/ECE1/ECM1/NSMCE1/EN2/ENG/ERG/ETS1/ETS2/ETV4/ETV5/FANCB/FEN1/FOXF2/FOXC1/FOXM1/FLI1/SLC35D1/SATB2/POLA2/ST6GALNAC3/PRDX5/GBX2/CKAP2/PDE7B/APEX2/MOCS3/GLI2/RGCC/ATAD2/UBE2T/UHRF1/GRM3/GT…	231	561	0.411765	0.338928	1.2149
cluster.C	GO:0006297	nucleotide-excision repair, DNA gap filling	5/561	17/17396	0.000153625	0.00422952	0.00351605	LIG1/PCNA/RFC2/RFC3/RPA1	5	561	0.00891266	0.000977236	9.12027
cluster.C	GO:0070987	error-free translesion synthesis	5/561	17/17396	0.000153625	0.00422952	0.00351605	PCNA/RFC2/RFC3/RPA1/UBB	5	561	0.00891266	0.000977236	9.12027
cluster.C	GO:2001022	positive regulation of response to DNA damage stimulus	9/561	62/17396	0.000156389	0.00428114	0.00355897	SPRED1/NSMCE1/FOXM1/H2AFX/PCNA/KDM4D/BRCA1/BRCC3/HMGA2	9	561	0.0160428	0.00356404	4.50129
cluster.C	GO:0032200	telomere organization	10/561	76/17396	0.000158171	0.00430547	0.00357919	FEN1/POLA2/LIG1/PCNA/POLA1/RAD51/RFC2/RFC3/RPA1/DCLRE1B	10	561	0.0178253	0.00436882	4.08012
cluster.C	GO:0043069	negative regulation of programmed cell death	45/561	791/17396	0.000163567	0.00442732	0.00368049	PSMD14/CREB3/DHCR24/FOXC1/PRDX5/DNAJA1/HSPA1A/BIRC5/AR/ARHGDIA/LIFR/ARRB1/NTF3/LEF1/PDE3A/TAF9B/POU3F3/POU3F4/DNAJC3/PRLR/PSMC2/PSMC3/PSMC5/AVEN/PSMD11/PSMD12/BARD1/RPS6KA3/CCL2/FAM129B/BMP5/SLC9A1/SNAI2/SNAI1/BRCA1/TCF7/UBB/HMGA2/CAV1/PEA15/RIPK1/AURKB/MTDH/BAG3/CDK1	45	561	0.0802139	0.0454702	1.7641
cluster.C	GO:0045892	negative regulation of transcription, DNA-templated	57/561	1080/17396	0.000166902	0.00449237	0.00373456	MSL3/E2F7/SIK1/DAP/E2F1/ENG/ETS2/FOXF2/FOXM1/SATB2/PRDX5/GLI2/ATAD2/UHRF1/HIST1H1B/H2AFX/HIST2H2AB/BIRC5/IFI16/LOXL2/ARNTL/ARRB1/MDFI/NAB1/PAX3/PAX5/GMNN/LEF1/NELFCD/TAF9B/POU3F3/BCOR/LANCL2/PSMC5/PELI1/RBL1/SNAI2/SMARCA2/SNAI1/BRCA1/STAT6/TCF7/TDG/UBB/UBTF/VLDLR/HMGA2/CDC45/ATOH8/HAT1/CAV1/TRIM24/TIMELESS/AURKB/MTDH/FOXP2/H2AFV	57	561	0.101604	0.0620832	1.63658
cluster.C	GO:1903320	regulation of protein modification by small protein conjugation or removal	21/561	270/17396	0.000189254	0.00506569	0.00421117	PSMD14/UBE2S/FBXO43/DNAJA1/HSPA1A/APITD1/ARRB1/FANCI/PSMC2/PSMC3/PSMC5/PELI1/PSMD11/PSMD12/BRCA1/UBB/PDCL3/CAV1/ZW10/CDK1/CDC27	21	561	0.0374332	0.0155208	2.4118
cluster.C	GO:0051231	spindle elongation	4/561	10/17396	0.00019245	0.00507764	0.0042211	KIF4A/RACGAP1/PRC1/AURKB	4	561	0.00713012	0.000574845	12.4036
cluster.C	GO:0051255	spindle midzone assembly	4/561	10/17396	0.00019245	0.00507764	0.0042211	KIF4A/RACGAP1/MLH1/AURKB	4	561	0.00713012	0.000574845	12.4036
cluster.C	GO:0031325	positive regulation of cellular metabolic process	120/561	2736/17396	0.000192862	0.00507764	0.0042211	CDH13/ALYREF/PSMD14/STAG1/CREB3/CENPE/MID2/BVES/FZD10/E2F7/DAP/SPRED1/E2F1/ECE1/EN2/ENG/ETS1/ETS2/ETV4/ETV5/ACSL1/FOXF2/FOXC1/FOXM1/FLI1/SATB2/SVIP/GBX2/CKAP2/GDF10/UBE2S/GLI2/RGCC/ATAD2/UHRF1/GTF2H1/HIST1H1B/H2AFX/HSPA1A/IFI16/IGFBP4/IRS1/AR/APITD1/ARNTL/ARRB1/MDFI/MAP3K3/MSN/NTF3/ROR2/PAX3/PAX5/CDON/PCNA/LEF1/PLCE1/NELFCD/C14orf166/POLR2D/POLR2L/POU3F1/POU3F3/AVPR1A/FANCI/TRIM62/KDM4D/PRKAR1A/P…	120	561	0.213904	0.157278	1.36004
cluster.C	GO:1903507	negative regulation of nucleic acid-templated transcription	58/561	1111/17396	0.000194352	0.00508906	0.0042306	MSL3/E2F7/SIK1/DAP/E2F1/ENG/ETS2/FOXF2/FOXM1/SATB2/PRDX5/GLI2/ATAD2/UHRF1/HIST1H1B/H2AFX/HIST2H2AB/BIRC5/IFI16/LOXL2/ARNTL/ARRB1/MDFI/NAB1/PAX3/PAX5/GMNN/LEF1/NELFCD/TAF9B/POU3F3/BCOR/LANCL2/PSMC3/PSMC5/PELI1/RBL1/SNAI2/SMARCA2/SNAI1/BRCA1/STAT6/TCF7/TDG/UBB/UBTF/VLDLR/HMGA2/CDC45/ATOH8/HAT1/CAV1/TRIM24/TIMELESS/AURKB/MTDH/FOXP2/H2AFV	58	561	0.103387	0.0638653	1.61883
cluster.C	GO:0000070	mitotic sister chromatid segregation	12/561	109/17396	0.000204756	0.00530739	0.0044121	NDC80/SMC2/CENPE/ZWINT/NCAPD3/NCAPH/NEK2/SPDL1/NCAPG/SMC1A/ZW10/CDC27	12	561	0.0213904	0.00626581	3.41383
cluster.C	GO:0016477	cell migration	57/561	1089/17396	0.000206772	0.00530739	0.0044121	CDH13/NET1/CREB3/BVES/COL1A2/SIRPA/APCDD1/DOCK1/ECM1/EFNB2/ENG/ETS1/VASH1/FOXC1/PLXND1/SATB2/CORO1C/GBX2/LAMA1/RGCC/SH3KBP1/IRS1/ITGA4/ITGA9/LAMA2/LAMC1/ARHGDIB/LOXL2/MPP1/MSN/ATP1B1/NOV/NTF3/ROR2/PAX3/LEF1/PDE4D/PLXNA2/POU3F3/PARVA/RAB13/RDX/CCL2/BMP5/SLC9A1/SNAI2/SNAI1/SPOCK1/SPP1/TNS1/C5/ADAMTS12/ATOH8/CAV1/FMNL3/SCARB1/CDK1	57	561	0.101604	0.0626006	1.62306
cluster.C	GO:0042276	error-prone translesion synthesis	5/561	18/17396	0.000207096	0.00530739	0.0044121	PCNA/RFC2/RFC3/RPA1/UBB	5	561	0.00891266	0.00103472	8.61359
cluster.C	GO:0045005	DNA-dependent DNA replication maintenance of fidelity	5/561	18/17396	0.000207096	0.00530739	0.0044121	ALYREF/APITD1/TIPIN/RAD51/BRCA2	5	561	0.00891266	0.00103472	8.61359
cluster.C	GO:2000113	negative regulation of cellular macromolecule biosynthetic process	62/561	1214/17396	0.000211681	0.00539619	0.00448592	IGF2BP1/MSL3/E2F7/SIK1/DAP/E2F1/ENG/ETS2/FOXF2/FOXM1/SATB2/PRDX5/GLI2/ATAD2/UHRF1/HIST1H1B/H2AFX/HIST2H2AB/BIRC5/IFI16/KCNK2/LOXL2/ARNTL/ARRB1/MDFI/NAB1/PAX3/PAX5/GMNN/LEF1/NELFCD/TAF9B/POU3F3/BCOR/TIPIN/LANCL2/PSMC5/PELI1/RBL1/SNAI2/SMARCA2/SNAI1/BRCA1/BRCA2/STAT6/TCF7/TDG/UBB/UBTF/VLDLR/HMGA2/SMC1A/CDC45/ATOH8/HAT1/CAV1/TRIM24/TIMELESS/AURKB/MTDH/FOXP2/H2AFV	62	561	0.110517	0.0697862	1.58365
cluster.C	GO:0061351	neural precursor cell proliferation	13/561	126/17396	0.000217009	0.00547499	0.00455143	IGF2BP1/GBX2/RACGAP1/TRNP1/CDON/LEF1/POU3F3/KIAA1524/HHIP/TACC1/SHCBP1/PSMG1/MELK	13	561	0.0231729	0.00724304	3.19933
cluster.C	GO:0051439	regulation of ubiquitin-protein ligase activity involved in mitotic cell cycle	11/561	94/17396	0.000218024	0.00547499	0.00455143	PSMD14/FBXO43/PSMC2/PSMC3/PSMC5/PSMD11/PSMD12/UBB/ZW10/CDK1/CDC27	11	561	0.0196078	0.00540354	3.6287
cluster.C	GO:0007165	signal transduction	210/561	5307/17396	0.000218181	0.00547499	0.00455143	CDH13/PSMD14/NET1/NDC80/CREB3/CENPA/CENPE/RRAGA/EBP/IQGAP2/NMU/RAB31/MID2/RAPGEF4/ZWINT/FZD10/USP18/CMTM3/COL1A2/CRABP1/ARHGAP42/E2F7/APCDD1/SPC24/SIK1/DAP/SPRED1/DHCR24/DOCK1/E2F1/APLNR/E2F2/ECM1/S1PR3/EFNB2/NSMCE1/ENG/ERG/ALCAM/ACSL1/RTKN2/ADGRF5/FGF12/CHSY1/INPP5F/FOXC1/STK38L/FOXM1/SPG20/PLXND1/ADGRL2/CORO1C/IL17RA/FLRT1/CENPI/GABRG2/ARHGEF26/TIAM2/OSTF1/GDF10/PDE7B/DKK2/GLI2/GPR3/LAMA1/RACGA…	210	561	0.374332	0.30507	1.22703
cluster.C	GO:0009890	negative regulation of biosynthetic process	68/561	1368/17396	0.000225746	0.00563547	0.00468484	IGF2BP1/MSL3/MID2/E2F7/SIK1/DAP/E2F1/ENG/ETS2/FOXF2/FOXM1/SATB2/PRDX5/GLI2/ATAD2/UHRF1/GRM3/HIST1H1B/H2AFX/HIST2H2AB/BIRC5/IFI16/AR/KCNK2/LOXL2/ARNTL/ARRB1/MDFI/NAB1/PAX3/PAX5/GMNN/LEF1/NELFCD/TAF9B/POU3F3/BCOR/TIPIN/TRIM62/LANCL2/PSMC3/PSMC5/PELI1/RBL1/BMP5/SNAI2/SMARCA2/SNAI1/BRCA1/BRCA2/STAT6/TCF7/TDG/UBB/UBTF/VLDLR/HMGA2/SMC1A/CDC45/ATOH8/HAT1/CAV1/TRIM24/TIMELESS/AURKB/MTDH/FOXP2/H2AFV	68	561	0.121212	0.0786388	1.54138
cluster.C	GO:0007399	nervous system development	100/561	2205/17396	0.000228916	0.00568515	0.00472613	PSMD14/IGF2BP1/PGRMC1/FZD10/OLFM3/CNP/COX7B/APCDD1/MDGA2/SPRED1/DHFR/DOCK1/E2F1/EFNB2/EN2/ENG/ETS1/ETV4/ETV5/ALCAM/FGF12/FOXC1/SPG20/PLXND1/SATB2/FLRT1/KIF4A/GBX2/GLI2/GPM6B/LAMA1/RACGAP1/H2AFX/HOXB2/IRS1/ITGA9/ACAT1/TRNP1/LAMA2/LAMC1/ARHGDIA/LIFR/LRP4/ARNTL/MYL6/NAB1/NRGN/NT5E/NTF3/PAX3/PAX5/CDON/PLLP/LEF1/PLP1/PLXNA2/PMP22/POU3F1/POU3F3/POU3F4/ARMC4/AVPR1A/TMEM57/DOK5/SULF2/PDGFC/PSMC2/PSMC3/PS…	100	561	0.178253	0.126753	1.4063
cluster.C	GO:1903322	positive regulation of protein modification by small protein conjugation or removal	16/561	179/17396	0.000230486	0.00569478	0.00473414	PSMD14/UBE2S/APITD1/ARRB1/FANCI/PSMC2/PSMC3/PSMC5/PELI1/PSMD11/PSMD12/BRCA1/UBB/CAV1/CDK1/CDC27	16	561	0.0285205	0.0102897	2.77175
cluster.C	GO:0080134	regulation of response to stress	66/561	1321/17396	0.000243661	0.00598959	0.00497922	PSMD14/CREB3/HSPH1/FZD10/USP18/SPRED1/DHFR/NSMCE1/ETS1/VASH1/CD93/FOXM1/IL17RA/SVIP/H2AFX/DNAJA1/HSPA1A/IFI16/KCNK2/ARNTL/MDFI/MAP3K3/ATP1B1/NOV/NT5E/PCNA/C11orf73/TAF9B/PARPBP/PPP4C/KDM4D/POLR3B/DNAJC3/B2M/PSMC2/PSMC3/PSMC5/PELI2/PELI1/PSMD11/PSMD12/RAD51/RPA1/RPS6KA3/SCN1A/SLC1A3/SNAI2/SNAI1/SNRPD1/SPP1/BRCA1/TLR3/TLR4/DNAJC7/C5/UBB/USP1/BRCC3/HMGA2/ADAMTS12/CHAF1B/CAV1/RIPK1/CD4/BAG3/TRIL	66	561	0.117647	0.075937	1.54927
cluster.C	GO:0032446	protein modification by small protein conjugation	44/561	782/17396	0.000245833	0.00601229	0.00499809	PSMD14/STAG1/MID2/MARCH3/LRR1/DTX3L/NSMCE1/MOCS3/UBE2S/FBXO43/UBE2T/UHRF1/DNAJA1/HSPA1A/BIRC5/APITD1/ARRB1/BCOR/RNF43/UBR7/FANCI/TRIM62/PSMC2/PSMC3/PSMC5/PELI2/PELI1/PSMD11/PSMD12/HECW2/BARD1/RPA1/BRCA1/TDG/UBB/PDCL3/SMC1A/CAV1/CBFB/TRIM24/TRIM4/ZW10/CDK1/CDC27	44	561	0.0784314	0.0449529	1.74475
cluster.C	GO:0031327	negative regulation of cellular biosynthetic process	67/561	1348/17396	0.00025241	0.00614198	0.00510591	IGF2BP1/MSL3/MID2/E2F7/SIK1/DAP/E2F1/ENG/ETS2/FOXF2/FOXM1/SATB2/PRDX5/GLI2/ATAD2/UHRF1/GRM3/HIST1H1B/H2AFX/HIST2H2AB/BIRC5/IFI16/KCNK2/LOXL2/ARNTL/ARRB1/MDFI/NAB1/PAX3/PAX5/GMNN/LEF1/NELFCD/TAF9B/POU3F3/BCOR/TIPIN/TRIM62/LANCL2/PSMC3/PSMC5/PELI1/RBL1/BMP5/SNAI2/SMARCA2/SNAI1/BRCA1/BRCA2/STAT6/TCF7/TDG/UBB/UBTF/VLDLR/HMGA2/SMC1A/CDC45/ATOH8/HAT1/CAV1/TRIM24/TIMELESS/AURKB/MTDH/FOXP2/H2AFV	67	561	0.11943	0.0774891	1.54124
cluster.C	GO:0030879	mammary gland development	13/561	128/17396	0.000253804	0.00614487	0.0051083	UPRT/ETV4/ETV5/GLI2/IRS1/PAX3/LEF1/PRLR/SLC12A2/BRCA2/STAT6/CAV1/APLN	13	561	0.0231729	0.00735801	3.14934
cluster.C	GO:0009891	positive regulation of biosynthetic process	81/561	1709/17396	0.000256371	0.00614683	0.00510993	CDH13/ALYREF/STAG1/CREB3/HSPH1/MID2/E2F7/E2F1/EN2/ENG/ETS1/ETS2/ETV4/ETV5/FOXF2/FOXC1/FOXM1/FLI1/SATB2/SVIP/PRDX5/GBX2/CKAP2/GLI2/RGCC/ATAD2/UHRF1/GTF2H1/HSPA1A/IFI16/IRS1/AR/ARNTL/ARRB1/NT5E/NTF3/ROR2/PAX3/PAX5/CDON/PCNA/LEF1/NELFCD/C14orf166/POLR2D/POLR2L/POU3F1/POU3F3/AVPR1A/TRIM62/PDGFC/PSMC2/PSMC3/PSMC5/RBL1/RBM3/RPS6KA3/CCL2/BMP3/BMP5/SLC9A1/SMARCA2/SNAI1/BRCA1/BRCA2/SS18/STAT6/TLR3/TLR4/TO…	81	561	0.144385	0.098241	1.4697
cluster.C	GO:0034645	cellular macromolecule biosynthetic process	181/561	4476/17396	0.000256437	0.00614683	0.00510993	CDH13/ALYREF/STAG1/TMEM5/SCML2/CREB3/RNASEH2A/IGF2BP1/RRAGA/ZNF275/MSL3/MID2/GTF3C6/COX7B/E2F7/CSTF3/SIK1/IRX2/ESCO2/DAP/DHFR/E2F1/E2F2/ECM1/EN2/ENG/ERG/ETS1/ETS2/ETV4/ETV5/FEN1/CHSY1/FOXF2/FOXC1/FOXM1/FLI1/SLC35D1/SATB2/POLA2/ST6GALNAC3/SVIP/PRDX5/GBX2/CKAP2/B3GAT1/GLI2/RGCC/ATAD2/UHRF1/GTF2H1/HIST1H1B/H2AFX/HIST2H2AB/HOXB2/HSPA1A/BIRC5/IFI16/IRS1/AR/KCNK2/APITD1/TRNP1/VGLL3/AFF3/LIG1/LOXL2/ARNT…	181	561	0.322638	0.257301	1.25394
cluster.C	GO:1901991	negative regulation of mitotic cell cycle phase transition	15/561	163/17396	0.000261505	0.00623729	0.00518514	PSMD14/E2F7/RGCC/FANCI/PSMC2/PSMC3/PSMC5/PSMD11/PSMD12/CLSPN/UBB/HMGA2/ZW10/CDK1/CDC27	15	561	0.026738	0.00936997	2.85358
cluster.C	GO:0060429	epithelium development	55/561	1050/17396	0.000263046	0.00624314	0.00519	FRMD6/E2F7/APCDD1/IRX2/S1PR3/EFNB2/ENG/ETV4/ETV5/FOXF2/FOXC1/PLXND1/ARHGEF26/GBX2/GLI2/LAMA1/HOXB2/ACAT1/LRP4/ARNTL/STS/MSN/NAB1/NTF3/ROR2/PAX3/NSDHL/PCDH8/PCNA/LEF1/PDE4D/PLXNA2/POU3F1/POU3F3/BTBD7/PRLR/HEG1/RAB13/RDX/HHIP/BMP5/SLC12A2/SNAI2/SNAI1/BRCA2/STAT6/TCF7/ADAMTS12/ATOH8/NKD1/CAV1/TIMELESS/FOXP2/CYP7B1/CDK1	55	561	0.0980392	0.0603587	1.62428
cluster.C	GO:0007389	pattern specification process	28/561	422/17396	0.000265935	0.00628076	0.00522127	IRX2/MDGA2/ENG/ETS2/CHSY1/FOXC1/PLXND1/SATB2/DAAM2/GBX2/GLI2/HOXB2/LRP4/MDFI/ROR2/PAX3/CDON/PCDH8/LEF1/HSPB11/PLXNA2/BCOR/ARMC4/MNS1/HHIP/BMP5/SNAI1/NKD1	28	561	0.0499109	0.0242585	2.05746
cluster.C	GO:0090090	negative regulation of canonical Wnt signaling pathway	14/561	146/17396	0.000271979	0.00639216	0.00531388	PSMD14/DKK2/LRP4/ROR2/LEF1/PSMC2/PSMC3/PSMC5/PSMD11/PSMD12/SNAI2/UBB/NKD1/CAV1	14	561	0.0249554	0.00839273	2.97346
cluster.C	GO:0030261	chromosome condensation	6/561	29/17396	0.000276177	0.00645932	0.00536971	SMC2/NCAPD3/NCAPH/NCAPG/TOP2A/HMGA2	6	561	0.0106952	0.00166705	6.41564
cluster.C	GO:0070647	protein modification by small protein conjugation or removal	48/561	883/17396	0.000285691	0.00664955	0.00552786	PSMD14/STAG1/MID2/USP18/MARCH3/LRR1/DTX3L/NSMCE1/MOCS3/UBE2S/FBXO43/UBE2T/UHRF1/DNAJA1/HSPA1A/BIRC5/USP41/APITD1/ARRB1/BCOR/RNF43/UBR7/FANCI/TRIM62/PSMC2/PSMC3/PSMC5/PELI2/PELI1/PSMD11/PSMD12/HECW2/BARD1/RPA1/BRCA1/TDG/UBB/USP1/PDCL3/BRCC3/SMC1A/CAV1/CBFB/TRIM24/TRIM4/ZW10/CDK1/CDC27	48	561	0.0855615	0.0507588	1.68565
cluster.C	GO:0048468	cell development	93/561	2032/17396	0.000288803	0.00668968	0.00556121	PSMD14/NET1/PGRMC1/BVES/OLFM3/FRMD6/CNP/SPRED1/DHFR/DOCK1/S1PR3/EFNB2/EN2/ENG/ETV4/ETV5/ALCAM/CHSY1/FOXF2/FOXC1/SPG20/PLXND1/FLI1/SATB2/CORO1C/FLRT1/KIF4A/ARHGEF26/GBX2/GDF10/GLI2/LAMA1/RGCC/IRS1/ITGA4/ITGA9/LAMA2/LAMC1/ARHGDIA/LIFR/LOXL2/LRP4/ARNTL/MLH1/MSN/MYL6/NTF3/PAX3/CDON/LEF1/PDE3A/PDE4D/PLP1/PLXNA2/POU3F1/TRIM62/PRKAR1A/PARVA/SULF2/PSMC2/PSMC3/PSMC5/CASC5/PSMD11/PSMD12/KIAA1161/HEG1/PTN/R…	93	561	0.165775	0.116808	1.41921
cluster.C	GO:0048519	negative regulation of biological process	170/561	4172/17396	0.000298942	0.00689139	0.0057289	CDH13/PSMD14/CREB3/IGF2BP1/RRAGA/IQGAP2/MSL3/MID2/ZWINT/FZD10/E2F7/APCDD1/SIK1/DAP/SPRED1/DHCR24/NQO1/E2F1/ECM1/S1PR3/EFNB2/ENG/ETS1/ETS2/ETV4/FGF12/VASH1/CHSY1/FOXF2/FOXC1/FOXM1/SPG20/SATB2/CORO1C/SVIP/PRDX5/TES/GAS2/CKAP2/GDF10/MTBP/DKK2/GLI2/GPM6B/FBXO43/RGCC/ATAD2/UHRF1/GRM3/GTF2H1/SH3KBP1/HIST1H1B/H2AFX/HIST2H2AB/DNAJA1/HSPA1A/BIRC5/IFI16/IRS1/AR/KCNK2/ARHGDIA/ARHGDIB/LIFR/LOXL2/LRP4/ARNTL/A…	170	561	0.30303	0.239825	1.26355
cluster.C	GO:0044773	mitotic DNA damage checkpoint	11/561	99/17396	0.000344445	0.00790256	0.00656949	PSMD14/TIPIN/FANCI/PSMC2/PSMC3/PSMC5/PSMD11/PSMD12/UBB/HMGA2/CDK1	11	561	0.0196078	0.00569096	3.44543
cluster.C	GO:0045787	positive regulation of cell cycle	22/561	303/17396	0.000353481	0.00807143	0.00670988	PSMD14/PLK4/E2F7/MTBP/RGCC/RACGAP1/BIRC5/LEF1/PSMC2/PSMC3/PSMC5/PSMD11/PSMD12/RAD51C/RDX/BRCA1/BRCA2/UBB/HMGA2/CDC45/CCND2/AURKB	22	561	0.0392157	0.0174178	2.25147
cluster.C	GO:0048523	negative regulation of cellular process	158/561	3843/17396	0.000355636	0.00808234	0.00671895	CDH13/PSMD14/CREB3/IGF2BP1/RRAGA/MSL3/MID2/ZWINT/E2F7/APCDD1/SIK1/DAP/SPRED1/DHCR24/E2F1/ECM1/S1PR3/EFNB2/ENG/ETS1/ETS2/ETV4/FGF12/VASH1/FOXF2/FOXC1/FOXM1/SPG20/SATB2/CORO1C/SVIP/PRDX5/TES/GAS2/CKAP2/GDF10/MTBP/DKK2/GLI2/GPM6B/FBXO43/RGCC/ATAD2/UHRF1/GRM3/SH3KBP1/HIST1H1B/H2AFX/HIST2H2AB/DNAJA1/HSPA1A/BIRC5/IFI16/IRS1/AR/KCNK2/ARHGDIA/ARHGDIB/LIFR/LOXL2/LRP4/ARNTL/ARRB1/MDFI/MLH1/NAB1/NEK2/NOV/NT…	158	561	0.28164	0.220913	1.27489
cluster.C	GO:0051437	positive regulation of ubiquitin-protein ligase activity involved in regulation of mitotic cell cycle transition	9/561	69/17396	0.000357826	0.00809391	0.00672857	PSMD14/PSMC2/PSMC3/PSMC5/PSMD11/PSMD12/UBB/CDK1/CDC27	9	561	0.0160428	0.00396643	4.04464
cluster.C	GO:0050673	epithelial cell proliferation	23/561	325/17396	0.000376927	0.00848615	0.00705464	CDH13/ECM1/EFNB2/ENG/ETV4/VASH1/RGCC/IGFBP4/LAMC1/LOXL2/NOV/PTN/CCL2/BMP5/SNAI2/BRCA2/STAT6/PDCL3/ATOH8/CAV1/FOXP2/CYP7B1/SCARB1	23	561	0.0409982	0.0186825	2.19448
cluster.C	GO:0060548	negative regulation of cell death	46/561	847/17396	0.000389984	0.00873927	0.00726506	PSMD14/CREB3/DHCR24/FOXC1/PRDX5/DNAJA1/HSPA1A/BIRC5/AR/ARHGDIA/LIFR/ARRB1/NOV/NTF3/LEF1/PDE3A/TAF9B/POU3F3/POU3F4/DNAJC3/PRLR/PSMC2/PSMC3/PSMC5/AVEN/PSMD11/PSMD12/BARD1/RPS6KA3/CCL2/FAM129B/BMP5/SLC9A1/SNAI2/SNAI1/BRCA1/TCF7/UBB/HMGA2/CAV1/PEA15/RIPK1/AURKB/MTDH/BAG3/CDK1	46	561	0.0819964	0.0486894	1.68407
cluster.C	GO:0009059	macromolecule biosynthetic process	185/561	4628/17396	0.000393983	0.00876729	0.00728835	CDH13/ALYREF/STAG1/TMEM5/SCML2/CREB3/RNASEH2A/IGF2BP1/RRAGA/HSPH1/ZNF275/MSL3/MID2/GTF3C6/COX7B/E2F7/CSTF3/SIK1/IRX2/ESCO2/DAP/DHFR/E2F1/E2F2/ECM1/EN2/ENG/ERG/ETS1/ETS2/ETV4/ETV5/FEN1/CHSY1/FOXF2/FOXC1/FOXM1/FLI1/SLC35D1/SATB2/POLA2/ST6GALNAC3/SVIP/PRDX5/GBX2/CKAP2/B3GAT1/GLI2/RGCC/ATAD2/UHRF1/GTF2H1/PSMC3IP/HIST1H1B/H2AFX/HIST2H2AB/HOXB2/HSPA1A/BIRC5/IFI16/IRS1/AR/KCNK2/APITD1/TRNP1/VGLL3/AFF3/L…	185	561	0.329768	0.266038	1.23955
cluster.C	GO:0072358	cardiovascular system development	47/561	872/17396	0.000398829	0.00876729	0.00728835	CDH13/BVES/COL1A2/E2F7/SIK1/APLNR/ECE1/ECM1/EFNB2/ENG/ETS1/FGF12/VASH1/FOXC1/FOXM1/PLXND1/GBX2/GLI2/LAMA1/RGCC/ITGA4/KCNK2/LOXL2/MAP3K3/NOV/PAX3/NSDHL/PCNA/LEF1/PLCE1/HSPB11/BCOR/PRKAR1A/PARVA/HEG1/CCL2/SLC9A1/SNAI2/SMARCA2/SNAI1/BRCA1/C5/VLDLR/PDCL3/CAV1/FMNL3/MTDH	47	561	0.083779	0.0501265	1.67135
cluster.C	GO:0072359	circulatory system development	47/561	872/17396	0.000398829	0.00876729	0.00728835	CDH13/BVES/COL1A2/E2F7/SIK1/APLNR/ECE1/ECM1/EFNB2/ENG/ETS1/FGF12/VASH1/FOXC1/FOXM1/PLXND1/GBX2/GLI2/LAMA1/RGCC/ITGA4/KCNK2/LOXL2/MAP3K3/NOV/PAX3/NSDHL/PCNA/LEF1/PLCE1/HSPB11/BCOR/PRKAR1A/PARVA/HEG1/CCL2/SLC9A1/SNAI2/SMARCA2/SNAI1/BRCA1/C5/VLDLR/PDCL3/CAV1/FMNL3/MTDH	47	561	0.083779	0.0501265	1.67135
cluster.C	GO:0051436	negative regulation of ubiquitin-protein ligase activity involved in mitotic cell cycle	10/561	85/17396	0.000400333	0.00876729	0.00728835	PSMD14/FBXO43/PSMC2/PSMC3/PSMC5/PSMD11/PSMD12/UBB/ZW10/CDC27	10	561	0.0178253	0.00488618	3.64811
cluster.C	GO:0071158	positive regulation of cell cycle arrest	10/561	85/17396	0.000400333	0.00876729	0.00728835	PSMD14/RGCC/PSMC2/PSMC3/PSMC5/PSMD11/PSMD12/BRCA1/UBB/HMGA2	10	561	0.0178253	0.00488618	3.64811
cluster.C	GO:2000779	regulation of double-strand break repair	6/561	31/17396	0.000405281	0.00883549	0.00734505	FOXM1/PARPBP/PPP4C/KDM4D/RAD51/HMGA2	6	561	0.0106952	0.00178202	6.00173
cluster.C	GO:0030154	cell differentiation	147/561	3543/17396	0.000414834	0.00900303	0.00748433	ALYREF/PSMD14/NET1/PLK4/PGRMC1/BVES/FZD10/CMTM7/OLFM3/FRMD6/CNP/E2F7/APCDD1/SIK1/ESCO2/MDGA2/SPRED1/DHX9/DHFR/DOCK1/E2F1/S1PR3/EFNB2/EN2/ENG/ERG/ETS1/ETS2/ETV4/ETV5/ALCAM/CHSY1/FOXF2/FOXC1/FOXM1/SPG20/PLXND1/FLI1/SATB2/CORO1C/FLRT1/KIF4A/ARHGEF26/GBX2/GDF10/GLI2/GPM6B/LAMA1/OSTM1/RGCC/RACGAP1/IFI16/IRS1/AR/ITGA4/ITGA9/LAMA2/LAMC1/ARHGDIA/LIFR/LOXL2/LPL/LRP4/ARNTL/MDFI/MEA1/MLH1/MSN/MYL6/NAB1/NHS/…	147	561	0.262032	0.203668	1.28657
cluster.C	GO:0048583	regulation of response to stimulus	140/561	3346/17396	0.000416864	0.0090065	0.00748722	CDH13/PSMD14/NET1/CREB3/RRAGA/HSPH1/MID2/FZD10/USP18/CMTM3/APCDD1/SPRED1/DHFR/DOCK1/E2F1/ECM1/EFNB2/NSMCE1/ENG/ETS1/VASH1/CHSY1/INPP5F/CD93/FOXM1/SPG20/IL17RA/SVIP/ARHGEF26/TIAM2/GDF10/DKK2/GLI2/RGCC/RACGAP1/SH3KBP1/H2AFX/HLA-DPA1/DNAJA1/HSPA1A/BIRC5/IFI16/IGFBP4/IRS1/AR/ITGA4/KCNK2/ARHGAP1/ARHGDIA/ARHGDIB/LRP4/ARNTL/ARRB1/MDFI/MAP3K3/MPP1/ATP1B1/NOV/NT5E/NTF3/ROR2/CDON/PCNA/LEF1/PLCE1/PDE4D/C11o…	140	561	0.249554	0.192343	1.29744
cluster.C	GO:0007076	mitotic chromosome condensation	4/561	12/17396	0.000430841	0.00926693	0.00770371	SMC2/NCAPD3/NCAPH/NCAPG	4	561	0.00713012	0.000689814	10.3363
cluster.D	GO:0008150	biological_process	704/704	15490/17396	5.45986e-37	2.85823e-33	2.25578e-33	AKT3/ZBTB33/GNE/CDH7/ABCC9/YAF2/WASF2/CDK2/CDK6/GDF11/LRRC17/DCAF7/SPRY1/SPRY2/CDKN1B/RRAGB/ABCA9/ABCA8/CORO2B/DLC1/YAP1/SEMA3C/APPBP2/ARL6IP5/DPYSL4/TRAPPC2B/POSTN/DCTN6/PNMA2/CETN2/CFL2/NEK6/MAN1A2/SRSF8/OS9/MLLT11/RAB32/RCBTB2/CHD3/BAZ1A/CHKA/PRAF2/ERI2/DCTN3/FILIP1L/SYNRG/MED8/VPS45/FKBP9/GABARAPL2/CHRNB2/GALNT13/C1QTNF3/ZNF618/ATG4A/KCTD12/FCHO2/CYYR1/MRPL53/SLC18B1/AGAP2/ANTXR2/ANO4/TTC8/MS…	704	704	1	0.890435	1.12305
cluster.D	GO:0009653	anatomical structure morphogenesis	191/704	2608/17396	1.50096e-17	3.92876e-14	3.10067e-14	WASF2/GDF11/SPRY1/SPRY2/DLC1/YAP1/SEMA3C/DPYSL4/CFL2/CHRNB2/AGAP2/TTC8/COL3A1/TBC1D20/COL5A2/COL6A3/COL12A1/CSF1/CST3/CTNND2/GLIPR2/CYP1B1/DAB1/DAB2/DCN/AES/ASXL1/DMD/DUSP4/DUSP6/S1PR1/EDNRA/EFNB3/EGFR/ELK3/EPHA3/EXT1/EYA1/EZH2/THSD7A/FER/RASA3/TNIK/SASH1/FN1/ARHGEF12/DICER1/ZFPM2/RHOQ/RBFOX2/LEMD3/PLXNB2/TTLL1/SOSTDC1/GAMT/WWTR1/PVRL3/SLITRK5/GBA/GDI1/GFRA1/NPHP3/SRPX2/GLI3/ANGPT1/EPHA6/RGMB/HIP…	191	704	0.271307	0.14992	1.80968
cluster.D	GO:0048731	system development	261/704	4092/17396	1.25694e-16	2.19336e-13	1.73105e-13	WASF2/CDK2/CDK6/GDF11/LRRC17/SPRY1/SPRY2/CDKN1B/DLC1/YAP1/SEMA3C/DPYSL4/POSTN/MAN1A2/CHRNB2/AGAP2/COL3A1/TBC1D20/COL5A2/ANKRD54/COL6A3/COL12A1/KLF6/HAPLN1/CSF1/VCAN/RTN4RL1/CST3/IGSF5/CTNND2/GLIPR2/CYP1B1/DAB1/DAB2/DCN/AES/ASXL1/DHCR7/DMD/DRP2/RCAN1/DUSP6/S1PR1/EDNRA/EFNB3/EGFR/AHR/ELK3/EPHA3/AKT1/EXT1/EYA1/EZH2/FABP3/ACSL3/SAMD9L/FASN/THSD7A/SEMA3D/RASA3/PHLDA1/ZHX2/ALDOB/SIRT2/TCF25/TNIK/SWAP70…	261	704	0.370739	0.235226	1.57609
cluster.D	GO:0048856	anatomical structure development	294/704	4838/17396	3.25183e-16	4.25583e-13	3.3588e-13	WASF2/CDK2/CDK6/GDF11/LRRC17/SPRY1/SPRY2/CDKN1B/DLC1/YAP1/SEMA3C/DPYSL4/POSTN/CFL2/MAN1A2/CHRNB2/AGAP2/TTC8/MSI2/COL3A1/TBC1D20/COL5A2/ANKRD54/COL6A3/COL12A1/KLF6/HAPLN1/CSF1/VCAN/RTN4RL1/CST3/IGSF5/CTNND2/GLIPR2/CYP1B1/DAB1/DAB2/DCN/AES/ASXL1/DHCR7/DMD/DRP2/RCAN1/DUSP4/DUSP6/S1PR1/EDNRA/EFNB3/EGFR/AHR/ELK3/EPHA3/AKT1/EXT1/EYA1/EZH2/FABP3/ACSL3/SAMD9L/FASN/THSD7A/SEMA3D/FER/RASA3/PHLDA1/ZHX2/ALDO…	294	704	0.417614	0.27811	1.50161
cluster.D	GO:0009987	cellular process	640/704	14013/17396	1.05628e-14	1.10593e-11	8.72822e-12	AKT3/ZBTB33/GNE/CDH7/ABCC9/YAF2/WASF2/CDK2/CDK6/GDF11/LRRC17/DCAF7/SPRY1/SPRY2/CDKN1B/RRAGB/ABCA9/ABCA8/CORO2B/DLC1/YAP1/SEMA3C/ARL6IP5/DPYSL4/TRAPPC2B/POSTN/DCTN6/PNMA2/CETN2/CFL2/NEK6/MAN1A2/SRSF8/OS9/MLLT11/RAB32/CHD3/BAZ1A/CHKA/ERI2/DCTN3/MED8/VPS45/FKBP9/GABARAPL2/CHRNB2/GALNT13/C1QTNF3/ZNF618/ATG4A/KCTD12/FCHO2/MRPL53/SLC18B1/AGAP2/ANO4/TTC8/MSI2/CANT1/COL3A1/SPATA25/TBC1D20/COL5A2/ANKRD54/…	640	704	0.909091	0.80553	1.12856
cluster.D	GO:0007275	multicellular organismal development	278/704	4616/17396	1.45284e-14	1.13658e-11	8.97015e-12	WASF2/CDK2/CDK6/GDF11/LRRC17/DCAF7/SPRY1/SPRY2/CDKN1B/DLC1/YAP1/SEMA3C/DPYSL4/POSTN/MAN1A2/CHRNB2/AGAP2/TTC8/COL3A1/TBC1D20/COL5A2/ANKRD54/COL6A3/COL12A1/KLF6/HAPLN1/CSF1/VCAN/RTN4RL1/CST3/IGSF5/CTNND2/GLIPR2/CYP1B1/DAB1/DAB2/DCN/AES/ASXL1/DHCR7/DMD/DRP2/RCAN1/DUSP4/DUSP6/EBF1/S1PR1/EDNRA/EFNB3/EGFR/AHR/ELK3/SPRED2/EPHA3/AKT1/EXT1/EYA1/EZH2/FABP3/ACSL3/SAMD9L/FASN/KDM1B/THSD7A/SEMA3D/RASA3/PHLDA1…	278	704	0.394886	0.265348	1.48818
cluster.D	GO:0032502	developmental process	315/704	5444/17396	1.51978e-14	1.13658e-11	8.97015e-12	WASF2/CDK2/CDK6/GDF11/LRRC17/DCAF7/SPRY1/SPRY2/CDKN1B/DLC1/YAP1/SEMA3C/DPYSL4/POSTN/CFL2/NEK6/MAN1A2/RAB32/CHRNB2/C1QTNF3/AGAP2/TTC8/MSI2/COL3A1/SPATA25/TBC1D20/COL5A2/ANKRD54/COL6A3/COL12A1/KLF6/HAPLN1/CSF1/VCAN/RTN4RL1/CST3/IGSF5/CTNND2/GLIPR2/CYP1B1/DAB1/DAB2/DCN/AES/ASXL1/DHCR7/DMD/DRP2/RCAN1/DUSP4/DUSP6/EBF1/S1PR1/EDNRA/EFNB3/EGFR/AHR/ELF1/A2M/ELF4/ELK3/SPRED2/EPHA3/AKT1/EXT1/EYA1/EZH2/FABP3…	315	704	0.447443	0.312946	1.42978
cluster.D	GO:0044767	single-organism developmental process	311/704	5367/17396	2.19302e-14	1.43506e-11	1.13258e-11	WASF2/CDK2/CDK6/GDF11/LRRC17/DCAF7/SPRY1/SPRY2/CDKN1B/DLC1/YAP1/SEMA3C/DPYSL4/POSTN/CFL2/NEK6/MAN1A2/RAB32/CHRNB2/C1QTNF3/AGAP2/TTC8/MSI2/COL3A1/SPATA25/TBC1D20/COL5A2/ANKRD54/COL6A3/COL12A1/KLF6/HAPLN1/CSF1/VCAN/RTN4RL1/CST3/IGSF5/CTNND2/GLIPR2/CYP1B1/DAB1/DAB2/DCN/AES/ASXL1/DHCR7/DMD/DRP2/RCAN1/DUSP4/DUSP6/EBF1/S1PR1/EDNRA/EFNB3/EGFR/AHR/ELF1/A2M/ELF4/ELK3/SPRED2/EPHA3/AKT1/EXT1/EYA1/EZH2/FABP3…	311	704	0.441761	0.308519	1.43188
cluster.D	GO:2000026	regulation of multicellular organismal development	119/704	1481/17396	1.84296e-13	1.07199e-10	8.46035e-11	CDK6/GDF11/LRRC17/SPRY1/CDKN1B/YAP1/CHRNB2/COL3A1/COL5A2/ANKRD54/CSF1/IGSF5/GLIPR2/CYP1B1/DAB1/DAB2/DMD/DUSP6/S1PR1/EPHA3/AKT1/EYA1/EZH2/ZHX2/SIRT2/TNIK/ADGRL3/SASH1/FN1/DICER1/ZFPM2/RBFOX2/PLXNB2/WWTR1/SLITRK5/GDI1/NPHP3/SRPX2/GLI3/GNA11/HIPK2/HMGCR/IL6ST/RHOB/LAMA4/LGALS1/NBR1/MAF/MEF2C/MEIS2/ZFHX3/NEDD4/NEU1/NFIB/PDGFRB/ENPP2/ERAP1/PIK3R1/POU3F2/EGLN1/PAF1/PPP2R3C/TMEM100/PRKACA/PRKCA/PRKD1/C8…	119	704	0.169034	0.0851345	1.98549
cluster.D	GO:0044699	single-organism process	592/704	12659/17396	2.88318e-13	1.50934e-10	1.19121e-10	AKT3/ZBTB33/GNE/CDH7/ABCC9/WASF2/CDK2/CDK6/GDF11/LRRC17/DCAF7/SPRY1/SPRY2/CDKN1B/RRAGB/ABCA9/ABCA8/CORO2B/DLC1/YAP1/SEMA3C/ARL6IP5/DPYSL4/TRAPPC2B/POSTN/DCTN6/PNMA2/CETN2/CFL2/NEK6/MAN1A2/OS9/MLLT11/RAB32/CHD3/CHKA/PRAF2/DCTN3/VPS45/GABARAPL2/CHRNB2/GALNT13/C1QTNF3/ATG4A/FCHO2/MRPL53/SLC18B1/AGAP2/ANO4/TTC8/MSI2/CANT1/COL3A1/SPATA25/TBC1D20/COL5A2/ANKRD54/COL6A3/RFTN2/COL12A1/KLF6/LSM11/CRAT/HAPL…	592	704	0.840909	0.727696	1.15558
cluster.D	GO:0072358	cardiovascular system development	82/704	872/17396	6.58825e-13	2.82648e-10	2.23072e-10	WASF2/DLC1/YAP1/SEMA3C/COL3A1/VCAN/CYP1B1/ASXL1/DHCR7/DUSP6/S1PR1/EDNRA/AHR/ELK3/AKT1/EYA1/FABP3/THSD7A/TCF25/SASH1/FN1/DICER1/ZFPM2/LEMD3/GAB1/SLITRK5/NPHP3/SRPX2/GLI3/GNA11/ANGPT1/HIPK2/ITGB8/RHOB/LOX/MEF2C/MMP2/NEDD4/NOX4/PDGFRB/ENPP2/ERAP1/ATP7A/EGLN1/PBRM1/TMEM100/PRCP/PRKCA/PRKD1/SMYD2/ZMIZ1/RHOJ/ADGRB3/PTPRM/RXRB/CX3CL1/STRA6/SOX9/SPARC/STK3/TBX2/TFAP2B/TGFBR1/TGFBR2/TGFBR3/TWIST1/VAV2/WNT…	82	704	0.116477	0.0501265	2.32367
cluster.D	GO:0072359	circulatory system development	82/704	872/17396	6.58825e-13	2.82648e-10	2.23072e-10	WASF2/DLC1/YAP1/SEMA3C/COL3A1/VCAN/CYP1B1/ASXL1/DHCR7/DUSP6/S1PR1/EDNRA/AHR/ELK3/AKT1/EYA1/FABP3/THSD7A/TCF25/SASH1/FN1/DICER1/ZFPM2/LEMD3/GAB1/SLITRK5/NPHP3/SRPX2/GLI3/GNA11/ANGPT1/HIPK2/ITGB8/RHOB/LOX/MEF2C/MMP2/NEDD4/NOX4/PDGFRB/ENPP2/ERAP1/ATP7A/EGLN1/PBRM1/TMEM100/PRCP/PRKCA/PRKD1/SMYD2/ZMIZ1/RHOJ/ADGRB3/PTPRM/RXRB/CX3CL1/STRA6/SOX9/SPARC/STK3/TBX2/TFAP2B/TGFBR1/TGFBR2/TGFBR3/TWIST1/VAV2/WNT…	82	704	0.116477	0.0501265	2.32367
cluster.D	GO:0009966	regulation of signal transduction	167/704	2420/17396	7.01895e-13	2.82648e-10	2.23072e-10	GDF11/SPRY1/SPRY2/RRAGB/DLC1/YAP1/ARL6IP5/POSTN/NEK6/MLLT11/C1QTNF3/CANT1/COL3A1/ANKRD54/FGFBP3/CSF1/CTNND2/GLIPR2/CYP1B1/DAB1/DAB2/AES/ASXL1/RCAN1/DUSP4/DUSP6/EGFR/ELF1/A2M/SPRED2/AKT1/EYA1/EZH2/FER/RASA3/TNIK/PEG10/ZNF423/SIK2/SASH1/FN1/ARHGEF12/RHOQ/ARL2BP/LEMD3/CNIH2/GAB1/SOSTDC1/WWTR1/FBXO8/GBA/GDI1/NPHP3/GLI3/GNG4/ANGPT1/GPR37/GRB10/HIPK2/NR3C1/POMT2/MDFIC/HMGCR/APAF1/PRMT2/BIRC2/ICAM1/IL6S…	167	704	0.237216	0.139112	1.70521
cluster.D	GO:0048869	cellular developmental process	233/704	3791/17396	1.04387e-12	3.90256e-10	3.07998e-10	WASF2/CDK6/GDF11/LRRC17/SPRY1/SPRY2/DLC1/YAP1/SEMA3C/DPYSL4/CFL2/RAB32/CHRNB2/C1QTNF3/AGAP2/TTC8/MSI2/COL3A1/SPATA25/TBC1D20/COL5A2/ANKRD54/COL6A3/COL12A1/KLF6/CSF1/VCAN/RTN4RL1/CST3/IGSF5/CTNND2/GLIPR2/DAB1/DAB2/ASXL1/DHCR7/DMD/DUSP6/S1PR1/EDNRA/EFNB3/EGFR/ELF1/A2M/ELF4/ELK3/EPHA3/AKT1/EXT1/EYA1/EZH2/SAMD9L/FASN/THSD7A/SEMA3D/FER/RASA3/PHLDA1/ZHX2/SIRT2/TNIK/PEG10/ZNF423/ADGRL3/DNAJC13/FN1/ARHGE…	233	704	0.330966	0.217924	1.51872
cluster.D	GO:0001568	blood vessel development	60/704	540/17396	1.11821e-12	3.90256e-10	3.07998e-10	WASF2/YAP1/SEMA3C/COL3A1/CYP1B1/DHCR7/S1PR1/EDNRA/AHR/ELK3/AKT1/EYA1/THSD7A/SASH1/FN1/DICER1/ZFPM2/LEMD3/SRPX2/GLI3/ANGPT1/HIPK2/ITGB8/RHOB/LOX/MEF2C/MMP2/NEDD4/PDGFRB/ENPP2/ERAP1/ATP7A/EGLN1/TMEM100/PRCP/PRKCA/PRKD1/ZMIZ1/ADGRB3/PTPRM/CX3CL1/STRA6/SPARC/TBX2/TFAP2B/TGFBR1/TGFBR2/TWIST1/VAV2/WNT5A/VEZF1/APOLD1/ARHGAP24/CASP8/RECK/NRP1/SEMA5A/MYOCD/QKI/RAPGEF2	60	704	0.0852273	0.0310416	2.74558
cluster.D	GO:0050793	regulation of developmental process	143/704	1976/17396	1.57351e-12	5.14834e-10	4.06319e-10	CDK6/GDF11/LRRC17/SPRY1/SPRY2/CDKN1B/DLC1/YAP1/NEK6/CHRNB2/COL3A1/COL5A2/ANKRD54/CSF1/CST3/IGSF5/GLIPR2/CYP1B1/DAB1/DAB2/ASXL1/DMD/DUSP6/S1PR1/EPHA3/AKT1/EYA1/EZH2/ZHX2/SIRT2/TNIK/ADGRL3/SASH1/FN1/DICER1/ZFPM2/RHOQ/RBFOX2/PLXNB2/SOSTDC1/GAMT/WWTR1/SLITRK5/GDI1/NPHP3/SRPX2/GLI3/GNA11/HIPK2/HMGCR/BIRC2/ICAM1/ARPIN/IL6ST/INSIG1/RHOB/LAMA4/LGALS1/NBR1/MAF/MEF2C/MEIS2/ZFHX3/NEDD4/NEU1/NFIB/NFKB1/ODF2/…	143	704	0.203125	0.113589	1.78824
cluster.D	GO:0001944	vasculature development	61/704	561/17396	1.83451e-12	5.64922e-10	4.45849e-10	WASF2/YAP1/SEMA3C/COL3A1/CYP1B1/DHCR7/S1PR1/EDNRA/AHR/ELK3/AKT1/EYA1/THSD7A/SASH1/FN1/DICER1/ZFPM2/LEMD3/SRPX2/GLI3/ANGPT1/HIPK2/ITGB8/RHOB/LOX/MEF2C/MMP2/NEDD4/PDGFRB/ENPP2/ERAP1/ATP7A/EGLN1/TMEM100/PRCP/PRKCA/PRKD1/ZMIZ1/RHOJ/ADGRB3/PTPRM/CX3CL1/STRA6/SPARC/TBX2/TFAP2B/TGFBR1/TGFBR2/TWIST1/VAV2/WNT5A/VEZF1/APOLD1/ARHGAP24/CASP8/RECK/NRP1/SEMA5A/MYOCD/QKI/RAPGEF2	61	704	0.0866477	0.0322488	2.68685
cluster.D	GO:0008152	metabolic process	528/704	10957/17396	2.87357e-12	8.3573e-10	6.59577e-10	AKT3/ZBTB33/GNE/ABCC9/YAF2/CDK2/CDK6/GDF11/DCAF7/SPRY1/SPRY2/CDKN1B/RRAGB/ABCA9/ABCA8/DLC1/YAP1/ARL6IP5/DPYSL4/TRAPPC2B/CETN2/NEK6/MAN1A2/SRSF8/OS9/MLLT11/RCBTB2/CHD3/BAZ1A/CHKA/ERI2/MED8/FKBP9/GABARAPL2/CHRNB2/GALNT13/C1QTNF3/ZNF618/ATG4A/MRPL53/AGAP2/CANT1/COL3A1/TBC1D20/COL5A2/ANKRD54/COL6A3/COL12A1/KLF6/GNPDA2/LSM11/CRAT/HAPLN1/ASB8/NEK7/ASB12/HECTD2/CSF1/B3GLCT/VCAN/CST3/ZNF362/CTNND2/PUS10/…	528	704	0.75	0.629857	1.19075
cluster.D	GO:0048646	anatomical structure formation involved in morphogenesis	93/704	1094/17396	5.57315e-12	1.53555e-09	1.21189e-09	WASF2/SPRY1/DLC1/SEMA3C/CFL2/TTC8/TBC1D20/COL5A2/COL12A1/CYP1B1/DMD/DUSP4/DUSP6/S1PR1/EDNRA/ELK3/EYA1/THSD7A/SASH1/FN1/DICER1/LEMD3/PLXNB2/TTLL1/NPHP3/SRPX2/GLI3/ANGPT1/HIPK2/TMOD3/APAF1/KCNH1/RHOB/ABLIM1/MEF2C/MMP2/NFIB/ODF2/PDGFRB/ENPP2/ERAP1/ATP7A/SPATA6/EGLN1/PAF1/KIF26B/TMEM100/PRCP/PRKACA/PRKCA/PRKD1/TWSG1/ADGRB3/PTPRM/CX3CL1/STRA6/SOX9/SPARC/STK3/TBX2/TFAP2B/TGFBR1/TGFBR2/TGFBR3/TULP3/TWIS…	93	704	0.132102	0.062888	2.1006
cluster.D	GO:0030154	cell differentiation	218/704	3543/17396	7.926e-12	2.07463e-09	1.63735e-09	WASF2/CDK6/GDF11/LRRC17/SPRY1/SPRY2/YAP1/SEMA3C/DPYSL4/CFL2/RAB32/CHRNB2/C1QTNF3/AGAP2/MSI2/COL3A1/SPATA25/TBC1D20/COL5A2/ANKRD54/COL6A3/COL12A1/KLF6/CSF1/VCAN/RTN4RL1/CST3/IGSF5/CTNND2/GLIPR2/DAB1/DAB2/ASXL1/DHCR7/DMD/DUSP6/S1PR1/EDNRA/EFNB3/EGFR/ELF1/A2M/ELF4/ELK3/EPHA3/AKT1/EXT1/EYA1/EZH2/SAMD9L/FASN/THSD7A/SEMA3D/FER/RASA3/PHLDA1/ZHX2/SIRT2/TNIK/PEG10/ZNF423/ADGRL3/DNAJC13/FN1/ARHGEF12/DICER1…	218	704	0.309659	0.203668	1.52041
cluster.D	GO:0048518	positive regulation of biological process	286/704	5044/17396	1.06353e-11	2.65122e-09	2.0924e-09	YAF2/WASF2/CDK2/CDK6/GDF11/SPRY1/SPRY2/CDKN1B/RRAGB/DLC1/YAP1/ARL6IP5/PNMA2/CFL2/NEK6/MLLT11/RCBTB2/GABARAPL2/CHRNB2/C1QTNF3/AGAP2/CANT1/COL3A1/TBC1D20/ANKRD54/RFTN2/KLF6/LSM11/FGFBP3/CSF1/CST3/CCDC80/GLIPR2/CYP1B1/AMOTL1/DAB1/DAB2/DCN/AES/ASXL1/DHPS/DMD/DUSP4/DUSP6/EBF1/S1PR1/EDNRA/EGFR/AHR/ELF1/A2M/ELF4/ELK3/SPRED2/DENND6A/EPHA3/AKT1/EYA1/EZH2/FABP3/ACSL3/FASN/KCTD20/FER/RASA3/PHLDA1/PPM1E/ALDO…	286	704	0.40625	0.289952	1.4011
cluster.D	GO:0044763	single-organism cellular process	546/704	11516/17396	1.23109e-11	2.92943e-09	2.31197e-09	AKT3/ZBTB33/GNE/CDH7/ABCC9/WASF2/CDK2/CDK6/GDF11/LRRC17/SPRY1/SPRY2/CDKN1B/RRAGB/ABCA9/ABCA8/CORO2B/DLC1/YAP1/SEMA3C/ARL6IP5/DPYSL4/POSTN/DCTN6/PNMA2/CETN2/CFL2/NEK6/MAN1A2/OS9/MLLT11/RAB32/CHD3/CHKA/DCTN3/VPS45/GABARAPL2/CHRNB2/GALNT13/C1QTNF3/ATG4A/FCHO2/MRPL53/SLC18B1/AGAP2/ANO4/TTC8/MSI2/CANT1/COL3A1/SPATA25/TBC1D20/COL5A2/ANKRD54/COL6A3/RFTN2/COL12A1/KLF6/LSM11/CRAT/HAPLN1/ASB8/NEK7/ASB12/FG…	546	704	0.775568	0.661991	1.17157
cluster.D	GO:0010646	regulation of cell communication	181/704	2789/17396	1.3003e-11	2.9596e-09	2.33578e-09	GDF11/SPRY1/SPRY2/RRAGB/DLC1/YAP1/ARL6IP5/POSTN/NEK6/MLLT11/CHRNB2/C1QTNF3/CANT1/COL3A1/ANKRD54/FGFBP3/CSF1/CTNND2/GLIPR2/CYP1B1/DAB1/DAB2/AES/ASXL1/RCAN1/DUSP4/DUSP6/EGFR/ELF1/A2M/SPRED2/AKT1/EYA1/EZH2/FER/RASA3/TNIK/PEG10/ZNF423/SIK2/SASH1/FN1/ARHGEF12/RHOQ/ARL2BP/LEMD3/CNIH2/GAB1/SOSTDC1/WWTR1/FBXO8/GBA/GDI1/NPHP3/KCNMB4/GLI3/GNG4/ANGPT1/GPR37/GRB10/HIPK2/NR3C1/POMT2/MDFIC/HMGCR/APAF1/PRMT2/BI…	181	704	0.257102	0.160324	1.60364
cluster.D	GO:0023051	regulation of signaling	178/704	2744/17396	2.15317e-11	4.48733e-09	3.5415e-09	GDF11/SPRY1/SPRY2/RRAGB/DLC1/YAP1/ARL6IP5/POSTN/NEK6/MLLT11/CHRNB2/C1QTNF3/CANT1/COL3A1/ANKRD54/FGFBP3/CSF1/CTNND2/GLIPR2/CYP1B1/DAB1/DAB2/AES/ASXL1/RCAN1/DUSP4/DUSP6/EGFR/ELF1/A2M/SPRED2/AKT1/EYA1/EZH2/FER/RASA3/TNIK/PEG10/ZNF423/SIK2/SASH1/FN1/ARHGEF12/RHOQ/ARL2BP/LEMD3/CNIH2/GAB1/SOSTDC1/WWTR1/FBXO8/GBA/GDI1/NPHP3/KCNMB4/GLI3/GNG4/ANGPT1/GPR37/GRB10/HIPK2/NR3C1/POMT2/MDFIC/HMGCR/APAF1/PRMT2/BI…	178	704	0.252841	0.157737	1.60292
cluster.D	GO:0048583	regulation of response to stimulus	207/704	3346/17396	2.17124e-11	4.48733e-09	3.5415e-09	WASF2/CDK6/GDF11/SPRY1/SPRY2/CDKN1B/RRAGB/DLC1/YAP1/ARL6IP5/POSTN/NEK6/OS9/MLLT11/CHRNB2/C1QTNF3/CANT1/COL3A1/ANKRD54/RFTN2/FGFBP3/CSF1/CTNND2/GLIPR2/CYP1B1/DAB1/DAB2/AES/ASXL1/DMD/RCAN1/DUSP4/DUSP6/S1PR1/EGFR/ELF1/A2M/SPRED2/AKT1/EYA1/EZH2/FER/RASA3/SIRT2/TNIK/SWAP70/PEG10/ZNF423/SIK2/SASH1/FN1/ARHGEF12/RHOQ/ARL2BP/LEMD3/CNIH2/GAB1/KIAA1549L/SOSTDC1/WWTR1/FBXO8/GBA/GDI1/NPHP3/GLI3/GNG4/ANGPT1/GP…	207	704	0.294034	0.192343	1.5287
cluster.D	GO:0035295	tube development	61/704	595/17396	2.22866e-11	4.48733e-09	3.5415e-09	GDF11/SPRY1/SPRY2/DLC1/YAP1/SEMA3C/MAN1A2/COL3A1/TBC1D20/CSF1/DAB1/ASXL1/DHCR7/EDNRA/EGFR/EYA1/DICER1/ZFPM2/PLXNB2/SOSTDC1/WWTR1/NPHP3/GLI3/NR3C1/GPSM2/APAF1/LOX/MEF2C/NFIB/ATP7A/KIF26B/PRKACA/RB1/STRA6/SOX9/SPARC/STK3/TBX2/ZEB1/TFAP2B/TGFBR2/THRA/TULP3/TWIST1/TYMS/WNT5A/IRX3/IRX1/CALB1/TCTN1/CLMP/FZD1/STK40/CASP8/TMEM107/DCHS1/NRP1/SEMA5A/MYOCD/MAGED1/MTSS1	61	704	0.0866477	0.0342033	2.53332
cluster.D	GO:0007399	nervous system development	151/704	2205/17396	2.3247e-11	4.50734e-09	3.5573e-09	CDK6/GDF11/DLC1/YAP1/SEMA3C/DPYSL4/CHRNB2/AGAP2/COL3A1/COL5A2/COL6A3/HAPLN1/CSF1/VCAN/RTN4RL1/CST3/IGSF5/CTNND2/DAB1/DMD/DRP2/RCAN1/DUSP6/S1PR1/EDNRA/EFNB3/EGFR/EPHA3/AKT1/EXT1/EYA1/EZH2/ACSL3/SEMA3D/RASA3/PHLDA1/ZHX2/SIRT2/TNIK/ZNF423/ADGRL3/FN1/ARHGEF12/DICER1/RBFOX2/PLXNB2/SLITRK5/DNM3/GDI1/GFRA1/NPHP3/SRPX2/GLI3/ANGPT1/EPHA6/RGMB/HIPK2/GSS/GSTM3/HMGCS1/APAF1/APBA2/IL6ST/RHOB/LGALS1/ABLIM1/MAT…	151	704	0.214489	0.126753	1.69217
cluster.D	GO:0000902	cell morphogenesis	107/704	1373/17396	2.48552e-11	4.64704e-09	3.66754e-09	WASF2/DLC1/YAP1/SEMA3C/DPYSL4/CHRNB2/AGAP2/TTC8/COL3A1/TBC1D20/COL5A2/COL6A3/CTNND2/GLIPR2/DAB1/DAB2/DMD/DUSP6/EFNB3/EGFR/EPHA3/EXT1/EZH2/FER/RASA3/TNIK/FN1/ARHGEF12/DICER1/RHOQ/RBFOX2/PLXNB2/TTLL1/WWTR1/SLITRK5/GDI1/GFRA1/NPHP3/GLI3/ANGPT1/EPHA6/RGMB/ICAM1/ARPIN/RHOB/ABLIM1/MATN2/MEF2C/MMP2/NEDD4/NFIB/ODF2/NOX4/PDGFRB/ENPP2/SHC3/ATP7A/POU3F2/SPATA6/TMEM100/PRNP/RHOJ/TENM2/PREX1/ISLR2/ZSWIM6/ADGR…	107	704	0.151989	0.0789262	1.92571
cluster.D	GO:0045595	regulation of cell differentiation	106/704	1363/17396	3.54557e-11	6.40036e-09	5.05131e-09	CDK6/GDF11/LRRC17/SPRY2/YAP1/CHRNB2/COL3A1/COL5A2/ANKRD54/CSF1/IGSF5/GLIPR2/DAB1/DAB2/ASXL1/DMD/DUSP6/EPHA3/AKT1/EYA1/EZH2/ZHX2/SIRT2/TNIK/FN1/DICER1/ZFPM2/RBFOX2/PLXNB2/SOSTDC1/WWTR1/GDI1/NPHP3/GLI3/GNA11/BIRC2/IL6ST/INSIG1/LGALS1/NBR1/MAF/MEF2C/MEIS2/ZFHX3/NEDD4/NEU1/NFKB1/PIK3R1/POU3F2/PAF1/PPP2R3C/TMEM100/PRKACA/PRKCA/PRKD1/ADAMTS9/TWSG1/PREX1/ISLR2/ZSWIM6/ADGRB3/PTPRD/PTPRZ1/RB1/CX3CL1/SDC2/…	106	704	0.150568	0.0783513	1.92171
cluster.D	GO:0050789	regulation of biological process	489/704	10043/17396	4.04547e-11	7.05934e-09	5.57139e-09	AKT3/ZBTB33/ABCC9/YAF2/WASF2/CDK2/CDK6/GDF11/LRRC17/SPRY1/SPRY2/CDKN1B/RRAGB/DLC1/YAP1/ARL6IP5/POSTN/PNMA2/CETN2/CFL2/NEK6/OS9/MLLT11/RAB32/RCBTB2/CHD3/BAZ1A/CHKA/MED8/GABARAPL2/CHRNB2/C1QTNF3/ZNF618/AGAP2/CANT1/COL3A1/TBC1D20/COL5A2/ANKRD54/COL6A3/RFTN2/KLF6/LSM11/ASB8/NEK7/ASB12/FGFBP3/CSF1/TOM1L2/CST3/ZNF362/IGSF5/CTNND2/CCDC80/GLIPR2/ZNF827/CYP1B1/AMOTL1/DAB1/DAB2/GRASP/ZFP1/DCN/AES/DCLK2/ASX…	489	704	0.694602	0.577317	1.20316
cluster.D	GO:0030030	cell projection organization	107/704	1385/17396	4.18628e-11	7.06941e-09	5.57934e-09	WASF2/SEMA3C/DPYSL4/CHRNB2/AGAP2/TTC8/COL3A1/COL5A2/COL6A3/RTN4RL1/CTNND2/DAB1/DMD/DUSP6/S1PR1/EFNB3/EGFR/EPHA3/AKT1/EXT1/EZH2/FER/RASA3/TNIK/FN1/ARHGEF12/DICER1/RHOQ/RBFOX2/PLXNB2/TTLL1/WWTR1/SLITRK5/DNM3/GDI1/GFRA1/SH3YL1/NPHP3/GLI3/ANGPT1/EPHA6/RGMB/ICAM1/ARPIN/INPPL1/RHOB/LGALS1/ABLIM1/MATN2/MEF2C/MMP2/NEDD4/NEU1/NFIB/ODF2/PDGFRB/ENPP2/SHC3/PLD1/ATP7A/POU3F2/SPATA6/PRKD1/PRNP/TENM2/PREX1/ISLR…	107	704	0.151989	0.079616	1.90902
cluster.D	GO:0035556	intracellular signal transduction	164/704	2484/17396	4.54225e-11	7.43084e-09	5.86458e-09	ZBTB33/WASF2/CDK2/GDF11/SPRY1/SPRY2/CDKN1B/RRAGB/DLC1/YAP1/ARL6IP5/NEK6/MLLT11/RAB32/C1QTNF3/AGAP2/CANT1/COL3A1/ANKRD54/ASB8/ASB12/CSF1/GLIPR2/CYP1B1/AMOTL1/DAB1/DCLK2/DMD/RCAN1/DUSP4/DUSP6/EGFR/A2M/SPRED2/AKT1/EZH2/FER/RASA3/RHOBTB3/SIRT2/TNIK/RGL1/SIK2/SASH1/DOCK9/FN1/ARHGEF12/RHOQ/DDAH2/ARL2BP/CNIH2/GAB1/WWTR1/FBXO8/GBA/GDI1/ANGPT1/GPR37/HIPK2/GSTM2/GUCY1A2/MDFIC/HMGCR/APAF1/BIRC2/ICAM1/SKA2/I…	164	704	0.232955	0.142791	1.63143
cluster.D	GO:0050794	regulation of cellular process	469/704	9551/17396	7.06554e-11	1.12085e-08	8.84601e-09	AKT3/ZBTB33/ABCC9/YAF2/WASF2/CDK2/CDK6/GDF11/LRRC17/SPRY1/SPRY2/CDKN1B/RRAGB/DLC1/YAP1/ARL6IP5/POSTN/PNMA2/CETN2/CFL2/NEK6/OS9/MLLT11/RAB32/CHD3/BAZ1A/CHKA/MED8/GABARAPL2/CHRNB2/C1QTNF3/ZNF618/AGAP2/CANT1/COL3A1/TBC1D20/COL5A2/ANKRD54/COL6A3/RFTN2/KLF6/LSM11/ASB8/NEK7/ASB12/FGFBP3/CSF1/TOM1L2/CST3/ZNF362/IGSF5/CTNND2/CCDC80/GLIPR2/ZNF827/CYP1B1/AMOTL1/DAB1/DAB2/GRASP/ZFP1/DCN/AES/DCLK2/ASXL1/DHCR…	469	704	0.666193	0.549034	1.21339
cluster.D	GO:0032989	cellular component morphogenesis	110/704	1454/17396	7.57631e-11	1.16653e-08	9.20651e-09	WASF2/DLC1/YAP1/SEMA3C/DPYSL4/CFL2/CHRNB2/AGAP2/TTC8/COL3A1/TBC1D20/COL5A2/COL6A3/CTNND2/GLIPR2/DAB1/DAB2/DMD/DUSP6/EFNB3/EGFR/EPHA3/EXT1/EZH2/FER/RASA3/TNIK/FN1/ARHGEF12/DICER1/RHOQ/RBFOX2/PLXNB2/TTLL1/WWTR1/SLITRK5/GDI1/GFRA1/NPHP3/GLI3/ANGPT1/EPHA6/RGMB/TMOD3/ICAM1/ARPIN/RHOB/ABLIM1/MATN2/MEF2C/MMP2/NEDD4/NFIB/ODF2/NOX4/PDGFRB/ENPP2/SHC3/ATP7A/POU3F2/SPATA6/TMEM100/PRNP/RHOJ/TENM2/PREX1/ISLR2/…	110	704	0.15625	0.0835824	1.86941
cluster.D	GO:0016043	cellular component organization	306/704	5624/17396	1.85153e-10	2.76936e-08	2.18564e-08	AKT3/CDH7/WASF2/CDK2/SPRY1/SPRY2/CDKN1B/CORO2B/DLC1/YAP1/SEMA3C/DPYSL4/POSTN/DCTN6/CETN2/CFL2/NEK6/MLLT11/RAB32/CHD3/BAZ1A/DCTN3/GABARAPL2/CHRNB2/C1QTNF3/ATG4A/KCTD12/FCHO2/MRPL53/AGAP2/ANO4/TTC8/COL3A1/TBC1D20/COL5A2/COL6A3/RFTN2/COL12A1/HAPLN1/NEK7/VCAN/TOM1L2/RTN4RL1/CST3/CTNND2/CCDC80/GLIPR2/CYP1B1/DAB1/DAB2/DCN/ASXL1/DHPS/DMD/DYNC1I2/DUSP6/S1PR1/EFNB3/EGFR/AHR/A2M/PRIMPOL/EPHA3/AKT1/EXT1/EYA…	306	704	0.434659	0.323293	1.34448
cluster.D	GO:0048513	organ development	182/704	2904/17396	2.17203e-10	3.1585e-08	2.49276e-08	WASF2/CDK2/CDK6/GDF11/LRRC17/SPRY1/SPRY2/CDKN1B/DLC1/YAP1/SEMA3C/MAN1A2/CHRNB2/COL3A1/TBC1D20/COL5A2/ANKRD54/COL6A3/KLF6/CSF1/VCAN/CST3/GLIPR2/CYP1B1/DAB1/DAB2/DCN/AES/ASXL1/DHCR7/DMD/DUSP6/S1PR1/EDNRA/EGFR/AHR/EPHA3/AKT1/EXT1/EYA1/EZH2/FABP3/ACSL3/SAMD9L/FASN/PHLDA1/ALDOB/SIRT2/TCF25/LPIN1/DICER1/ZFPM2/RBFOX2/LEMD3/PLXNB2/GAB1/SOSTDC1/GAMT/WWTR1/PVRL3/SLITRK5/PYGO1/GBA/NPHP3/GLI3/GNA11/ANGPT1/HI…	182	704	0.258523	0.166935	1.54864
cluster.D	GO:0009888	tissue development	122/704	1715/17396	3.03852e-10	4.2991e-08	3.39294e-08	CDK6/GDF11/LRRC17/SPRY1/SPRY2/DLC1/YAP1/SEMA3C/POSTN/COL3A1/TBC1D20/COL5A2/COL12A1/CSF1/CST3/GLIPR2/CYP1B1/DAB2/DCN/DUSP4/DUSP6/S1PR1/EDNRA/EGFR/EPHA3/AKT1/EXT1/EYA1/EZH2/SIRT2/FN1/DICER1/ZFPM2/LEMD3/PLXNB2/GAB1/SOSTDC1/WWTR1/PVRL3/NPHP3/GLI3/GNA11/HIPK2/NR3C1/GSTM3/GPSM2/HMGCR/APAF1/ICAM1/ITGB8/LUM/NBR1/MAF/MEF2C/MMP2/NEDD4/NFIB/NOX4/PDGFRB/PLAGL1/ATP7A/POU3F2/EGLN1/PAF1/KIF26B/TMEM100/PRKACA/PR…	122	704	0.173295	0.0985859	1.75781
cluster.D	GO:0051239	regulation of multicellular organismal process	152/704	2312/17396	4.05868e-10	5.59136e-08	4.41283e-08	CDK6/GDF11/LRRC17/SPRY1/CDKN1B/YAP1/CHRNB2/C1QTNF3/COL3A1/COL5A2/ANKRD54/CSF1/CST3/IGSF5/GLIPR2/CYP1B1/AMOTL1/DAB1/DAB2/DMD/DUSP6/S1PR1/ELF1/EPHA3/AKT1/EYA1/EZH2/ZHX2/SIRT2/TNIK/ADGRL3/SASH1/FN1/DICER1/ZFPM2/RBFOX2/PLXNB2/GAMT/WWTR1/SLITRK5/GBA/GDI1/NPHP3/SRPX2/KCNMB4/GLI3/GNA11/ANGPT1/HIPK2/GSTM2/ANXA6/HMGCR/BIRC2/ICAM1/IL6ST/SVBP/RHOB/LAMA4/LGALS1/LUM/NBR1/MAF/MCC/MEF2C/MEIS2/ZFHX3/NEDD4/NEU1/N…	152	704	0.215909	0.132904	1.62455
cluster.D	GO:0071840	cellular component organization or biogenesis	309/704	5743/17396	5.4043e-10	7.25424e-08	5.7252e-08	AKT3/CDH7/WASF2/CDK2/SPRY1/SPRY2/CDKN1B/CORO2B/DLC1/YAP1/SEMA3C/DPYSL4/POSTN/DCTN6/CETN2/CFL2/NEK6/MLLT11/RAB32/CHD3/BAZ1A/ERI2/DCTN3/GABARAPL2/CHRNB2/C1QTNF3/ATG4A/KCTD12/FCHO2/MRPL53/AGAP2/ANO4/TTC8/COL3A1/TBC1D20/COL5A2/COL6A3/RFTN2/COL12A1/HAPLN1/NEK7/VCAN/TOM1L2/RTN4RL1/CST3/CTNND2/CCDC80/GLIPR2/CYP1B1/C7orf60/DAB1/DAB2/DCN/ASXL1/DHPS/DMD/DYNC1I2/DUSP6/S1PR1/EFNB3/EGFR/AHR/A2M/PRIMPOL/EPHA3/…	309	704	0.43892	0.330133	1.32952
cluster.D	GO:0071704	organic substance metabolic process	473/704	9760/17396	5.73854e-10	7.51032e-08	5.92731e-08	AKT3/ZBTB33/GNE/YAF2/CDK2/CDK6/GDF11/DCAF7/SPRY1/SPRY2/CDKN1B/RRAGB/DLC1/YAP1/ARL6IP5/TRAPPC2B/CETN2/NEK6/MAN1A2/SRSF8/OS9/MLLT11/CHD3/BAZ1A/CHKA/ERI2/MED8/FKBP9/GABARAPL2/CHRNB2/GALNT13/C1QTNF3/ZNF618/ATG4A/MRPL53/AGAP2/CANT1/COL3A1/COL5A2/ANKRD54/COL6A3/COL12A1/KLF6/GNPDA2/LSM11/CRAT/ASB8/NEK7/ASB12/HECTD2/CSF1/B3GLCT/VCAN/CST3/ZNF362/CTNND2/PUS10/CTSO/GLIPR2/ZNF827/CYP1B1/C7orf60/CYP51A1/DAB1/…	473	704	0.671875	0.561049	1.19753
cluster.D	GO:0000904	cell morphogenesis involved in differentiation	81/704	981/17396	6.20283e-10	7.76471e-08	6.12808e-08	SEMA3C/DPYSL4/CHRNB2/AGAP2/COL3A1/TBC1D20/COL5A2/COL6A3/CTNND2/GLIPR2/DAB1/DAB2/DUSP6/EFNB3/EGFR/EPHA3/EXT1/EZH2/FER/RASA3/TNIK/FN1/ARHGEF12/RBFOX2/PLXNB2/WWTR1/SLITRK5/GDI1/GFRA1/GLI3/ANGPT1/EPHA6/RGMB/RHOB/ABLIM1/MATN2/MEF2C/MMP2/NEDD4/NFIB/PDGFRB/SHC3/ATP7A/POU3F2/TMEM100/PRNP/TENM2/PREX1/ISLR2/ADGRB3/PTPRA/PTPRD/PTPRM/PTPRZ1/RB1/SDC2/BMPR1B/SOS2/SOX9/TGFB1I1/TGFBR1/TGFBR3/TRIO/TWIST1/ISPD/VAV…	81	704	0.115057	0.0563923	2.04029
cluster.D	GO:0048514	blood vessel morphogenesis	50/704	475/17396	6.22957e-10	7.76471e-08	6.12808e-08	WASF2/YAP1/COL3A1/CYP1B1/S1PR1/EDNRA/ELK3/EYA1/THSD7A/SASH1/FN1/DICER1/ZFPM2/LEMD3/SRPX2/ANGPT1/HIPK2/RHOB/MMP2/NEDD4/PDGFRB/ENPP2/ERAP1/EGLN1/TMEM100/PRCP/PRKCA/PRKD1/ZMIZ1/ADGRB3/PTPRM/CX3CL1/STRA6/SPARC/TBX2/TFAP2B/TGFBR1/TGFBR2/TWIST1/VAV2/WNT5A/VEZF1/APOLD1/ARHGAP24/CASP8/NRP1/SEMA5A/MYOCD/QKI/RAPGEF2	50	704	0.0710227	0.0273051	2.60108
cluster.D	GO:0048699	generation of neurons	109/704	1495/17396	8.12088e-10	9.8867e-08	7.80281e-08	CDK6/GDF11/YAP1/SEMA3C/DPYSL4/CHRNB2/AGAP2/COL3A1/COL5A2/COL6A3/CSF1/RTN4RL1/IGSF5/CTNND2/DAB1/DMD/DUSP6/S1PR1/EFNB3/EGFR/EPHA3/AKT1/EXT1/EYA1/EZH2/RASA3/PHLDA1/ZHX2/SIRT2/TNIK/ADGRL3/FN1/ARHGEF12/DICER1/RBFOX2/PLXNB2/SLITRK5/GDI1/GFRA1/GLI3/ANGPT1/EPHA6/RGMB/HIPK2/IL6ST/RHOB/LGALS1/ABLIM1/MATN2/MEF2C/MMP2/ZFHX3/NEDD4/NEU1/NFIB/PBX3/NGRN/PDGFRB/SHC3/ATP7A/POU3F2/PRKD1/PRNP/TENM2/PREX1/ISLR2/ZSWIM…	109	704	0.15483	0.0859393	1.80162
cluster.D	GO:0009893	positive regulation of metabolic process	199/704	3326/17396	1.23038e-09	1.46387e-07	1.15532e-07	YAF2/CDK2/CDK6/GDF11/SPRY2/CDKN1B/DLC1/YAP1/ARL6IP5/MLLT11/RCBTB2/GABARAPL2/AGAP2/TBC1D20/KLF6/CSF1/CST3/GLIPR2/DAB1/DAB2/DCN/ASXL1/DUSP6/EBF1/S1PR1/EDNRA/EGFR/AHR/ELF1/ELF4/ELK3/DENND6A/AKT1/EYA1/EZH2/FABP3/ACSL3/FASN/KCTD20/FER/RASA3/ALDOB/ATF6/SIRT2/TNIK/ZNF423/LPIN1/RGL1/SASH1/DOCK9/FN1/ARHGEF12/DICER1/ZFPM2/RHOQ/DDAH2/ARL2BP/GAB1/RCHY1/WWTR1/AUTS2/PYGO1/FBXO8/GBA/GDI1/DENND2A/RBMS3/GLI3/ANGP…	199	704	0.28267	0.191193	1.47845
cluster.D	GO:0048858	cell projection morphogenesis	82/704	1019/17396	1.62836e-09	1.89432e-07	1.49504e-07	WASF2/SEMA3C/DPYSL4/CHRNB2/AGAP2/TTC8/COL3A1/COL5A2/COL6A3/CTNND2/DAB1/DMD/DUSP6/EFNB3/EGFR/EPHA3/EXT1/RASA3/TNIK/FN1/ARHGEF12/DICER1/RBFOX2/PLXNB2/TTLL1/WWTR1/SLITRK5/GDI1/GFRA1/NPHP3/GLI3/ANGPT1/EPHA6/RGMB/ARPIN/RHOB/ABLIM1/MATN2/MMP2/NEDD4/NFIB/ODF2/PDGFRB/ENPP2/SHC3/ATP7A/POU3F2/SPATA6/PRNP/TENM2/ISLR2/ZSWIM6/ADGRB3/PTPRA/PTPRD/PTPRM/PTPRZ1/SDC2/BMPR1B/SNX1/SOS2/TRIO/ISPD/VAV2/WNT5A/METRN/TCT…	82	704	0.116477	0.0585767	1.98846
cluster.D	GO:0022008	neurogenesis	112/704	1572/17396	1.73347e-09	1.97277e-07	1.55695e-07	CDK6/GDF11/YAP1/SEMA3C/DPYSL4/CHRNB2/AGAP2/COL3A1/COL5A2/COL6A3/CSF1/VCAN/RTN4RL1/IGSF5/CTNND2/DAB1/DMD/DUSP6/S1PR1/EFNB3/EGFR/EPHA3/AKT1/EXT1/EYA1/EZH2/RASA3/PHLDA1/ZHX2/SIRT2/TNIK/ADGRL3/FN1/ARHGEF12/DICER1/RBFOX2/PLXNB2/SLITRK5/GDI1/GFRA1/GLI3/ANGPT1/EPHA6/RGMB/HIPK2/IL6ST/RHOB/LGALS1/ABLIM1/MATN2/MEF2C/MMP2/ZFHX3/NEDD4/NEU1/NFIB/PBX3/NGRN/PDGFRB/SHC3/ADAM22/ATP7A/POU3F2/PRKD1/PRNP/TENM2/PREX1…	112	704	0.159091	0.0903656	1.76053
cluster.D	GO:0006464	cellular protein modification process	205/704	3477/17396	2.16785e-09	2.36431e-07	1.86597e-07	AKT3/GNE/CDK2/CDK6/GDF11/DCAF7/SPRY1/SPRY2/CDKN1B/DLC1/ARL6IP5/CETN2/NEK6/MAN1A2/OS9/MED8/FKBP9/GALNT13/ATG4A/COL3A1/ANKRD54/ASB8/NEK7/ASB12/HECTD2/CSF1/B3GLCT/GLIPR2/DAB1/DAB2/DCN/DCLK2/ASXL1/DHPS/DMD/DUSP4/DUSP6/EGFR/ALG14/SPRED2/EPHA3/AKT1/EXT1/EYA1/EZH2/KDM1B/FER/RASA3/PPM1E/SIRT2/PDZRN3/TNIK/SWAP70/SIK2/TRIM2/SASH1/FN1/ARL2BP/PLXNB2/GAB1/TTLL1/B4GALNT1/DCAF12/RCHY1/WWTR1/AUTS2/FBXL3/FBXO10/F…	205	704	0.291193	0.199874	1.45689
cluster.D	GO:0036211	protein modification process	205/704	3477/17396	2.16785e-09	2.36431e-07	1.86597e-07	AKT3/GNE/CDK2/CDK6/GDF11/DCAF7/SPRY1/SPRY2/CDKN1B/DLC1/ARL6IP5/CETN2/NEK6/MAN1A2/OS9/MED8/FKBP9/GALNT13/ATG4A/COL3A1/ANKRD54/ASB8/NEK7/ASB12/HECTD2/CSF1/B3GLCT/GLIPR2/DAB1/DAB2/DCN/DCLK2/ASXL1/DHPS/DMD/DUSP4/DUSP6/EGFR/ALG14/SPRED2/EPHA3/AKT1/EXT1/EYA1/EZH2/KDM1B/FER/RASA3/PPM1E/SIRT2/PDZRN3/TNIK/SWAP70/SIK2/TRIM2/SASH1/FN1/ARL2BP/PLXNB2/GAB1/TTLL1/B4GALNT1/DCAF12/RCHY1/WWTR1/AUTS2/FBXL3/FBXO10/F…	205	704	0.291193	0.199874	1.45689
cluster.D	GO:0022603	regulation of anatomical structure morphogenesis	71/704	836/17396	2.40565e-09	2.57011e-07	2.02839e-07	SPRY1/DLC1/CHRNB2/COL5A2/CSF1/CST3/GLIPR2/CYP1B1/DAB1/DAB2/DUSP6/EPHA3/EYA1/EZH2/TNIK/SASH1/FN1/DICER1/RHOQ/PLXNB2/WWTR1/GDI1/NPHP3/SRPX2/HIPK2/ICAM1/ARPIN/RHOB/MEF2C/NEDD4/NFIB/ODF2/ENPP2/ERAP1/POU3F2/EGLN1/MARCH5/TMEM100/PRKCA/PRKD1/RHOJ/PREX1/ISLR2/ADGRB3/PTPRD/PTPRM/CX3CL1/SDC2/SOX9/SPARC/TBX2/TGFB1I1/TGFBR1/TGFBR2/TWIST1/WNT5A/METRN/DDHD1/AXIN2/FZD1/SSH2/ADAM9/NRP1/CFLAR/PHLDB2/SEMA5A/MAGED1…	71	704	0.100852	0.048057	2.0986
cluster.D	GO:0019222	regulation of metabolic process	324/704	6175/17396	2.8953e-09	3.03138e-07	2.39243e-07	ZBTB33/YAF2/CDK2/CDK6/GDF11/SPRY1/SPRY2/CDKN1B/RRAGB/DLC1/YAP1/ARL6IP5/NEK6/OS9/MLLT11/RCBTB2/CHD3/BAZ1A/MED8/GABARAPL2/CHRNB2/C1QTNF3/ZNF618/AGAP2/TBC1D20/ANKRD54/COL6A3/KLF6/CSF1/CST3/ZNF362/CTNND2/GLIPR2/ZNF827/CYP1B1/DAB1/DAB2/ZFP1/DCN/AES/ASXL1/DHCR7/DMD/DXO/RCAN1/DUSP4/DUSP6/EBF1/S1PR1/EDNRA/EGFR/AHR/ELF1/A2M/ELF4/ELK3/SPRED2/DENND6A/EPHA3/AKT1/EYA1/EZH2/FABP3/ACSL3/SAMD9L/FASN/KDM1B/KCTD20…	324	704	0.460227	0.354967	1.29654
cluster.D	GO:0032990	cell part morphogenesis	82/704	1039/17396	4.01671e-09	4.12303e-07	3.25399e-07	WASF2/SEMA3C/DPYSL4/CHRNB2/AGAP2/TTC8/COL3A1/COL5A2/COL6A3/CTNND2/DAB1/DMD/DUSP6/EFNB3/EGFR/EPHA3/EXT1/RASA3/TNIK/FN1/ARHGEF12/DICER1/RBFOX2/PLXNB2/TTLL1/WWTR1/SLITRK5/GDI1/GFRA1/NPHP3/GLI3/ANGPT1/EPHA6/RGMB/ARPIN/RHOB/ABLIM1/MATN2/MMP2/NEDD4/NFIB/ODF2/PDGFRB/ENPP2/SHC3/ATP7A/POU3F2/SPATA6/PRNP/TENM2/ISLR2/ZSWIM6/ADGRB3/PTPRA/PTPRD/PTPRM/PTPRZ1/SDC2/BMPR1B/SNX1/SOS2/TRIO/ISPD/VAV2/WNT5A/METRN/TCT…	82	704	0.116477	0.0597264	1.95018
cluster.D	GO:0048468	cell development	134/704	2032/17396	4.93207e-09	4.95498e-07	3.91058e-07	WASF2/CDK6/GDF11/YAP1/SEMA3C/DPYSL4/CFL2/CHRNB2/AGAP2/MSI2/COL3A1/TBC1D20/COL5A2/COL6A3/CSF1/RTN4RL1/CST3/IGSF5/CTNND2/GLIPR2/DAB1/DAB2/DMD/DUSP6/EDNRA/EFNB3/EGFR/EPHA3/AKT1/EXT1/EYA1/EZH2/FER/RASA3/ZHX2/SIRT2/TNIK/FN1/ARHGEF12/DICER1/RBFOX2/PLXNB2/WWTR1/SLITRK5/PYGO1/GDI1/GFRA1/GLI3/ANGPT1/EPHA6/RGMB/GSTM3/TMOD3/PRMT2/ICAM1/IL6ST/RHOB/LGALS1/ABLIM1/MAF/MATN2/MEF2C/MMP2/ZFHX3/NEDD4/NEU1/NFIB/ODF2…	134	704	0.190341	0.116808	1.62951
cluster.D	GO:0044237	cellular metabolic process	458/704	9490/17396	5.0165e-09	4.95498e-07	3.91058e-07	AKT3/ZBTB33/GNE/YAF2/CDK2/CDK6/GDF11/DCAF7/SPRY1/SPRY2/CDKN1B/RRAGB/DLC1/YAP1/ARL6IP5/TRAPPC2B/CETN2/NEK6/MAN1A2/SRSF8/OS9/MLLT11/CHD3/BAZ1A/CHKA/ERI2/MED8/FKBP9/GABARAPL2/CHRNB2/GALNT13/C1QTNF3/ZNF618/ATG4A/MRPL53/CANT1/COL3A1/ANKRD54/COL6A3/KLF6/LSM11/CRAT/HAPLN1/ASB8/NEK7/ASB12/HECTD2/CSF1/B3GLCT/VCAN/CST3/ZNF362/CTNND2/PUS10/CTSO/GLIPR2/ZNF827/CYP1B1/C7orf60/CYP51A1/DAB1/DAB2/ZFP1/DCN/AES/DCL…	458	704	0.650568	0.545528	1.19255
cluster.D	GO:0051960	regulation of nervous system development	60/704	668/17396	5.84285e-09	5.59677e-07	4.41709e-07	GDF11/YAP1/CHRNB2/COL3A1/CSF1/IGSF5/DAB1/DMD/EPHA3/AKT1/EYA1/EZH2/ZHX2/SIRT2/TNIK/ADGRL3/FN1/DICER1/PLXNB2/SLITRK5/GDI1/NPHP3/SRPX2/GLI3/IL6ST/LGALS1/MEF2C/ZFHX3/NEDD4/NEU1/POU3F2/PRKACA/PRKD1/PREX1/ISLR2/ZSWIM6/ADGRB3/PTPRD/PTPRZ1/CX3CL1/SDC2/SOX9/ZEB1/TIMP2/TULP3/WNT5A/METRN/IRX3/FZD1/HOOK3/SSH2/NCOA1/NRP1/FRMD7/SEMA5A/FEZ1/RAPGEF2/RIMS2/ULK2/MAGI2	60	704	0.0852273	0.0383996	2.21948
cluster.D	GO:0044238	primary metabolic process	456/704	9448/17396	5.91934e-09	5.59677e-07	4.41709e-07	AKT3/ZBTB33/GNE/YAF2/CDK2/CDK6/GDF11/DCAF7/SPRY1/SPRY2/CDKN1B/RRAGB/DLC1/YAP1/ARL6IP5/TRAPPC2B/CETN2/NEK6/MAN1A2/SRSF8/OS9/MLLT11/CHD3/BAZ1A/CHKA/ERI2/MED8/FKBP9/GABARAPL2/CHRNB2/GALNT13/C1QTNF3/ZNF618/ATG4A/MRPL53/AGAP2/CANT1/COL3A1/ANKRD54/COL6A3/KLF6/GNPDA2/LSM11/CRAT/ASB8/NEK7/ASB12/HECTD2/CSF1/B3GLCT/VCAN/CST3/ZNF362/CTNND2/PUS10/CTSO/GLIPR2/ZNF827/CYP1B1/C7orf60/CYP51A1/DAB1/DAB2/ZFP1/DCN/A…	456	704	0.647727	0.543113	1.19262
cluster.D	GO:0048729	tissue morphogenesis	55/704	587/17396	5.98699e-09	5.59677e-07	4.41709e-07	SPRY1/SPRY2/DLC1/YAP1/SEMA3C/COL3A1/CSF1/S1PR1/EDNRA/EGFR/EYA1/DICER1/ZFPM2/PLXNB2/SOSTDC1/PVRL3/NPHP3/GLI3/HIPK2/NR3C1/APAF1/MEF2C/ATP7A/EGLN1/KIF26B/TMEM100/PRKACA/TWSG1/PTPRM/SOX9/STK3/TBX2/TFAP2B/TGFB1I1/TGFBR2/TGFBR3/ACTG2/TULP3/TWIST1/WNT5A/IRX3/IRX1/CALB1/TCTN1/WLS/FZD1/ARHGAP24/CASP8/DCHS1/NRP1/PHLDB2/SEMA5A/MAGED1/MTSS1/MAGI2	55	704	0.078125	0.0337434	2.31527
cluster.D	GO:0031175	neuron projection development	80/704	1013/17396	6.16237e-09	5.65965e-07	4.46672e-07	SEMA3C/DPYSL4/CHRNB2/AGAP2/COL3A1/COL5A2/COL6A3/RTN4RL1/CTNND2/DAB1/DMD/DUSP6/EFNB3/EGFR/EPHA3/AKT1/EXT1/EZH2/RASA3/TNIK/FN1/ARHGEF12/DICER1/RBFOX2/PLXNB2/SLITRK5/GDI1/GFRA1/GLI3/ANGPT1/EPHA6/RGMB/RHOB/LGALS1/ABLIM1/MATN2/MEF2C/MMP2/NEDD4/NEU1/NFIB/PDGFRB/SHC3/ATP7A/POU3F2/PRKD1/PRNP/TENM2/PREX1/ISLR2/ZSWIM6/ADGRB3/PTPRA/PTPRD/PTPRM/PTPRZ1/RB1/SDC2/BMPR1B/SOS2/TRIO/ISPD/VAV2/WNT5A/METRN/TCTN1/CAM…	80	704	0.113636	0.0582318	1.95145
cluster.D	GO:0043412	macromolecule modification	209/704	3611/17396	6.84081e-09	6.17442e-07	4.87299e-07	AKT3/GNE/CDK2/CDK6/GDF11/DCAF7/SPRY1/SPRY2/CDKN1B/DLC1/ARL6IP5/CETN2/NEK6/MAN1A2/OS9/MED8/FKBP9/GALNT13/ATG4A/COL3A1/ANKRD54/ASB8/NEK7/ASB12/HECTD2/CSF1/B3GLCT/PUS10/GLIPR2/C7orf60/DAB1/DAB2/DCN/DCLK2/ASXL1/DHPS/DMD/DUSP4/DUSP6/EGFR/ALG14/SPRED2/EPHA3/AKT1/EXT1/EYA1/EZH2/KDM1B/FER/RASA3/PPM1E/SIRT2/PDZRN3/TNIK/SWAP70/SIK2/TRIM2/SASH1/FN1/ARL2BP/PLXNB2/GAB1/TTLL1/B4GALNT1/DCAF12/RCHY1/WWTR1/KIAA14…	209	704	0.296875	0.207576	1.4302
cluster.D	GO:0051716	cellular response to stimulus	337/704	6533/17396	7.76567e-09	6.84585e-07	5.4029e-07	AKT3/ZBTB33/ABCC9/WASF2/CDK2/CDK6/GDF11/SPRY1/SPRY2/CDKN1B/RRAGB/DLC1/YAP1/ARL6IP5/POSTN/CETN2/NEK6/OS9/MLLT11/RAB32/CHKA/GABARAPL2/CHRNB2/C1QTNF3/ATG4A/AGAP2/CANT1/COL3A1/COL5A2/ANKRD54/RFTN2/KLF6/HAPLN1/ASB8/ASB12/FGFBP3/CSF1/TOM1L2/RTN4RL1/CST3/CTNND2/GLIPR2/CYP1B1/AMOTL1/CYP51A1/DAB1/DAB2/GRASP/AES/DCLK2/ASXL1/DMD/RCAN1/DUSP4/DUSP6/S1PR1/EDNRA/EFNB3/EGFR/AHR/ELF1/A2M/ELK3/SPRED2/PRIMPOL/EPHA3…	337	704	0.478693	0.375546	1.27466
cluster.D	GO:0048522	positive regulation of cellular process	243/704	4366/17396	7.84625e-09	6.84585e-07	5.4029e-07	YAF2/WASF2/CDK2/CDK6/GDF11/SPRY2/CDKN1B/RRAGB/DLC1/YAP1/ARL6IP5/PNMA2/CFL2/NEK6/MLLT11/CHRNB2/C1QTNF3/CANT1/COL3A1/TBC1D20/ANKRD54/KLF6/LSM11/FGFBP3/CSF1/CST3/CCDC80/GLIPR2/CYP1B1/AMOTL1/DAB1/DAB2/DCN/AES/ASXL1/DHPS/DMD/DUSP6/EBF1/S1PR1/EDNRA/EGFR/AHR/ELF1/ELF4/ELK3/SPRED2/DENND6A/EPHA3/AKT1/EYA1/EZH2/FABP3/ACSL3/FASN/KCTD20/FER/RASA3/PHLDA1/PPM1E/ATF6/SIRT2/TNIK/SWAP70/ZNF423/LPIN1/ADGRL3/SASH1/…	243	704	0.34517	0.250977	1.37531
cluster.D	GO:0065007	biological regulation	498/704	10564/17396	9.95499e-09	8.54334e-07	6.74259e-07	AKT3/ZBTB33/ABCC9/YAF2/WASF2/CDK2/CDK6/GDF11/LRRC17/SPRY1/SPRY2/CDKN1B/RRAGB/DLC1/YAP1/ARL6IP5/POSTN/PNMA2/CETN2/CFL2/NEK6/OS9/MLLT11/RAB32/RCBTB2/CHD3/BAZ1A/CHKA/MED8/VPS45/GABARAPL2/CHRNB2/C1QTNF3/ZNF618/AGAP2/ANO4/CANT1/COL3A1/TBC1D20/COL5A2/ANKRD54/COL6A3/RFTN2/KLF6/LSM11/ASB8/NEK7/ASB12/FGFBP3/CSF1/TOM1L2/CST3/ZNF362/IGSF5/CTNND2/CCDC80/GLIPR2/ZNF827/CYP1B1/AMOTL1/DAB1/DAB2/GRASP/ZFP1/DCN/AE…	498	704	0.707386	0.607266	1.16487
cluster.D	GO:0048523	negative regulation of cellular process	218/704	3843/17396	1.54445e-08	1.30407e-06	1.0292e-06	ZBTB33/YAF2/WASF2/CDK2/CDK6/GDF11/LRRC17/SPRY1/SPRY2/CDKN1B/RRAGB/DLC1/YAP1/OS9/GABARAPL2/C1QTNF3/AGAP2/COL3A1/COL5A2/COL6A3/TOM1L2/CST3/CYP1B1/DAB1/DAB2/AES/ASXL1/DMD/DUSP4/DUSP6/S1PR1/EDNRA/EGFR/AHR/ELF1/A2M/ELK3/SPRED2/AKT1/EYA1/EZH2/FABP3/FER/RASA3/PPM1E/ZHX2/SIRT2/TCF25/PDS5B/SWAP70/PEG10/ZNF423/FN1/DICER1/ZFPM2/RHOQ/RBFOX2/DDAH2/LEMD3/BACE2/SOSTDC1/WWTR1/GBA/GDI1/NPHP3/GLI3/GNG4/ANGPT1/KCTD…	218	704	0.309659	0.220913	1.40173
cluster.D	GO:0007165	signal transduction	283/704	5307/17396	1.58369e-08	1.31597e-06	1.0386e-06	AKT3/ZBTB33/ABCC9/WASF2/CDK2/CDK6/GDF11/SPRY1/SPRY2/CDKN1B/RRAGB/DLC1/YAP1/ARL6IP5/POSTN/NEK6/MLLT11/RAB32/CHKA/CHRNB2/C1QTNF3/AGAP2/CANT1/COL3A1/ANKRD54/RFTN2/ASB8/ASB12/FGFBP3/CSF1/TOM1L2/CTNND2/GLIPR2/CYP1B1/AMOTL1/DAB1/DAB2/GRASP/AES/DCLK2/ASXL1/DMD/RCAN1/DUSP4/DUSP6/S1PR1/EDNRA/EFNB3/EGFR/AHR/ELF1/A2M/ELK3/SPRED2/EPHA3/AKT1/EXT1/EYA1/EZH2/FER/RASA3/RHOBTB3/ATF6/SIRT2/TNIK/PEG10/ZNF423/RGL1/S…	283	704	0.401989	0.30507	1.31769
cluster.D	GO:1902531	regulation of intracellular signal transduction	105/704	1505/17396	1.86246e-08	1.52344e-06	1.20233e-06	GDF11/SPRY1/SPRY2/RRAGB/DLC1/ARL6IP5/NEK6/C1QTNF3/CANT1/COL3A1/ANKRD54/CSF1/GLIPR2/CYP1B1/DAB1/RCAN1/DUSP4/DUSP6/EGFR/A2M/SPRED2/AKT1/EZH2/RASA3/TNIK/SASH1/FN1/ARHGEF12/RHOQ/ARL2BP/GAB1/FBXO8/GBA/GDI1/ANGPT1/GPR37/HIPK2/MDFIC/HMGCR/BIRC2/ICAM1/IL6ST/RHOB/LGALS1/NBR1/MID1/NEDD4/NOX4/PDGFRB/TMBIM4/SHC3/USP47/TMEM100/PRKCA/PRKD1/PBK/ERBB2IP/MAPK10/PRNP/C8orf4/SMYD2/RHOJ/PLEKHG1/SIPA1L2/PREX1/PTPRA/P…	105	704	0.149148	0.0865141	1.72397
cluster.D	GO:0050767	regulation of neurogenesis	53/704	577/17396	2.23551e-08	1.80045e-06	1.42095e-06	GDF11/YAP1/CHRNB2/COL3A1/CSF1/IGSF5/DAB1/DMD/EPHA3/AKT1/EYA1/EZH2/ZHX2/SIRT2/TNIK/FN1/DICER1/PLXNB2/GDI1/GLI3/IL6ST/LGALS1/MEF2C/ZFHX3/NEDD4/NEU1/POU3F2/PRKD1/PREX1/ISLR2/ZSWIM6/ADGRB3/PTPRD/PTPRZ1/CX3CL1/SDC2/SOX9/ZEB1/TIMP2/WNT5A/METRN/IRX3/HOOK3/SSH2/NCOA1/NRP1/FRMD7/SEMA5A/FEZ1/RAPGEF2/RIMS2/ULK2/MAGI2	53	704	0.0752841	0.0331685	2.26974
cluster.D	GO:0048667	cell morphogenesis involved in neuron differentiation	65/704	779/17396	2.36027e-08	1.87212e-06	1.47752e-06	SEMA3C/DPYSL4/CHRNB2/AGAP2/COL3A1/COL5A2/COL6A3/CTNND2/DAB1/DUSP6/EFNB3/EGFR/EPHA3/EXT1/RASA3/TNIK/FN1/ARHGEF12/RBFOX2/PLXNB2/SLITRK5/GDI1/GFRA1/GLI3/ANGPT1/EPHA6/RGMB/RHOB/ABLIM1/MATN2/MEF2C/MMP2/NEDD4/NFIB/PDGFRB/SHC3/ATP7A/POU3F2/PRNP/TENM2/ISLR2/ADGRB3/PTPRA/PTPRD/PTPRM/PTPRZ1/RB1/SDC2/BMPR1B/SOS2/TRIO/ISPD/VAV2/WNT5A/METRN/TCTN1/CAMK2D/SSH2/NRP1/KALRN/SEMA5A/DCLK1/FEZ1/RAPGEF2/ULK2	65	704	0.0923295	0.0447804	2.06183
cluster.D	GO:0050896	response to stimulus	386/704	7782/17396	2.63299e-08	2.05727e-06	1.62364e-06	AKT3/ZBTB33/ABCC9/WASF2/CDK2/CDK6/GDF11/SPRY1/SPRY2/CDKN1B/RRAGB/DLC1/YAP1/SEMA3C/ARL6IP5/DPYSL4/POSTN/CETN2/NEK6/OS9/MLLT11/RAB32/CHKA/VPS45/GABARAPL2/CHRNB2/C1QTNF3/ATG4A/AGAP2/CANT1/COL3A1/COL5A2/ANKRD54/COL6A3/RFTN2/KLF6/HAPLN1/ASB8/ASB12/FGFBP3/CSF1/TOM1L2/RTN4RL1/CST3/CTNND2/GLIPR2/CYP1B1/AMOTL1/CYP51A1/DAB1/DAB2/GRASP/DCN/AES/DCLK2/ASXL1/DMD/RCAN1/DUSP4/DUSP6/S1PR1/EDNRA/EFNB3/EGFR/AHR/ELF…	386	704	0.548295	0.447344	1.22567
cluster.D	GO:0007507	heart development	45/704	454/17396	2.88571e-08	2.22157e-06	1.75331e-06	DLC1/YAP1/SEMA3C/COL3A1/VCAN/ASXL1/DUSP6/S1PR1/EDNRA/EYA1/FABP3/TCF25/DICER1/ZFPM2/GAB1/NPHP3/GLI3/GNA11/MEF2C/NEDD4/NOX4/PDGFRB/EGLN1/PBRM1/TMEM100/SMYD2/ZMIZ1/RXRB/STRA6/SOX9/SPARC/STK3/TBX2/TGFBR1/TGFBR2/TGFBR3/TWIST1/WNT5A/CAMK2D/AXIN2/FZD1/CASP8/DCHS1/NRP1/MYOCD	45	704	0.0639205	0.026098	2.44925
cluster.D	GO:0019538	protein metabolic process	271/704	5069/17396	3.31662e-08	2.51631e-06	1.98593e-06	AKT3/GNE/CDK2/CDK6/GDF11/DCAF7/SPRY1/SPRY2/CDKN1B/DLC1/ARL6IP5/CETN2/NEK6/MAN1A2/OS9/MED8/FKBP9/GABARAPL2/GALNT13/ATG4A/MRPL53/AGAP2/CANT1/COL3A1/ANKRD54/COL6A3/ASB8/NEK7/ASB12/HECTD2/CSF1/B3GLCT/VCAN/CST3/CTSO/GLIPR2/DAB1/DAB2/DCN/DCLK2/ASXL1/DHPS/DMD/DUSP4/DUSP6/EGFR/ALG14/A2M/SPRED2/EPHA3/AKT1/EXT1/EYA1/EZH2/SAMD9L/KDM1B/FER/RASA3/PHLDA1/PPM1E/MSRB2/ATF6/SIRT2/PDZRN3/TNIK/SWAP70/SIK2/TRIM2/SAS…	271	704	0.384943	0.291389	1.32106
cluster.D	GO:0048812	neuron projection morphogenesis	66/704	805/17396	3.58841e-08	2.68362e-06	2.11797e-06	SEMA3C/DPYSL4/CHRNB2/AGAP2/COL3A1/COL5A2/COL6A3/CTNND2/DAB1/DUSP6/EFNB3/EGFR/EPHA3/EXT1/RASA3/TNIK/FN1/ARHGEF12/DICER1/RBFOX2/PLXNB2/SLITRK5/GDI1/GFRA1/GLI3/ANGPT1/EPHA6/RGMB/RHOB/ABLIM1/MATN2/MMP2/NEDD4/NFIB/PDGFRB/SHC3/ATP7A/POU3F2/PRNP/TENM2/ISLR2/ZSWIM6/ADGRB3/PTPRA/PTPRD/PTPRM/PTPRZ1/SDC2/BMPR1B/SOS2/TRIO/ISPD/VAV2/WNT5A/METRN/TCTN1/CAMK2D/SSH2/NRP1/KALRN/SEMA5A/DCLK1/FEZ1/RAPGEF2/RIMS2/ULK2	66	704	0.09375	0.046275	2.02593
cluster.D	GO:0031344	regulation of cell projection organization	44/704	443/17396	3.88505e-08	2.86454e-06	2.26076e-06	WASF2/CHRNB2/DAB1/DMD/EPHA3/AKT1/EZH2/FER/TNIK/FN1/RHOQ/PLXNB2/GDI1/SH3YL1/ICAM1/ARPIN/LGALS1/MEF2C/NEDD4/NEU1/ODF2/ENPP2/PLD1/POU3F2/PRKD1/TENM2/PREX1/ISLR2/ADGRB3/PTPRD/SDC2/TGFBR1/WNT5A/METRN/ARHGAP24/SSH2/NRP1/FRMD7/SEMA5A/FEZ1/RAPGEF2/RIMS2/ULK2/MAGI2	44	704	0.0625	0.0254656	2.45429
cluster.D	GO:0070848	response to growth factor	69/704	864/17396	4.83295e-08	3.51396e-06	2.7733e-06	SPRY1/SPRY2/CDKN1B/COL3A1/FGFBP3/DAB2/DMD/DUSP4/DUSP6/EGFR/AKT1/FER/RASA3/SIRT2/PEG10/ZNF423/ARHGEF12/LEMD3/GAB1/SOSTDC1/WWTR1/ANGPT1/RGMB/GRB10/HIPK2/APAF1/LUM/MEF2C/MEIS2/ZFHX3/NEDD4/NFKB1/NOX4/PDGFRB/PIK3R1/SHC3/TMEM100/PRKACA/PRKCA/PRKD1/TWSG1/PTPRA/BMPR1B/SNCA/SOS2/SOX9/SPARC/ZEB1/TFAP2B/TGFB1I1/TGFBR1/TGFBR2/TGFBR3/TRIO/TWIST1/VAV2/WNT5A/CAMK2D/FZD1/CBL/ADAM9/NRP1/KALRN/MYOCD/MAGED1/FEZ1/RA…	69	704	0.0980114	0.0496666	1.97339
cluster.D	GO:0030182	neuron differentiation	97/704	1384/17396	5.68678e-08	4.07812e-06	3.21855e-06	GDF11/SEMA3C/DPYSL4/CHRNB2/AGAP2/COL3A1/COL5A2/COL6A3/RTN4RL1/CTNND2/DAB1/DMD/DUSP6/S1PR1/EFNB3/EGFR/EPHA3/AKT1/EXT1/EYA1/EZH2/RASA3/PHLDA1/ZHX2/TNIK/FN1/ARHGEF12/DICER1/RBFOX2/PLXNB2/SLITRK5/GDI1/GFRA1/GLI3/ANGPT1/EPHA6/RGMB/HIPK2/RHOB/LGALS1/ABLIM1/MATN2/MEF2C/MMP2/ZFHX3/NEDD4/NEU1/NFIB/PBX3/NGRN/PDGFRB/SHC3/ATP7A/POU3F2/PRKD1/PRNP/TENM2/PREX1/ISLR2/ZSWIM6/ADGRB3/PTPRA/PTPRD/PTPRM/PTPRZ1/RB1/SD…	97	704	0.137784	0.0795585	1.73186
cluster.D	GO:0007154	cell communication	308/704	5960/17396	6.22835e-08	4.38106e-06	3.45763e-06	AKT3/ZBTB33/ABCC9/WASF2/CDK2/CDK6/GDF11/SPRY1/SPRY2/CDKN1B/RRAGB/DLC1/YAP1/ARL6IP5/POSTN/NEK6/MLLT11/RAB32/CHKA/GABARAPL2/CHRNB2/C1QTNF3/ATG4A/AGAP2/CANT1/COL3A1/ANKRD54/RFTN2/HAPLN1/ASB8/ASB12/FGFBP3/CSF1/TOM1L2/CTNND2/GLIPR2/CYP1B1/AMOTL1/DAB1/DAB2/GRASP/AES/DCLK2/ASXL1/DMD/RCAN1/DUSP4/DUSP6/S1PR1/EDNRA/EFNB3/EGFR/AHR/ELF1/A2M/ELK3/SPRED2/EPHA3/AKT1/EXT1/EYA1/EZH2/FER/RASA3/RHOBTB3/ALDOB/ATF6/S…	308	704	0.4375	0.342607	1.27697
cluster.D	GO:0070887	cellular response to chemical stimulus	155/704	2551/17396	6.27659e-08	4.38106e-06	3.45763e-06	CDK2/SPRY1/SPRY2/CDKN1B/RRAGB/YAP1/ARL6IP5/COL3A1/COL5A2/KLF6/FGFBP3/CSF1/CST3/CYP1B1/CYP51A1/DAB2/DMD/DUSP4/DUSP6/EGFR/AHR/EPHA3/AKT1/EZH2/FASN/CPNE2/FER/RASA3/PPM1E/ALDOB/ATF6/SIRT2/SWAP70/PEG10/ZNF423/LPIN1/SIK2/SASH1/ARHGEF12/DICER1/RHOQ/LEMD3/IFIT5/GAB1/ABTB2/SOSTDC1/WWTR1/GBA/GNG4/ANGPT1/RGMB/GPR37/GRB10/HIPK2/NR3C1/GSS/GSTA4/GSTM2/GSTM3/POMT2/HMGCR/HMGCS1/APAF1/BIRC2/ICAM1/IL6ST/KCNH1/RHOB…	155	704	0.22017	0.146643	1.50141
cluster.D	GO:0035239	tube morphogenesis	38/704	361/17396	7.43629e-08	5.12224e-06	4.04258e-06	SPRY1/SPRY2/DLC1/YAP1/CSF1/EDNRA/EGFR/EYA1/DICER1/PLXNB2/SOSTDC1/NPHP3/GLI3/NR3C1/APAF1/MEF2C/NFIB/KIF26B/PRKACA/STRA6/SOX9/STK3/TBX2/ZEB1/TGFBR2/TULP3/TWIST1/WNT5A/IRX3/IRX1/TCTN1/FZD1/CASP8/DCHS1/NRP1/SEMA5A/MAGED1/MTSS1	38	704	0.0539773	0.0207519	2.60108
cluster.D	GO:0043170	macromolecule metabolic process	404/704	8302/17396	9.83808e-08	6.68862e-06	5.27881e-06	AKT3/ZBTB33/GNE/YAF2/CDK2/CDK6/GDF11/DCAF7/SPRY1/SPRY2/CDKN1B/RRAGB/DLC1/YAP1/ARL6IP5/TRAPPC2B/CETN2/NEK6/MAN1A2/SRSF8/OS9/MLLT11/CHD3/BAZ1A/ERI2/MED8/FKBP9/GABARAPL2/GALNT13/C1QTNF3/ZNF618/ATG4A/MRPL53/AGAP2/CANT1/COL3A1/COL5A2/ANKRD54/COL6A3/COL12A1/KLF6/LSM11/ASB8/NEK7/ASB12/HECTD2/CSF1/B3GLCT/VCAN/CST3/ZNF362/CTNND2/PUS10/CTSO/GLIPR2/ZNF827/CYP1B1/C7orf60/DAB1/DAB2/ZFP1/DCN/AES/DCLK2/ASXL1/DH…	404	704	0.573864	0.477236	1.20247
cluster.D	GO:0060284	regulation of cell development	61/704	741/17396	1.05664e-07	7.09165e-06	5.59689e-06	GDF11/YAP1/CHRNB2/COL3A1/CSF1/IGSF5/GLIPR2/DAB1/DAB2/DMD/EPHA3/AKT1/EYA1/EZH2/ZHX2/SIRT2/TNIK/FN1/DICER1/PLXNB2/WWTR1/GDI1/GLI3/IL6ST/LGALS1/MEF2C/ZFHX3/NEDD4/NEU1/POU3F2/PRKD1/PREX1/ISLR2/ZSWIM6/ADGRB3/PTPRD/PTPRZ1/CX3CL1/SDC2/SOX9/ZEB1/TGFB1I1/TGFBR1/TIMP2/TWIST1/WNT5A/METRN/IRX3/AXIN2/HOOK3/SSH2/NCOA1/NRP1/PHLDB2/FRMD7/SEMA5A/FEZ1/RAPGEF2/RIMS2/ULK2/MAGI2	61	704	0.0866477	0.042596	2.03418
cluster.D	GO:0044707	single-multicellular organism process	323/704	6344/17396	1.07267e-07	7.10817e-06	5.60992e-06	WASF2/CDK2/CDK6/GDF11/LRRC17/DCAF7/SPRY1/SPRY2/CDKN1B/DLC1/YAP1/SEMA3C/DPYSL4/POSTN/MAN1A2/VPS45/CHRNB2/C1QTNF3/AGAP2/TTC8/COL3A1/TBC1D20/COL5A2/ANKRD54/COL6A3/COL12A1/KLF6/HAPLN1/FGFBP3/CSF1/VCAN/RTN4RL1/CST3/IGSF5/CTNND2/GLIPR2/CYP1B1/AMOTL1/DAB1/DAB2/DCN/AES/ASXL1/DHCR7/DMD/DRP2/RCAN1/DUSP4/DUSP6/EBF1/S1PR1/EDNRA/EFNB3/EGFR/AHR/ELF1/A2M/ELK3/SPRED2/EPHA3/AKT1/EXT1/EYA1/EZH2/FABP3/ACSL3/SAMD9L/…	323	704	0.458807	0.364682	1.2581
cluster.D	GO:0048585	negative regulation of response to stimulus	88/704	1232/17396	1.10645e-07	7.24036e-06	5.71425e-06	CDK6/SPRY1/SPRY2/DLC1/YAP1/OS9/C1QTNF3/COL3A1/DAB1/DAB2/AES/ASXL1/DUSP4/DUSP6/EGFR/ELF1/A2M/SPRED2/AKT1/EYA1/EZH2/FER/RASA3/SIRT2/PEG10/LEMD3/SOSTDC1/WWTR1/GBA/NPHP3/GLI3/ANGPT1/GPR37/GRB10/HIPK2/NR3C1/HMGCR/ICAM1/IL6ST/MCC/NEDD4/NFKB1/UBE2J1/PLAT/USP47/PRKACA/SCYL2/PRKCA/PBK/ERBB2IP/PRNP/C8orf4/UBQLN4/TWSG1/PTPRD/RB1/CX3CL1/SMPD1/SNCA/SOX9/STK3/TGFB1I1/TGFBR1/TGFBR2/TGFBR3/TIMP2/TNFAIP1/TULP3/TW…	88	704	0.125	0.0708209	1.76502
cluster.D	GO:0030323	respiratory tube development	25/704	187/17396	1.52062e-07	9.82771e-06	7.75625e-06	SPRY1/SPRY2/YAP1/MAN1A2/ASXL1/DHCR7/EYA1/DICER1/ZFPM2/NPHP3/GLI3/GPSM2/LOX/NFIB/ATP7A/STRA6/SOX9/SPARC/TGFBR2/THRA/TULP3/WNT5A/FZD1/STK40/MYOCD	25	704	0.0355114	0.0107496	3.30351
cluster.D	GO:0044700	single organism signaling	296/704	5756/17396	2.48947e-07	1.58932e-05	1.25432e-05	AKT3/ZBTB33/ABCC9/WASF2/CDK2/CDK6/GDF11/SPRY1/SPRY2/CDKN1B/RRAGB/DLC1/YAP1/ARL6IP5/POSTN/NEK6/MLLT11/RAB32/CHKA/CHRNB2/C1QTNF3/AGAP2/CANT1/COL3A1/ANKRD54/RFTN2/ASB8/ASB12/FGFBP3/CSF1/TOM1L2/CTNND2/GLIPR2/CYP1B1/AMOTL1/DAB1/DAB2/GRASP/AES/DCLK2/ASXL1/DMD/RCAN1/DUSP4/DUSP6/S1PR1/EDNRA/EFNB3/EGFR/AHR/ELF1/A2M/ELK3/SPRED2/EPHA3/AKT1/EXT1/EYA1/EZH2/FER/RASA3/RHOBTB3/ATF6/SIRT2/TNIK/PEG10/ZNF423/RGL1/S…	296	704	0.420455	0.330881	1.27071
cluster.D	GO:0023052	signaling	296/704	5761/17396	2.71837e-07	1.70005e-05	1.34172e-05	AKT3/ZBTB33/ABCC9/WASF2/CDK2/CDK6/GDF11/SPRY1/SPRY2/CDKN1B/RRAGB/DLC1/YAP1/ARL6IP5/POSTN/NEK6/MLLT11/RAB32/CHKA/CHRNB2/C1QTNF3/AGAP2/CANT1/COL3A1/ANKRD54/RFTN2/ASB8/ASB12/FGFBP3/CSF1/TOM1L2/CTNND2/GLIPR2/CYP1B1/AMOTL1/DAB1/DAB2/GRASP/AES/DCLK2/ASXL1/DMD/RCAN1/DUSP4/DUSP6/S1PR1/EDNRA/EFNB3/EGFR/AHR/ELF1/A2M/ELK3/SPRED2/EPHA3/AKT1/EXT1/EYA1/EZH2/FER/RASA3/RHOBTB3/ATF6/SIRT2/TNIK/PEG10/ZNF423/RGL1/S…	296	704	0.420455	0.331168	1.26961
cluster.D	GO:0009968	negative regulation of signal transduction	73/704	977/17396	2.72787e-07	1.70005e-05	1.34172e-05	SPRY1/SPRY2/DLC1/YAP1/C1QTNF3/DAB1/DAB2/AES/ASXL1/DUSP4/DUSP6/EGFR/ELF1/SPRED2/AKT1/EYA1/EZH2/RASA3/PEG10/LEMD3/SOSTDC1/WWTR1/GBA/NPHP3/GLI3/GRB10/HIPK2/NR3C1/HMGCR/ICAM1/IL6ST/MCC/NEDD4/USP47/PRKACA/SCYL2/PRKCA/PBK/ERBB2IP/PRNP/C8orf4/TWSG1/PTPRD/RB1/CX3CL1/SMPD1/SNCA/SOX9/STK3/TGFB1I1/TGFBR1/TGFBR2/TGFBR3/TIMP2/TNFAIP1/TULP3/TWIST1/WNT5A/AXIN2/FZD1/ARHGAP24/CASP8/UBASH3B/RGS20/CBL/NRP1/CFLAR/IE…	73	704	0.103693	0.0561623	1.84631
cluster.D	GO:0060562	epithelial tube morphogenesis	34/704	321/17396	3.12961e-07	1.91429e-05	1.5108e-05	SPRY1/SPRY2/DLC1/YAP1/CSF1/EDNRA/EYA1/DICER1/PLXNB2/SOSTDC1/NPHP3/GLI3/NR3C1/APAF1/MEF2C/KIF26B/PRKACA/SOX9/STK3/TBX2/TGFBR2/TULP3/TWIST1/WNT5A/IRX3/IRX1/TCTN1/FZD1/CASP8/DCHS1/NRP1/SEMA5A/MAGED1/MTSS1	34	704	0.0482955	0.0184525	2.61728
cluster.D	GO:0051130	positive regulation of cellular component organization	74/704	999/17396	3.14478e-07	1.91429e-05	1.5108e-05	WASF2/CDKN1B/CFL2/MLLT11/GLIPR2/DAB2/DMD/AHR/EPHA3/AKT1/EZH2/ACSL3/FER/PPM1E/SIRT2/SWAP70/ADGRL3/FN1/RHOQ/PLXNB2/WWTR1/SLITRK5/AUTS2/SRPX2/ANGPT1/ICAM1/ARPIN/NEU1/NOX4/VPS28/PDGFRB/ENPP2/PIK3R1/PAF1/MARCH5/KIRREL/SCYL2/VPS11/PRKD1/CEMIP/TENM2/PREX1/FNIP2/ISLR2/ADGRB3/PTPRD/PTX3/RB1/SNCA/SOX9/TGFB1I1/TGFBR1/TWIST1/WNT5A/METRN/VPS37B/DDHD1/AXIN2/PIP4K2B/CASP8/CBL/ADAM9/NRP1/PHLDB2/FRMD7/SEMA5A/BMF/…	74	704	0.105114	0.057427	1.83039
cluster.D	GO:0051093	negative regulation of developmental process	58/704	713/17396	3.28464e-07	1.97645e-05	1.55986e-05	CDK6/GDF11/LRRC17/CDKN1B/YAP1/COL3A1/COL5A2/CST3/DAB1/ASXL1/EZH2/ZHX2/SIRT2/DICER1/ZFPM2/SOSTDC1/WWTR1/GDI1/NPHP3/GLI3/ARPIN/INSIG1/LGALS1/NBR1/MEIS2/ZFHX3/NFIB/PIK3R1/PAF1/MARCH5/PRKACA/TWSG1/ADGRB3/PTPRM/SOX9/SPARC/STK3/TBX2/ZEB1/TGFB1I1/TGFBR1/TGFBR2/TULP3/TWIST1/WNT5A/IRX3/AXIN2/HOOK3/UBASH3B/INPP4B/NRP1/CFLAR/PHLDB2/SEMA5A/MYOCD/CTR9/RAPGEF2/ULK2	58	704	0.0823864	0.0409864	2.01009
cluster.D	GO:0051128	regulation of cellular component organization	123/704	1956/17396	3.45172e-07	2.05338e-05	1.62057e-05	WASF2/CDKN1B/DLC1/CFL2/NEK6/MLLT11/CHRNB2/TOM1L2/CST3/GLIPR2/DAB1/DAB2/DMD/S1PR1/AHR/EPHA3/AKT1/EZH2/ACSL3/FER/PPM1E/SIRT2/TNIK/SWAP70/ADGRL3/FN1/RHOQ/LEMD3/PLXNB2/WWTR1/SLITRK5/AUTS2/GDI1/SH3YL1/SRPX2/GNG4/ANGPT1/TMOD3/APAF1/BIRC2/ICAM1/IGFBPL1/ARPIN/SKA2/INSIG1/LGALS1/MEF2C/MID1/NEDD4/NEU1/ODF2/NOX4/VPS28/PDGFRB/CHMP3/ENPP2/PIK3R1/PLD1/POU3F2/PAF1/MARCH5/USP47/KIRREL/ASAP3/PRKACA/SCYL2/VPS11/HD…	123	704	0.174716	0.11244	1.55386
cluster.D	GO:0009887	organ morphogenesis	68/704	893/17396	3.62606e-07	2.13286e-05	1.6833e-05	GDF11/SPRY1/SPRY2/DLC1/YAP1/SEMA3C/COL3A1/TBC1D20/COL5A2/CSF1/DCN/AES/ASXL1/S1PR1/EGFR/EYA1/DICER1/ZFPM2/SOSTDC1/GAMT/WWTR1/PVRL3/GBA/NPHP3/GLI3/HIPK2/NR3C1/INPPL1/INSIG1/ABLIM1/MEF2C/MMP2/NEDD4/NFIB/PDGFRB/EGLN1/KIF26B/SOBP/TMEM100/TWSG1/ZMIZ1/PTPRM/STRA6/BMPR1B/SOX9/TBX2/ZEB1/TFAP2B/TGFBR1/TGFBR2/TGFBR3/THRA/ACTG2/TULP3/TWIST1/WNT5A/ZIC1/IRX3/IRX1/CALB1/AXIN2/FZD1/STK40/ARID5B/DCHS1/NRP1/MAGED1…	68	704	0.0965909	0.0513336	1.88163
cluster.D	GO:0044710	single-organism metabolic process	265/704	5059/17396	3.70191e-07	2.15328e-05	1.69942e-05	GNE/CDK2/GDF11/SPRY1/SPRY2/RRAGB/ARL6IP5/CETN2/NEK6/MAN1A2/OS9/CHKA/GABARAPL2/GALNT13/C1QTNF3/ATG4A/MRPL53/COL3A1/COL5A2/COL6A3/COL12A1/CRAT/HAPLN1/B3GLCT/VCAN/CST3/GLIPR2/CYP1B1/CYP51A1/DCN/MMAA/ASXL1/DHCR7/DHPS/DUSP4/DUSP6/EDNRA/EGFR/ALG14/A2M/SPRED2/PRIMPOL/AKT1/ESD/EXT1/EYA1/EZH2/FABP3/ACSL3/FASN/KDM1B/FDPS/RASA3/ALDOB/MSRB2/SIRT2/TNIK/SWAP70/LPIN1/RGL1/SASH1/FN1/DICER1/RHOQ/NNT/DDAH2/ARL2BP/…	265	704	0.37642	0.290814	1.29437
cluster.D	GO:0030324	lung development	24/704	183/17396	3.85457e-07	2.21744e-05	1.75005e-05	SPRY1/SPRY2/YAP1/MAN1A2/ASXL1/DHCR7/EYA1/DICER1/ZFPM2/NPHP3/GLI3/GPSM2/LOX/NFIB/ATP7A/STRA6/SOX9/SPARC/TGFBR2/THRA/WNT5A/FZD1/STK40/MYOCD	24	704	0.0340909	0.0105197	3.24069
cluster.D	GO:0071363	cellular response to growth factor stimulus	65/704	842/17396	4.12404e-07	2.34667e-05	1.85204e-05	SPRY1/SPRY2/CDKN1B/COL3A1/FGFBP3/DAB2/DMD/DUSP4/DUSP6/EGFR/AKT1/RASA3/SIRT2/PEG10/ZNF423/ARHGEF12/LEMD3/GAB1/SOSTDC1/WWTR1/ANGPT1/RGMB/GRB10/HIPK2/APAF1/MEF2C/NEDD4/NFKB1/NOX4/PDGFRB/PIK3R1/SHC3/TMEM100/PRKACA/PRKCA/PRKD1/TWSG1/PTPRA/BMPR1B/SNCA/SOS2/SOX9/SPARC/ZEB1/TFAP2B/TGFB1I1/TGFBR1/TGFBR2/TGFBR3/TRIO/TWIST1/VAV2/WNT5A/CAMK2D/FZD1/CBL/ADAM9/NRP1/KALRN/MYOCD/MAGED1/FEZ1/RAPGEF2/ARHGEF17/MAGI2	65	704	0.0923295	0.0484019	1.90756
cluster.D	GO:0048666	neuron development	81/704	1139/17396	4.48345e-07	2.52375e-05	1.9918e-05	SEMA3C/DPYSL4/CHRNB2/AGAP2/COL3A1/COL5A2/COL6A3/RTN4RL1/CTNND2/DAB1/DMD/DUSP6/EFNB3/EGFR/EPHA3/AKT1/EXT1/EZH2/RASA3/TNIK/FN1/ARHGEF12/DICER1/RBFOX2/PLXNB2/SLITRK5/GDI1/GFRA1/GLI3/ANGPT1/EPHA6/RGMB/RHOB/LGALS1/ABLIM1/MATN2/MEF2C/MMP2/NEDD4/NEU1/NFIB/PBX3/PDGFRB/SHC3/ATP7A/POU3F2/PRKD1/PRNP/TENM2/PREX1/ISLR2/ZSWIM6/ADGRB3/PTPRA/PTPRD/PTPRM/PTPRZ1/RB1/SDC2/BMPR1B/SOS2/TRIO/ISPD/VAV2/WNT5A/METRN/TCTN…	81	704	0.115057	0.0654748	1.75727
cluster.D	GO:0060541	respiratory system development	26/704	212/17396	4.82217e-07	2.64541e-05	2.08782e-05	SPRY1/SPRY2/YAP1/MAN1A2/ASXL1/DHCR7/EYA1/DICER1/ZFPM2/NPHP3/GLI3/GPSM2/LOX/NFIB/ATP7A/STRA6/SOX9/SPARC/TGFBR2/THRA/TULP3/WNT5A/FZD1/STK40/DISP1/MYOCD	26	704	0.0369318	0.0121867	3.0305
cluster.D	GO:0007167	enzyme linked receptor protein signaling pathway	83/704	1179/17396	4.84194e-07	2.64541e-05	2.08782e-05	WASF2/GDF11/SPRY1/SPRY2/CDKN1B/RRAGB/COL3A1/FGFBP3/CSF1/DAB2/DUSP4/DUSP6/EFNB3/EGFR/EPHA3/AKT1/FER/RASA3/SIRT2/PEG10/ZNF423/SIK2/ARHGEF12/RHOQ/LEMD3/GAB1/SOSTDC1/WWTR1/GFRA1/ANGPT1/EPHA6/RGMB/GRB10/HIPK2/IL6ST/MEF2C/MMP2/NEDD4/NFKB1/PDGFRB/PIK3R1/PLAT/SHC3/TMEM100/PRKACA/PRKCA/PRKD1/ERBB2IP/TWSG1/PTPRA/PTPRD/SDC2/ELMO2/BMPR1B/SNCA/SOS2/SOX9/ZEB1/TFAP2B/TGFB1I1/TGFBR1/TGFBR2/TGFBR3/TRIO/VAV2/WNT5A…	83	704	0.117898	0.0677742	1.73957
cluster.D	GO:0045664	regulation of neuron differentiation	43/704	468/17396	4.87809e-07	2.64541e-05	2.08782e-05	GDF11/CHRNB2/DAB1/DMD/EPHA3/AKT1/EYA1/EZH2/ZHX2/TNIK/FN1/DICER1/PLXNB2/GDI1/GLI3/LGALS1/MEF2C/ZFHX3/NEDD4/NEU1/POU3F2/PRKD1/PREX1/ISLR2/ADGRB3/PTPRD/SDC2/SOX9/ZEB1/TIMP2/WNT5A/METRN/IRX3/SSH2/NCOA1/NRP1/FRMD7/SEMA5A/FEZ1/RAPGEF2/RIMS2/ULK2/MAGI2	43	704	0.0610795	0.0269027	2.27038
cluster.D	GO:0009100	glycoprotein metabolic process	40/704	420/17396	4.90172e-07	2.64541e-05	2.08782e-05	GNE/MAN1A2/GALNT13/CANT1/B3GLCT/VCAN/CST3/DCN/ALG14/EXT1/PHLDA1/SIRT2/BACE2/B4GALNT1/DPY19L4/POMT2/MVD/NEU1/CHST15/UBE2J1/ATP7A/PARP16/CSGALNACT2/ADAMTS9/PTX3/BGN/SDC2/ST3GAL3/ST8SIA1/BMPR1B/SOAT1/GXYLT2/ISPD/MANEA/ALG9/EDEM3/B3GNT5/B3GALT2/CHST3/SDC3	40	704	0.0568182	0.0241435	2.35335
cluster.D	GO:0040011	locomotion	108/704	1669/17396	5.29705e-07	2.8296e-05	2.23318e-05	WASF2/CDK6/DLC1/SEMA3C/DPYSL4/AGAP2/COL3A1/COL5A2/COL6A3/CSF1/VCAN/GLIPR2/CYP1B1/AMOTL1/DAB1/DAB2/DUSP6/S1PR1/EFNB3/EGFR/EPHA3/AKT1/EXT1/FER/RASA3/SWAP70/ADGRL3/SASH1/FN1/ARHGEF12/RBFOX2/LEMD3/PLXNB2/GAB1/GFRA1/SRPX2/GLI3/ANGPT1/EPHA6/RGMB/GPR37/ICAM1/ARPIN/SVBP/RHOB/LAMA4/LGALS1/ABLIM1/MATN2/MCC/MEF2C/MMP2/NEDD4/NFIB/NOX4/PDE4B/PDGFRB/ENPP2/PIK3R1/PLAT/SHC3/PLD1/POU3F2/ASAP3/PRKCA/PRKD1/PRNP/CD2…	108	704	0.153409	0.0959416	1.59898
cluster.D	GO:0006796	phosphate-containing compound metabolic process	164/704	2831/17396	5.44574e-07	2.87964e-05	2.27268e-05	AKT3/GNE/CDK2/CDK6/GDF11/SPRY1/SPRY2/CDKN1B/DLC1/ARL6IP5/NEK6/CHKA/ANKRD54/NEK7/CSF1/GLIPR2/DAB1/DAB2/DCLK2/DMD/DUSP4/DUSP6/EDNRA/EGFR/SPRED2/EPHA3/AKT1/EYA1/EZH2/FABP3/ACSL3/FDPS/KCTD20/FER/RASA3/PPM1E/ALDOB/SIRT2/TNIK/SWAP70/LPIN1/SIK2/SASH1/FN1/RHOQ/NNT/ARL2BP/PLXNB2/GAB1/WWTR1/GBA/SH3YL1/SRPX2/ANGPT1/EPHA6/GPR37/GRB10/HIPK2/GUCY1A2/MDFIC/HMGCR/ICAM1/IDI1/IL6ST/INPPL1/KCNH1/NBR1/MEF2C/MID1/MVD…	164	704	0.232955	0.162739	1.43146
cluster.D	GO:0048519	negative regulation of biological process	225/704	4172/17396	5.63393e-07	2.94936e-05	2.3277e-05	ZBTB33/YAF2/WASF2/CDK2/CDK6/GDF11/LRRC17/SPRY1/SPRY2/CDKN1B/RRAGB/DLC1/YAP1/ARL6IP5/OS9/GABARAPL2/CHRNB2/C1QTNF3/AGAP2/COL3A1/COL5A2/COL6A3/TOM1L2/CST3/CYP1B1/DAB1/DAB2/AES/ASXL1/DMD/DUSP4/DUSP6/S1PR1/EDNRA/EGFR/AHR/ELF1/A2M/ELK3/SPRED2/AKT1/EYA1/EZH2/FABP3/FER/RASA3/PPM1E/ZHX2/SIRT2/TCF25/PDS5B/SWAP70/PEG10/ZNF423/FN1/DICER1/ZFPM2/RHOQ/RBFOX2/DDAH2/LEMD3/BACE2/SOSTDC1/WWTR1/GBA/GDI1/NPHP3/GLI3/G…	225	704	0.319602	0.239825	1.33265
cluster.D	GO:0006793	phosphorus metabolic process	166/704	2876/17396	5.71711e-07	2.96328e-05	2.33868e-05	AKT3/GNE/CDK2/CDK6/GDF11/SPRY1/SPRY2/CDKN1B/DLC1/ARL6IP5/NEK6/CHKA/ANKRD54/NEK7/CSF1/GLIPR2/DAB1/DAB2/DCLK2/DMD/DUSP4/DUSP6/EDNRA/EGFR/SPRED2/EPHA3/AKT1/EYA1/EZH2/FABP3/ACSL3/FASN/FDPS/KCTD20/FER/RASA3/PPM1E/ALDOB/SIRT2/TNIK/SWAP70/LPIN1/SIK2/SASH1/FN1/RHOQ/NNT/ARL2BP/PLXNB2/GAB1/WWTR1/GBA/SH3YL1/SRPX2/ANGPT1/EPHA6/GPR37/GRB10/HIPK2/GUCY1A2/MDFIC/HMGCR/ICAM1/IDI1/IL6ST/INPPL1/KCNH1/NBR1/MEF2C/MID…	166	704	0.235795	0.165325	1.42625
cluster.D	GO:0060255	regulation of macromolecule metabolic process	276/704	5339/17396	5.86804e-07	3.01168e-05	2.37689e-05	ZBTB33/YAF2/CDK2/CDK6/GDF11/SPRY1/SPRY2/CDKN1B/DLC1/YAP1/ARL6IP5/NEK6/OS9/MLLT11/CHD3/BAZ1A/MED8/GABARAPL2/C1QTNF3/ZNF618/AGAP2/ANKRD54/COL6A3/KLF6/CSF1/CST3/ZNF362/CTNND2/GLIPR2/ZNF827/CYP1B1/DAB1/DAB2/ZFP1/AES/ASXL1/DMD/DXO/RCAN1/DUSP4/DUSP6/EBF1/S1PR1/EGFR/AHR/ELF1/A2M/ELF4/ELK3/SPRED2/AKT1/EYA1/EZH2/SAMD9L/KDM1B/FER/RASA3/PPM1E/ZHX2/MSRB2/ATF6/SIRT2/TCF25/TNIK/SWAP70/ZNF423/LPIN1/SASH1/FN1/DI…	276	704	0.392045	0.30691	1.2774
cluster.D	GO:0032501	multicellular organismal process	328/704	6566/17396	6.20831e-07	3.12912e-05	2.46957e-05	WASF2/CDK2/CDK6/GDF11/LRRC17/DCAF7/SPRY1/SPRY2/CDKN1B/DLC1/YAP1/SEMA3C/DPYSL4/POSTN/CETN2/MAN1A2/VPS45/CHRNB2/C1QTNF3/AGAP2/TTC8/COL3A1/SPATA25/TBC1D20/COL5A2/ANKRD54/COL6A3/COL12A1/KLF6/HAPLN1/FGFBP3/CSF1/VCAN/RTN4RL1/CST3/IGSF5/CTNND2/GLIPR2/CYP1B1/AMOTL1/DAB1/DAB2/DCN/AES/ASXL1/DHCR7/DMD/DRP2/RCAN1/DUSP4/DUSP6/EBF1/S1PR1/EDNRA/EFNB3/EGFR/AHR/ELF1/A2M/ELK3/SPRED2/EPHA3/AKT1/EXT1/EYA1/EZH2/FABP3…	328	704	0.465909	0.377443	1.23438
cluster.D	GO:0044267	cellular protein metabolic process	240/704	4516/17396	6.2164e-07	3.12912e-05	2.46957e-05	AKT3/GNE/CDK2/CDK6/GDF11/DCAF7/SPRY1/SPRY2/CDKN1B/DLC1/ARL6IP5/CETN2/NEK6/MAN1A2/OS9/MED8/FKBP9/GABARAPL2/GALNT13/ATG4A/MRPL53/COL3A1/ANKRD54/COL6A3/ASB8/NEK7/ASB12/HECTD2/CSF1/B3GLCT/CST3/CTSO/GLIPR2/DAB1/DAB2/DCN/DCLK2/ASXL1/DHPS/DMD/DUSP4/DUSP6/EGFR/ALG14/A2M/SPRED2/EPHA3/AKT1/EXT1/EYA1/EZH2/KDM1B/FER/RASA3/PPM1E/MSRB2/ATF6/SIRT2/PDZRN3/TNIK/SWAP70/SIK2/TRIM2/SASH1/FN1/ARL2BP/PLXNB2/GAB1/TTLL1…	240	704	0.340909	0.2596	1.31321
cluster.D	GO:0051336	regulation of hydrolase activity	82/704	1169/17396	6.61679e-07	3.29894e-05	2.6036e-05	SPRY1/SPRY2/CDKN1B/DLC1/ARL6IP5/RCBTB2/GABARAPL2/AGAP2/TBC1D20/COL6A3/CST3/S1PR1/EDNRA/EGFR/A2M/DENND6A/EPHA3/AKT1/EZH2/RASA3/ALDOB/RGL1/DOCK9/FN1/ARHGEF12/PLXNB2/FBXO8/GDI1/DENND2A/APAF1/BIRC2/ICAM1/MEF2C/PDGFRB/SERPINB6/ZFYVE1/EGLN1/PARP16/USP47/GPATCH2/ASAP3/PRKACA/PRKCA/PRKD1/PLEKHG1/SIPA1L2/PREX1/RIC1/ADGRB3/PTX3/RP2/CX3CL1/SNCA/SOS2/TFAP2B/TFPI/TIMP2/TRIO/VAV2/RIN3/CAMK2D/AXIN2/ARHGAP24/CAS…	82	704	0.116477	0.0671994	1.73331
cluster.D	GO:0046165	alcohol biosynthetic process	21/704	150/17396	6.89674e-07	3.40608e-05	2.68815e-05	CHKA/CYP51A1/DHCR7/ACSL3/FDPS/LPIN1/GBA/HMGCR/HMGCS1/IDI1/INSIG1/LSS/MVD/NFKB1/ISYNA1/CHPT1/SC5D/SNCA/SQLE/SPTLC2/LPIN2	21	704	0.0298295	0.00862267	3.45943
cluster.D	GO:0010648	negative regulation of cell communication	78/704	1095/17396	7.00901e-07	3.42918e-05	2.70638e-05	SPRY1/SPRY2/DLC1/YAP1/C1QTNF3/DAB1/DAB2/AES/ASXL1/DUSP4/DUSP6/EGFR/ELF1/SPRED2/AKT1/EYA1/EZH2/RASA3/PEG10/LEMD3/SOSTDC1/WWTR1/GBA/NPHP3/GLI3/GRB10/HIPK2/NR3C1/HMGCR/ICAM1/IL6ST/MCC/NEDD4/USP47/PRKACA/SCYL2/PRKCA/PBK/ERBB2IP/PRNP/C8orf4/UBQLN4/TWSG1/PTPRD/BCHE/RB1/CX3CL1/SMPD1/SNCA/SOX9/STK3/TGFB1I1/TGFBR1/TGFBR2/TGFBR3/TIMP2/TNFAIP1/TULP3/TWIST1/WNT5A/AXIN2/FZD1/ARHGAP24/CASP8/UBASH3B/RGS20/CBL/N…	78	704	0.110795	0.0629455	1.76018
cluster.D	GO:0044087	regulation of cellular component biogenesis	53/704	645/17396	7.92537e-07	3.8416e-05	3.03188e-05	WASF2/CDKN1B/DLC1/CHRNB2/S1PR1/AHR/EPHA3/FER/PPM1E/SIRT2/SWAP70/ADGRL3/RHOQ/SLITRK5/SH3YL1/SRPX2/TMOD3/BIRC2/ICAM1/ARPIN/INSIG1/MEF2C/ODF2/NOX4/PIK3R1/PLD1/KIRREL/ASAP3/PRKACA/PRKCA/VPS11/TENM2/PREX1/FNIP2/ADGRB3/RB1/SNCA/SOX9/TGFBR1/THRA/TWIST1/WNT5A/VPS37B/ARHGAP24/PIP4K2B/SSH2/PHLDB2/FRMD7/BMF/FEZ1/RAPGEF2/MTSS1/MAGI2	53	704	0.0752841	0.0370775	2.03045
cluster.D	GO:0007409	axonogenesis	56/704	699/17396	8.58533e-07	4.12332e-05	3.25422e-05	SEMA3C/DPYSL4/CHRNB2/AGAP2/COL3A1/COL5A2/COL6A3/DAB1/DUSP6/EFNB3/EGFR/EPHA3/EXT1/RASA3/FN1/ARHGEF12/PLXNB2/SLITRK5/GDI1/GFRA1/GLI3/ANGPT1/EPHA6/RGMB/RHOB/ABLIM1/MATN2/MMP2/NFIB/PDGFRB/SHC3/POU3F2/PRNP/TENM2/ISLR2/PTPRA/PTPRM/PTPRZ1/SDC2/BMPR1B/SOS2/TRIO/ISPD/VAV2/WNT5A/METRN/TCTN1/CAMK2D/SSH2/NRP1/KALRN/SEMA5A/DCLK1/FEZ1/RAPGEF2/ULK2	56	704	0.0795455	0.0401817	1.97965
cluster.D	GO:0001525	angiogenesis	38/704	398/17396	8.90876e-07	4.23976e-05	3.34611e-05	WASF2/CYP1B1/S1PR1/EDNRA/ELK3/THSD7A/SASH1/FN1/DICER1/LEMD3/SRPX2/ANGPT1/HIPK2/RHOB/MMP2/PDGFRB/ENPP2/ERAP1/EGLN1/TMEM100/PRCP/PRKCA/PRKD1/ADGRB3/PTPRM/CX3CL1/SPARC/TGFBR1/TGFBR2/TWIST1/VAV2/WNT5A/VEZF1/APOLD1/ARHGAP24/CASP8/NRP1/SEMA5A	38	704	0.0539773	0.0228788	2.35927
cluster.D	GO:0010634	positive regulation of epithelial cell migration	16/704	93/17396	9.07997e-07	4.26929e-05	3.36942e-05	GLIPR2/AMOTL1/AKT1/SASH1/SRPX2/ANGPT1/ENPP2/PRKCA/PRKD1/SOX9/SPARC/TGFBR2/WNT5A/ADAM9/NRP1/SEMA5A	16	704	0.0227273	0.00534606	4.25122
cluster.D	GO:0065009	regulation of molecular function	152/704	2598/17396	9.13392e-07	4.26929e-05	3.36942e-05	CDK2/SPRY1/SPRY2/CDKN1B/DLC1/ARL6IP5/RCBTB2/GABARAPL2/AGAP2/TBC1D20/ANKRD54/COL6A3/CSF1/CST3/CYP1B1/DAB1/DAB2/AES/DMD/RCAN1/DUSP4/DUSP6/S1PR1/EDNRA/EGFR/A2M/SPRED2/DENND6A/EPHA3/AKT1/EZH2/FER/RASA3/PPM1E/ALDOB/SIRT2/TNIK/RGL1/SASH1/DOCK9/FN1/ARHGEF12/ARL2BP/PLXNB2/CNIH2/GAB1/WWTR1/FBXO8/GBA/GDI1/DENND2A/ANGPT1/HIPK2/GSTM2/GPSM2/MDFIC/HMGCR/APAF1/PRMT2/BIRC2/ICAM1/MEF2C/MGST2/NEDD4/NFIB/NFKB1/NOX4…	152	704	0.215909	0.149345	1.44571
cluster.D	GO:0006928	movement of cell or subcellular component	113/704	1792/17396	9.99565e-07	4.63073e-05	3.65467e-05	WASF2/CDK6/CDKN1B/DLC1/SEMA3C/DPYSL4/AGAP2/COL3A1/COL5A2/COL6A3/CSF1/VCAN/GLIPR2/CYP1B1/AMOTL1/DAB1/DAB2/DMD/DYNC1I2/DUSP6/S1PR1/EFNB3/EGFR/EPHA3/AKT1/EXT1/FER/RASA3/SWAP70/ADGRL3/SASH1/FN1/ARHGEF12/RBFOX2/LEMD3/PLXNB2/GAB1/TTLL1/GFRA1/AP3M1/NPHP3/SRPX2/GLI3/ANGPT1/EPHA6/RGMB/ICAM1/ARPIN/SVBP/RHOB/LAMA4/ABLIM1/MATN2/MCC/MEF2C/MMP2/MYO1B/NFIB/NOX4/CERCAM/PDE4B/PDGFRB/ENPP2/PIK3R1/PLAT/SHC3/PLD1/PO…	113	704	0.160511	0.103012	1.55818
cluster.D	GO:0060429	epithelium development	75/704	1050/17396	1.05439e-06	4.84185e-05	3.82129e-05	CDK6/GDF11/SPRY1/SPRY2/DLC1/YAP1/SEMA3C/TBC1D20/CSF1/CST3/DAB2/S1PR1/EDNRA/EGFR/AKT1/EYA1/EZH2/DICER1/PLXNB2/GAB1/SOSTDC1/WWTR1/NPHP3/GLI3/GNA11/NR3C1/GSTM3/GPSM2/APAF1/ICAM1/MAF/MEF2C/NFIB/ATP7A/POU3F2/KIF26B/TMEM100/PRKACA/BDH2/ADAMTS9/STRA6/SOX9/STK3/TBX2/ZEB1/TFAP2B/TGFB1I1/TGFBR2/THRA/TULP3/TWIST1/TYMS/WNT5A/VEZF1/IRX3/IRX1/CALB1/TCTN1/APOLD1/AXIN2/FZD1/ARHGAP24/CASP8/TMEM107/DCHS1/ADAM9/NRP…	75	704	0.106534	0.0603587	1.76502
cluster.D	GO:0044260	cellular macromolecule metabolic process	373/704	7690/17396	1.12139e-06	5.10478e-05	4.0288e-05	AKT3/ZBTB33/GNE/YAF2/CDK2/CDK6/GDF11/DCAF7/SPRY1/SPRY2/CDKN1B/RRAGB/DLC1/YAP1/ARL6IP5/TRAPPC2B/CETN2/NEK6/MAN1A2/SRSF8/OS9/MLLT11/CHD3/BAZ1A/ERI2/MED8/FKBP9/GABARAPL2/GALNT13/ZNF618/ATG4A/MRPL53/CANT1/COL3A1/ANKRD54/COL6A3/KLF6/LSM11/ASB8/NEK7/ASB12/HECTD2/CSF1/B3GLCT/VCAN/CST3/ZNF362/CTNND2/PUS10/CTSO/GLIPR2/ZNF827/CYP1B1/C7orf60/DAB1/DAB2/ZFP1/DCN/AES/DCLK2/ASXL1/DHPS/DMD/DXO/RCAN1/DUSP4/DUSP6/…	373	704	0.52983	0.442056	1.19856
cluster.D	GO:0061564	axon development	57/704	725/17396	1.24334e-06	5.61112e-05	4.42842e-05	SEMA3C/DPYSL4/CHRNB2/AGAP2/COL3A1/COL5A2/COL6A3/RTN4RL1/DAB1/DUSP6/EFNB3/EGFR/EPHA3/EXT1/RASA3/FN1/ARHGEF12/PLXNB2/SLITRK5/GDI1/GFRA1/GLI3/ANGPT1/EPHA6/RGMB/RHOB/ABLIM1/MATN2/MMP2/NFIB/PDGFRB/SHC3/POU3F2/PRNP/TENM2/ISLR2/PTPRA/PTPRM/PTPRZ1/SDC2/BMPR1B/SOS2/TRIO/ISPD/VAV2/WNT5A/METRN/TCTN1/CAMK2D/SSH2/NRP1/KALRN/SEMA5A/DCLK1/FEZ1/RAPGEF2/ULK2	57	704	0.0809659	0.0416762	1.94274
cluster.D	GO:0048863	stem cell differentiation	27/704	238/17396	1.37536e-06	6.13831e-05	4.84449e-05	CDK6/YAP1/SEMA3C/MSI2/GLIPR2/DAB2/EDNRA/A2M/EPHA3/EZH2/DICER1/WWTR1/MEF2C/TMEM100/BCHE/SOX9/TBX2/TGFB1I1/TGFBR1/TGFBR3/TWIST1/WNT5A/AXIN2/FZD1/NRP1/PHLDB2/MYOCD	27	704	0.0383523	0.0136813	2.80326
cluster.D	GO:0060485	mesenchyme development	25/704	210/17396	1.39149e-06	6.13831e-05	4.84449e-05	YAP1/SEMA3C/GLIPR2/DAB2/EDNRA/EPHA3/EZH2/DICER1/ZFPM2/WWTR1/MEF2C/NEDD4/PDGFRB/TMEM100/SOX9/TBX2/TGFB1I1/TGFBR1/TGFBR3/ACTG2/TWIST1/WNT5A/AXIN2/NRP1/PHLDB2	25	704	0.0355114	0.0120717	2.94169
cluster.D	GO:1901617	organic hydroxy compound biosynthetic process	26/704	224/17396	1.39534e-06	6.13831e-05	4.84449e-05	CHKA/CYP51A1/DHCR7/ACSL3/FDPS/LPIN1/GBA/GPR37/HMGCR/HMGCS1/IDI1/INSIG1/LSS/MVD/NFKB1/ISYNA1/ATP7A/CHPT1/SC5D/SNCA/SQLE/WNT5A/SPTLC2/LPIN2/RAPGEF2/ZEB2	26	704	0.0369318	0.0128765	2.86815
cluster.D	GO:0043087	regulation of GTPase activity	44/704	504/17396	1.44076e-06	6.2853e-05	4.9605e-05	SPRY1/SPRY2/DLC1/RCBTB2/AGAP2/TBC1D20/S1PR1/DENND6A/EPHA3/EZH2/RASA3/RGL1/DOCK9/ARHGEF12/PLXNB2/FBXO8/GDI1/DENND2A/ICAM1/ASAP3/PLEKHG1/SIPA1L2/PREX1/RIC1/ADGRB3/RP2/CX3CL1/SOS2/TRIO/VAV2/RIN3/AXIN2/ARHGAP24/RGS20/ASAP2/HERC1/KALRN/STXBP5L/RAPGEF2/ARHGAP32/TBC1D5/GIT2/ARHGEF17/DENND4B	44	704	0.0625	0.0289722	2.15724
cluster.D	GO:0002009	morphogenesis of an epithelium	41/704	456/17396	1.57159e-06	6.79941e-05	5.36624e-05	SPRY1/SPRY2/DLC1/YAP1/SEMA3C/CSF1/EDNRA/EGFR/EYA1/DICER1/PLXNB2/SOSTDC1/NPHP3/GLI3/NR3C1/APAF1/MEF2C/ATP7A/KIF26B/PRKACA/SOX9/STK3/TBX2/TGFB1I1/TGFBR2/TULP3/TWIST1/WNT5A/IRX3/IRX1/TCTN1/FZD1/ARHGAP24/CASP8/DCHS1/NRP1/PHLDB2/SEMA5A/MAGED1/MTSS1/MAGI2	41	704	0.0582386	0.0262129	2.22175
cluster.D	GO:0051056	regulation of small GTPase mediated signal transduction	29/704	269/17396	1.61094e-06	6.88912e-05	5.43705e-05	SPRY1/SPRY2/DLC1/COL3A1/CSF1/A2M/RASA3/ARHGEF12/RHOQ/FBXO8/GDI1/RHOB/RHOJ/PLEKHG1/SIPA1L2/PREX1/SOS2/TIMP2/TNFAIP1/TRIO/VAV2/CAMK2D/ARHGAP24/KALRN/FRMD7/ARHGAP32/ARHGEF17/RHOBTB1/DENND4B	29	704	0.0411932	0.0154633	2.66393
cluster.D	GO:0051094	positive regulation of developmental process	76/704	1081/17396	1.61865e-06	6.88912e-05	5.43705e-05	SPRY1/YAP1/ANKRD54/CSF1/GLIPR2/CYP1B1/DAB1/DAB2/DMD/EPHA3/AKT1/EZH2/SIRT2/ADGRL3/SASH1/FN1/DICER1/ZFPM2/PLXNB2/WWTR1/SLITRK5/SRPX2/GLI3/HIPK2/HMGCR/IL6ST/RHOB/MEF2C/ZFHX3/NEU1/NFKB1/PDGFRB/ENPP2/ERAP1/POU3F2/MARCH5/PPP2R3C/TMEM100/PRKCA/PRKD1/ADAMTS9/PREX1/ISLR2/ADGRB3/PTPRD/RB1/CX3CL1/BMPR1B/SOX9/STK3/TBX2/ZEB1/TGFB1I1/TGFBR2/THRA/TIMP2/TWIST1/WNT5A/METRN/IRX3/DDHD1/AXIN2/CASP8/NCOA1/ADAM9/NRP1/…	76	704	0.107955	0.0621407	1.73726
cluster.D	GO:0009790	embryo development	69/704	953/17396	1.83102e-06	7.73015e-05	6.1008e-05	SPRY2/DLC1/YAP1/SEMA3C/COL5A2/COL12A1/DUSP4/DUSP6/EDNRA/EGFR/AKT1/EXT1/EYA1/FN1/DICER1/ZFPM2/PLXNB2/GAB1/GAMT/NPHP3/GLI3/ANGPT1/HIPK2/APAF1/APBA2/INSIG1/LAMA4/MEF2C/MMP2/PDGFRB/ATP7A/EGLN1/PAF1/SOBP/TMEM100/PRKACA/TWSG1/ZMIZ1/RXRB/STRA6/SOX9/STK3/TBX2/ZEB1/TGFB1I1/TGFBR1/TGFBR2/THRA/TNFAIP1/TULP3/TWIST1/WNT5A/ZIC1/IRX3/IRX1/TCTN1/WLS/AXIN2/FZD1/CASP8/TMEM107/RECK/DISP1/DCHS1/NCOA1/NRP1/PHLDB2/CTR…	69	704	0.0980114	0.0547827	1.78909
cluster.D	GO:0023057	negative regulation of signaling	76/704	1085/17396	1.85861e-06	7.78388e-05	6.14321e-05	SPRY1/SPRY2/DLC1/YAP1/C1QTNF3/DAB1/DAB2/AES/ASXL1/DUSP4/DUSP6/EGFR/ELF1/SPRED2/AKT1/EYA1/EZH2/RASA3/PEG10/LEMD3/SOSTDC1/WWTR1/GBA/NPHP3/GLI3/GRB10/HIPK2/NR3C1/HMGCR/ICAM1/IL6ST/MCC/NEDD4/USP47/PRKACA/SCYL2/PRKCA/PBK/ERBB2IP/PRNP/C8orf4/TWSG1/PTPRD/BCHE/RB1/CX3CL1/SMPD1/SNCA/SOX9/STK3/TGFB1I1/TGFBR1/TGFBR2/TGFBR3/TIMP2/TNFAIP1/TULP3/TWIST1/WNT5A/AXIN2/FZD1/ARHGAP24/CASP8/UBASH3B/RGS20/CBL/NRP1/CFL…	76	704	0.107955	0.0623707	1.73085
cluster.D	GO:0010769	regulation of cell morphogenesis involved in differentiation	30/704	286/17396	1.89068e-06	7.85531e-05	6.19958e-05	CHRNB2/GLIPR2/DAB1/DAB2/EPHA3/EZH2/TNIK/FN1/PLXNB2/WWTR1/GDI1/NEDD4/POU3F2/PREX1/ISLR2/ADGRB3/PTPRD/SDC2/TGFB1I1/TGFBR1/TWIST1/WNT5A/METRN/AXIN2/SSH2/NRP1/PHLDB2/SEMA5A/RAPGEF2/ULK2	30	704	0.0426136	0.0164406	2.59198
cluster.D	GO:0031323	regulation of cellular metabolic process	277/704	5435/17396	2.021e-06	8.33064e-05	6.57473e-05	ZBTB33/YAF2/CDK2/GDF11/SPRY1/SPRY2/CDKN1B/RRAGB/DLC1/YAP1/ARL6IP5/NEK6/MLLT11/CHD3/BAZ1A/MED8/GABARAPL2/CHRNB2/C1QTNF3/ZNF618/ANKRD54/COL6A3/KLF6/CSF1/CST3/ZNF362/CTNND2/GLIPR2/ZNF827/CYP1B1/DAB1/DAB2/ZFP1/DCN/AES/ASXL1/DMD/RCAN1/DUSP4/DUSP6/EBF1/S1PR1/EDNRA/EGFR/AHR/ELF1/A2M/ELF4/ELK3/SPRED2/AKT1/EYA1/EZH2/FABP3/ACSL3/FASN/KDM1B/KCTD20/FER/RASA3/PPM1E/ZHX2/MSRB2/ATF6/SIRT2/TCF25/TNIK/SWAP70/ZNF4…	277	704	0.393466	0.312428	1.25938
cluster.D	GO:0016477	cell migration	76/704	1089/17396	2.13175e-06	8.71852e-05	6.88085e-05	WASF2/DLC1/SEMA3C/COL3A1/CSF1/VCAN/GLIPR2/CYP1B1/AMOTL1/DAB1/DAB2/S1PR1/EGFR/EPHA3/AKT1/FER/SWAP70/ADGRL3/SASH1/FN1/RBFOX2/LEMD3/PLXNB2/GAB1/SRPX2/GLI3/ANGPT1/ICAM1/ARPIN/SVBP/LAMA4/MATN2/MCC/MEF2C/NOX4/PDE4B/PDGFRB/ENPP2/PIK3R1/PLAT/PLD1/POU3F2/ASAP3/PRKCA/PRKD1/CD248/CEMIP/PREX1/ZSWIM6/PTPRM/CX3CL1/SDC2/ELMO2/SOX9/SPARC/NR2F1/TGFBR1/TGFBR2/TGFBR3/TNFAIP1/TWIST1/VAV2/WNT5A/CAMK2D/ARHGAP24/ARID5B…	76	704	0.107955	0.0626006	1.7245
cluster.D	GO:0048598	embryonic morphogenesis	47/704	563/17396	2.19652e-06	8.91378e-05	7.03496e-05	SPRY2/DLC1/YAP1/COL5A2/COL12A1/DUSP4/DUSP6/EXT1/EYA1/FN1/DICER1/PLXNB2/NPHP3/GLI3/HIPK2/APAF1/INSIG1/MEF2C/MMP2/PAF1/SOBP/PRKACA/TWSG1/STRA6/SOX9/STK3/TBX2/ZEB1/TGFB1I1/TGFBR1/TGFBR2/TULP3/TWIST1/WNT5A/ZIC1/IRX3/IRX1/TCTN1/WLS/FZD1/CASP8/TMEM107/RECK/NCOA1/NRP1/PHLDB2/CTR9	47	704	0.0667614	0.0323638	2.06284
cluster.D	GO:0071310	cellular response to organic substance	127/704	2112/17396	2.31711e-06	9.33082e-05	7.36409e-05	CDK2/SPRY1/SPRY2/CDKN1B/RRAGB/YAP1/COL3A1/COL5A2/KLF6/FGFBP3/CSF1/CYP1B1/DAB2/DMD/DUSP4/DUSP6/EGFR/EPHA3/AKT1/FASN/FER/RASA3/ALDOB/ATF6/SIRT2/PEG10/ZNF423/LPIN1/SIK2/SASH1/ARHGEF12/DICER1/RHOQ/LEMD3/IFIT5/GAB1/SOSTDC1/WWTR1/GBA/GNG4/ANGPT1/RGMB/GRB10/HIPK2/NR3C1/GSTM2/POMT2/HMGCR/HMGCS1/APAF1/BIRC2/ICAM1/IL6ST/LGALS1/MEF2C/MID1/MMP2/NEDD4/NFKB1/NOX4/KLF3/MBTPS2/PDE4B/PDGFRB/PIK3R1/SHC3/POU3F2/PAF…	127	704	0.180398	0.121407	1.48589
cluster.D	GO:0009101	glycoprotein biosynthetic process	35/704	367/17396	2.46569e-06	9.85333e-05	7.77647e-05	GNE/MAN1A2/GALNT13/CANT1/B3GLCT/VCAN/DCN/ALG14/EXT1/PHLDA1/SIRT2/BACE2/B4GALNT1/DPY19L4/POMT2/MVD/NEU1/CHST15/UBE2J1/ATP7A/PARP16/CSGALNACT2/BGN/ST3GAL3/ST8SIA1/BMPR1B/SOAT1/GXYLT2/ISPD/MANEA/ALG9/EDEM3/B3GNT5/B3GALT2/CHST3	35	704	0.0497159	0.0210968	2.35656
cluster.D	GO:0006695	cholesterol biosynthetic process	11/704	48/17396	2.53516e-06	9.97861e-05	7.87534e-05	CYP51A1/DHCR7/FDPS/HMGCR/HMGCS1/IDI1/INSIG1/LSS/MVD/SC5D/SQLE	11	704	0.015625	0.00275926	5.66276
cluster.D	GO:1902653	secondary alcohol biosynthetic process	11/704	48/17396	2.53516e-06	9.97861e-05	7.87534e-05	CYP51A1/DHCR7/FDPS/HMGCR/HMGCS1/IDI1/INSIG1/LSS/MVD/SC5D/SQLE	11	704	0.015625	0.00275926	5.66276
cluster.D	GO:0010033	response to organic substance	155/704	2711/17396	2.71456e-06	0.00010605	8.36972e-05	CDK2/SPRY1/SPRY2/CDKN1B/RRAGB/YAP1/OS9/CHRNB2/COL3A1/COL5A2/RFTN2/KLF6/FGFBP3/CSF1/CST3/CYP1B1/DAB2/DCN/AES/ASXL1/DMD/DUSP4/DUSP6/EGFR/EPHA3/AKT1/EZH2/FABP3/ACSL3/FASN/FER/RASA3/ALDOB/ATF6/SIRT2/PEG10/ZNF423/LPIN1/SIK2/SASH1/ARHGEF12/DICER1/RHOQ/LEMD3/IFIT5/GAB1/SOSTDC1/WWTR1/GBA/GLI3/GNG4/ANGPT1/RGMB/GRB10/HIPK2/NR3C1/GSS/GSTM2/GSTM3/POMT2/HMGCR/HMGCS1/APAF1/BIRC2/ICAM1/IL6ST/INPPL1/LGALS1/LOX/L…	155	704	0.22017	0.15584	1.41279
cluster.D	GO:0072001	renal system development	29/704	277/17396	2.90869e-06	0.000112793	8.90185e-05	GDF11/SPRY1/YAP1/DCN/EYA1/WWTR1/PYGO1/NPHP3/GLI3/ANGPT1/MEF2C/PDGFRB/KIF26B/STRA6/SOX9/TFAP2B/TGFBR1/THRA/WNT5A/IRX3/IRX1/CALB1/ARID5B/DCHS1/NRP1/MYOCD/MAGED1/MTSS1/MAGI2	29	704	0.0411932	0.0159232	2.58699
cluster.D	GO:0042127	regulation of cell proliferation	92/704	1410/17396	2.96256e-06	0.000114037	9.00005e-05	CDK2/CDK6/GDF11/SPRY1/SPRY2/CDKN1B/DLC1/YAP1/CHRNB2/CSF1/CST3/CYP1B1/DHCR7/DHPS/S1PR1/EGFR/AHR/AKT1/EYA1/EZH2/FABP3/FER/SIRT2/PDS5B/FN1/DICER1/RBFOX2/WWTR1/GLI3/ANGPT1/HIPK2/HMGCR/BIRC2/IL6ST/INPPL1/KCNH1/MCC/MEF2C/MVD/NEU1/NFIB/OGN/NOX4/HP1BP3/MED31/ING4/PDGFRB/POU3F2/PBRM1/PRKACA/PRKCA/PRKD1/PRNP/SMYD2/CD248/ZMIZ1/PTPRM/PTPRZ1/BCHE/RB1/CX3CL1/ST8SIA1/BMPR1B/SOS2/SOX9/SPARC/STK3/TBX2/ZEB1/TFAP2B…	92	704	0.130682	0.0810531	1.6123
cluster.D	GO:0010604	positive regulation of macromolecule metabolic process	153/704	2675/17396	3.14983e-06	0.00012036	9.49912e-05	YAF2/CDK2/CDK6/GDF11/SPRY2/CDKN1B/DLC1/YAP1/ARL6IP5/MLLT11/KLF6/CSF1/CST3/GLIPR2/DAB1/DAB2/ASXL1/DUSP6/EBF1/S1PR1/EGFR/AHR/ELF1/ELF4/ELK3/AKT1/EYA1/EZH2/FER/RASA3/ATF6/SIRT2/TNIK/ZNF423/LPIN1/SASH1/FN1/DICER1/ZFPM2/RHOQ/ARL2BP/GAB1/RCHY1/WWTR1/AUTS2/PYGO1/GBA/RBMS3/GLI3/ANGPT1/RGMB/GPR37/HIPK2/NR3C1/MDFIC/HMGCR/APAF1/PRMT2/BIRC2/ICAM1/IL6ST/INSIG1/ITGB8/ABLIM1/LUM/MAF/MEF2C/MEIS2/MID1/ZFHX3/NEDD4…	153	704	0.21733	0.153771	1.41333
cluster.D	GO:0016310	phosphorylation	120/704	1980/17396	3.20248e-06	0.000121485	9.58788e-05	AKT3/GNE/CDK2/CDK6/GDF11/SPRY1/SPRY2/CDKN1B/ARL6IP5/NEK6/CHKA/ANKRD54/NEK7/CSF1/GLIPR2/DAB1/DAB2/DCLK2/DMD/DUSP4/DUSP6/EGFR/SPRED2/EPHA3/AKT1/EZH2/KCTD20/FER/RASA3/PPM1E/ALDOB/SIRT2/TNIK/SIK2/SASH1/FN1/ARL2BP/PLXNB2/GAB1/WWTR1/GBA/SRPX2/ANGPT1/EPHA6/GPR37/GRB10/HIPK2/MDFIC/HMGCR/ICAM1/IL6ST/KCNH1/NBR1/MEF2C/MID1/NOX4/AK3/PDGFRB/ENPP2/CMPK1/CDK14/PHKB/PIK3R1/SHC3/ATP7A/CNTLN/PARP16/PPP2R3C/KIRREL/…	120	704	0.170455	0.113819	1.49759
cluster.D	GO:0061061	muscle structure development	46/704	555/17396	3.41993e-06	0.000128801	0.000101653	CFL2/COL3A1/COL6A3/DCN/DMD/S1PR1/AKT1/EZH2/SIRT2/DICER1/ZFPM2/LEMD3/TMOD3/HMGCR/KCNH1/LGALS1/MEF2C/ZFHX3/NOX4/PDGFRB/PLAGL1/EGLN1/ADGRB3/RB1/RXRB/STRA6/SOX9/TBX2/ZEB1/TGFBR2/TGFBR3/THRA/TWIST1/WNT5A/ADAM12/CAMK2D/FZD1/ARID5B/DISP1/TANC1/SAP30/CFLAR/SGCE/MYOCD/QKI/FAM65B	46	704	0.0653409	0.0319039	2.04805
cluster.D	GO:0007155	cell adhesion	88/704	1340/17396	3.86004e-06	0.000144338	0.000113915	GNE/CDH7/CDK6/DLC1/POSTN/COL3A1/COL6A3/COL12A1/HAPLN1/CSF1/VCAN/IGSF5/CTNND2/CCDC80/CYP1B1/DAB1/DHPS/S1PR1/EGFR/CADM4/ELF4/DENND6A/EPHA3/AKT1/FER/MMRN1/SWAP70/ADGRL3/FN1/PVRL3/SRPX2/GLI3/ANGPT1/RGMB/ICAM1/IL6ST/INPPL1/ITGB8/RHOB/RND3/LAMA4/LGALS1/LPP/NEDD4/NEDD9/PCDH7/PCDH9/CERCAM/PIK3R1/ADAM22/ATP7A/KIF26B/KIRREL/PRKCA/ERBB2IP/PRNP/TENM2/PCDH19/PCDH10/PREX1/PTPRD/PTPRM/CX3CL1/ELMO2/AZI2/SOS2/SOX…	88	704	0.125	0.0770292	1.62276
cluster.D	GO:0090130	tissue migration	24/704	208/17396	3.91321e-06	0.000145288	0.000114665	GLIPR2/CYP1B1/AMOTL1/AKT1/SASH1/LEMD3/SRPX2/ANGPT1/SVBP/MCC/ENPP2/PRKCA/PRKD1/PTPRM/SOX9/SPARC/TGFBR1/TGFBR2/ACTG2/WNT5A/ADAM9/NRP1/SEMA5A/ZEB2	24	704	0.0340909	0.0119568	2.85118
cluster.D	GO:0005975	carbohydrate metabolic process	62/704	844/17396	3.96392e-06	0.000146135	0.000115333	GNE/MAN1A2/GALNT13/C1QTNF3/GNPDA2/B3GLCT/VCAN/DCN/ALG14/AKT1/EXT1/ALDOB/SIRT2/B4GALNT1/GANC/GBA/GNS/DPY19L4/GRB10/NR3C1/POMT2/IDH2/IDH3A/IL6ST/INPPL1/LUM/MVD/NEU1/NFKB1/OGN/DCXR/CHST15/UBE2J1/ISYNA1/PHKB/SIAE/PARP16/PPP1R3D/UEVLD/ABHD10/CSGALNACT2/PRKACA/COG6/BGN/SDC2/ST3GAL3/ST8SIA1/SNCA/TFAP2B/GXYLT2/ISPD/MANEA/ALG9/EDEM3/SESN2/STK40/B3GNT5/AKR7A2/B3GALT2/IER3/CHST3/SDC3	62	704	0.0880682	0.0485169	1.81521
cluster.D	GO:0051345	positive regulation of hydrolase activity	58/704	771/17396	3.99728e-06	0.000146334	0.00011549	CDKN1B/DLC1/ARL6IP5/RCBTB2/GABARAPL2/AGAP2/TBC1D20/S1PR1/EDNRA/EGFR/DENND6A/EZH2/RASA3/ALDOB/RGL1/DOCK9/FN1/ARHGEF12/FBXO8/GDI1/DENND2A/APAF1/ICAM1/MEF2C/PDGFRB/PARP16/ASAP3/PRKACA/PRKCA/PRKD1/PLEKHG1/SIPA1L2/PREX1/RIC1/ADGRB3/RP2/CX3CL1/SNCA/SOS2/TRIO/VAV2/RIN3/AXIN2/ARHGAP24/CASP8/RGS20/CFLAR/ASAP2/HERC1/KALRN/STXBP5L/RAPGEF2/ARHGAP32/TBC1D5/GIT2/ARHGEF17/MAGI2/DENND4B	58	704	0.0823864	0.0443205	1.85888
cluster.D	GO:0010975	regulation of neuron projection development	32/704	328/17396	4.11849e-06	0.000149724	0.000118166	CHRNB2/DAB1/DMD/EPHA3/AKT1/EZH2/TNIK/FN1/PLXNB2/GDI1/LGALS1/MEF2C/NEDD4/NEU1/POU3F2/PRKD1/PREX1/ISLR2/ADGRB3/PTPRD/SDC2/WNT5A/METRN/SSH2/NRP1/FRMD7/SEMA5A/FEZ1/RAPGEF2/RIMS2/ULK2/MAGI2	32	704	0.0454545	0.0188549	2.41075
cluster.D	GO:0001655	urogenital system development	31/704	313/17396	4.26498e-06	0.000153981	0.000121525	GDF11/SPRY1/CDKN1B/YAP1/DCN/AHR/EYA1/WWTR1/PYGO1/NPHP3/GLI3/ANGPT1/MEF2C/PDGFRB/KIF26B/STRA6/SOX9/TFAP2B/TGFBR1/THRA/WNT5A/IRX3/IRX1/CALB1/ARID5B/DCHS1/NRP1/MYOCD/MAGED1/MTSS1/MAGI2	31	704	0.0440341	0.0179926	2.44734
cluster.D	GO:0043547	positive regulation of GTPase activity	40/704	458/17396	4.29985e-06	0.000154176	0.000121679	DLC1/RCBTB2/AGAP2/TBC1D20/S1PR1/DENND6A/EZH2/RASA3/RGL1/DOCK9/ARHGEF12/FBXO8/GDI1/DENND2A/ICAM1/ASAP3/PLEKHG1/SIPA1L2/PREX1/RIC1/ADGRB3/RP2/CX3CL1/SOS2/TRIO/VAV2/RIN3/AXIN2/ARHGAP24/RGS20/ASAP2/HERC1/KALRN/STXBP5L/RAPGEF2/ARHGAP32/TBC1D5/GIT2/ARHGEF17/DENND4B	40	704	0.0568182	0.0263279	2.1581
cluster.D	GO:0019220	regulation of phosphate metabolic process	100/704	1585/17396	4.55339e-06	0.000162157	0.000127978	GDF11/SPRY1/SPRY2/CDKN1B/DLC1/ARL6IP5/ANKRD54/CSF1/GLIPR2/DAB1/DAB2/DMD/DUSP4/DUSP6/EDNRA/EGFR/SPRED2/AKT1/EZH2/FABP3/ACSL3/KCTD20/FER/RASA3/PPM1E/SIRT2/TNIK/SWAP70/SASH1/FN1/ARL2BP/PLXNB2/GAB1/WWTR1/GBA/SRPX2/ANGPT1/GPR37/GRB10/HIPK2/GUCY1A2/MDFIC/HMGCR/ICAM1/IL6ST/NBR1/MEF2C/MID1/NOX4/PDGFRB/ENPP2/PIK3R1/ZFYVE1/SHC3/ATP7A/EGLN1/PARP16/PPP2R3C/GPATCH2/KIRREL/PRKACA/PRKCA/PRKD1/PBK/MAPK10/PRNP/CE…	100	704	0.142045	0.0911129	1.559
cluster.D	GO:0022610	biological adhesion	88/704	1346/17396	4.61167e-06	0.000163122	0.00012874	GNE/CDH7/CDK6/DLC1/POSTN/COL3A1/COL6A3/COL12A1/HAPLN1/CSF1/VCAN/IGSF5/CTNND2/CCDC80/CYP1B1/DAB1/DHPS/S1PR1/EGFR/CADM4/ELF4/DENND6A/EPHA3/AKT1/FER/MMRN1/SWAP70/ADGRL3/FN1/PVRL3/SRPX2/GLI3/ANGPT1/RGMB/ICAM1/IL6ST/INPPL1/ITGB8/RHOB/RND3/LAMA4/LGALS1/LPP/NEDD4/NEDD9/PCDH7/PCDH9/CERCAM/PIK3R1/ADAM22/ATP7A/KIF26B/KIRREL/PRKCA/ERBB2IP/PRNP/TENM2/PCDH19/PCDH10/PREX1/PTPRD/PTPRM/CX3CL1/ELMO2/AZI2/SOS2/SOX…	88	704	0.125	0.0773741	1.61553
cluster.D	GO:0051272	positive regulation of cellular component movement	33/704	347/17396	5.05967e-06	0.000177048	0.000139731	CSF1/GLIPR2/AMOTL1/DAB2/S1PR1/EGFR/AKT1/FER/SWAP70/SASH1/FN1/SRPX2/ANGPT1/ICAM1/NOX4/PDGFRB/ENPP2/PIK3R1/PRKCA/PRKD1/CEMIP/CX3CL1/SOX9/SPARC/TGFBR1/TGFBR2/TWIST1/WNT5A/CAMK2D/ADAM9/NRP1/SEMA5A/RAPGEF2	33	704	0.046875	0.0199471	2.34996
cluster.D	GO:0006468	protein phosphorylation	104/704	1670/17396	5.07329e-06	0.000177048	0.000139731	AKT3/CDK2/CDK6/GDF11/SPRY1/SPRY2/CDKN1B/ARL6IP5/NEK6/ANKRD54/NEK7/CSF1/GLIPR2/DAB1/DAB2/DCLK2/DMD/DUSP4/DUSP6/EGFR/SPRED2/EPHA3/AKT1/EZH2/FER/RASA3/PPM1E/SIRT2/TNIK/SIK2/SASH1/FN1/ARL2BP/PLXNB2/GAB1/WWTR1/GBA/ANGPT1/EPHA6/GPR37/HIPK2/MDFIC/HMGCR/ICAM1/IL6ST/KCNH1/NBR1/MEF2C/MID1/NOX4/PDGFRB/ENPP2/CDK14/PHKB/PIK3R1/SHC3/CNTLN/PARP16/PPP2R3C/KIRREL/PRKACA/SCYL2/PRKCA/PRKD1/PBK/MAPK10/PRNP/CEMIP/FNI…	104	704	0.147727	0.0959991	1.53884
cluster.D	GO:0045596	negative regulation of cell differentiation	44/704	529/17396	5.10684e-06	0.000177048	0.000139731	CDK6/GDF11/LRRC17/YAP1/COL3A1/COL5A2/DAB1/ASXL1/EZH2/ZHX2/SIRT2/DICER1/ZFPM2/SOSTDC1/WWTR1/GDI1/NPHP3/GLI3/INSIG1/LGALS1/NBR1/MEIS2/ZFHX3/PIK3R1/PAF1/TWSG1/SOX9/ZEB1/TGFB1I1/TGFBR1/TWIST1/WNT5A/IRX3/AXIN2/HOOK3/UBASH3B/INPP4B/NRP1/CFLAR/SEMA5A/MYOCD/CTR9/RAPGEF2/ULK2	44	704	0.0625	0.0304093	2.05529
cluster.D	GO:0080090	regulation of primary metabolic process	271/704	5358/17396	5.59663e-06	0.000192752	0.000152124	ZBTB33/YAF2/CDK2/GDF11/SPRY1/SPRY2/CDKN1B/DLC1/YAP1/ARL6IP5/NEK6/OS9/MLLT11/CHD3/BAZ1A/MED8/GABARAPL2/CHRNB2/C1QTNF3/ZNF618/AGAP2/ANKRD54/COL6A3/KLF6/CSF1/CST3/ZNF362/CTNND2/GLIPR2/ZNF827/CYP1B1/DAB1/DAB2/ZFP1/AES/ASXL1/DHCR7/DMD/RCAN1/DUSP4/DUSP6/EBF1/S1PR1/EDNRA/EGFR/AHR/ELF1/A2M/ELF4/ELK3/SPRED2/AKT1/EYA1/EZH2/FABP3/ACSL3/SAMD9L/KDM1B/FER/RASA3/PPM1E/ZHX2/MSRB2/ATF6/SIRT2/TCF25/TNIK/SWAP70/ZNF…	271	704	0.384943	0.308002	1.24981
cluster.D	GO:0001501	skeletal system development	41/704	480/17396	5.64233e-06	0.000193056	0.000152364	WASF2/GDF11/LRRC17/POSTN/COL3A1/COL5A2/COL12A1/HAPLN1/VCAN/ASXL1/EXT1/EYA1/DICER1/GLI3/GNA11/INPPL1/INSIG1/ITGB8/LUM/MAF/MEF2C/MMP2/NFIB/PDGFRB/ATP7A/PRKCA/BMPR1B/SOX9/SPARC/ZEB1/TGFBR1/TGFBR2/THRA/TULP3/TWIST1/TYMS/WNT5A/AXIN2/ARID5B/DCHS1/RASSF2	41	704	0.0582386	0.0275926	2.11067
cluster.D	GO:0009605	response to external stimulus	138/704	2385/17396	6.07667e-06	0.000206567	0.000163027	ABCC9/CDK6/RRAGB/SEMA3C/DPYSL4/RAB32/GABARAPL2/C1QTNF3/ATG4A/AGAP2/COL3A1/COL5A2/COL6A3/HAPLN1/CSF1/CST3/DCN/DMD/DUSP6/S1PR1/EFNB3/EGFR/A2M/EPHA3/AKT1/EXT1/ACSL3/FER/RASA3/ALDOB/SIRT2/TNIK/SWAP70/SASH1/ARHGEF12/DICER1/IFIT5/KIAA1549L/AUTS2/FBXL3/GBA/GFRA1/GLI3/GNA11/ANGPT1/EPHA6/RGMB/GSS/HMGCR/HMGCS1/APAF1/BIRC2/ICAM1/IL6ST/KCNH1/RHOB/ABLIM1/NBR1/MATN2/MEF2C/MEIS2/MMP2/MAP1LC3C/NFIB/NFKB1/PDE4B/P…	138	704	0.196023	0.1371	1.42977
cluster.D	GO:0050790	regulation of catalytic activity	127/704	2153/17396	6.12252e-06	0.000206783	0.000163198	CDK2/SPRY1/SPRY2/CDKN1B/DLC1/ARL6IP5/RCBTB2/GABARAPL2/AGAP2/TBC1D20/ANKRD54/COL6A3/CSF1/CST3/DAB1/RCAN1/DUSP4/DUSP6/S1PR1/EDNRA/EGFR/A2M/SPRED2/DENND6A/EPHA3/AKT1/EZH2/RASA3/PPM1E/ALDOB/TNIK/RGL1/SASH1/DOCK9/FN1/ARHGEF12/ARL2BP/PLXNB2/GAB1/WWTR1/FBXO8/GBA/GDI1/DENND2A/ANGPT1/GPSM2/MDFIC/HMGCR/APAF1/BIRC2/ICAM1/MEF2C/MGST2/NFKB1/NOX4/PDGFRB/SERPINB6/PIK3R1/ZFYVE1/SHC3/ATP7A/EGLN1/PARP16/PPP2R3C/US…	127	704	0.180398	0.123764	1.45759
cluster.D	GO:0051174	regulation of phosphorus metabolic process	100/704	1598/17396	6.45812e-06	0.00021672	0.00017104	GDF11/SPRY1/SPRY2/CDKN1B/DLC1/ARL6IP5/ANKRD54/CSF1/GLIPR2/DAB1/DAB2/DMD/DUSP4/DUSP6/EDNRA/EGFR/SPRED2/AKT1/EZH2/FABP3/ACSL3/KCTD20/FER/RASA3/PPM1E/SIRT2/TNIK/SWAP70/SASH1/FN1/ARL2BP/PLXNB2/GAB1/WWTR1/GBA/SRPX2/ANGPT1/GPR37/GRB10/HIPK2/GUCY1A2/MDFIC/HMGCR/ICAM1/IL6ST/NBR1/MEF2C/MID1/NOX4/PDGFRB/ENPP2/PIK3R1/ZFYVE1/SHC3/ATP7A/EGLN1/PARP16/PPP2R3C/GPATCH2/KIRREL/PRKACA/PRKCA/PRKD1/PBK/MAPK10/PRNP/CE…	100	704	0.142045	0.0918602	1.54632
cluster.D	GO:0010631	epithelial cell migration	23/704	200/17396	6.5521e-06	0.000218473	0.000172424	GLIPR2/CYP1B1/AMOTL1/AKT1/SASH1/LEMD3/SRPX2/ANGPT1/SVBP/MCC/ENPP2/PRKCA/PRKD1/PTPRM/SOX9/SPARC/TGFBR1/TGFBR2/WNT5A/ADAM9/NRP1/SEMA5A/ZEB2	23	704	0.0326705	0.0114969	2.84168
cluster.D	GO:0009719	response to endogenous stimulus	99/704	1581/17396	7.03935e-06	0.000233234	0.000184074	CDK2/SPRY1/SPRY2/CDKN1B/RRAGB/CHRNB2/COL3A1/COL5A2/KLF6/FGFBP3/CST3/DAB2/DUSP6/EGFR/AKT1/EZH2/FABP3/FER/RASA3/ALDOB/SIRT2/PEG10/ZNF423/LPIN1/SIK2/RHOQ/LEMD3/GAB1/SOSTDC1/WWTR1/GBA/GLI3/GNG4/ANGPT1/RGMB/GRB10/HIPK2/NR3C1/GSS/GSTM2/GSTM3/HMGCS1/APAF1/BIRC2/ICAM1/INPPL1/LOX/MEF2C/MMP2/ZFHX3/NFKB1/NOX4/KLF3/PDE4B/PDGFRB/PIK3R1/SHC3/TMEM100/PRCP/PRKACA/PRKCA/ERBB2IP/GNG12/TWSG1/HCN3/PTPRA/BCHE/GNB4/RX…	99	704	0.140625	0.090883	1.54732
cluster.D	GO:0016126	sterol biosynthetic process	11/704	53/17396	7.11246e-06	0.000234174	0.000184816	CYP51A1/DHCR7/FDPS/HMGCR/HMGCS1/IDI1/INSIG1/LSS/MVD/SC5D/SQLE	11	704	0.015625	0.00304668	5.12854
cluster.D	GO:0022607	cellular component assembly	126/704	2143/17396	7.88084e-06	0.000257851	0.000203502	CDH7/WASF2/CDKN1B/DLC1/CETN2/CFL2/NEK6/RAB32/GABARAPL2/CHRNB2/C1QTNF3/ATG4A/KCTD12/FCHO2/TTC8/TBC1D20/NEK7/DHPS/DMD/S1PR1/AHR/EPHA3/ACSL3/SCUBE3/FER/PPM1E/ALDOB/MSRB2/SIRT2/TNIK/SWAP70/ADGRL3/FN1/DICER1/RHOQ/TTLL1/COG4/PVRL3/SLITRK5/DNM3/SH3YL1/SRPX2/ANGPT1/KCTD1/TMOD3/HIST1H1C/ANXA6/HMGCR/APAF1/BIRC2/ICAM1/INPPL1/INSIG1/ABLIM1/LOX/NBR1/MEF2C/MAP1LC3C/MYO1B/NEDD9/ODF2/NOX4/HP1BP3/VPS28/DCXR/PDGFR…	126	704	0.178977	0.123189	1.45286
cluster.D	GO:0030198	extracellular matrix organization	34/704	371/17396	8.14115e-06	0.00026455	0.000208789	POSTN/COL3A1/COL5A2/COL6A3/COL12A1/HAPLN1/VCAN/CST3/CCDC80/CYP1B1/DCN/DMD/A2M/FN1/LEMD3/ICAM1/ITGB8/LAMA4/LOX/LUM/MMP2/ATP7A/PRKCA/BGN/SDC2/SNCA/SOX9/SPARC/TGFBR1/TIMP2/RECK/ADAM9/PHLDB2/SDC3	34	704	0.0482955	0.0213267	2.26455
cluster.D	GO:2000147	positive regulation of cell motility	32/704	339/17396	8.18665e-06	0.00026455	0.000208789	CSF1/GLIPR2/AMOTL1/DAB2/S1PR1/EGFR/AKT1/FER/SWAP70/SASH1/FN1/SRPX2/ANGPT1/ICAM1/NOX4/PDGFRB/ENPP2/PIK3R1/PRKCA/PRKD1/CEMIP/CX3CL1/SOX9/SPARC/TGFBR2/TWIST1/WNT5A/CAMK2D/ADAM9/NRP1/SEMA5A/RAPGEF2	32	704	0.0454545	0.0194872	2.33253
cluster.D	GO:0090132	epithelium migration	23/704	203/17396	8.40096e-06	0.00026981	0.00021294	GLIPR2/CYP1B1/AMOTL1/AKT1/SASH1/LEMD3/SRPX2/ANGPT1/SVBP/MCC/ENPP2/PRKCA/PRKD1/PTPRM/SOX9/SPARC/TGFBR1/TGFBR2/WNT5A/ADAM9/NRP1/SEMA5A/ZEB2	23	704	0.0326705	0.0116693	2.79968
cluster.D	GO:0010632	regulation of epithelial cell migration	19/704	148/17396	8.49243e-06	0.000270171	0.000213225	GLIPR2/AMOTL1/AKT1/SASH1/SRPX2/ANGPT1/SVBP/MCC/ENPP2/PRKCA/PRKD1/PTPRM/SOX9/SPARC/TGFBR2/WNT5A/ADAM9/NRP1/SEMA5A	19	704	0.0269886	0.0085077	3.17226
cluster.D	GO:0001822	kidney development	27/704	262/17396	8.51541e-06	0.000270171	0.000213225	GDF11/SPRY1/YAP1/DCN/EYA1/WWTR1/PYGO1/NPHP3/GLI3/ANGPT1/MEF2C/PDGFRB/KIF26B/STRA6/SOX9/TFAP2B/TGFBR1/THRA/IRX3/IRX1/CALB1/ARID5B/DCHS1/NRP1/MAGED1/MTSS1/MAGI2	27	704	0.0383523	0.0150609	2.54647
cluster.D	GO:0043062	extracellular structure organization	34/704	372/17396	8.62349e-06	0.000271952	0.00021463	POSTN/COL3A1/COL5A2/COL6A3/COL12A1/HAPLN1/VCAN/CST3/CCDC80/CYP1B1/DCN/DMD/A2M/FN1/LEMD3/ICAM1/ITGB8/LAMA4/LOX/LUM/MMP2/ATP7A/PRKCA/BGN/SDC2/SNCA/SOX9/SPARC/TGFBR1/TIMP2/RECK/ADAM9/PHLDB2/SDC3	34	704	0.0482955	0.0213842	2.25846
cluster.D	GO:0040017	positive regulation of locomotion	33/704	356/17396	8.69543e-06	0.000272578	0.000215125	CSF1/GLIPR2/AMOTL1/DAB2/S1PR1/EGFR/AKT1/FER/SWAP70/SASH1/FN1/SRPX2/ANGPT1/ICAM1/LGALS1/NOX4/PDGFRB/ENPP2/PIK3R1/PRKCA/PRKD1/CEMIP/CX3CL1/SOX9/SPARC/TGFBR2/TWIST1/WNT5A/CAMK2D/ADAM9/NRP1/SEMA5A/RAPGEF2	33	704	0.046875	0.0204645	2.29055
cluster.D	GO:0042325	regulation of phosphorylation	87/704	1351/17396	9.45611e-06	0.000293241	0.000231432	GDF11/SPRY1/SPRY2/CDKN1B/ARL6IP5/ANKRD54/CSF1/GLIPR2/DAB1/DAB2/DMD/DUSP4/DUSP6/EGFR/SPRED2/AKT1/EZH2/KCTD20/FER/RASA3/PPM1E/SIRT2/TNIK/SASH1/FN1/ARL2BP/PLXNB2/GAB1/WWTR1/GBA/SRPX2/ANGPT1/GPR37/GRB10/HIPK2/MDFIC/HMGCR/ICAM1/IL6ST/NBR1/MID1/NOX4/PDGFRB/ENPP2/PIK3R1/SHC3/ATP7A/PARP16/PPP2R3C/KIRREL/PRKACA/PRKCA/PRKD1/PBK/MAPK10/PRNP/CEMIP/FNIP2/PTPRA/RB1/RBL2/CX3CL1/SMPD1/SNCA/SOX9/STK3/TGFBR1/TGFBR…	87	704	0.12358	0.0776615	1.59126
cluster.D	GO:0030163	protein catabolic process	54/704	720/17396	9.46661e-06	0.000293241	0.000231432	CDK2/CDKN1B/NEK6/OS9/GABARAPL2/AGAP2/CST3/CTSO/DAB2/EGFR/AKT1/SAMD9L/SIRT2/BACE1/BACE2/RCHY1/WWTR1/FBXL3/FBXO10/FBXO8/GBA/BIRC2/NEDD4/VPS28/UBE2J1/USP47/USP40/PRKACA/VPS11/PBK/FMN2/UBQLN4/ADAMTS9/RIC1/RB1/SEL1L/FBXL17/SNX1/SOX9/TGFB1I1/TIMP2/TNFAIP1/WNT5A/EDEM3/USP11/KCTD10/CASP8/CUL4B/USP30/ADAM9/IER3/MVB12B/RNF14/HERPUD1	54	704	0.0767045	0.0413888	1.85327
cluster.D	GO:0048864	stem cell development	19/704	150/17396	1.03336e-05	0.000318215	0.000251142	SEMA3C/MSI2/GLIPR2/DAB2/EDNRA/EPHA3/EZH2/DICER1/WWTR1/TMEM100/SOX9/TGFB1I1/TGFBR1/TGFBR3/TWIST1/WNT5A/AXIN2/NRP1/PHLDB2	19	704	0.0269886	0.00862267	3.12996
cluster.D	GO:0031325	positive regulation of cellular metabolic process	153/704	2736/17396	1.11746e-05	0.000342099	0.000269993	YAF2/CDK2/GDF11/SPRY2/CDKN1B/DLC1/YAP1/ARL6IP5/MLLT11/KLF6/CSF1/CST3/GLIPR2/DAB1/DAB2/DCN/ASXL1/DUSP6/EBF1/S1PR1/EDNRA/EGFR/AHR/ELF1/ELF4/ELK3/AKT1/EYA1/EZH2/FABP3/ACSL3/FASN/KCTD20/FER/RASA3/ATF6/SIRT2/TNIK/ZNF423/LPIN1/SASH1/FN1/DICER1/ZFPM2/RHOQ/DDAH2/ARL2BP/GAB1/RCHY1/WWTR1/AUTS2/PYGO1/GBA/RBMS3/GLI3/ANGPT1/RGMB/GPR37/GRB10/HIPK2/NR3C1/GUCY1A2/MDFIC/HMGCR/APAF1/PRMT2/BIRC2/ICAM1/IL6ST/INSIG1/…	153	704	0.21733	0.157278	1.38182
cluster.D	GO:0022604	regulation of cell morphogenesis	39/704	460/17396	1.13278e-05	0.000344772	0.000272102	DLC1/CHRNB2/GLIPR2/DAB1/DAB2/EPHA3/EZH2/TNIK/FN1/RHOQ/PLXNB2/WWTR1/GDI1/ICAM1/ARPIN/NEDD4/ODF2/ENPP2/POU3F2/RHOJ/PREX1/ISLR2/ADGRB3/PTPRD/SDC2/SPARC/TGFB1I1/TGFBR1/TWIST1/WNT5A/METRN/AXIN2/SSH2/NRP1/PHLDB2/SEMA5A/RAPGEF2/RIMS2/ULK2	39	704	0.0553977	0.0264429	2.095
cluster.D	GO:0001667	ameboidal-type cell migration	28/704	282/17396	1.17577e-05	0.000355788	0.000280796	WASF2/SEMA3C/GLIPR2/CYP1B1/AMOTL1/AKT1/FER/SASH1/LEMD3/SRPX2/ANGPT1/SVBP/MCC/ENPP2/PRKCA/PRKD1/PTPRM/SOX9/SPARC/TGFBR1/TGFBR2/TWIST1/WNT5A/ARID5B/ADAM9/NRP1/SEMA5A/ZEB2	28	704	0.0397727	0.0162106	2.4535
cluster.D	GO:2000145	regulation of cell motility	47/704	600/17396	1.19952e-05	0.000360891	0.000284823	CDK6/DLC1/COL3A1/CSF1/GLIPR2/CYP1B1/AMOTL1/DAB2/S1PR1/EGFR/AKT1/FER/SWAP70/SASH1/FN1/PLXNB2/GAB1/SRPX2/ANGPT1/ICAM1/ARPIN/SVBP/LAMA4/MCC/NOX4/PDGFRB/ENPP2/PIK3R1/PLD1/PRKCA/PRKD1/CEMIP/ZSWIM6/PTPRM/CX3CL1/SOX9/SPARC/TGFBR2/TWIST1/WNT5A/CAMK2D/ADAM9/NRP1/PHLDB2/SEMA5A/RAPGEF2/MAGI2	47	704	0.0667614	0.0344907	1.93563
cluster.D	GO:0030334	regulation of cell migration	45/704	565/17396	1.21454e-05	0.000363321	0.000286741	DLC1/COL3A1/CSF1/GLIPR2/CYP1B1/AMOTL1/DAB2/S1PR1/EGFR/AKT1/FER/SWAP70/SASH1/FN1/PLXNB2/GAB1/SRPX2/ANGPT1/ICAM1/ARPIN/SVBP/LAMA4/MCC/NOX4/PDGFRB/ENPP2/PIK3R1/PLD1/PRKCA/PRKD1/CEMIP/ZSWIM6/PTPRM/CX3CL1/SOX9/SPARC/TGFBR2/WNT5A/CAMK2D/ADAM9/NRP1/PHLDB2/SEMA5A/RAPGEF2/MAGI2	45	704	0.0639205	0.0324787	1.96807
cluster.D	GO:0030335	positive regulation of cell migration	31/704	330/17396	1.24478e-05	0.000370252	0.000292211	CSF1/GLIPR2/AMOTL1/DAB2/S1PR1/EGFR/AKT1/FER/SWAP70/SASH1/FN1/SRPX2/ANGPT1/ICAM1/NOX4/PDGFRB/ENPP2/PIK3R1/PRKCA/PRKD1/CEMIP/CX3CL1/SOX9/SPARC/TGFBR2/WNT5A/CAMK2D/ADAM9/NRP1/SEMA5A/RAPGEF2	31	704	0.0440341	0.0189699	2.32126
cluster.D	GO:0042176	regulation of protein catabolic process	36/704	412/17396	1.2792e-05	0.00037834	0.000298595	CDKN1B/NEK6/OS9/GABARAPL2/AGAP2/CST3/DAB2/EGFR/AKT1/SAMD9L/SIRT2/RCHY1/GBA/NEDD4/VPS28/UBE2J1/USP47/USP40/PRKACA/VPS11/PBK/FMN2/UBQLN4/RIC1/RB1/SNX1/SOX9/TIMP2/WNT5A/USP11/CUL4B/USP30/ADAM9/IER3/RNF14/HERPUD1	36	704	0.0511364	0.0236836	2.15915
cluster.D	GO:0051270	regulation of cellular component movement	51/704	674/17396	1.32386e-05	0.00038935	0.000307283	CDK6/CDKN1B/DLC1/COL3A1/CSF1/GLIPR2/CYP1B1/AMOTL1/DAB2/S1PR1/EGFR/AKT1/FER/SWAP70/SASH1/FN1/PLXNB2/GAB1/SRPX2/ANGPT1/ICAM1/ARPIN/SVBP/LAMA4/MCC/NOX4/PDE4B/PDGFRB/ENPP2/PIK3R1/PLD1/PRKCA/PRKD1/CEMIP/ZSWIM6/PTPRM/CX3CL1/SOX9/SPARC/TGFBR1/TGFBR2/TGFBR3/TWIST1/WNT5A/CAMK2D/ADAM9/NRP1/PHLDB2/SEMA5A/RAPGEF2/MAGI2	51	704	0.0724432	0.0387445	1.86976
cluster.D	GO:0008610	lipid biosynthetic process	46/704	586/17396	1.40844e-05	0.000411908	0.000325087	CHKA/CYP51A1/DHCR7/AKT1/FABP3/ACSL3/FASN/FDPS/LPIN1/B4GALNT1/GBA/SH3YL1/NR3C1/HMGCR/HMGCS1/IDI1/INPPL1/INSIG1/LSS/MGST2/MVD/NFKB1/ISYNA1/PIGH/PIK3R1/PLD1/ELOVL2/SPTLC3/PRKD1/CHPT1/SC5D/ST3GAL3/ST8SIA1/SMPD1/SQLE/ISPD/PNPLA3/PIP5K1B/PIP4K2B/B3GNT5/HINT2/INPP4B/QKI/SPTLC2/LPIN2/LPGAT1	46	704	0.0653409	0.0336859	1.93971
cluster.D	GO:0010720	positive regulation of cell development	37/704	431/17396	1.44067e-05	0.000418995	0.00033068	YAP1/CSF1/GLIPR2/DAB1/DAB2/DMD/EPHA3/EZH2/SIRT2/FN1/DICER1/PLXNB2/WWTR1/GLI3/IL6ST/MEF2C/NEU1/PRKD1/PREX1/ISLR2/PTPRD/CX3CL1/ZEB1/TGFB1I1/TIMP2/TWIST1/WNT5A/METRN/IRX3/AXIN2/NCOA1/NRP1/SEMA5A/FEZ1/RAPGEF2/RIMS2/MAGI2	37	704	0.0525568	0.0247758	2.1213
cluster.D	GO:0071495	cellular response to endogenous stimulus	78/704	1191/17396	1.59046e-05	0.000460004	0.000363045	CDK2/SPRY1/SPRY2/CDKN1B/RRAGB/COL3A1/COL5A2/KLF6/FGFBP3/DAB2/DUSP6/EGFR/AKT1/FER/RASA3/ALDOB/SIRT2/PEG10/ZNF423/LPIN1/SIK2/RHOQ/LEMD3/GAB1/SOSTDC1/WWTR1/GNG4/ANGPT1/RGMB/GRB10/HIPK2/NR3C1/GSTM2/HMGCS1/APAF1/ICAM1/MEF2C/MMP2/NFKB1/NOX4/KLF3/PDE4B/PDGFRB/PIK3R1/SHC3/TMEM100/PRCP/PRKACA/PRKCA/GNG12/TWSG1/HCN3/PTPRA/GNB4/RXRB/BMPR1B/SNCA/SOX9/VAMP2/ZEB1/TFAP2B/NR2F1/TGFB1I1/TGFBR1/TGFBR2/TGFBR3/THRA/…	78	704	0.110795	0.068464	1.6183
cluster.D	GO:0040012	regulation of locomotion	50/704	661/17396	1.6244e-05	0.000467239	0.000368755	CDK6/DLC1/COL3A1/CSF1/GLIPR2/CYP1B1/AMOTL1/DAB2/S1PR1/EGFR/AKT1/FER/SWAP70/SASH1/FN1/PLXNB2/GAB1/SRPX2/ANGPT1/ICAM1/ARPIN/SVBP/LAMA4/LGALS1/MCC/NOX4/PDGFRB/ENPP2/PIK3R1/PLD1/PRKCA/PRKD1/CEMIP/ZSWIM6/PTPRM/PTX3/CX3CL1/SNCA/SOX9/SPARC/TGFBR2/TWIST1/WNT5A/CAMK2D/ADAM9/NRP1/PHLDB2/SEMA5A/RAPGEF2/MAGI2	50	704	0.0710227	0.0379972	1.86915
cluster.D	GO:1901576	organic substance biosynthetic process	277/704	5570/17396	1.68008e-05	0.000480612	0.00037931	ZBTB33/GNE/YAF2/CDK2/CDKN1B/RRAGB/YAP1/TRAPPC2B/MAN1A2/MLLT11/CHD3/BAZ1A/CHKA/MED8/GALNT13/C1QTNF3/ZNF618/ATG4A/MRPL53/CANT1/KLF6/LSM11/B3GLCT/VCAN/CST3/ZNF362/CTNND2/ZNF827/CYP1B1/CYP51A1/DAB2/ZFP1/DCN/AES/MMAA/ASXL1/DHCR7/DHPS/DMD/RCAN1/EBF1/S1PR1/EDNRA/EGFR/AHR/ELF1/ALG14/ELF4/ELK3/PRIMPOL/AKT1/EXT1/EYA1/EZH2/FABP3/ACSL3/FASN/KDM1B/FDPS/FER/PHLDA1/ZHX2/ALDOB/MSRB2/ATF6/SIRT2/TCF25/ZNF423/LPIN1…	277	704	0.393466	0.320189	1.22886
cluster.D	GO:0003007	heart morphogenesis	23/704	212/17396	1.71336e-05	0.000487471	0.000384723	DLC1/YAP1/SEMA3C/ASXL1/S1PR1/EYA1/DICER1/ZFPM2/NPHP3/MEF2C/NEDD4/EGLN1/TMEM100/ZMIZ1/SOX9/TBX2/TGFBR1/TGFBR3/TWIST1/WNT5A/AXIN2/FZD1/DCHS1	23	704	0.0326705	0.0121867	2.68083
cluster.D	GO:0007417	central nervous system development	60/704	851/17396	1.97889e-05	0.000559973	0.000441943	CDK6/GDF11/DLC1/CHRNB2/COL3A1/HAPLN1/VCAN/CST3/DAB1/DRP2/RCAN1/S1PR1/EGFR/EXT1/EZH2/ACSL3/PHLDA1/SIRT2/DICER1/RBFOX2/PLXNB2/SLITRK5/GLI3/HMGCS1/APAF1/IL6ST/ZFHX3/NFIB/PBX3/PCDH9/SHC3/ADAM22/ATP7A/POU3F2/GNG12/TWSG1/PCDH19/PTPRZ1/GNB4/SRR/SOX9/STK3/ZEB1/NR2F1/TGFBR2/THRA/TIMP2/TULP3/WNT5A/ZIC1/TCTN1/B3GNT5/HOOK3/NCOA1/NRP1/HERC1/SEMA5A/ATP6V0D1/DCLK1/RAPGEF2	60	704	0.0852273	0.0489193	1.7422
cluster.D	GO:0009056	catabolic process	122/704	2101/17396	2.03003e-05	0.000570716	0.000450422	CDK2/CDKN1B/RRAGB/NEK6/OS9/ERI2/GABARAPL2/ATG4A/AGAP2/COL3A1/COL5A2/COL6A3/COL12A1/CRAT/HAPLN1/VCAN/CST3/CTSO/CYP1B1/DAB2/DCN/MMAA/DHPS/DXO/EGFR/AKT1/ESD/FABP3/SAMD9L/ZHX2/ALDOB/SIRT2/LPIN1/DICER1/DDAH2/BACE1/KIAA1549L/BACE2/RCHY1/WWTR1/FBXL3/FBXO10/FBXO8/GBA/GNS/GSTM2/GSTM3/APAF1/BIRC2/LUM/NBR1/MMP2/MAP1LC3C/NEDD4/NEU1/OGN/VPS28/PDE4B/UBE2J1/PDE8A/ENPP2/ERAP1/PHKB/PLD1/PON2/EGLN1/USP47/PPP1R3D/U…	122	704	0.173295	0.120775	1.43486
cluster.D	GO:0010941	regulation of cell death	89/704	1419/17396	2.03866e-05	0.000570716	0.000450422	GDF11/SPRY2/CDKN1B/DLC1/YAP1/ARL6IP5/PNMA2/MLLT11/AGAP2/CST3/CYP1B1/DAB2/AES/DUSP6/EGFR/AKT1/EYA1/PHLDA1/SIRT2/TNIK/TRIM2/ARHGEF12/DICER1/ZFPM2/DDAH2/FBXO10/GLI3/ANGPT1/GPR37/HIPK2/NR3C1/HMGCR/APAF1/PRMT2/BIRC2/ICAM1/IL6ST/RHOB/LGALS1/MEF2C/NFKB1/NOX4/ING4/PDGFRB/TMBIM4/PIK3R1/ATP7A/PARP16/USP47/PRKCA/PRKD1/PRNP/FMN2/CD248/CX3CL1/BMPR1B/SMPD1/SNCA/SOS2/SOX9/STK3/TFAP2B/TGFBR1/THRA/TRIO/TWIST1/VAV…	89	704	0.12642	0.0815705	1.54983
cluster.D	GO:0010595	positive regulation of endothelial cell migration	11/704	59/17396	2.09396e-05	0.000583079	0.000460179	AMOTL1/AKT1/SASH1/SRPX2/ANGPT1/PRKCA/PRKD1/SPARC/WNT5A/NRP1/SEMA5A	11	704	0.015625	0.00339158	4.60699
cluster.D	GO:0051179	localization	261/704	5211/17396	2.11766e-05	0.000586558	0.000462924	ABCC9/WASF2/CDK2/CDK6/SPRY1/SPRY2/CDKN1B/RRAGB/ABCA9/ABCA8/DLC1/SEMA3C/APPBP2/ARL6IP5/TRAPPC2B/OS9/RAB32/CHKA/PRAF2/SYNRG/VPS45/GABARAPL2/CHRNB2/C1QTNF3/ATG4A/FCHO2/SLC18B1/AGAP2/ANTXR2/ANO4/TTC8/COL3A1/TBC1D20/ANKRD54/RFTN2/CRAT/CSF1/VCAN/TOM1L2/GLIPR2/CYP1B1/AMOTL1/DAB1/DAB2/GRASP/DMD/DYNC1I2/S1PR1/EDNRA/EGFR/A2M/CEP112/EPHA3/AKT1/EYA1/EZH2/FABP3/ACSL3/SAMD9L/SLC35F1/SLC29A4/FER/RASA3/RHOBTB3/M…	261	704	0.370739	0.299552	1.23765
cluster.D	GO:0072080	nephron tubule development	14/704	93/17396	2.13112e-05	0.000587179	0.000463415	YAP1/EYA1/WWTR1/GLI3/MEF2C/KIF26B/SOX9/TFAP2B/IRX3/IRX1/CALB1/DCHS1/MAGED1/MTSS1	14	704	0.0198864	0.00534606	3.71982
cluster.D	GO:1904018	positive regulation of vasculature development	16/704	118/17396	2.16928e-05	0.000590279	0.000465861	CYP1B1/SASH1/SRPX2/HIPK2/RHOB/ERAP1/TMEM100/PRKCA/PRKD1/CX3CL1/TGFBR2/TWIST1/WNT5A/SEMA5A/MYOCD/RAPGEF2	16	704	0.0227273	0.00678317	3.35054
cluster.D	GO:0072006	nephron development	17/704	131/17396	2.17231e-05	0.000590279	0.000465861	YAP1/EYA1/WWTR1/GLI3/ANGPT1/MEF2C/PDGFRB/KIF26B/SOX9/TFAP2B/IRX3/IRX1/CALB1/DCHS1/MAGED1/MTSS1/MAGI2	17	704	0.0241477	0.00753047	3.20667
cluster.D	GO:0032386	regulation of intracellular transport	43/704	543/17396	2.17619e-05	0.000590279	0.000465861	OS9/C1QTNF3/TBC1D20/DAB2/DMD/EGFR/AKT1/ACSL3/FER/DNAJC13/WWTR1/GDI1/GLI3/ANGPT1/GSTM2/MDFIC/INSIG1/NEDD4/UBE2J1/PIK3R1/PRKACA/VPS11/PRKD1/C8orf4/C12orf4/GOPC/CEMIP/SNCA/VAMP2/TGFBR1/THRA/ZIC1/CAMK2D/AXIN2/FZD1/CASP8/UBASH3B/MBTPS1/SNX4/INPP4B/IER3/SEMA5A/BMF	43	704	0.0610795	0.0312141	1.9568
cluster.D	GO:0048870	cell motility	77/704	1185/17396	2.37251e-05	0.000636927	0.000502677	WASF2/CDK6/DLC1/SEMA3C/COL3A1/CSF1/VCAN/GLIPR2/CYP1B1/AMOTL1/DAB1/DAB2/S1PR1/EGFR/EPHA3/AKT1/FER/SWAP70/ADGRL3/SASH1/FN1/RBFOX2/LEMD3/PLXNB2/GAB1/SRPX2/GLI3/ANGPT1/ICAM1/ARPIN/SVBP/LAMA4/MATN2/MCC/MEF2C/NOX4/PDE4B/PDGFRB/ENPP2/PIK3R1/PLAT/PLD1/POU3F2/ASAP3/PRKCA/PRKD1/CD248/CEMIP/PREX1/ZSWIM6/PTPRM/CX3CL1/SDC2/ELMO2/SOX9/SPARC/NR2F1/TGFBR1/TGFBR2/TGFBR3/TNFAIP1/TWIST1/VAV2/WNT5A/CAMK2D/ARHGAP24/A…	77	704	0.109375	0.0681191	1.60564
cluster.D	GO:0051674	localization of cell	77/704	1185/17396	2.37251e-05	0.000636927	0.000502677	WASF2/CDK6/DLC1/SEMA3C/COL3A1/CSF1/VCAN/GLIPR2/CYP1B1/AMOTL1/DAB1/DAB2/S1PR1/EGFR/EPHA3/AKT1/FER/SWAP70/ADGRL3/SASH1/FN1/RBFOX2/LEMD3/PLXNB2/GAB1/SRPX2/GLI3/ANGPT1/ICAM1/ARPIN/SVBP/LAMA4/MATN2/MCC/MEF2C/NOX4/PDE4B/PDGFRB/ENPP2/PIK3R1/PLAT/PLD1/POU3F2/ASAP3/PRKCA/PRKD1/CD248/CEMIP/PREX1/ZSWIM6/PTPRM/CX3CL1/SDC2/ELMO2/SOX9/SPARC/NR2F1/TGFBR1/TGFBR2/TGFBR3/TNFAIP1/TWIST1/VAV2/WNT5A/CAMK2D/ARHGAP24/A…	77	704	0.109375	0.0681191	1.60564
cluster.D	GO:0048762	mesenchymal cell differentiation	19/704	159/17396	2.38699e-05	0.000637545	0.000503165	SEMA3C/GLIPR2/DAB2/EDNRA/EPHA3/EZH2/DICER1/WWTR1/MEF2C/TMEM100/SOX9/TGFB1I1/TGFBR1/TGFBR3/TWIST1/WNT5A/AXIN2/NRP1/PHLDB2	19	704	0.0269886	0.00914003	2.95279
cluster.D	GO:0014031	mesenchymal cell development	18/704	146/17396	2.54491e-05	0.000674243	0.000532128	SEMA3C/GLIPR2/DAB2/EDNRA/EPHA3/EZH2/DICER1/WWTR1/TMEM100/SOX9/TGFB1I1/TGFBR1/TGFBR3/TWIST1/WNT5A/AXIN2/NRP1/PHLDB2	18	704	0.0255682	0.00839273	3.04647
cluster.D	GO:0048589	developmental growth	42/704	529/17396	2.55015e-05	0.000674243	0.000532128	SPRY1/SPRY2/YAP1/CSF1/DHCR7/DUSP6/S1PR1/EZH2/FN1/DICER1/GAMT/WWTR1/GLI3/APBA2/PRMT2/MEF2C/POU3F2/KIF26B/ZMIZ1/ISLR2/RXRB/STRA6/BMPR1B/SOX9/STK3/TBX2/TGFBR2/TGFBR3/TYMS/WNT5A/FTO/CAMK2D/STK40/ARID5B/NRP1/CFLAR/SEMA5A/DCLK1/CTR9/RIMS2/ULK2/MAGI2	42	704	0.0596591	0.0304093	1.96187
cluster.D	GO:0009894	regulation of catabolic process	49/704	655/17396	2.6324e-05	0.000692493	0.000546531	CDKN1B/RRAGB/NEK6/OS9/GABARAPL2/AGAP2/CST3/DAB2/DCN/EGFR/AKT1/SAMD9L/SIRT2/RCHY1/GBA/APAF1/NEDD4/VPS28/UBE2J1/EGLN1/USP47/PPP1R3D/USP40/PRKACA/VPS11/PBK/FMN2/UBQLN4/RIC1/RB1/SNCA/SNX1/SOX9/THRA/TIMP2/TWIST1/WNT5A/USP11/PIP4K2B/CUL4B/USP30/ADAM9/IER3/HERC1/RNF14/FEZ1/ULK2/HERPUD1/TBC1D5	49	704	0.0696023	0.0376523	1.84855
cluster.D	GO:0061326	renal tubule development	14/704	95/17396	2.72583e-05	0.000713485	0.000563098	YAP1/EYA1/WWTR1/GLI3/MEF2C/KIF26B/SOX9/TFAP2B/IRX3/IRX1/CALB1/DCHS1/MAGED1/MTSS1	14	704	0.0198864	0.00546103	3.64151
cluster.D	GO:0009058	biosynthetic process	279/704	5653/17396	2.84253e-05	0.000740331	0.000584285	ZBTB33/GNE/YAF2/CDK2/CDKN1B/RRAGB/YAP1/TRAPPC2B/MAN1A2/MLLT11/CHD3/BAZ1A/CHKA/MED8/GALNT13/C1QTNF3/ZNF618/ATG4A/MRPL53/CANT1/KLF6/LSM11/B3GLCT/VCAN/CST3/ZNF362/CTNND2/ZNF827/CYP1B1/CYP51A1/DAB2/ZFP1/DCN/AES/MMAA/ASXL1/DHCR7/DHPS/DMD/RCAN1/EBF1/S1PR1/EDNRA/EGFR/AHR/ELF1/ALG14/ELF4/ELK3/PRIMPOL/AKT1/EXT1/EYA1/EZH2/FABP3/ACSL3/FASN/KDM1B/FDPS/FER/PHLDA1/ZHX2/ALDOB/MSRB2/ATF6/SIRT2/TCF25/ZNF423/LPIN1…	279	704	0.396307	0.32496	1.21956
cluster.D	GO:0060840	artery development	11/704	61/17396	2.90635e-05	0.000753204	0.000594445	COL3A1/EYA1/GLI3/PDGFRB/ZMIZ1/STRA6/TBX2/TFAP2B/TGFBR1/NRP1/MYOCD	11	704	0.015625	0.00350655	4.45594
cluster.D	GO:0072009	nephron epithelium development	15/704	108/17396	2.92122e-05	0.00075333	0.000594545	YAP1/EYA1/WWTR1/GLI3/MEF2C/KIF26B/SOX9/TFAP2B/IRX3/IRX1/CALB1/DCHS1/MAGED1/MTSS1/MAGI2	15	704	0.0213068	0.00620832	3.43198
cluster.D	GO:0006357	regulation of transcription from RNA polymerase II promoter	103/704	1720/17396	2.95362e-05	0.00075795	0.000598191	ZBTB33/YAP1/CHD3/MED8/KLF6/AES/ASXL1/EBF1/S1PR1/EGFR/AHR/ELF1/ELF4/ELK3/AKT1/EYA1/EZH2/ZHX2/ATF6/SIRT2/TCF25/ZNF423/LPIN1/DICER1/ZFPM2/RHOQ/LEMD3/SOSTDC1/WWTR1/AUTS2/PYGO1/GLI3/RGMB/HIPK2/NR3C1/HIST1H1C/INSIG1/ABLIM1/LUM/MAF/MEF2C/MEIS2/ZFHX3/NEDD4/NFIB/NFKB1/PBX3/MED31/CHCHD2/PHF21A/MBTPS2/ARMCX3/PIK3R1/PLAGL1/POU3F2/EGLN1/PAF1/TMEM100/HDAC8/PRKD1/TCEAL7/SMYD2/TWSG1/ZMIZ1/TENM2/FNIP2/RB1/RBL2/RX…	103	704	0.146307	0.0988733	1.47974
cluster.D	GO:0009057	macromolecule catabolic process	70/704	1056/17396	3.03686e-05	0.00077551	0.000612049	CDK2/CDKN1B/NEK6/OS9/ERI2/GABARAPL2/AGAP2/VCAN/CST3/CTSO/DAB2/DCN/DXO/EGFR/AKT1/SAMD9L/ZHX2/SIRT2/DICER1/BACE1/BACE2/RCHY1/WWTR1/FBXL3/FBXO10/FBXO8/GBA/GNS/APAF1/BIRC2/LUM/NEDD4/OGN/VPS28/UBE2J1/PHKB/USP47/PPP1R3D/USP40/PRKACA/VPS11/PBK/FMN2/UBQLN4/ADAMTS9/CEMIP/RIC1/RB1/BGN/SDC2/SEL1L/FBXL17/SNX1/SOX9/TGFB1I1/TIMP2/TNFAIP1/WNT5A/EDEM3/USP11/KCTD10/CASP8/CUL4B/USP30/ADAM9/IER3/MVB12B/RNF14/SDC3/H…	70	704	0.0994318	0.0607036	1.63799
cluster.D	GO:0042221	response to chemical	205/704	3954/17396	3.46106e-05	0.000879546	0.000694157	CDK2/SPRY1/SPRY2/CDKN1B/RRAGB/YAP1/SEMA3C/ARL6IP5/DPYSL4/OS9/CHRNB2/AGAP2/COL3A1/COL5A2/COL6A3/RFTN2/KLF6/FGFBP3/CSF1/CST3/CYP1B1/CYP51A1/DAB1/DAB2/DCN/AES/ASXL1/DMD/DUSP4/DUSP6/S1PR1/EFNB3/EGFR/AHR/EPHA3/AKT1/EXT1/EZH2/FABP3/ACSL3/FASN/CPNE2/FER/RASA3/PPM1E/ALDOB/ATF6/SIRT2/SWAP70/PEG10/ZNF423/LPIN1/SIK2/SASH1/ARHGEF12/DICER1/RHOQ/LEMD3/IFIT5/GAB1/ABTB2/SOSTDC1/WWTR1/SLITRK5/GBA/GDI1/GFRA1/KCNMB…	205	704	0.291193	0.227294	1.28113
cluster.D	GO:1903649	regulation of cytoplasmic transport	35/704	416/17396	3.71624e-05	0.000939833	0.000741737	OS9/C1QTNF3/TBC1D20/DAB2/DMD/EGFR/ACSL3/DNAJC13/WWTR1/GLI3/ANGPT1/GSTM2/MDFIC/INSIG1/NEDD4/UBE2J1/PIK3R1/PRKACA/VPS11/PRKD1/C8orf4/GOPC/CEMIP/SNCA/TGFBR1/THRA/ZIC1/CAMK2D/AXIN2/FZD1/UBASH3B/MBTPS1/INPP4B/IER3/SEMA5A	35	704	0.0497159	0.0239135	2.07899
cluster.D	GO:0046578	regulation of Ras protein signal transduction	20/704	180/17396	4.25209e-05	0.00106682	0.000841962	SPRY1/SPRY2/DLC1/COL3A1/CSF1/RASA3/ARHGEF12/FBXO8/PLEKHG1/PREX1/SOS2/TIMP2/TNFAIP1/TRIO/VAV2/CAMK2D/ARHGAP24/KALRN/ARHGEF17/DENND4B	20	704	0.0284091	0.0103472	2.74558
cluster.D	GO:0045597	positive regulation of cell differentiation	55/704	779/17396	4.25915e-05	0.00106682	0.000841962	YAP1/ANKRD54/CSF1/GLIPR2/DAB1/DAB2/DMD/EPHA3/AKT1/EZH2/SIRT2/FN1/DICER1/PLXNB2/WWTR1/GLI3/IL6ST/MEF2C/ZFHX3/NEU1/NFKB1/PPP2R3C/TMEM100/PRKCA/PRKD1/ADAMTS9/PREX1/ISLR2/PTPRD/RB1/CX3CL1/BMPR1B/SOX9/STK3/ZEB1/TGFB1I1/TGFBR2/THRA/TIMP2/TWIST1/WNT5A/METRN/IRX3/AXIN2/CASP8/NCOA1/NRP1/SEMA5A/MYOCD/H2AFY/FEZ1/RAPGEF2/RIMS2/ZEB2/MAGI2	55	704	0.078125	0.0447804	1.74462
cluster.D	GO:0048844	artery morphogenesis	10/704	53/17396	4.4508e-05	0.00110952	0.000875658	COL3A1/EYA1/PDGFRB/ZMIZ1/STRA6/TBX2/TFAP2B/TGFBR1/NRP1/MYOCD	10	704	0.0142045	0.00304668	4.66231
cluster.D	GO:0006024	glycosaminoglycan biosynthetic process	15/704	112/17396	4.50906e-05	0.00111872	0.000882916	VCAN/DCN/EXT1/ANGPT1/LUM/NFKB1/OGN/CHST15/PDGFRB/CSGALNACT2/BGN/SDC2/ST3GAL3/CHST3/SDC3	15	704	0.0213068	0.00643826	3.30941
cluster.D	GO:0001503	ossification	31/704	353/17396	4.60049e-05	0.00113602	0.00089657	CDK6/COL5A2/CSF1/VCAN/S1PR1/EGFR/AKT1/EXT1/FASN/DNAJC13/WWTR1/GLI3/IL6ST/INPPL1/NBR1/MEF2C/MMP2/PRKACA/PRKD1/TWSG1/BMPR1B/SOX9/SPARC/THRA/TWIST1/WNT5A/AXIN2/FZD1/DCHS1/RASSF2/MTSS1	31	704	0.0440341	0.020292	2.17002
cluster.D	GO:0090287	regulation of cellular response to growth factor stimulus	23/704	226/17396	4.74446e-05	0.00116277	0.000917682	SPRY1/SPRY2/FGFBP3/DAB2/DMD/DUSP6/PEG10/ZNF423/LEMD3/SOSTDC1/GRB10/HIPK2/NEDD4/TWSG1/ZEB1/TFAP2B/TGFB1I1/TGFBR1/TGFBR2/TGFBR3/WNT5A/FZD1/MYOCD	23	704	0.0326705	0.0129915	2.51476
cluster.D	GO:0033036	macromolecule localization	140/704	2528/17396	4.75324e-05	0.00116277	0.000917682	RRAGB/ABCA9/ABCA8/APPBP2/OS9/RAB32/CHKA/PRAF2/SYNRG/VPS45/GABARAPL2/C1QTNF3/ATG4A/FCHO2/AGAP2/ANO4/TTC8/RFTN2/TOM1L2/DAB2/GRASP/DMD/EGFR/CEP112/AKT1/EYA1/EZH2/FABP3/ACSL3/SIRT2/TNIK/SWAP70/DNAJC13/FN1/RHOQ/ARL2BP/STX12/B4GALNT1/COG4/WWTR1/PYGO1/PITPNC1/GDI1/RANBP6/AP3M1/DENND2A/GLE1/GLI3/ANGPT1/SNX24/MDFIC/HMGCR/APBA2/SVBP/RHOB/MARCKS/MCC/MID1/NEDD4/NFKB1/CCDC53/VPS28/COPZ2/UBE2J1/ARMCX3/CHMP3/PI…	140	704	0.198864	0.145321	1.36845
cluster.D	GO:0007010	cytoskeleton organization	67/704	1013/17396	4.84834e-05	0.00116931	0.000922845	WASF2/CDK2/SPRY1/SPRY2/CDKN1B/CORO2B/DLC1/DCTN6/CETN2/CFL2/NEK6/CHD3/NEK7/S1PR1/EPHA3/EYA1/FER/PPM1E/MSRB2/SIRT2/LIMCH1/TNIK/SWAP70/DICER1/RHOQ/TTLL1/TMOD3/GPSM2/ICAM1/ARPIN/SKA2/INPPL1/RND3/ABLIM1/MID1/MYO1B/NEDD9/NOX4/PDGFRB/CHMP3/PIK3R1/CCSER2/CNTLN/PPP2R3C/FIGN/KIRREL/ASAP3/ERBB2IP/FMN2/RHOJ/PREX1/RB1/AFAP1/RP2/ELMO2/SNCA/SOX9/TNFAIP1/ANTXR1/HOOK3/SSH2/CFLAR/PHLDB2/FRMD7/SEMA5A/MTSS1/ARHGEF17	67	704	0.0951705	0.0582318	1.63434
cluster.D	GO:0007411	axon guidance	42/704	544/17396	4.86831e-05	0.00116931	0.000922845	SEMA3C/DPYSL4/AGAP2/COL3A1/COL5A2/COL6A3/DUSP6/EFNB3/EGFR/EPHA3/EXT1/RASA3/ARHGEF12/GFRA1/GLI3/ANGPT1/EPHA6/RGMB/RHOB/ABLIM1/MATN2/MMP2/NFIB/PDGFRB/SHC3/PRNP/TENM2/PTPRA/PTPRM/SDC2/BMPR1B/SOS2/TRIO/ISPD/VAV2/WNT5A/CAMK2D/NRP1/KALRN/SEMA5A/FEZ1/RAPGEF2	42	704	0.0596591	0.0312716	1.90777
cluster.D	GO:0097485	neuron projection guidance	42/704	544/17396	4.86831e-05	0.00116931	0.000922845	SEMA3C/DPYSL4/AGAP2/COL3A1/COL5A2/COL6A3/DUSP6/EFNB3/EGFR/EPHA3/EXT1/RASA3/ARHGEF12/GFRA1/GLI3/ANGPT1/EPHA6/RGMB/RHOB/ABLIM1/MATN2/MMP2/NFIB/PDGFRB/SHC3/PRNP/TENM2/PTPRA/PTPRM/SDC2/BMPR1B/SOS2/TRIO/ISPD/VAV2/WNT5A/CAMK2D/NRP1/KALRN/SEMA5A/FEZ1/RAPGEF2	42	704	0.0596591	0.0312716	1.90777
cluster.D	GO:0044249	cellular biosynthetic process	270/704	5479/17396	4.86933e-05	0.00116931	0.000922845	ZBTB33/GNE/YAF2/CDK2/CDKN1B/RRAGB/YAP1/TRAPPC2B/MAN1A2/MLLT11/CHD3/BAZ1A/CHKA/MED8/GALNT13/C1QTNF3/ZNF618/ATG4A/MRPL53/CANT1/KLF6/LSM11/B3GLCT/VCAN/CST3/ZNF362/CTNND2/ZNF827/CYP1B1/DAB2/ZFP1/DCN/AES/MMAA/ASXL1/DHPS/DMD/RCAN1/EBF1/S1PR1/EDNRA/EGFR/AHR/ELF1/ALG14/ELF4/ELK3/PRIMPOL/AKT1/EXT1/EYA1/EZH2/FABP3/ACSL3/FASN/KDM1B/FDPS/FER/PHLDA1/ZHX2/MSRB2/ATF6/SIRT2/TCF25/ZNF423/LPIN1/DICER1/COMMD3/ZFPM2…	270	704	0.383523	0.314957	1.2177
cluster.D	GO:0006023	aminoglycan biosynthetic process	15/704	113/17396	5.00852e-05	0.0011918	0.000940595	VCAN/DCN/EXT1/ANGPT1/LUM/NFKB1/OGN/CHST15/PDGFRB/CSGALNACT2/BGN/SDC2/ST3GAL3/CHST3/SDC3	15	704	0.0213068	0.00649575	3.28012
cluster.D	GO:0051017	actin filament bundle assembly	15/704	113/17396	5.00852e-05	0.0011918	0.000940595	WASF2/DLC1/S1PR1/PPM1E/SWAP70/MYO1B/NEDD9/NOX4/PIK3R1/ASAP3/FMN2/TNFAIP1/PHLDB2/FRMD7/MTSS1	15	704	0.0213068	0.00649575	3.28012
cluster.D	GO:0060322	head development	49/704	672/17396	5.04824e-05	0.00119582	0.000943765	CDK6/DLC1/CHRNB2/COL3A1/CST3/DAB1/S1PR1/EDNRA/EGFR/EXT1/EZH2/ACSL3/PHLDA1/SIRT2/DICER1/RBFOX2/PLXNB2/SLITRK5/GLI3/HMGCS1/APAF1/MMP2/ZFHX3/NFIB/PCDH9/ATP7A/POU3F2/GNG12/TWSG1/PCDH19/GNB4/SRR/STRA6/NR2F1/TGFBR2/THRA/TULP3/WNT5A/ZIC1/TCTN1/ARID5B/HOOK3/NCOA1/NRP1/HERC1/SEMA5A/ATP6V0D1/DCLK1/RAPGEF2	49	704	0.0696023	0.0386296	1.80179
cluster.D	GO:0072073	kidney epithelium development	17/704	140/17396	5.15376e-05	0.0012114	0.000956067	GDF11/SPRY1/YAP1/EYA1/WWTR1/GLI3/MEF2C/KIF26B/SOX9/TFAP2B/IRX3/IRX1/CALB1/DCHS1/MAGED1/MTSS1/MAGI2	17	704	0.0241477	0.00804783	3.00053
cluster.D	GO:0051246	regulation of protein metabolic process	135/704	2424/17396	5.16032e-05	0.0012114	0.000956067	CDK2/GDF11/SPRY1/SPRY2/CDKN1B/DLC1/ARL6IP5/NEK6/OS9/GABARAPL2/AGAP2/ANKRD54/COL6A3/CSF1/CST3/GLIPR2/DAB1/DAB2/DMD/DUSP4/DUSP6/EGFR/A2M/SPRED2/AKT1/EZH2/SAMD9L/FER/RASA3/PPM1E/SIRT2/TNIK/SWAP70/SASH1/FN1/ARL2BP/PLXNB2/GAB1/BACE2/RCHY1/WWTR1/AUTS2/GBA/RBMS3/ANGPT1/GPR37/HIPK2/MDFIC/HMGCR/APAF1/BIRC2/ICAM1/IL6ST/SVBP/NBR1/MEF2C/MID1/NEDD4/NFKB1/NOX4/VPS28/UBE2J1/PDGFRB/ENPP2/SERPINB6/PLAT/ZFYVE1/SHC…	135	704	0.191761	0.139342	1.37619
cluster.D	GO:0031399	regulation of protein modification process	97/704	1620/17396	5.22487e-05	0.00122108	0.000963703	CDK2/GDF11/SPRY1/SPRY2/CDKN1B/DLC1/ARL6IP5/ANKRD54/CSF1/GLIPR2/DAB1/DAB2/DMD/DUSP4/DUSP6/EGFR/SPRED2/AKT1/EZH2/FER/RASA3/PPM1E/SIRT2/TNIK/SWAP70/SASH1/FN1/ARL2BP/PLXNB2/GAB1/RCHY1/WWTR1/AUTS2/GBA/ANGPT1/GPR37/HIPK2/MDFIC/HMGCR/BIRC2/ICAM1/IL6ST/SVBP/NBR1/MEF2C/MID1/NOX4/VPS28/PDGFRB/ENPP2/ZFYVE1/SHC3/PAF1/PARP16/PPP2R3C/GPATCH2/KIRREL/PRKACA/PRKCA/PRKD1/PBK/MAPK10/PRNP/CEMIP/FNIP2/PTPRA/RB1/CX3CL…	97	704	0.137784	0.0931249	1.47956
cluster.D	GO:0044272	sulfur compound biosynthetic process	20/704	183/17396	5.38304e-05	0.00125245	0.000988465	VCAN/DCN/EXT1/ACSL3/FASN/ANGPT1/GSS/GSTA4/GSTM2/GSTM3/LUM/MGST2/OGN/CHST15/ELOVL2/CSGALNACT2/BGN/ST3GAL3/SNCA/CHST3	20	704	0.0284091	0.0105197	2.70057
cluster.D	GO:1903510	mucopolysaccharide metabolic process	16/704	127/17396	5.42904e-05	0.00125757	0.0009925	VCAN/DCN/AKT1/GNS/ANGPT1/LUM/NFKB1/OGN/CHST15/CSGALNACT2/CEMIP/BGN/SDC2/ST3GAL3/CHST3/SDC3	16	704	0.0227273	0.00730053	3.1131
cluster.D	GO:0006629	lipid metabolic process	78/704	1236/17396	5.64744e-05	0.00130239	0.00102788	CHKA/CRAT/CYP1B1/CYP51A1/MMAA/DHCR7/AKT1/FABP3/ACSL3/FASN/FDPS/SIRT2/LPIN1/RGL1/B4GALNT1/GBA/SH3YL1/NR3C1/HMGCR/HMGCS1/IDI1/INPPL1/INSIG1/ITGB8/ACAT2/LSS/MGST2/MVD/NEU1/NFKB1/MBTPS2/ISYNA1/PDGFRB/ENPP2/PIGH/PIK3R1/PLD1/LPPR1/ELOVL2/SPTLC3/PRKACA/PRKD1/BDH2/CHPT1/RB1/RBL2/LDAH/SC5D/SDC2/STRA6/ST3GAL3/ST8SIA1/SMPD1/SNCA/SOAT1/SQLE/THRA/TWIST1/ISPD/VAV2/KDELC1/PNPLA3/DDHD1/SESN2/PIP5K1B/PIP4K2B/B3GN…	78	704	0.110795	0.0710508	1.55938
cluster.D	GO:0001656	metanephros development	13/704	89/17396	5.76408e-05	0.00132346	0.00104451	GDF11/SPRY1/YAP1/EYA1/WWTR1/GLI3/PDGFRB/KIF26B/SOX9/TFAP2B/IRX3/IRX1/CALB1	13	704	0.0184659	0.00511612	3.60936
cluster.D	GO:0043067	regulation of programmed cell death	83/704	1338/17396	5.84115e-05	0.0013353	0.00105385	GDF11/SPRY2/CDKN1B/DLC1/YAP1/ARL6IP5/PNMA2/MLLT11/AGAP2/CST3/CYP1B1/DAB2/AES/DUSP6/EGFR/AKT1/EYA1/PHLDA1/SIRT2/TNIK/TRIM2/ARHGEF12/DICER1/DDAH2/FBXO10/GLI3/ANGPT1/HIPK2/NR3C1/HMGCR/APAF1/PRMT2/BIRC2/ICAM1/IL6ST/RHOB/LGALS1/MEF2C/NFKB1/NOX4/ING4/PDGFRB/TMBIM4/PIK3R1/ATP7A/USP47/PRKCA/PRNP/FMN2/CD248/CX3CL1/BMPR1B/SMPD1/SNCA/SOS2/SOX9/STK3/TFAP2B/TGFBR1/THRA/TRIO/TWIST1/VAV2/WNT5A/CAMK2D/STK40/CASP…	83	704	0.117898	0.0769142	1.53285
cluster.D	GO:0001837	epithelial to mesenchymal transition	14/704	102/17396	6.10923e-05	0.00139051	0.00109743	GLIPR2/DAB2/EPHA3/EZH2/WWTR1/TMEM100/SOX9/TGFB1I1/TGFBR1/TGFBR3/TWIST1/WNT5A/AXIN2/PHLDB2	14	704	0.0198864	0.00586342	3.3916
cluster.D	GO:0061572	actin filament bundle organization	15/704	115/17396	6.15501e-05	0.00139487	0.00110086	WASF2/DLC1/S1PR1/PPM1E/SWAP70/MYO1B/NEDD9/NOX4/PIK3R1/ASAP3/FMN2/TNFAIP1/PHLDB2/FRMD7/MTSS1	15	704	0.0213068	0.00661072	3.22307
cluster.D	GO:0051240	positive regulation of multicellular organismal process	82/704	1320/17396	6.18762e-05	0.00139622	0.00110192	SPRY1/YAP1/C1QTNF3/ANKRD54/CSF1/GLIPR2/CYP1B1/AMOTL1/DAB1/DAB2/DMD/EPHA3/AKT1/EZH2/SIRT2/ADGRL3/SASH1/FN1/DICER1/ZFPM2/PLXNB2/WWTR1/SLITRK5/SRPX2/GLI3/ANGPT1/HIPK2/HMGCR/BIRC2/ICAM1/IL6ST/RHOB/LUM/MEF2C/NEU1/NFKB1/PDE4B/PDGFRB/ENPP2/ERAP1/PIK3R1/POU3F2/PPP2R3C/TMEM100/PRKCA/PRKD1/ISLR2/ADGRB3/PTPRD/PTPRM/RB1/CX3CL1/BMPR1B/SOX9/SPARC/TBX2/ZEB1/TGFB1I1/TGFBR2/TIMP2/TWIST1/WNT5A/METRN/IRX3/CAMK2D/AX…	82	704	0.116477	0.0758795	1.53503
cluster.D	GO:1901137	carbohydrate derivative biosynthetic process	52/704	734/17396	6.32061e-05	0.0014201	0.00112078	GNE/MAN1A2/GALNT13/CANT1/B3GLCT/VCAN/DCN/EDNRA/ALG14/EXT1/PHLDA1/SIRT2/BACE2/B4GALNT1/ANGPT1/DPY19L4/GUCY1A2/POMT2/LUM/MVD/NEU1/NFKB1/OGN/AK3/CHST15/UBE2J1/PDGFRB/CMPK1/PIGH/ATP7A/PARP16/CSGALNACT2/PRKCA/BGN/SDC2/ST3GAL3/ST8SIA1/BMPR1B/SOAT1/TIMP2/GXYLT2/TYMS/ISPD/PANK3/MANEA/ALG9/DCAKD/EDEM3/B3GNT5/B3GALT2/CHST3/SDC3	52	704	0.0738636	0.0421936	1.75059
cluster.D	GO:1901135	carbohydrate derivative metabolic process	75/704	1181/17396	6.46748e-05	0.00144689	0.00114192	GNE/MAN1A2/GALNT13/CANT1/GNPDA2/B3GLCT/VCAN/CST3/DCN/EDNRA/ALG14/AKT1/EXT1/PHLDA1/ALDOB/SIRT2/RHOQ/BACE2/B4GALNT1/GAMT/GBA/GNS/ANGPT1/DPY19L4/GUCY1A2/POMT2/HMGCR/ITGB8/LUM/MVD/NEU1/NFKB1/OGN/AK3/CHST15/PDE4B/UBE2J1/PDE8A/PDGFRB/CMPK1/PIGH/ATP7A/EGLN1/PARP16/ABHD10/CSGALNACT2/PRKCA/ADAMTS9/CEMIP/PTX3/BGN/SDC2/ST3GAL3/ST8SIA1/BMPR1B/SMPD1/SNCA/SOAT1/TIMP2/GXYLT2/TYMS/ISPD/WNT5A/KDELC1/PANK3/MANEA/A…	75	704	0.106534	0.0678892	1.56924
cluster.D	GO:0001932	regulation of protein phosphorylation	79/704	1263/17396	6.78605e-05	0.0015117	0.00119307	GDF11/SPRY1/SPRY2/CDKN1B/ARL6IP5/ANKRD54/CSF1/GLIPR2/DAB1/DAB2/DMD/DUSP4/DUSP6/EGFR/SPRED2/AKT1/EZH2/FER/RASA3/PPM1E/SIRT2/TNIK/SASH1/FN1/ARL2BP/PLXNB2/GAB1/WWTR1/GBA/ANGPT1/GPR37/HIPK2/MDFIC/HMGCR/ICAM1/IL6ST/NBR1/MID1/NOX4/PDGFRB/ENPP2/SHC3/PARP16/PPP2R3C/KIRREL/PRKACA/PRKCA/PRKD1/PBK/MAPK10/PRNP/CEMIP/FNIP2/PTPRA/RB1/CX3CL1/SMPD1/SNCA/SOX9/STK3/TGFBR1/TGFBR2/TIMP2/TWIST1/WNT5A/CAMK2D/AXIN2/FZD…	79	704	0.112216	0.0726029	1.54561
cluster.D	GO:0044093	positive regulation of molecular function	99/704	1673/17396	6.82507e-05	0.00151395	0.00119484	SPRY2/CDKN1B/DLC1/ARL6IP5/RCBTB2/GABARAPL2/AGAP2/TBC1D20/CSF1/DAB1/DMD/DUSP6/S1PR1/EDNRA/EGFR/DENND6A/AKT1/EZH2/FER/RASA3/ALDOB/SIRT2/TNIK/RGL1/SASH1/DOCK9/FN1/ARHGEF12/GAB1/FBXO8/GDI1/DENND2A/ANGPT1/HIPK2/GSTM2/MDFIC/APAF1/ICAM1/MEF2C/MGST2/NFKB1/NOX4/MBTPS2/PDGFRB/SHC3/ATP7A/PARP16/PPP2R3C/ASAP3/PRKACA/PRKCA/PRKD1/MAPK10/CEMIP/PLEKHG1/SIPA1L2/PREX1/RIC1/ADGRB3/PTPRA/RP2/CX3CL1/SNCA/SOS2/STK3/TG…	99	704	0.140625	0.0961715	1.46223
cluster.D	GO:0006790	sulfur compound metabolic process	30/704	344/17396	6.89734e-05	0.00152353	0.0012024	VCAN/DCN/EXT1/ACSL3/FASN/GAMT/GNS/ANGPT1/GSS/GSTA4/GSTM2/GSTM3/LUM/MGST2/MVD/OGN/NOX4/CHST15/GDAP1/ELOVL2/CSGALNACT2/BGN/SDC2/ST3GAL3/SMS/SNCA/THTPA/SUCLG1/CHST3/SDC3	30	704	0.0426136	0.0197747	2.15496
cluster.D	GO:0044711	single-organism biosynthetic process	94/704	1573/17396	7.43836e-05	0.00163613	0.00129127	CHKA/C1QTNF3/MRPL53/VCAN/CYP51A1/DCN/MMAA/DHCR7/DHPS/EDNRA/PRIMPOL/AKT1/EXT1/FABP3/ACSL3/FASN/FDPS/ALDOB/LPIN1/B4GALNT1/RCHY1/GAMT/GBA/SH3YL1/ANGPT1/GRB10/NR3C1/GSS/GSTA4/GSTM2/GSTM3/GUCY1A2/HMGCR/HMGCS1/MMAB/IDI1/INPPL1/INSIG1/LSS/LUM/MGST2/MVD/NFKB1/OGN/AK3/CHST15/ISYNA1/PDGFRB/CMPK1/PIGH/PIK3R1/PLD1/ELOVL2/PPP1R3D/SPTLC3/CSGALNACT2/PRKACA/PRKCA/PRKD1/BDH2/CHPT1/SC5D/BGN/SRR/SDC2/ST3GAL3/ST8SIA…	94	704	0.133523	0.0904231	1.47664
cluster.D	GO:0042981	regulation of apoptotic process	82/704	1328/17396	7.59671e-05	0.00166397	0.00131324	GDF11/SPRY2/CDKN1B/DLC1/YAP1/ARL6IP5/PNMA2/MLLT11/AGAP2/CYP1B1/DAB2/AES/DUSP6/EGFR/AKT1/EYA1/PHLDA1/SIRT2/TNIK/TRIM2/ARHGEF12/DICER1/DDAH2/FBXO10/GLI3/ANGPT1/HIPK2/NR3C1/HMGCR/APAF1/PRMT2/BIRC2/ICAM1/IL6ST/RHOB/LGALS1/MEF2C/NFKB1/NOX4/ING4/PDGFRB/TMBIM4/PIK3R1/ATP7A/USP47/PRKCA/PRNP/FMN2/CD248/CX3CL1/BMPR1B/SMPD1/SNCA/SOS2/SOX9/STK3/TFAP2B/TGFBR1/THRA/TRIO/TWIST1/VAV2/WNT5A/CAMK2D/STK40/CASP8/NAA…	82	704	0.116477	0.0763394	1.52578
cluster.D	GO:0044255	cellular lipid metabolic process	62/704	933/17396	8.19209e-05	0.0017869	0.00141026	CHKA/CRAT/CYP1B1/MMAA/AKT1/FABP3/ACSL3/FASN/FDPS/SIRT2/LPIN1/RGL1/B4GALNT1/GBA/SH3YL1/HMGCR/HMGCS1/IDI1/INPPL1/INSIG1/ITGB8/MGST2/MVD/NEU1/ISYNA1/PDGFRB/ENPP2/PIGH/PIK3R1/PLD1/LPPR1/ELOVL2/SPTLC3/PRKACA/PRKD1/BDH2/CHPT1/SC5D/SDC2/STRA6/ST3GAL3/ST8SIA1/SMPD1/SNCA/SOAT1/TWIST1/ISPD/VAV2/KDELC1/PNPLA3/SESN2/PIP5K1B/PIP4K2B/B3GNT5/NCOA1/INPP4B/LIPG/QKI/SPTLC2/LPIN2/SDC3/LPGAT1	62	704	0.0880682	0.053633	1.64205
cluster.D	GO:0044085	cellular component biogenesis	129/704	2320/17396	8.47295e-05	0.00184049	0.00145256	CDH7/WASF2/CDKN1B/DLC1/CETN2/CFL2/NEK6/RAB32/ERI2/GABARAPL2/CHRNB2/C1QTNF3/ATG4A/KCTD12/FCHO2/TTC8/TBC1D20/NEK7/C7orf60/DHPS/DMD/S1PR1/AHR/EPHA3/ACSL3/SCUBE3/FER/PPM1E/ALDOB/MSRB2/SIRT2/TNIK/SWAP70/ADGRL3/FN1/DICER1/RHOQ/TTLL1/COG4/PVRL3/SLITRK5/DNM3/SH3YL1/SRPX2/ANGPT1/KCTD1/TMOD3/POMT2/HIST1H1C/ANXA6/HMGCR/APAF1/BIRC2/ICAM1/INPPL1/INSIG1/ABLIM1/LOX/NBR1/MEF2C/MAP1LC3C/MYO1B/NEDD9/ODF2/NOX4/HP1B…	129	704	0.183239	0.133364	1.37397
cluster.D	GO:0043065	positive regulation of apoptotic process	41/704	541/17396	9.00421e-05	0.00194781	0.00153726	CDKN1B/DLC1/ARL6IP5/PNMA2/MLLT11/CYP1B1/AES/DUSP6/AKT1/PHLDA1/SIRT2/ARHGEF12/NR3C1/HMGCR/APAF1/PRMT2/RHOB/MEF2C/NOX4/ING4/CD248/BMPR1B/SMPD1/SNCA/SOS2/STK3/TFAP2B/TGFBR1/TRIO/VAV2/WNT5A/CAMK2D/CASP8/NCOA1/CFLAR/KALRN/BMF/MAGED1/RAPGEF2/RASSF2/ARHGEF17	41	704	0.0582386	0.0310991	1.87268
cluster.D	GO:0008283	cell proliferation	105/704	1813/17396	9.39e-05	0.00202291	0.00159652	CDK2/CDK6/GDF11/SPRY1/SPRY2/CDKN1B/DLC1/YAP1/CHRNB2/CSF1/CST3/CYP1B1/DAB2/DHCR7/DHPS/S1PR1/EDNRA/EGFR/AHR/ELF4/AKT1/EYA1/EZH2/FABP3/SAMD9L/FER/SIRT2/PDS5B/FN1/DICER1/RBFOX2/PLXNB2/GAB1/WWTR1/GLI3/ANGPT1/HIPK2/HMGCR/BIRC2/IL6ST/INPPL1/INSIG1/KCNH1/MCC/MEF2C/MVD/NEU1/NFIB/OGN/NOX4/HP1BP3/MED31/ING4/PDGFRB/POU3F2/PBRM1/APPL2/PRKACA/PRKCA/PRKD1/PRNP/SMYD2/CD248/ZMIZ1/PTPRM/PTPRZ1/BCHE/RB1/RXRB/CX3CL1…	105	704	0.149148	0.104219	1.43109
cluster.D	GO:2000738	positive regulation of stem cell differentiation	9/704	47/17396	9.47247e-05	0.00203231	0.00160395	YAP1/GLIPR2/DAB2/EZH2/WWTR1/SOX9/TGFB1I1/TWIST1/AXIN2	9	704	0.0127841	0.00270177	4.73175
cluster.D	GO:0044242	cellular lipid catabolic process	19/704	176/17396	9.68798e-05	0.00207006	0.00163374	CRAT/CYP1B1/MMAA/AKT1/FABP3/SIRT2/LPIN1/GBA/NEU1/ENPP2/PLD1/PRKACA/BDH2/SMPD1/TWIST1/PNPLA3/SESN2/LIPG/LPIN2	19	704	0.0269886	0.0101173	2.66758
cluster.D	GO:1901342	regulation of vasculature development	21/704	206/17396	9.75622e-05	0.00207617	0.00163856	CYP1B1/SASH1/SRPX2/HIPK2/RHOB/ENPP2/ERAP1/EGLN1/TMEM100/PRKCA/PRKD1/ADGRB3/PTPRM/CX3CL1/SPARC/TGFBR2/TWIST1/WNT5A/SEMA5A/MYOCD/RAPGEF2	21	704	0.0298295	0.0118418	2.519
cluster.D	GO:0048593	camera-type eye morphogenesis	14/704	107/17396	0.000103754	0.00219546	0.00173271	GDF11/TBC1D20/PVRL3/GLI3/HIPK2/PTPRM/STRA6/SOX9/TBX2/ZEB1/TFAP2B/TWIST1/WNT5A/CALB1	14	704	0.0198864	0.00615084	3.23311
cluster.D	GO:0051241	negative regulation of multicellular organismal process	60/704	902/17396	0.000104006	0.00219546	0.00173271	CDK6/GDF11/LRRC17/CDKN1B/C1QTNF3/COL3A1/COL5A2/CST3/DAB1/EZH2/ZHX2/SIRT2/FN1/DICER1/ZFPM2/GBA/GDI1/GLI3/ANGPT1/HMGCR/SVBP/LGALS1/NBR1/MCC/MEF2C/MEIS2/NFIB/NFKB1/PDE4B/PIK3R1/PLAT/PAF1/PRKACA/ERBB2IP/PRNP/TWSG1/ADGRB3/PTPRM/CX3CL1/SOX9/SPARC/STK3/TBX2/TGFBR1/TGFBR2/TULP3/TWIST1/WNT5A/IRX3/AXIN2/HOOK3/UBASH3B/INPP4B/NRP1/SEMA5A/MLIP/MYOCD/CTR9/RAPGEF2/ULK2	60	704	0.0852273	0.051851	1.6437
cluster.D	GO:0008285	negative regulation of cell proliferation	45/704	618/17396	0.000105361	0.00221511	0.00174822	CDK6/GDF11/SPRY1/SPRY2/CDKN1B/DLC1/CYP1B1/FABP3/SIRT2/PDS5B/DICER1/GLI3/INPPL1/MCC/NFIB/OGN/NOX4/MED31/ING4/PBRM1/PRKCA/PRNP/SMYD2/PTPRM/BCHE/RB1/BMPR1B/SOX9/SPARC/STK3/ZEB1/TFAP2B/TGFB1I1/TGFBR1/TGFBR2/TGFBR3/TIMP2/WNT5A/AXIN2/PPM1D/MYOCD/MAGED1/RAPGEF2/MTSS1/MAGI2	45	704	0.0639205	0.0355254	1.79929
cluster.D	GO:0043068	positive regulation of programmed cell death	41/704	546/17396	0.000109999	0.00230337	0.00181787	CDKN1B/DLC1/ARL6IP5/PNMA2/MLLT11/CYP1B1/AES/DUSP6/AKT1/PHLDA1/SIRT2/ARHGEF12/NR3C1/HMGCR/APAF1/PRMT2/RHOB/MEF2C/NOX4/ING4/CD248/BMPR1B/SMPD1/SNCA/SOS2/STK3/TFAP2B/TGFBR1/TRIO/VAV2/WNT5A/CAMK2D/CASP8/NCOA1/CFLAR/KALRN/BMF/MAGED1/RAPGEF2/RASSF2/ARHGEF17	41	704	0.0582386	0.0313865	1.85553
cluster.D	GO:0043085	positive regulation of catalytic activity	86/704	1427/17396	0.000116395	0.00242706	0.00191549	SPRY2/CDKN1B/DLC1/ARL6IP5/RCBTB2/GABARAPL2/AGAP2/TBC1D20/CSF1/DAB1/DUSP6/S1PR1/EDNRA/EGFR/DENND6A/AKT1/EZH2/RASA3/ALDOB/TNIK/RGL1/SASH1/DOCK9/FN1/ARHGEF12/GAB1/FBXO8/GDI1/DENND2A/ANGPT1/MDFIC/APAF1/ICAM1/MEF2C/MGST2/NOX4/PDGFRB/SHC3/ATP7A/PARP16/PPP2R3C/ASAP3/PRKACA/PRKCA/PRKD1/MAPK10/CEMIP/PLEKHG1/SIPA1L2/PREX1/RIC1/ADGRB3/PTPRA/RP2/CX3CL1/SNCA/SOS2/STK3/TGFBR1/TGFBR2/TIMP2/TRIO/VAV2/WNT5A/RIN3/…	86	704	0.122159	0.0820304	1.48919
cluster.D	GO:0006915	apoptotic process	100/704	1718/17396	0.000116833	0.00242706	0.00191549	GDF11/SPRY2/CDKN1B/DLC1/YAP1/ARL6IP5/PNMA2/NEK6/MLLT11/AGAP2/CST3/CYP1B1/DAB2/AES/DUSP6/EGFR/AHR/AKT1/EYA1/PHLDA1/SIRT2/TNIK/PEG10/TRIM2/ARHGEF12/DICER1/DDAH2/FBXO10/GLI3/ANGPT1/MAGEH1/HIPK2/NR3C1/ANXA6/HMGCR/APAF1/PRMT2/BIRC2/ICAM1/IL6ST/RHOB/LGALS1/MEF2C/NFKB1/NOX4/ING4/PDGFRB/TMBIM4/CHMP3/PIK3R1/PLAGL1/ATP7A/USP47/PRKCA/PRKD1/PRNP/FMN2/C8orf4/CD248/FNIP2/RB1/CX3CL1/ELMO2/BMPR1B/SMPD1/SNCA/SOS2…	100	704	0.142045	0.0987583	1.43831
cluster.D	GO:1901575	organic substance catabolic process	98/704	1677/17396	0.000119185	0.00246613	0.00194633	CDK2/CDKN1B/NEK6/OS9/ERI2/GABARAPL2/AGAP2/CRAT/VCAN/CST3/CTSO/CYP1B1/DAB2/DCN/MMAA/DHPS/DXO/EGFR/AKT1/ESD/FABP3/SAMD9L/ZHX2/ALDOB/SIRT2/LPIN1/DICER1/DDAH2/BACE1/BACE2/RCHY1/WWTR1/FBXL3/FBXO10/FBXO8/GBA/GNS/APAF1/BIRC2/LUM/NEDD4/NEU1/OGN/VPS28/PDE4B/UBE2J1/PDE8A/ENPP2/ERAP1/PHKB/PLD1/EGLN1/USP47/PPP1R3D/USP40/ABHD10/PRKACA/VPS11/PBK/FMN2/UBQLN4/BDH2/ADAMTS9/CEMIP/RIC1/BCHE/RB1/LDAH/BGN/SDC2/SEL1L/…	98	704	0.139205	0.0964015	1.44401
cluster.D	GO:0043542	endothelial cell migration	16/704	136/17396	0.000124064	0.00255221	0.00201426	CYP1B1/AMOTL1/AKT1/SASH1/LEMD3/SRPX2/ANGPT1/SVBP/PRKCA/PRKD1/PTPRM/SPARC/TGFBR1/WNT5A/NRP1/SEMA5A	16	704	0.0227273	0.00781789	2.90709
cluster.D	GO:0061448	connective tissue development	22/704	225/17396	0.00012432	0.00255221	0.00201426	CSF1/DICER1/GLI3/ITGB8/LUM/MAF/MEF2C/NFIB/PDGFRB/ATP7A/PRKCA/BMPR1B/SOX9/ZEB1/TGFBR1/TGFBR2/THRA/TYMS/WNT5A/FTO/AXIN2/ARID5B	22	704	0.03125	0.012934	2.41611
cluster.D	GO:0044712	single-organism catabolic process	73/704	1166/17396	0.000126553	0.00258791	0.00204243	RRAGB/NEK6/OS9/GABARAPL2/ATG4A/COL3A1/COL5A2/COL6A3/COL12A1/CRAT/HAPLN1/VCAN/CST3/CYP1B1/DCN/MMAA/DHPS/AKT1/ESD/FABP3/ALDOB/SIRT2/LPIN1/DDAH2/KIAA1549L/GBA/GNS/LUM/NBR1/MMP2/MAP1LC3C/NEU1/OGN/PDE4B/UBE2J1/PDE8A/ENPP2/PHKB/PLD1/EGLN1/PPP1R3D/ABHD10/PRKACA/UBQLN4/BDH2/CEMIP/BCHE/RB1/LDAH/BGN/SEL1L/SLC1A4/SMPD1/SNCA/STAT2/THRA/TWIST1/EDEM3/PNPLA3/DDHD1/DPF3/SESN2/PIP4K2B/USP30/ADAM9/IER3/LIPG/CHST3/…	73	704	0.103693	0.0670269	1.54704
cluster.D	GO:0046822	regulation of nucleocytoplasmic transport	20/704	195/17396	0.000130526	0.00265878	0.00209837	C1QTNF3/DAB2/EGFR/WWTR1/GLI3/ANGPT1/MDFIC/NEDD4/PIK3R1/PRKACA/C8orf4/TGFBR1/THRA/ZIC1/AXIN2/FZD1/MBTPS1/INPP4B/IER3/SEMA5A	20	704	0.0284091	0.0112095	2.53438
cluster.D	GO:0003151	outflow tract morphogenesis	10/704	60/17396	0.000133349	0.00270574	0.00213543	SEMA3C/EYA1/DICER1/ZFPM2/MEF2C/NEDD4/TBX2/TWIST1/WNT5A/FZD1	10	704	0.0142045	0.00344907	4.11837
cluster.D	GO:0048565	digestive tract development	16/704	137/17396	0.000135312	0.00273497	0.0021585	COL3A1/DAB1/EGFR/DICER1/NPHP3/GLI3/RB1/STRA6/TBX2/TGFBR2/THRA/TYMS/WNT5A/CLMP/DCHS1/MYOCD	16	704	0.0227273	0.00787537	2.88587
cluster.D	GO:0043536	positive regulation of blood vessel endothelial cell migration	6/704	21/17396	0.000138497	0.00278859	0.00220082	AMOTL1/AKT1/SRPX2/ANGPT1/PRKCA/PRKD1	6	704	0.00852273	0.00120717	7.06006
cluster.D	GO:0032231	regulation of actin filament bundle assembly	11/704	72/17396	0.000140317	0.0028144	0.00222119	WASF2/DLC1/S1PR1/PPM1E/SWAP70/NOX4/PIK3R1/ASAP3/PHLDB2/FRMD7/MTSS1	11	704	0.015625	0.00413888	3.77517
cluster.D	GO:0008219	cell death	105/704	1833/17396	0.000143392	0.0028542	0.0022526	GDF11/SPRY2/CDKN1B/DLC1/YAP1/ARL6IP5/DPYSL4/PNMA2/NEK6/MLLT11/AGAP2/CST3/CYP1B1/DAB2/AES/DUSP6/EGFR/AHR/AKT1/EYA1/PHLDA1/SIRT2/TNIK/PEG10/TRIM2/ARHGEF12/DICER1/ZFPM2/DDAH2/FBXO10/GLI3/ANGPT1/GPR37/MAGEH1/HIPK2/NR3C1/ANXA6/HMGCR/APAF1/PRMT2/BIRC2/ICAM1/IL6ST/RHOB/LGALS1/MEF2C/NFKB1/NOX4/ING4/PDGFRB/TMBIM4/CHMP3/PIK3R1/PLAGL1/ATP7A/PARP16/USP47/PRKCA/PRKD1/PRNP/FMN2/C8orf4/CD248/FNIP2/RB1/CX3CL1/EL…	105	704	0.149148	0.105369	1.41548
cluster.D	GO:0016265	death	105/704	1833/17396	0.000143392	0.0028542	0.0022526	GDF11/SPRY2/CDKN1B/DLC1/YAP1/ARL6IP5/DPYSL4/PNMA2/NEK6/MLLT11/AGAP2/CST3/CYP1B1/DAB2/AES/DUSP6/EGFR/AHR/AKT1/EYA1/PHLDA1/SIRT2/TNIK/PEG10/TRIM2/ARHGEF12/DICER1/ZFPM2/DDAH2/FBXO10/GLI3/ANGPT1/GPR37/MAGEH1/HIPK2/NR3C1/ANXA6/HMGCR/APAF1/PRMT2/BIRC2/ICAM1/IL6ST/RHOB/LGALS1/MEF2C/NFKB1/NOX4/ING4/PDGFRB/TMBIM4/CHMP3/PIK3R1/PLAGL1/ATP7A/PARP16/USP47/PRKCA/PRKD1/PRNP/FMN2/C8orf4/CD248/FNIP2/RB1/CX3CL1/EL…	105	704	0.149148	0.105369	1.41548
cluster.D	GO:0030203	glycosaminoglycan metabolic process	18/704	167/17396	0.000149574	0.00296599	0.00234082	VCAN/DCN/AKT1/EXT1/GNS/ANGPT1/LUM/NFKB1/OGN/CHST15/PDGFRB/CSGALNACT2/CEMIP/BGN/SDC2/ST3GAL3/CHST3/SDC3	18	704	0.0255682	0.00959991	2.66338
cluster.D	GO:0051497	negative regulation of stress fiber assembly	5/704	14/17396	0.000157945	0.00312016	0.0024625	WASF2/DLC1/S1PR1/PHLDB2/FRMD7	5	704	0.00710227	0.000804783	8.82508
cluster.D	GO:0018107	peptidyl-threonine phosphorylation	11/704	73/17396	0.00015927	0.00313451	0.00247383	SPRY2/SPRED2/SIRT2/HIPK2/PRKACA/PRKCA/CEMIP/TGFBR1/TGFBR2/WNT5A/CAMK2D	11	704	0.015625	0.00419637	3.72346
cluster.D	GO:0010942	positive regulation of cell death	42/704	574/17396	0.000160301	0.00314299	0.00248052	CDKN1B/DLC1/ARL6IP5/PNMA2/MLLT11/CYP1B1/AES/DUSP6/AKT1/PHLDA1/SIRT2/ARHGEF12/NR3C1/HMGCR/APAF1/PRMT2/RHOB/MEF2C/NOX4/ING4/CD248/BMPR1B/SMPD1/SNCA/SOS2/STK3/TFAP2B/TGFBR1/TRIO/VAV2/WNT5A/CAMK2D/AXIN2/CASP8/NCOA1/CFLAR/KALRN/BMF/MAGED1/RAPGEF2/RASSF2/ARHGEF17	42	704	0.0596591	0.0329961	1.80807
cluster.D	GO:0030031	cell projection assembly	29/704	344/17396	0.000163447	0.00319271	0.00251976	WASF2/TTC8/DMD/S1PR1/FER/TNIK/RHOQ/TTLL1/DNM3/SH3YL1/ICAM1/INPPL1/ABLIM1/ODF2/PLD1/SPATA6/TENM2/TGFBR1/VAV2/ARHGAP24/TMEM107/CEP89/SSH2/FRMD7/ATP6V0D1/BBIP1/CEP41/RAPGEF2/MTSS1	29	704	0.0411932	0.0197747	2.08313
cluster.D	GO:0044283	small molecule biosynthetic process	39/704	520/17396	0.000165034	0.00321173	0.00253477	CHKA/C1QTNF3/VCAN/CYP51A1/DCN/MMAA/DHCR7/DHPS/ACSL3/FASN/FDPS/ALDOB/LPIN1/GAMT/GBA/NR3C1/HMGCR/HMGCS1/MMAB/IDI1/INSIG1/LSS/MGST2/MVD/NFKB1/CHST15/ISYNA1/ELOVL2/PRKACA/CHPT1/SC5D/BGN/SRR/SNCA/SQLE/SESN2/QKI/SPTLC2/LPIN2	39	704	0.0553977	0.0298919	1.85327
cluster.D	GO:0030199	collagen fibril organization	8/704	40/17396	0.000168388	0.00326485	0.00257669	COL3A1/COL5A2/COL12A1/CYP1B1/LOX/LUM/ATP7A/TGFBR1	8	704	0.0113636	0.00229938	4.94205
cluster.D	GO:0006935	chemotaxis	54/704	802/17396	0.000170658	0.00328455	0.00259224	SEMA3C/DPYSL4/AGAP2/COL3A1/COL5A2/COL6A3/CSF1/DUSP6/S1PR1/EFNB3/EGFR/EPHA3/EXT1/FER/RASA3/SWAP70/ARHGEF12/GFRA1/GLI3/ANGPT1/EPHA6/RGMB/RHOB/ABLIM1/MATN2/MMP2/NFIB/PDE4B/PDGFRB/ENPP2/SHC3/PLD1/PRKCA/PRKD1/PRNP/TENM2/PREX1/PTPRA/PTPRM/CX3CL1/SDC2/ELMO2/BMPR1B/SOS2/TRIO/ISPD/VAV2/WNT5A/CAMK2D/NRP1/KALRN/SEMA5A/FEZ1/RAPGEF2	54	704	0.0767045	0.0461026	1.66378
cluster.D	GO:0042330	taxis	54/704	802/17396	0.000170658	0.00328455	0.00259224	SEMA3C/DPYSL4/AGAP2/COL3A1/COL5A2/COL6A3/CSF1/DUSP6/S1PR1/EFNB3/EGFR/EPHA3/EXT1/FER/RASA3/SWAP70/ARHGEF12/GFRA1/GLI3/ANGPT1/EPHA6/RGMB/RHOB/ABLIM1/MATN2/MMP2/NFIB/PDE4B/PDGFRB/ENPP2/SHC3/PLD1/PRKCA/PRKD1/PRNP/TENM2/PREX1/PTPRA/PTPRM/CX3CL1/SDC2/ELMO2/BMPR1B/SOS2/TRIO/ISPD/VAV2/WNT5A/CAMK2D/NRP1/KALRN/SEMA5A/FEZ1/RAPGEF2	54	704	0.0767045	0.0461026	1.66378
cluster.D	GO:0010594	regulation of endothelial cell migration	13/704	99/17396	0.000175112	0.00332943	0.00262766	AMOTL1/AKT1/SASH1/SRPX2/ANGPT1/SVBP/PRKCA/PRKD1/PTPRM/SPARC/WNT5A/NRP1/SEMA5A	13	704	0.0184659	0.00569096	3.24478
cluster.D	GO:0001838	embryonic epithelial tube formation	15/704	126/17396	0.000175289	0.00332943	0.00262766	DLC1/PLXNB2/NPHP3/APAF1/PRKACA/SOX9/STK3/TULP3/TWIST1/WNT5A/IRX3/IRX1/TCTN1/FZD1/CASP8	15	704	0.0213068	0.00724304	2.94169
cluster.D	GO:0008104	protein localization	122/704	2207/17396	0.000175444	0.00332943	0.00262766	RRAGB/APPBP2/OS9/RAB32/PRAF2/SYNRG/VPS45/GABARAPL2/C1QTNF3/ATG4A/FCHO2/AGAP2/TTC8/RFTN2/TOM1L2/DAB2/GRASP/DMD/EGFR/CEP112/AKT1/EYA1/EZH2/ACSL3/SIRT2/TNIK/SWAP70/DNAJC13/FN1/RHOQ/ARL2BP/STX12/COG4/WWTR1/PYGO1/GDI1/RANBP6/AP3M1/DENND2A/GLE1/GLI3/ANGPT1/SNX24/MDFIC/HMGCR/APBA2/SVBP/RHOB/MARCKS/MCC/MID1/NEDD4/CCDC53/VPS28/COPZ2/UBE2J1/ARMCX3/CHMP3/PIK3R1/GDAP1/PAF1/MARCH5/CNTLN/VPS53/UEVLD/PRKACA/PRK…	122	704	0.173295	0.126868	1.36595
cluster.D	GO:0012501	programmed cell death	100/704	1737/17396	0.000175534	0.00332943	0.00262766	GDF11/SPRY2/CDKN1B/DLC1/YAP1/ARL6IP5/PNMA2/NEK6/MLLT11/AGAP2/CST3/CYP1B1/DAB2/AES/DUSP6/EGFR/AHR/AKT1/EYA1/PHLDA1/SIRT2/TNIK/PEG10/TRIM2/ARHGEF12/DICER1/DDAH2/FBXO10/GLI3/ANGPT1/MAGEH1/HIPK2/NR3C1/ANXA6/HMGCR/APAF1/PRMT2/BIRC2/ICAM1/IL6ST/RHOB/LGALS1/MEF2C/NFKB1/NOX4/ING4/PDGFRB/TMBIM4/CHMP3/PIK3R1/PLAGL1/ATP7A/USP47/PRKCA/PRKD1/PRNP/FMN2/C8orf4/CD248/FNIP2/RB1/CX3CL1/ELMO2/BMPR1B/SMPD1/SNCA/SOS2…	100	704	0.142045	0.0998505	1.42258
cluster.D	GO:1901698	response to nitrogen compound	63/704	979/17396	0.000177167	0.00334827	0.00264253	CDK2/CDKN1B/RRAGB/CHRNB2/COL3A1/COL5A2/RFTN2/KLF6/DUSP6/EGFR/AKT1/FABP3/FER/RASA3/ALDOB/SIRT2/LPIN1/SIK2/DICER1/RHOQ/GAB1/GNG4/ANGPT1/GRB10/GSS/GSTM2/GSTM3/HMGCS1/BIRC2/ICAM1/INPPL1/MEF2C/MMP2/NFKB1/NOX4/KLF3/PDE4B/PDGFRB/PIK3R1/SHC3/EGLN1/PRKACA/PRKCA/ERBB2IP/GNG12/HCN3/PTPRA/BCHE/GNB4/SRR/SMPD1/SNCA/SOX9/SPARC/VAMP2/ZEB1/TYMS/COLEC12/CAMK2D/FZD1/SESN2/ATP6V0D1/RAPGEF2	63	704	0.0894886	0.0562773	1.59014
cluster.D	GO:0071417	cellular response to organonitrogen compound	44/704	614/17396	0.000179165	0.00337384	0.00266271	CDK2/RRAGB/COL3A1/COL5A2/KLF6/DUSP6/EGFR/AKT1/FER/RASA3/ALDOB/SIRT2/LPIN1/SIK2/RHOQ/GAB1/GNG4/ANGPT1/GRB10/GSTM2/ICAM1/MEF2C/MMP2/NFKB1/NOX4/KLF3/PDE4B/PDGFRB/PIK3R1/SHC3/PRKACA/PRKCA/GNG12/HCN3/PTPRA/GNB4/SNCA/SOX9/VAMP2/ZEB1/CAMK2D/FZD1/ATP6V0D1/RAPGEF2	44	704	0.0625	0.0352955	1.77077
cluster.D	GO:0033554	cellular response to stress	103/704	1802/17396	0.000181448	0.00340459	0.00268698	CDK2/CDK6/CDKN1B/RRAGB/YAP1/ARL6IP5/CETN2/NEK6/OS9/GABARAPL2/ATG4A/KLF6/HAPLN1/RTN4RL1/CST3/CYP1B1/DUSP4/DUSP6/EGFR/SPRED2/PRIMPOL/AKT1/EYA1/EZH2/FER/ATF6/SIRT2/TNIK/SASH1/GAB1/KIAA1549L/RCHY1/GPR37/HIPK2/GSTM2/GSTM3/POMT2/MDFIC/HMGCR/APAF1/ICAM1/INSIG1/RHOB/NBR1/MATN2/MEF2C/MID1/MAP1LC3C/NEDD4/HP1BP3/CHCHD2/ING4/MBTPS2/UBE2J1/UFM1/SERPINB6/PIK3R1/ATP7A/EGLN1/PARP16/USP47/FIGN/PRKD1/PBK/MAPK10/FM…	103	704	0.146307	0.103587	1.4124
cluster.D	GO:1901700	response to oxygen-containing compound	87/704	1468/17396	0.00018714	0.00349885	0.00276137	CDK2/CDKN1B/RRAGB/YAP1/CHRNB2/COL3A1/COL5A2/KLF6/CST3/CYP1B1/DCN/ASXL1/DUSP6/EGFR/EPHA3/AKT1/EZH2/FABP3/FER/RASA3/ALDOB/SIRT2/LPIN1/SIK2/SASH1/RHOQ/GAB1/GBA/GNG4/ANGPT1/GPR37/GRB10/GSS/HMGCR/HMGCS1/BIRC2/ICAM1/INPPL1/RHOB/LGALS1/MEF2C/MMP2/NFKB1/NOX4/KLF3/PDE4B/PDGFRB/PIK3R1/SHC3/ATP7A/GDAP1/EGLN1/PAF1/PRKACA/PRKCA/ERBB2IP/GNG12/HCN3/PTPRA/BCHE/GNB4/SRR/SMPD1/SNCA/SOX9/SPARC/VAMP2/ZEB1/TGFBR1/TGF…	87	704	0.12358	0.0843872	1.46443
cluster.D	GO:0007420	brain development	45/704	634/17396	0.000188022	0.00350282	0.00276451	CDK6/DLC1/CHRNB2/COL3A1/CST3/DAB1/S1PR1/EGFR/EXT1/EZH2/ACSL3/PHLDA1/SIRT2/DICER1/RBFOX2/PLXNB2/SLITRK5/GLI3/HMGCS1/APAF1/ZFHX3/NFIB/PCDH9/ATP7A/POU3F2/GNG12/TWSG1/PCDH19/GNB4/SRR/NR2F1/TGFBR2/THRA/TULP3/WNT5A/ZIC1/TCTN1/HOOK3/NCOA1/NRP1/HERC1/SEMA5A/ATP6V0D1/DCLK1/RAPGEF2	45	704	0.0639205	0.0364452	1.75388
cluster.D	GO:0001654	eye development	28/704	330/17396	0.000189245	0.00351312	0.00277263	CDK2/GDF11/TBC1D20/COL5A2/CST3/CYP1B1/PVRL3/GLI3/HIPK2/MAF/MEIS2/PDGFRB/TWSG1/RHOJ/PTPRM/STRA6/BMPR1B/SOX9/TBX2/ZEB1/TFAP2B/TGFBR1/TGFBR2/TULP3/TWIST1/WNT5A/CALB1/NRP1	28	704	0.0397727	0.0189699	2.09663
cluster.D	GO:0007166	cell surface receptor signaling pathway	138/704	2560/17396	0.000190089	0.00351632	0.00277516	ZBTB33/WASF2/CDK6/GDF11/SPRY1/SPRY2/CDKN1B/RRAGB/YAP1/POSTN/MLLT11/COL3A1/RFTN2/FGFBP3/CSF1/CTNND2/AMOTL1/DAB2/AES/DUSP4/DUSP6/EFNB3/EGFR/ELF1/EPHA3/AKT1/EYA1/FER/RASA3/SIRT2/TNIK/PEG10/ZNF423/SIK2/ADGRL3/SASH1/ARHGEF12/RHOQ/LEMD3/PLXNB2/IFIT5/CNIH2/GAB1/SOSTDC1/WWTR1/PYGO1/GFRA1/NPHP3/TSPAN13/GLI3/ANGPT1/EPHA6/RGMB/GRB10/HIPK2/MDFIC/BIRC2/ICAM1/IL6ST/ITGB8/MCC/MEF2C/MID1/MMP2/NEDD4/NEDD9/NFKB1/C…	138	704	0.196023	0.14716	1.33204
cluster.D	GO:0016125	sterol metabolic process	15/704	127/17396	0.000191494	0.00351744	0.00277604	CYP1B1/CYP51A1/DHCR7/FDPS/HMGCR/HMGCS1/IDI1/INSIG1/LSS/MVD/MBTPS2/SC5D/SOAT1/SQLE/MBTPS1	15	704	0.0213068	0.00730053	2.91853
cluster.D	GO:0072175	epithelial tube formation	15/704	127/17396	0.000191494	0.00351744	0.00277604	DLC1/PLXNB2/NPHP3/APAF1/PRKACA/SOX9/STK3/TULP3/TWIST1/WNT5A/IRX3/IRX1/TCTN1/FZD1/CASP8	15	704	0.0213068	0.00730053	2.91853
cluster.D	GO:0051962	positive regulation of nervous system development	32/704	400/17396	0.000200844	0.00367628	0.0029014	CSF1/DAB1/DMD/EPHA3/EZH2/ADGRL3/FN1/DICER1/PLXNB2/SLITRK5/SRPX2/GLI3/IL6ST/MEF2C/NEU1/PRKD1/ISLR2/ADGRB3/PTPRD/CX3CL1/ZEB1/TIMP2/WNT5A/METRN/IRX3/NCOA1/NRP1/SEMA5A/FEZ1/RAPGEF2/RIMS2/MAGI2	32	704	0.0454545	0.0229938	1.97682
cluster.D	GO:0008654	phospholipid biosynthetic process	21/704	217/17396	0.000202848	0.00370004	0.00292015	CHKA/FABP3/ACSL3/FDPS/LPIN1/SH3YL1/IDI1/INPPL1/MVD/ISYNA1/PIGH/PIK3R1/PLD1/CHPT1/PNPLA3/PIP5K1B/PIP4K2B/INPP4B/SPTLC2/LPIN2/LPGAT1	21	704	0.0298295	0.0124741	2.39131
cluster.D	GO:0044723	single-organism carbohydrate metabolic process	47/704	674/17396	0.000204437	0.00371607	0.00293281	GNE/MAN1A2/GALNT13/C1QTNF3/B3GLCT/ALG14/AKT1/EXT1/ALDOB/SIRT2/B4GALNT1/GANC/DPY19L4/GRB10/NR3C1/POMT2/IDH2/IL6ST/INPPL1/MVD/NEU1/NFKB1/DCXR/CHST15/UBE2J1/ISYNA1/PHKB/PARP16/PPP1R3D/ABHD10/CSGALNACT2/PRKACA/COG6/ST3GAL3/ST8SIA1/SNCA/TFAP2B/GXYLT2/ISPD/MANEA/ALG9/EDEM3/SESN2/STK40/B3GNT5/B3GALT2/IER3	47	704	0.0667614	0.0387445	1.72312
cluster.D	GO:0035148	tube formation	16/704	142/17396	0.000205926	0.00373018	0.00294394	DLC1/PLXNB2/NPHP3/APAF1/NFIB/PRKACA/SOX9/STK3/TULP3/TWIST1/WNT5A/IRX3/IRX1/TCTN1/FZD1/CASP8	16	704	0.0227273	0.0081628	2.78425
cluster.D	GO:0007169	transmembrane receptor protein tyrosine kinase signaling pathway	58/704	887/17396	0.000212736	0.00384025	0.00303081	WASF2/SPRY1/SPRY2/CDKN1B/RRAGB/FGFBP3/CSF1/DUSP4/DUSP6/EFNB3/EGFR/EPHA3/AKT1/FER/RASA3/SIRT2/SIK2/ARHGEF12/RHOQ/GAB1/GFRA1/ANGPT1/EPHA6/GRB10/MEF2C/MMP2/NEDD4/NFKB1/PDGFRB/PIK3R1/PLAT/SHC3/PRKACA/PRKCA/PRKD1/ERBB2IP/PTPRA/SDC2/ELMO2/SNCA/SOS2/SOX9/TRIO/VAV2/WNT5A/ADAM12/CAMK2D/ARID5B/CBL/NRP1/MVB12B/KALRN/ATP6V0D1/MAGED1/RAPGEF2/RASSF2/MTSS1/ARHGEF17	58	704	0.0823864	0.0509887	1.61578
cluster.D	GO:0007015	actin filament organization	26/704	299/17396	0.000215871	0.00387588	0.00305893	WASF2/DLC1/CFL2/S1PR1/FER/PPM1E/MSRB2/SWAP70/TMOD3/ICAM1/ARPIN/INPPL1/MYO1B/NEDD9/NOX4/PIK3R1/KIRREL/ASAP3/FMN2/PREX1/TNFAIP1/SSH2/PHLDB2/FRMD7/SEMA5A/MTSS1	26	704	0.0369318	0.0171879	2.14872
cluster.D	GO:0097164	ammonium ion metabolic process	18/704	172/17396	0.000216931	0.00387588	0.00305893	CHKA/CHRNB2/CRAT/DHPS/ACSL3/LPIN1/GBA/GPR37/ENPP2/ATP7A/CHPT1/BCHE/SMPD1/SMS/SNCA/AKR7A2/SPTLC2/LPIN2	18	704	0.0255682	0.00988733	2.58595
cluster.D	GO:1901136	carbohydrate derivative catabolic process	18/704	172/17396	0.000216931	0.00387588	0.00305893	VCAN/CST3/DCN/GBA/GNS/LUM/NEU1/OGN/PDE4B/PDE8A/EGLN1/ABHD10/ADAMTS9/CEMIP/BGN/SDC2/EDEM3/SDC3	18	704	0.0255682	0.00988733	2.58595
cluster.D	GO:0010717	regulation of epithelial to mesenchymal transition	10/704	64/17396	0.000231643	0.00412467	0.00325528	GLIPR2/DAB2/EPHA3/EZH2/WWTR1/TGFB1I1/TGFBR1/TWIST1/AXIN2/PHLDB2	10	704	0.0142045	0.00367901	3.86097
cluster.D	GO:0016358	dendrite development	18/704	173/17396	0.000233199	0.00413829	0.00326603	CHRNB2/CTNND2/DAB1/EZH2/TNIK/RBFOX2/SLITRK5/MATN2/MEF2C/NEDD4/ATP7A/PREX1/ADGRB3/PTPRD/SDC2/NRP1/DCLK1/RAPGEF2	18	704	0.0255682	0.00994481	2.57101
cluster.D	GO:0010718	positive regulation of epithelial to mesenchymal transition	7/704	32/17396	0.0002396	0.00423752	0.00334434	GLIPR2/DAB2/EZH2/WWTR1/TGFB1I1/TWIST1/AXIN2	7	704	0.00994318	0.0018395	5.40536
cluster.D	GO:0046688	response to copper ion	6/704	23/17396	0.000240416	0.00423764	0.00334444	ALDOB/ICAM1/NFKB1/ATP7A/PRNP/SNCA	6	704	0.00852273	0.00132214	6.44615
cluster.D	GO:0007389	pattern specification process	33/704	422/17396	0.000244077	0.00428772	0.00338397	GDF11/SPRY1/SEMA3C/TTC8/DUSP6/EDNRA/EYA1/SOSTDC1/NPHP3/GLI3/HIPK2/MEF2C/MID1/PBX3/PRKACA/BMPR1B/TBX2/ZEB1/NR2F1/TGFBR1/TGFBR2/TULP3/WNT5A/ZIC1/IRX3/IRX1/TCTN1/WLS/AXIN2/TMEM107/DISP1/NRP1/SEMA5A	33	704	0.046875	0.0242585	1.93232
cluster.D	GO:0006996	organelle organization	171/704	3311/17396	0.000249622	0.00435707	0.0034387	AKT3/WASF2/CDK2/SPRY1/SPRY2/CDKN1B/CORO2B/DLC1/DCTN6/CETN2/CFL2/NEK6/MLLT11/RAB32/CHD3/BAZ1A/DCTN3/GABARAPL2/ATG4A/FCHO2/MRPL53/TTC8/TBC1D20/HAPLN1/NEK7/TOM1L2/ASXL1/DMD/DYNC1I2/S1PR1/PRIMPOL/EPHA3/AKT1/EYA1/EZH2/SAMD9L/KDM1B/FER/PPM1E/MSRB2/SIRT2/LIMCH1/TNIK/PDS5B/SWAP70/LPIN1/DNAJC13/DICER1/RHOQ/LEMD3/STX12/KIAA1549L/TTLL1/COG4/AUTS2/PYGO1/NPHP3/HIPK2/NR3C1/TMOD3/GPSM2/HIST1H1C/PRMT2/ICAM1/ARPI…	171	704	0.242898	0.190331	1.27619
cluster.D	GO:0006066	alcohol metabolic process	30/704	370/17396	0.000250091	0.00435707	0.0034387	CHKA/CYP1B1/CYP51A1/DHCR7/ACSL3/FDPS/LPIN1/GBA/HMGCR/HMGCS1/IDI1/INPPL1/INSIG1/LSS/MVD/NFKB1/MBTPS2/ISYNA1/ENPP2/CHPT1/BCHE/SC5D/SMPD1/SNCA/SOAT1/SQLE/MBTPS1/INPP4B/SPTLC2/LPIN2	30	704	0.0426136	0.0212693	2.00353
cluster.D	GO:0006022	aminoglycan metabolic process	18/704	174/17396	0.000250521	0.00435707	0.0034387	VCAN/DCN/AKT1/EXT1/GNS/ANGPT1/LUM/NFKB1/OGN/CHST15/PDGFRB/CSGALNACT2/CEMIP/BGN/SDC2/ST3GAL3/CHST3/SDC3	18	704	0.0255682	0.0100023	2.55623
cluster.D	GO:0018210	peptidyl-threonine modification	11/704	77/17396	0.000258334	0.00447808	0.0035342	SPRY2/SPRED2/SIRT2/HIPK2/PRKACA/PRKCA/CEMIP/TGFBR1/TGFBR2/WNT5A/CAMK2D	11	704	0.015625	0.0044263	3.53003
cluster.D	GO:0001101	response to acid chemical	25/704	286/17396	0.00026175	0.00452232	0.00356911	CDKN1B/RRAGB/YAP1/COL3A1/COL5A2/ASXL1/EGFR/EPHA3/AKT1/FABP3/ALDOB/GSS/ICAM1/MMP2/PDGFRB/GDAP1/BCHE/SOX9/SPARC/ZEB1/TGFBR3/TYMS/WNT5A/LRP11/NCOA1	25	704	0.0355114	0.0164406	2.15998
cluster.D	GO:0008203	cholesterol metabolic process	14/704	117/17396	0.000270574	0.00465939	0.0036773	CYP51A1/DHCR7/FDPS/HMGCR/HMGCS1/IDI1/INSIG1/LSS/MVD/MBTPS2/SC5D/SOAT1/SQLE/MBTPS1	14	704	0.0198864	0.00672568	2.95678
cluster.D	GO:0010243	response to organonitrogen compound	58/704	896/17396	0.000275821	0.0047072	0.00371503	CDK2/CDKN1B/RRAGB/CHRNB2/COL3A1/COL5A2/KLF6/DUSP6/EGFR/AKT1/FABP3/FER/RASA3/ALDOB/SIRT2/LPIN1/SIK2/RHOQ/GAB1/GNG4/ANGPT1/GRB10/GSS/GSTM2/HMGCS1/BIRC2/ICAM1/INPPL1/MEF2C/MMP2/NFKB1/NOX4/KLF3/PDE4B/PDGFRB/PIK3R1/SHC3/PRKACA/PRKCA/ERBB2IP/GNG12/HCN3/PTPRA/BCHE/GNB4/SRR/SMPD1/SNCA/SOX9/SPARC/VAMP2/ZEB1/TYMS/CAMK2D/FZD1/SESN2/ATP6V0D1/RAPGEF2	58	704	0.0823864	0.0515061	1.59955
cluster.D	GO:1901699	cellular response to nitrogen compound	46/704	664/17396	0.000275893	0.0047072	0.00371503	CDK2/RRAGB/COL3A1/COL5A2/KLF6/DUSP6/EGFR/AKT1/FER/RASA3/ALDOB/SIRT2/LPIN1/SIK2/DICER1/RHOQ/GAB1/GNG4/ANGPT1/GRB10/GSTM2/ICAM1/MEF2C/MMP2/NFKB1/NOX4/KLF3/PDE4B/PDGFRB/PIK3R1/SHC3/PRKACA/PRKCA/GNG12/HCN3/PTPRA/GNB4/SNCA/SOX9/VAMP2/ZEB1/COLEC12/CAMK2D/FZD1/ATP6V0D1/RAPGEF2	46	704	0.0653409	0.0381697	1.71185
cluster.D	GO:0043010	camera-type eye development	25/704	287/17396	0.000276048	0.0047072	0.00371503	CDK2/GDF11/TBC1D20/CYP1B1/PVRL3/GLI3/HIPK2/MAF/PDGFRB/TWSG1/RHOJ/PTPRM/STRA6/BMPR1B/SOX9/TBX2/ZEB1/TFAP2B/TGFBR1/TGFBR2/TULP3/TWIST1/WNT5A/CALB1/NRP1	25	704	0.0355114	0.016498	2.15246
cluster.D	GO:0007517	muscle organ development	28/704	339/17396	0.000294725	0.00500936	0.0039535	COL3A1/COL6A3/DCN/DMD/S1PR1/SIRT2/ZFPM2/LEMD3/HMGCR/MEF2C/ZFHX3/PLAGL1/EGLN1/RB1/STRA6/TBX2/TGFBR2/TGFBR3/TWIST1/WNT5A/FZD1/ARID5B/DISP1/SAP30/CFLAR/SGCE/MYOCD/FAM65B	28	704	0.0397727	0.0194872	2.04096
cluster.D	GO:0007265	Ras protein signal transduction	38/704	517/17396	0.000297844	0.005046	0.00398242	WASF2/CDK2/SPRY1/SPRY2/DLC1/RAB32/COL3A1/CSF1/DUSP6/EGFR/RASA3/ARHGEF12/FBXO8/GDI1/ANGPT1/RHOB/PDGFRB/SHC3/PLD1/RHOJ/RAB22A/PLEKHG1/PREX1/PTPRA/RAB5B/RB1/IFT22/SOS2/TIMP2/TNFAIP1/TRIO/VAV2/CAMK2D/ARHGAP24/KALRN/RAPGEF2/ARHGEF17/DENND4B	38	704	0.0539773	0.0297195	1.81623
cluster.D	GO:0097581	lamellipodium organization	10/704	66/17396	0.000300039	0.00506637	0.00399849	WASF2/S1PR1/FER/ARPIN/ABLIM1/ENPP2/SNX1/VAV2/SSH2/FRMD7	10	704	0.0142045	0.00379398	3.74397
cluster.D	GO:0007423	sensory organ development	37/704	499/17396	0.000300982	0.00506637	0.00399849	CDK2/GDF11/SPRY2/CDKN1B/TBC1D20/COL5A2/CST3/CYP1B1/EYA1/DICER1/PVRL3/GLI3/HIPK2/INSIG1/MAF/MEIS2/PDGFRB/SOBP/TWSG1/RHOJ/PTPRM/STRA6/BMPR1B/SOX9/SPARC/TBX2/ZEB1/TFAP2B/TGFBR1/TGFBR2/TULP3/TWIST1/WNT5A/ZIC1/CALB1/DCHS1/NRP1	37	704	0.0525568	0.0286848	1.83222
cluster.D	GO:0033043	regulation of organelle organization	60/704	939/17396	0.000304146	0.00510322	0.00402758	WASF2/CDKN1B/DLC1/CFL2/NEK6/MLLT11/TOM1L2/S1PR1/EPHA3/AKT1/FER/PPM1E/SIRT2/SWAP70/RHOQ/AUTS2/TMOD3/ICAM1/ARPIN/SKA2/INSIG1/MID1/ODF2/NOX4/PDGFRB/CHMP3/PIK3R1/PAF1/MARCH5/KIRREL/ASAP3/VPS11/HDAC8/PRKD1/UBQLN4/PREX1/RB1/AFAP1/SNCA/TWIST1/WNT5A/VPS37B/DDHD1/SETD7/CAMK2D/AXIN2/PIP4K2B/CASP8/SSH2/IER3/PHLDB2/FRMD7/SEMA5A/BMF/MYOCD/H2AFY/FEZ1/CTR9/MTSS1/ZEB2	60	704	0.0852273	0.0539779	1.57893
cluster.D	GO:0060537	muscle tissue development	28/704	340/17396	0.000309182	0.00514632	0.00406159	SEMA3C/COL3A1/DCN/S1PR1/EYA1/SIRT2/DICER1/ZFPM2/LEMD3/HMGCR/MEF2C/NOX4/PDGFRB/PLAGL1/EGLN1/RB1/RXRB/STRA6/SOX9/TBX2/TGFBR2/TGFBR3/TWIST1/WNT5A/CAMK2D/SAP30/CFLAR/MYOCD	28	704	0.0397727	0.0195447	2.03496
cluster.D	GO:0051216	cartilage development	18/704	177/17396	0.000309393	0.00514632	0.00406159	DICER1/GLI3/ITGB8/LUM/MAF/MEF2C/NFIB/ATP7A/PRKCA/BMPR1B/SOX9/ZEB1/TGFBR1/TGFBR2/THRA/TYMS/WNT5A/AXIN2	18	704	0.0255682	0.0101748	2.5129
cluster.D	GO:0030206	chondroitin sulfate biosynthetic process	6/704	24/17396	0.000309664	0.00514632	0.00406159	VCAN/DCN/CHST15/CSGALNACT2/BGN/CHST3	6	704	0.00852273	0.00137963	6.17756
cluster.D	GO:0014070	response to organic cyclic compound	52/704	783/17396	0.000312693	0.00518021	0.00408833	CDK2/CDKN1B/CHRNB2/RFTN2/KLF6/CST3/CYP1B1/DUSP6/EGFR/AKT1/EZH2/ACSL3/ALDOB/SIRT2/DICER1/GBA/GLI3/NR3C1/GSTM2/GSTM3/HMGCS1/BIRC2/ICAM1/LGALS1/LOX/LUM/MEF2C/NFKB1/NOX4/PDE4B/PDGFRB/PRKACA/HCN3/BCHE/RXRB/SRR/SMPD1/SNCA/SPARC/NR2F1/TGFBR1/TGFBR2/THRA/TYMS/COLEC12/NRIP1/AXIN2/FZD1/CASP8/NCOA1/ADAM9/RAPGEF2	52	704	0.0738636	0.0450103	1.64104
cluster.D	GO:0010605	negative regulation of macromolecule metabolic process	118/704	2153/17396	0.000320847	0.00529853	0.00418172	ZBTB33/YAF2/CDK2/SPRY1/SPRY2/CDKN1B/YAP1/OS9/GABARAPL2/C1QTNF3/AGAP2/COL6A3/CST3/CYP1B1/DAB2/AES/ASXL1/DMD/DUSP4/DUSP6/EGFR/AHR/A2M/ELK3/SPRED2/AKT1/EZH2/PPM1E/ZHX2/SIRT2/TCF25/SWAP70/ZNF423/DICER1/ZFPM2/RBFOX2/BACE2/WWTR1/GBA/GLI3/ANGPT1/KCTD1/GRB10/HIPK2/MDFIC/HIST1H1C/HMGCR/PRMT2/BIRC2/INPPL1/ITGB8/SVBP/MAF/MEF2C/MEIS2/ZFHX3/NEDD4/NFIB/NFKB1/ING4/VPS28/PHF21A/UBE2J1/SERPINB6/PLAT/ZFYVE1/POU3F2…	118	704	0.167614	0.123764	1.3543
cluster.D	GO:0060993	kidney morphogenesis	12/704	92/17396	0.000328108	0.0054014	0.0042629	EYA1/WWTR1/NPHP3/GLI3/PDGFRB/KIF26B/SOX9/IRX3/IRX1/CALB1/DCHS1/MAGED1	12	704	0.0170455	0.00528857	3.22307
cluster.D	GO:0009967	positive regulation of signal transduction	80/704	1348/17396	0.000330576	0.00542496	0.0042815	GDF11/SPRY2/RRAGB/YAP1/ARL6IP5/NEK6/MLLT11/CANT1/COL3A1/FGFBP3/CSF1/GLIPR2/CYP1B1/DAB2/ASXL1/DUSP6/EGFR/SPRED2/AKT1/EYA1/EZH2/RASA3/TNIK/ZNF423/SASH1/ARL2BP/GAB1/ANGPT1/GPR37/GRB10/HIPK2/MDFIC/HMGCR/APAF1/BIRC2/ICAM1/IL6ST/LGALS1/MID1/NEDD4/NFKB1/NOX4/PDGFRB/PIK3R1/SHC3/PRKCA/PRKD1/MAPK10/C8orf4/TWSG1/PTPRA/CX3CL1/SH3BGRL/BMPR1B/SOS2/SOX9/STK3/TGFB1I1/TGFBR1/TGFBR3/TIMP2/WNT5A/WLS/CAMK2D/AXIN2/FZ…	80	704	0.113636	0.0774891	1.46648
cluster.D	GO:0006644	phospholipid metabolic process	28/704	342/17396	0.000339993	0.00554475	0.00437604	CHKA/FABP3/ACSL3/FDPS/LPIN1/SH3YL1/IDI1/INPPL1/MVD/ISYNA1/PDGFRB/ENPP2/PIGH/PIK3R1/PLD1/LPPR1/CHPT1/SMPD1/SNCA/VAV2/PNPLA3/PIP5K1B/PIP4K2B/INPP4B/LIPG/SPTLC2/LPIN2/LPGAT1	28	704	0.0397727	0.0196597	2.02306
cluster.D	GO:0050769	positive regulation of neurogenesis	28/704	342/17396	0.000339993	0.00554475	0.00437604	CSF1/DAB1/DMD/EPHA3/EZH2/FN1/DICER1/PLXNB2/GLI3/IL6ST/MEF2C/NEU1/PRKD1/ISLR2/PTPRD/CX3CL1/ZEB1/TIMP2/WNT5A/METRN/IRX3/NCOA1/NRP1/SEMA5A/FEZ1/RAPGEF2/RIMS2/MAGI2	28	704	0.0397727	0.0196597	2.02306
cluster.D	GO:0032956	regulation of actin cytoskeleton organization	23/704	258/17396	0.000343967	0.00559213	0.00441343	WASF2/DLC1/CFL2/S1PR1/EPHA3/FER/PPM1E/SWAP70/RHOQ/TMOD3/ICAM1/ARPIN/NOX4/PDGFRB/PIK3R1/KIRREL/ASAP3/PREX1/SSH2/PHLDB2/FRMD7/SEMA5A/MTSS1	23	704	0.0326705	0.014831	2.20285
cluster.D	GO:1902652	secondary alcohol metabolic process	14/704	120/17396	0.000352409	0.00571164	0.00450775	CYP51A1/DHCR7/FDPS/HMGCR/HMGCS1/IDI1/INSIG1/LSS/MVD/MBTPS2/SC5D/SOAT1/SQLE/MBTPS1	14	704	0.0198864	0.00689814	2.88286
cluster.D	GO:0045637	regulation of myeloid cell differentiation	17/704	164/17396	0.000359827	0.00581387	0.00458843	CDK6/LRRC17/ANKRD54/CSF1/RBFOX2/MEF2C/MEIS2/PIK3R1/PAF1/PRKCA/RB1/CASP8/FAM213A/UBASH3B/INPP4B/CTR9/RASSF2	17	704	0.0241477	0.00942745	2.56143
cluster.D	GO:0071822	protein complex subunit organization	92/704	1604/17396	0.000370707	0.00597123	0.00471263	WASF2/CDKN1B/DLC1/DCTN6/CFL2/NEK6/CHD3/CHRNB2/C1QTNF3/KCTD12/FCHO2/MRPL53/COL3A1/TBC1D20/COL5A2/COL12A1/NEK7/CYP1B1/DHPS/DMD/S1PR1/AHR/SCUBE3/FER/PPM1E/ALDOB/MSRB2/SIRT2/SWAP70/FN1/DICER1/COG4/ANGPT1/KCTD1/TMOD3/HIST1H1C/ANXA6/HMGCR/APAF1/BIRC2/ICAM1/ARPIN/INPPL1/INSIG1/LOX/LUM/NBR1/MID1/MYO1B/NEDD9/NOX4/HP1BP3/DCXR/CHMP3/PIK3R1/ATP7A/PAF1/FIGN/KIRREL/ASAP3/SEPT11/PRNP/FMN2/GOPC/PREX1/FNIP2/SRR/S…	92	704	0.130682	0.0922051	1.41729
cluster.D	GO:0030900	forebrain development	28/704	344/17396	0.000373491	0.00599762	0.00473346	CDK6/DLC1/CHRNB2/COL3A1/DAB1/EGFR/EXT1/EZH2/PHLDA1/DICER1/SLITRK5/GLI3/APAF1/NFIB/PCDH9/ATP7A/POU3F2/GNG12/TWSG1/NR2F1/WNT5A/TCTN1/HOOK3/NCOA1/NRP1/SEMA5A/DCLK1/RAPGEF2	28	704	0.0397727	0.0197747	2.0113
cluster.D	GO:0051493	regulation of cytoskeleton organization	30/704	379/17396	0.000375892	0.00601773	0.00474932	WASF2/CDKN1B/DLC1/CFL2/S1PR1/EPHA3/FER/PPM1E/SIRT2/SWAP70/RHOQ/TMOD3/ICAM1/ARPIN/SKA2/MID1/NOX4/PDGFRB/CHMP3/PIK3R1/KIRREL/ASAP3/PREX1/AFAP1/SNCA/SSH2/PHLDB2/FRMD7/SEMA5A/MTSS1	30	704	0.0426136	0.0217866	1.95595
cluster.D	GO:0045667	regulation of osteoblast differentiation	13/704	107/17396	0.000381526	0.00608929	0.0048058	CDK6/GLI3/IL6ST/NBR1/MEF2C/PRKACA/PRKD1/TWSG1/BMPR1B/TWIST1/AXIN2/FZD1/RASSF2	13	704	0.0184659	0.00615084	3.00218
cluster.D	GO:0055123	digestive system development	16/704	150/17396	0.000385386	0.00613221	0.00483968	COL3A1/DAB1/EGFR/DICER1/NPHP3/GLI3/RB1/STRA6/TBX2/TGFBR2/THRA/TYMS/WNT5A/CLMP/DCHS1/MYOCD	16	704	0.0227273	0.00862267	2.63576
cluster.D	GO:1901615	organic hydroxy compound metabolic process	38/704	524/17396	0.000387178	0.00614205	0.00484744	CHKA/CHRNB2/CRAT/CYP1B1/CYP51A1/DHCR7/ACSL3/FDPS/LPIN1/GBA/GPR37/HMGCR/HMGCS1/IDI1/INPPL1/INSIG1/LSS/MVD/NFKB1/MBTPS2/ISYNA1/ENPP2/ATP7A/CHPT1/BCHE/SC5D/SMPD1/SNCA/SOAT1/SQLE/WNT5A/NCOA1/MBTPS1/INPP4B/SPTLC2/LPIN2/RAPGEF2/ZEB2	38	704	0.0539773	0.0301219	1.79196
cluster.D	GO:0008299	isoprenoid biosynthetic process	6/704	25/17396	0.000393621	0.00622539	0.00491322	FDPS/HMGCR/HMGCS1/IDI1/MVD/ISPD	6	704	0.00852273	0.00143711	5.93045
cluster.D	GO:0010647	positive regulation of cell communication	87/704	1503/17396	0.000404665	0.00638079	0.00503586	GDF11/SPRY2/RRAGB/YAP1/ARL6IP5/NEK6/MLLT11/CHRNB2/C1QTNF3/CANT1/COL3A1/FGFBP3/CSF1/GLIPR2/CYP1B1/DAB2/ASXL1/DUSP6/EGFR/SPRED2/AKT1/EYA1/EZH2/RASA3/TNIK/ZNF423/SASH1/ARL2BP/GAB1/ANGPT1/GPR37/GRB10/HIPK2/MDFIC/HMGCR/APAF1/BIRC2/ICAM1/IL6ST/LGALS1/MID1/NEDD4/NFKB1/NOX4/PDGFRB/PIK3R1/SHC3/PRKCA/PRKD1/MAPK10/C8orf4/TWSG1/PTPRA/CX3CL1/SH3BGRL/BMPR1B/SNCA/SOS2/SOX9/STK3/VAMP2/TGFB1I1/TGFBR1/TGFBR3/TIMP2…	87	704	0.12358	0.0863992	1.43033
cluster.D	GO:0023056	positive regulation of signaling	86/704	1485/17396	0.000431088	0.00677701	0.00534857	GDF11/SPRY2/RRAGB/YAP1/ARL6IP5/NEK6/MLLT11/CHRNB2/C1QTNF3/CANT1/COL3A1/FGFBP3/CSF1/GLIPR2/CYP1B1/DAB2/ASXL1/DUSP6/EGFR/SPRED2/AKT1/EYA1/EZH2/RASA3/TNIK/ZNF423/SASH1/ARL2BP/GAB1/ANGPT1/GPR37/GRB10/HIPK2/MDFIC/HMGCR/APAF1/BIRC2/ICAM1/IL6ST/LGALS1/MID1/NEDD4/NFKB1/NOX4/PDGFRB/PIK3R1/SHC3/PRKCA/PRKD1/MAPK10/C8orf4/TWSG1/PTPRA/CX3CL1/SH3BGRL/BMPR1B/SNCA/SOS2/SOX9/STK3/VAMP2/TGFB1I1/TGFBR1/TGFBR3/TIMP2…	86	704	0.122159	0.0853645	1.43103
cluster.D	GO:0006366	transcription from RNA polymerase II promoter	105/704	1889/17396	0.000436367	0.00683946	0.00539785	ZBTB33/RRAGB/YAP1/CHD3/MED8/KLF6/LSM11/AES/ASXL1/EBF1/S1PR1/EGFR/AHR/ELF1/ELF4/ELK3/AKT1/EYA1/EZH2/ZHX2/ATF6/SIRT2/TCF25/LPIN1/DICER1/ZFPM2/RHOQ/WWTR1/AUTS2/PYGO1/GLI3/RGMB/HIPK2/NR3C1/GTF2B/HIST1H1C/INSIG1/ABLIM1/LUM/MAF/MEF2C/MEIS2/ZFHX3/NEDD4/NFIB/NFKB1/PBX3/MED31/CHCHD2/PHF21A/MBTPS2/ARMCX3/PIK3R1/PLAGL1/POU3F2/EGLN1/PAF1/TMEM100/HDAC8/PRKD1/TCEAL7/SMYD2/TWSG1/ZMIZ1/TENM2/FNIP2/RB1/RBL2/RXRB/…	105	704	0.149148	0.108588	1.37352
cluster.D	GO:0044248	cellular catabolic process	99/704	1761/17396	0.000439993	0.00687421	0.00542528	CDK2/RRAGB/NEK6/OS9/ERI2/GABARAPL2/ATG4A/CRAT/HAPLN1/VCAN/CST3/CTSO/CYP1B1/DAB2/DCN/MMAA/DXO/AKT1/ESD/FABP3/ZHX2/SIRT2/LPIN1/DICER1/DDAH2/KIAA1549L/RCHY1/WWTR1/FBXL3/FBXO10/FBXO8/GBA/GNS/GSTM2/GSTM3/APAF1/BIRC2/LUM/NBR1/MAP1LC3C/NEDD4/NEU1/OGN/VPS28/PDE4B/UBE2J1/PDE8A/ENPP2/ERAP1/PHKB/PLD1/PON2/EGLN1/USP47/PPP1R3D/USP40/ABHD10/PRKACA/VPS11/PBK/UBQLN4/BDH2/ADAMTS9/RIC1/BCHE/RB1/BGN/SEL1L/FBXL17/SL…	99	704	0.140625	0.10123	1.38916
cluster.D	GO:0032232	negative regulation of actin filament bundle assembly	5/704	17/17396	0.00044121	0.00687421	0.00542528	WASF2/DLC1/S1PR1/PHLDB2/FRMD7	5	704	0.00710227	0.000977236	7.26771
cluster.D	GO:0031328	positive regulation of cellular biosynthetic process	95/704	1677/17396	0.000449984	0.00697264	0.00550297	YAF2/CDK2/YAP1/MLLT11/KLF6/CST3/DAB2/ASXL1/EBF1/S1PR1/EDNRA/EGFR/AHR/ELF1/ELF4/ELK3/AKT1/EYA1/FABP3/ACSL3/FER/ATF6/SIRT2/ZNF423/LPIN1/ZFPM2/RHOQ/DDAH2/WWTR1/AUTS2/PYGO1/RBMS3/GLI3/RGMB/HIPK2/NR3C1/GUCY1A2/MDFIC/PRMT2/ICAM1/INSIG1/ABLIM1/LUM/MAF/MEF2C/MEIS2/ZFHX3/NFIB/NFKB1/NOX4/PBX3/CHCHD2/MBTPS2/ARMCX3/PDGFRB/PIK3R1/PLAGL1/POU3F2/PAF1/PRKCA/PRKD1/ZMIZ1/PTX3/RB1/RXRB/IRF2BPL/BMPR1B/SNCA/SOAT1/SOX…	95	704	0.134943	0.0964015	1.3998
cluster.D	GO:0060021	palate development	11/704	82/17396	0.00045098	0.00697264	0.00550297	GDF11/GLI3/INSIG1/TBX2/TGFBR1/TGFBR2/TGFBR3/TWIST1/WNT5A/FZD1/ARID5B	11	704	0.015625	0.00471373	3.31479
cluster.D	GO:0001666	response to hypoxia	23/704	263/17396	0.000451524	0.00697264	0.00550297	CDKN1B/CHRNB2/CST3/EDNRA/AKT1/SIRT2/HIPK2/APAF1/BIRC2/ICAM1/MMP2/NOX4/HP1BP3/CHCHD2/PLAT/EGLN1/FMN2/CX3CL1/TGFBR3/TWIST1/APOLD1/CAMK2D/MYOCD	23	704	0.0326705	0.0151184	2.16097
cluster.D	GO:0032268	regulation of cellular protein metabolic process	122/704	2260/17396	0.000457301	0.00702242	0.00554225	CDK2/GDF11/SPRY1/SPRY2/CDKN1B/DLC1/ARL6IP5/NEK6/GABARAPL2/ANKRD54/COL6A3/CSF1/CST3/GLIPR2/DAB1/DAB2/DMD/DUSP4/DUSP6/EGFR/A2M/SPRED2/AKT1/EZH2/FER/RASA3/PPM1E/SIRT2/TNIK/SWAP70/SASH1/FN1/ARL2BP/PLXNB2/GAB1/RCHY1/WWTR1/AUTS2/GBA/RBMS3/ANGPT1/GPR37/HIPK2/MDFIC/HMGCR/APAF1/BIRC2/ICAM1/IL6ST/SVBP/NBR1/MEF2C/MID1/NFKB1/NOX4/VPS28/PDGFRB/ENPP2/SERPINB6/PLAT/ZFYVE1/SHC3/PAF1/PARP16/PPP2R3C/USP47/GPATCH2/…	122	704	0.173295	0.129915	1.33391
cluster.D	GO:0045766	positive regulation of angiogenesis	13/704	109/17396	0.00045743	0.00702242	0.00554225	CYP1B1/SASH1/SRPX2/HIPK2/RHOB/ERAP1/PRKCA/PRKD1/CX3CL1/TGFBR2/TWIST1/WNT5A/SEMA5A	13	704	0.0184659	0.00626581	2.94709
cluster.D	GO:0070102	interleukin-6-mediated signaling pathway	4/704	10/17396	0.000459372	0.00703162	0.00554951	FER/GAB1/IL6ST/CTR9	4	704	0.00568182	0.000574845	9.88409
cluster.D	GO:1901701	cellular response to oxygen-containing compound	61/704	975/17396	0.000468446	0.0071496	0.00564262	CDK2/RRAGB/YAP1/COL3A1/COL5A2/KLF6/CST3/CYP1B1/DUSP6/EGFR/EPHA3/AKT1/EZH2/FER/RASA3/ALDOB/SIRT2/LPIN1/SIK2/SASH1/RHOQ/GAB1/GNG4/ANGPT1/GPR37/GRB10/HMGCR/HMGCS1/ICAM1/RHOB/LGALS1/MEF2C/MMP2/NFKB1/NOX4/KLF3/PDE4B/PDGFRB/PIK3R1/SHC3/ATP7A/PAF1/PRKACA/PRKCA/GNG12/HCN3/PTPRA/GNB4/SNCA/SOX9/VAMP2/ZEB1/WNT5A/COLEC12/CAMK2D/NRIP1/FZD1/ADAM9/ATP6V0D1/CTR9/RAPGEF2	61	704	0.0866477	0.0560474	1.54597
cluster.D	GO:0030029	actin filament-based process	40/704	567/17396	0.00047681	0.00725611	0.00572668	WASF2/CORO2B/DLC1/CFL2/DMD/S1PR1/EPHA3/FER/PPM1E/MSRB2/LIMCH1/TNIK/SWAP70/RHOQ/TMOD3/ICAM1/ARPIN/INPPL1/RND3/MYO1B/NEDD9/NOX4/PDE4B/PDGFRB/PIK3R1/KIRREL/ASAP3/FMN2/RHOJ/PREX1/TNFAIP1/CAMK2D/ANTXR1/SSH2/CFLAR/PHLDB2/FRMD7/SEMA5A/MTSS1/ARHGEF17	40	704	0.0568182	0.0325937	1.74323
cluster.D	GO:0016192	vesicle-mediated transport	73/704	1221/17396	0.000493596	0.00747954	0.00590302	WASF2/TRAPPC2B/SYNRG/VPS45/GABARAPL2/FCHO2/COL3A1/TBC1D20/DAB2/A2M/ACSL3/SAMD9L/FER/RHOBTB3/MMRN1/DNAJC13/FN1/STX12/COG4/LRP10/DNM3/FBXO8/AP3M1/DENND2A/ANGPT1/INPPL1/INSIG1/MYO1B/NEDD4/VPS28/COPZ2/CHMP3/ENPP2/PIK3R1/PLD1/VPS53/SCYL2/VPS11/PRKD1/FMN2/ADAMTS9/C12orf4/GOPC/RAB22A/COG6/RIC1/PTX3/RAB5B/RP2/ELMO2/SNCA/SNX1/SPARC/VAMP2/TGFBR2/VAV2/WNT5A/SCRN3/VPS37B/RIN3/COLEC12/NCALD/HOOK3/CBL/SNX4/NRP…	73	704	0.103693	0.0701885	1.47735
cluster.D	GO:0048596	embryonic camera-type eye morphogenesis	6/704	26/17396	0.000494349	0.00747954	0.00590302	HIPK2/STRA6/TBX2/ZEB1/TWIST1/WNT5A	6	704	0.00852273	0.0014946	5.70236
cluster.D	GO:0030166	proteoglycan biosynthetic process	9/704	58/17396	0.000498	0.00751306	0.00592948	CANT1/VCAN/DCN/EXT1/CHST15/CSGALNACT2/BGN/BMPR1B/CHST3	9	704	0.0127841	0.0033341	3.83435
cluster.D	GO:0031032	actomyosin structure organization	15/704	139/17396	0.000512653	0.00771189	0.0060864	WASF2/DLC1/CFL2/S1PR1/PPM1E/LIMCH1/TMOD3/NOX4/PDGFRB/PIK3R1/ASAP3/TNFAIP1/CFLAR/PHLDB2/FRMD7	15	704	0.0213068	0.00799034	2.66657
cluster.D	GO:0031076	embryonic camera-type eye development	7/704	36/17396	0.000516297	0.00772579	0.00609737	HIPK2/STRA6/TBX2/ZEB1/TULP3/TWIST1/WNT5A	7	704	0.00994318	0.00206944	4.80477
cluster.D	GO:0016331	morphogenesis of embryonic epithelium	16/704	154/17396	0.000517202	0.00772579	0.00609737	DLC1/PLXNB2/NPHP3/APAF1/PRKACA/SOX9/STK3/TGFB1I1/TULP3/TWIST1/WNT5A/IRX3/IRX1/TCTN1/FZD1/CASP8	16	704	0.0227273	0.00885261	2.5673
cluster.D	GO:0010562	positive regulation of phosphorus metabolic process	66/704	1080/17396	0.00051948	0.00772579	0.00609737	GDF11/SPRY2/DLC1/ARL6IP5/CSF1/GLIPR2/DAB1/DAB2/DUSP6/EDNRA/EGFR/AKT1/EZH2/FABP3/ACSL3/KCTD20/RASA3/TNIK/SASH1/ARL2BP/GAB1/GBA/ANGPT1/GPR37/GRB10/HIPK2/GUCY1A2/MDFIC/HMGCR/ICAM1/IL6ST/MEF2C/MID1/NOX4/PDGFRB/ENPP2/SHC3/PARP16/PPP2R3C/PRKACA/PRKCA/PRKD1/MAPK10/CEMIP/FNIP2/PTPRA/CX3CL1/SMPD1/SNCA/SOX9/STK3/TGFBR1/TGFBR2/TIMP2/VAV2/WNT5A/CAMK2D/AXIN2/FZD1/ADAM9/NRP1/MAGED1/RAPGEF2/SLK/RASSF2/MAGI2	66	704	0.09375	0.0620832	1.51007
cluster.D	GO:0045937	positive regulation of phosphate metabolic process	66/704	1080/17396	0.00051948	0.00772579	0.00609737	GDF11/SPRY2/DLC1/ARL6IP5/CSF1/GLIPR2/DAB1/DAB2/DUSP6/EDNRA/EGFR/AKT1/EZH2/FABP3/ACSL3/KCTD20/RASA3/TNIK/SASH1/ARL2BP/GAB1/GBA/ANGPT1/GPR37/GRB10/HIPK2/GUCY1A2/MDFIC/HMGCR/ICAM1/IL6ST/MEF2C/MID1/NOX4/PDGFRB/ENPP2/SHC3/PARP16/PPP2R3C/PRKACA/PRKCA/PRKD1/MAPK10/CEMIP/FNIP2/PTPRA/CX3CL1/SMPD1/SNCA/SOX9/STK3/TGFBR1/TGFBR2/TIMP2/VAV2/WNT5A/CAMK2D/AXIN2/FZD1/ADAM9/NRP1/MAGED1/RAPGEF2/SLK/RASSF2/MAGI2	66	704	0.09375	0.0620832	1.51007
cluster.D	GO:0031346	positive regulation of cell projection organization	23/704	266/17396	0.000529295	0.00784946	0.00619497	WASF2/DMD/EPHA3/EZH2/FN1/RHOQ/PLXNB2/NEU1/ENPP2/PRKD1/TENM2/ISLR2/PTPRD/TGFBR1/WNT5A/METRN/NRP1/FRMD7/SEMA5A/FEZ1/RAPGEF2/RIMS2/MAGI2	23	704	0.0326705	0.0152909	2.1366
cluster.D	GO:0090288	negative regulation of cellular response to growth factor stimulus	14/704	125/17396	0.000535821	0.00792379	0.00625363	SPRY1/SPRY2/PEG10/LEMD3/SOSTDC1/HIPK2/NEDD4/TWSG1/TGFB1I1/TGFBR1/TGFBR2/TGFBR3/WNT5A/FZD1	14	704	0.0198864	0.00718556	2.76755
cluster.D	GO:0009891	positive regulation of biosynthetic process	96/704	1709/17396	0.000556136	0.00820106	0.00647246	YAF2/CDK2/YAP1/MLLT11/KLF6/CST3/DAB2/ASXL1/EBF1/S1PR1/EDNRA/EGFR/AHR/ELF1/ELF4/ELK3/AKT1/EYA1/FABP3/ACSL3/FER/ATF6/SIRT2/ZNF423/LPIN1/ZFPM2/RHOQ/DDAH2/WWTR1/AUTS2/PYGO1/RBMS3/GLI3/RGMB/HIPK2/NR3C1/GUCY1A2/MDFIC/PRMT2/ICAM1/INSIG1/ABLIM1/LUM/MAF/MEF2C/MEIS2/ZFHX3/NFIB/NFKB1/NOX4/PBX3/CHCHD2/MBTPS2/ARMCX3/PDGFRB/PIK3R1/PLAGL1/POU3F2/PAF1/PRKCA/PRKD1/ZMIZ1/PTX3/RB1/RXRB/IRF2BPL/BMPR1B/SNCA/SOAT1/SOX…	96	704	0.136364	0.098241	1.38805
cluster.D	GO:0009628	response to abiotic stimulus	66/704	1084/17396	0.00057302	0.00842629	0.00665022	CDK2/CDKN1B/YAP1/CHRNB2/COL3A1/CST3/DCN/DMD/EDNRA/EGFR/PRIMPOL/AKT1/EYA1/SIRT2/FBXL3/GBA/GNA11/HIPK2/HMGCR/HMGCS1/APAF1/BIRC2/ICAM1/RHOB/MEIS2/MMP2/NEDD4/NFKB1/NOX4/HP1BP3/CHCHD2/PDGFRB/SERPINB6/PIK3R1/PLAT/EGLN1/USP47/PRKCA/PBK/MAPK10/FMN2/C8orf4/CX3CL1/SDC2/PIEZO2/STRA6/ST8SIA1/SOX9/SPARC/TGFB1I1/TGFBR2/TGFBR3/THRA/TWIST1/NABP2/TMEM109/APOLD1/CAMK2D/CASP8/LZIC/CUL4B/LRP11/PPM1D/TANC1/MYOCD/SDC3	66	704	0.09375	0.0623132	1.5045
cluster.D	GO:0010628	positive regulation of gene expression	92/704	1626/17396	0.000579856	0.00850293	0.0067107	YAF2/CDK2/CDK6/SPRY2/YAP1/MLLT11/KLF6/CSF1/DAB2/ASXL1/EBF1/S1PR1/EGFR/AHR/ELF1/ELF4/ELK3/AKT1/EYA1/FER/ATF6/SIRT2/ZNF423/LPIN1/FN1/DICER1/ZFPM2/RHOQ/WWTR1/AUTS2/PYGO1/RBMS3/GLI3/RGMB/HIPK2/NR3C1/MDFIC/PRMT2/ICAM1/INSIG1/ITGB8/ABLIM1/LUM/MAF/MEF2C/MEIS2/ZFHX3/NFIB/NFKB1/PBX3/CHCHD2/MBTPS2/ARMCX3/PIK3R1/PLAGL1/POU3F2/PAF1/PRKD1/ERBB2IP/ZMIZ1/RB1/RXRB/IRF2BPL/BMPR1B/SOX9/STK3/ZEB1/TFAP2B/TGFB1I1/TGF…	92	704	0.130682	0.0934698	1.39812
cluster.D	GO:0036293	response to decreased oxygen levels	23/704	268/17396	0.000587417	0.00858975	0.00677922	CDKN1B/CHRNB2/CST3/EDNRA/AKT1/SIRT2/HIPK2/APAF1/BIRC2/ICAM1/MMP2/NOX4/HP1BP3/CHCHD2/PLAT/EGLN1/FMN2/CX3CL1/TGFBR3/TWIST1/APOLD1/CAMK2D/MYOCD	23	704	0.0326705	0.0154058	2.12065
cluster.D	GO:0030036	actin cytoskeleton organization	37/704	517/17396	0.000589177	0.00859149	0.00678059	WASF2/CORO2B/DLC1/CFL2/S1PR1/EPHA3/FER/PPM1E/MSRB2/LIMCH1/TNIK/SWAP70/RHOQ/TMOD3/ICAM1/ARPIN/INPPL1/RND3/MYO1B/NEDD9/NOX4/PDGFRB/PIK3R1/KIRREL/ASAP3/FMN2/RHOJ/PREX1/TNFAIP1/ANTXR1/SSH2/CFLAR/PHLDB2/FRMD7/SEMA5A/MTSS1/ARHGEF17	37	704	0.0525568	0.0297195	1.76843
cluster.D	GO:0050680	negative regulation of epithelial cell proliferation	13/704	112/17396	0.00059508	0.00865346	0.0068295	CDK6/CDKN1B/MCC/NFIB/PTPRM/RB1/SOX9/SPARC/TGFBR1/TGFBR3/WNT5A/MAGED1/MTSS1	13	704	0.0184659	0.00643826	2.86815
cluster.D	GO:0045599	negative regulation of fat cell differentiation	7/704	37/17396	0.00061481	0.0089156	0.00703639	ASXL1/SIRT2/ZFPM2/WWTR1/INSIG1/TGFB1I1/WNT5A	7	704	0.00994318	0.00212693	4.67491
cluster.D	GO:0051173	positive regulation of nitrogen compound metabolic process	95/704	1693/17396	0.000616932	0.00892166	0.00704117	YAF2/CDK2/YAP1/MLLT11/KLF6/CST3/DAB2/ASXL1/EBF1/S1PR1/EDNRA/EGFR/AHR/ELF1/ELF4/ELK3/AKT1/EYA1/ACSL3/FER/ATF6/SIRT2/ZNF423/LPIN1/DICER1/ZFPM2/RHOQ/DDAH2/WWTR1/AUTS2/PYGO1/RBMS3/GLI3/RGMB/GPR37/HIPK2/NR3C1/GUCY1A2/MDFIC/PRMT2/ICAM1/INSIG1/ABLIM1/LUM/MAF/MEF2C/MEIS2/ZFHX3/NFIB/NFKB1/NOX4/PBX3/CHCHD2/MBTPS2/ARMCX3/PDGFRB/PIK3R1/PLAGL1/POU3F2/PAF1/PARP16/PRKCA/PRKD1/ZMIZ1/PTX3/RB1/RXRB/IRF2BPL/BMPR1B/…	95	704	0.134943	0.0973212	1.38658
cluster.D	GO:1902589	single-organism organelle organization	126/704	2367/17396	0.000633876	0.00914144	0.00721463	WASF2/CDK2/SPRY1/SPRY2/CDKN1B/CORO2B/DLC1/DCTN6/CETN2/CFL2/NEK6/CHD3/DCTN3/GABARAPL2/ATG4A/MRPL53/TTC8/TBC1D20/HAPLN1/NEK7/TOM1L2/ASXL1/DMD/S1PR1/EPHA3/AKT1/EYA1/EZH2/SAMD9L/KDM1B/FER/PPM1E/MSRB2/SIRT2/LIMCH1/TNIK/PDS5B/SWAP70/DICER1/RHOQ/STX12/KIAA1549L/TTLL1/AUTS2/PYGO1/TMOD3/GPSM2/PRMT2/ICAM1/ARPIN/SKA2/INPPL1/INSIG1/RND3/ABLIM1/MID1/MAP1LC3C/MYO1B/NEDD9/ODF2/NOX4/ING4/PDGFRB/CHMP3/PIK3R1/GDAP…	126	704	0.178977	0.136066	1.31537
cluster.D	GO:0031324	negative regulation of cellular metabolic process	116/704	2148/17396	0.000636011	0.00914703	0.00721904	ZBTB33/YAF2/SPRY1/SPRY2/CDKN1B/YAP1/GABARAPL2/C1QTNF3/COL6A3/CST3/CYP1B1/DAB2/AES/ASXL1/DMD/DUSP4/DUSP6/EDNRA/AHR/A2M/ELK3/SPRED2/AKT1/EZH2/PPM1E/ZHX2/SIRT2/TCF25/SWAP70/ZNF423/DICER1/ZFPM2/RBFOX2/BACE2/WWTR1/GBA/GLI3/ANGPT1/KCTD1/GRB10/HIPK2/MDFIC/HIST1H1C/HMGCR/PRMT2/BIRC2/INSIG1/SVBP/MAF/MEF2C/MEIS2/ZFHX3/NEDD4/NFIB/NFKB1/ING4/VPS28/PHF21A/SERPINB6/PLAT/ZFYVE1/EGLN1/PAF1/USP47/GPATCH2/KIRREL/P…	116	704	0.164773	0.123477	1.33444
cluster.D	GO:0045893	positive regulation of transcription, DNA-templated	80/704	1378/17396	0.000641844	0.00917773	0.00724327	YAF2/CDK2/YAP1/MLLT11/KLF6/DAB2/ASXL1/EBF1/S1PR1/EGFR/AHR/ELF1/ELF4/ELK3/AKT1/EYA1/FER/ATF6/SIRT2/ZNF423/LPIN1/ZFPM2/RHOQ/WWTR1/AUTS2/PYGO1/GLI3/RGMB/HIPK2/NR3C1/MDFIC/PRMT2/ICAM1/INSIG1/ABLIM1/LUM/MAF/MEF2C/MEIS2/ZFHX3/NFIB/NFKB1/PBX3/CHCHD2/MBTPS2/ARMCX3/PIK3R1/PLAGL1/POU3F2/PAF1/PRKD1/ZMIZ1/RB1/RXRB/IRF2BPL/BMPR1B/SOX9/STK3/ZEB1/TFAP2B/TGFB1I1/TGFBR1/THRA/TWIST1/WNT5A/ZIC1/SETD7/NRIP1/FZD1/PCB…	80	704	0.113636	0.0792136	1.43456
cluster.D	GO:1903508	positive regulation of nucleic acid-templated transcription	80/704	1378/17396	0.000641844	0.00917773	0.00724327	YAF2/CDK2/YAP1/MLLT11/KLF6/DAB2/ASXL1/EBF1/S1PR1/EGFR/AHR/ELF1/ELF4/ELK3/AKT1/EYA1/FER/ATF6/SIRT2/ZNF423/LPIN1/ZFPM2/RHOQ/WWTR1/AUTS2/PYGO1/GLI3/RGMB/HIPK2/NR3C1/MDFIC/PRMT2/ICAM1/INSIG1/ABLIM1/LUM/MAF/MEF2C/MEIS2/ZFHX3/NFIB/NFKB1/PBX3/CHCHD2/MBTPS2/ARMCX3/PIK3R1/PLAGL1/POU3F2/PAF1/PRKD1/ZMIZ1/RB1/RXRB/IRF2BPL/BMPR1B/SOX9/STK3/ZEB1/TFAP2B/TGFB1I1/TGFBR1/THRA/TWIST1/WNT5A/ZIC1/SETD7/NRIP1/FZD1/PCB…	80	704	0.113636	0.0792136	1.43456
cluster.D	GO:0006027	glycosaminoglycan catabolic process	9/704	60/17396	0.000643405	0.00917773	0.00724327	VCAN/DCN/GNS/LUM/OGN/CEMIP/BGN/SDC2/SDC3	9	704	0.0127841	0.00344907	3.70653
cluster.D	GO:0070482	response to oxygen levels	24/704	287/17396	0.000653038	0.00928982	0.00733173	CDKN1B/CHRNB2/CST3/EDNRA/AKT1/SIRT2/HIPK2/APAF1/BIRC2/ICAM1/MMP2/NOX4/HP1BP3/CHCHD2/PDGFRB/PLAT/EGLN1/FMN2/CX3CL1/TGFBR3/TWIST1/APOLD1/CAMK2D/MYOCD	24	704	0.0340909	0.016498	2.06636
cluster.D	GO:0030278	regulation of ossification	17/704	173/17396	0.000667471	0.00946941	0.00747347	CDK6/CSF1/S1PR1/GLI3/IL6ST/NBR1/MEF2C/PRKACA/PRKD1/TWSG1/BMPR1B/SOX9/TWIST1/WNT5A/AXIN2/FZD1/RASSF2	17	704	0.0241477	0.00994481	2.42817
cluster.D	GO:0090092	regulation of transmembrane receptor protein serine/threonine kinase signaling pathway	19/704	205/17396	0.000683842	0.00967544	0.00763608	GDF11/DAB2/PEG10/ZNF423/LEMD3/SOSTDC1/WWTR1/HIPK2/TWSG1/ZEB1/TFAP2B/TGFB1I1/TGFBR1/TGFBR2/TGFBR3/WNT5A/FZD1/MYOCD/MAGI2	19	704	0.0269886	0.0117843	2.29022
cluster.D	GO:0021915	neural tube development	16/704	158/17396	0.000685926	0.00967876	0.0076387	DLC1/SEMA3C/PLXNB2/NPHP3/GLI3/APAF1/PRKACA/STK3/TULP3/TWIST1/WNT5A/TCTN1/FZD1/CASP8/TMEM107/DCHS1	16	704	0.0227273	0.00908255	2.5023
cluster.D	GO:0071872	cellular response to epinephrine stimulus	4/704	11/17396	0.000698818	0.00983417	0.00776135	SIRT2/PDE4B/PRKACA/SNCA	4	704	0.00568182	0.000632329	8.98554
cluster.E	GO:0008150	biological_process	455/455	15490/17396	5.56733e-24	2.38226e-20	2.11617e-20	ADA/NAALAD2/BCL2L11/CDH11/TSPAN2/SGK2/ARL4C/FRY/TOB1/CTDSPL/LANCL1/CITED2/SEMA6B/CENPC/TXNIP/CENPF/RAD51AP1/CETN3/POLD3/MGEA5/WASF3/FRS2/ME3/PNRC1/TMSB15A/PRSS23/PTPN21/IL1RAPL1/SOX21/POLI/DUSP10/RASSF8/SLITRK1/SORCS1/PCMTD1/DHRS1/ADD3/LRIG3/FGD4/SLC25A29/KRBA2/TYW3/COL2A1/TSHZ2/BBS5/COL11A1/AHSA2/NADK2/SRSF12/CREM/MYO3B/DYNLL2/DUSP19/CRYZ/LDLRAD3/ZNF664/GLT1D1/FBXL14/CSRP2/ZNF738/ZNF385B/PAQR3/S…	455	455	1	0.890435	1.12305
cluster.E	GO:0009653	anatomical structure morphogenesis	122/455	2608/17396	2.88979e-11	4.41166e-08	3.91889e-08	ADA/BCL2L11/CDH11/FRY/CITED2/WASF3/FRS2/IL1RAPL1/SLITRK1/LRIG3/FGD4/COL2A1/BBS5/COL11A1/PAQR3/DPYSL3/JAG1/ECT2/LPAR1/EFNA2/EFNA5/EFNB1/EGF/EPHA4/EPHB2/EZH1/FBN1/EFEMP1/SP8/FGF8/FGF9/NLGN1/SULF1/RPGRIP1L/TDRD7/FOLR1/FJX1/FRZB/FZD2/LRIG1/SIPA1L1/FBXW8/ANKRD1/GPC3/RPS6KA6/DLL1/ANK2/CCDC113/NRG1/TNC/ID2/KIF24/IGFBP5/ITGA5/ITGB5/KRT8/FEZF1/LAMB1/LAMB2/NRARP/ASPH/MYLK/NEO1/NOTCH2/NTRK3/PAX6/PCSK5/SYT17…	122	455	0.268132	0.14992	1.78851
cluster.E	GO:0048699	generation of neurons	83/455	1495/17396	3.093e-11	4.41166e-08	3.91889e-08	CDH11/TSPAN2/FRY/FRS2/IL1RAPL1/DUSP10/SLITRK1/COL2A1/DYNLL2/PAQR3/DPYSL3/JAG1/ECT2/LPAR1/EFNA2/EFNA5/EFNB1/EGF/EPHA4/EPHB2/FGF8/FGF9/NLGN1/FOLR1/MMD/FZD2/SIPA1L1/FBXW8/ANKRD1/RPS6KA6/DLL1/ANK2/NRG1/HMGB2/TNC/ID2/ITGA5/FEZF1/LAMB1/LAMB2/NEO1/NNAT/NTRK3/PAX6/SYT17/PLAG1/GPR173/NLGN3/PPP2R3A/CHD7/CDK5RAP2/AXL/PSEN1/SHTN1/PTPRF/DMRT3/RASA2/NTN4/BCL6/RRAS/NEUROG2/LHX5/SIX3/WNK1/SOX11/TIAM1/CACNA1A/FZD…	83	455	0.182418	0.0859393	2.12263
cluster.E	GO:0032502	developmental process	208/455	5444/17396	4.81342e-11	5.14915e-08	4.57401e-08	ADA/BCL2L11/CDH11/TSPAN2/FRY/TOB1/CITED2/SEMA6B/TXNIP/CENPF/MGEA5/WASF3/FRS2/IL1RAPL1/SOX21/DUSP10/SLITRK1/LRIG3/FGD4/COL2A1/TSHZ2/BBS5/COL11A1/CREM/DYNLL2/CSRP2/PAQR3/ZDHHC15/AKR1C2/DPYSL3/JAG1/ECT2/LPAR1/EFNA2/EFNA5/EFNB1/EGF/ELK4/EPHA4/EPHB2/EZH1/FBN1/EFEMP1/SP8/FGF8/FGF9/NLGN1/CLSTN1/WDTC1/FLNC/SULF1/ZCCHC11/RPGRIP1L/TDRD7/ABCA5/FOLR1/MMD/TMEM2/FJX1/FRZB/FUT8/RICTOR/FZD2/ZNF521/LRIG1/SIPA1L1/…	208	455	0.457143	0.312946	1.46077
cluster.E	GO:0022008	neurogenesis	85/455	1572/17396	6.59392e-11	5.38175e-08	4.78063e-08	CDH11/TSPAN2/FRY/WASF3/FRS2/IL1RAPL1/DUSP10/SLITRK1/COL2A1/DYNLL2/PAQR3/DPYSL3/JAG1/ECT2/LPAR1/EFNA2/EFNA5/EFNB1/EGF/EPHA4/EPHB2/FGF8/FGF9/NLGN1/FOLR1/MMD/FZD2/SIPA1L1/FBXW8/ANKRD1/RPS6KA6/DLL1/ANK2/NRG1/HMGB2/TNC/ID2/ITGA5/FEZF1/LAMB1/LAMB2/NEO1/NNAT/NTRK3/PAX6/SYT17/PLAG1/GPR173/NLGN3/PPP2R3A/CHD7/CDK5RAP2/AXL/PSEN1/SHTN1/PTPRF/DMRT3/RASA2/NTN4/BCL6/RRAS/NEUROG2/LHX5/MPP5/SIX3/WNK1/SOX11/TIAM1/…	85	455	0.186813	0.0903656	2.0673
cluster.E	GO:0044767	single-organism developmental process	205/455	5367/17396	8.01434e-11	5.38175e-08	4.78063e-08	ADA/BCL2L11/CDH11/TSPAN2/FRY/TOB1/CITED2/SEMA6B/TXNIP/CENPF/MGEA5/WASF3/FRS2/IL1RAPL1/SOX21/DUSP10/SLITRK1/LRIG3/FGD4/COL2A1/TSHZ2/BBS5/COL11A1/CREM/DYNLL2/CSRP2/PAQR3/ZDHHC15/AKR1C2/DPYSL3/JAG1/ECT2/LPAR1/EFNA2/EFNA5/EFNB1/EGF/ELK4/EPHA4/EPHB2/EZH1/FBN1/EFEMP1/SP8/FGF8/FGF9/NLGN1/CLSTN1/WDTC1/FLNC/SULF1/ZCCHC11/RPGRIP1L/TDRD7/ABCA5/FOLR1/MMD/TMEM2/FJX1/FRZB/FUT8/RICTOR/FZD2/ZNF521/LRIG1/SIPA1L1/…	205	455	0.450549	0.308519	1.46036
cluster.E	GO:0007399	nervous system development	107/455	2205/17396	8.80399e-11	5.38175e-08	4.78063e-08	BCL2L11/CDH11/TSPAN2/FRY/SEMA6B/WASF3/FRS2/IL1RAPL1/DUSP10/SLITRK1/COL2A1/DYNLL2/PAQR3/DPYSL3/JAG1/ECT2/LPAR1/EFNA2/EFNA5/EFNB1/EGF/EPHA4/EPHB2/EZH1/FGF8/FGF9/NLGN1/CLSTN1/SULF1/RPGRIP1L/FOLR1/MMD/FZD2/LRIG1/SIPA1L1/FBXW8/ANKRD1/RPS6KA6/DLL1/ANK2/RAX/NRG1/HMGB2/TNC/ID2/ITGA5/FEZF1/LAMB1/LAMB2/LRP2/NEO1/NNAT/NOTCH2/NTRK3/PAX6/SYT17/PLAG1/GPR173/NLGN3/PCDH18/PPP2R3A/CHD7/CDK5RAP2/AXL/PCDHB15/PCDHB1…	107	455	0.235165	0.126753	1.8553
cluster.E	GO:0009987	cellular process	415/455	14013/17396	1.74679e-10	9.34314e-08	8.29955e-08	ADA/NAALAD2/BCL2L11/CDH11/TSPAN2/SGK2/ARL4C/FRY/TOB1/CTDSPL/CITED2/SEMA6B/CENPC/TXNIP/CENPF/RAD51AP1/CETN3/POLD3/MGEA5/WASF3/FRS2/ME3/PNRC1/TMSB15A/PTPN21/IL1RAPL1/SOX21/POLI/DUSP10/RASSF8/SLITRK1/SORCS1/PCMTD1/ADD3/FGD4/SLC25A29/KRBA2/TYW3/COL2A1/TSHZ2/BBS5/COL11A1/NADK2/SRSF12/CREM/MYO3B/DYNLL2/DUSP19/CRYZ/ZNF664/FBXL14/CSRP2/ZNF738/ZNF385B/PAQR3/SLC2A12/CDCA2/TMEM74/CLVS1/ZDHHC15/USP54/ADAL/ZN…	415	455	0.912088	0.80553	1.13228
cluster.E	GO:0051960	regulation of nervous system development	48/455	668/17396	2.24253e-10	1.0662e-07	9.47109e-08	WASF3/IL1RAPL1/DUSP10/SLITRK1/PAQR3/DPYSL3/JAG1/ECT2/LPAR1/EGF/EPHA4/EPHB2/NLGN1/CLSTN1/MMD/FZD2/SIPA1L1/FBXW8/ANKRD1/DLL1/NRG1/HMGB2/ID2/FEZF1/NTRK3/PAX6/SYT17/PLAG1/GPR173/NLGN3/CHD7/CDK5RAP2/PSEN1/SHTN1/PTPRF/BCL6/NEUROG2/LHX5/SIX3/SOX11/TIAM1/TPBG/CACNA1A/RND2/ENC1/NRXN3/IST1/KIF14	48	455	0.105495	0.0383996	2.74728
cluster.E	GO:0007275	multicellular organismal development	181/455	4616/17396	3.20118e-10	1.36978e-07	1.21678e-07	ADA/BCL2L11/CDH11/TSPAN2/FRY/CITED2/SEMA6B/TXNIP/CENPF/WASF3/FRS2/IL1RAPL1/SOX21/DUSP10/SLITRK1/LRIG3/COL2A1/TSHZ2/BBS5/COL11A1/CREM/DYNLL2/CSRP2/PAQR3/DPYSL3/JAG1/ECT2/LPAR1/EFNA2/EFNA5/EFNB1/EGF/EPHA4/EPHB2/EZH1/FBN1/EFEMP1/SP8/FGF8/FGF9/NLGN1/CLSTN1/WDTC1/SULF1/RPGRIP1L/TDRD7/FOLR1/MMD/TMEM2/FJX1/FRZB/FUT8/RICTOR/FZD2/ZNF521/LRIG1/SIPA1L1/FBXW8/ANKRD1/GPC3/RPS6KA6/PRTG/DLL1/ANK2/RAX/NRG1/HMGB2…	181	455	0.397802	0.265348	1.49917
cluster.E	GO:0030182	neuron differentiation	76/455	1384/17396	4.11752e-10	1.60171e-07	1.42281e-07	CDH11/TSPAN2/FRY/FRS2/IL1RAPL1/SLITRK1/COL2A1/DYNLL2/PAQR3/DPYSL3/JAG1/ECT2/LPAR1/EFNA2/EFNA5/EFNB1/EGF/EPHA4/EPHB2/FGF8/FGF9/NLGN1/FOLR1/MMD/FZD2/SIPA1L1/FBXW8/ANKRD1/RPS6KA6/DLL1/ANK2/NRG1/TNC/ID2/ITGA5/FEZF1/LAMB1/LAMB2/NEO1/NNAT/NTRK3/PAX6/SYT17/NLGN3/PPP2R3A/CDK5RAP2/PSEN1/SHTN1/PTPRF/DMRT3/RASA2/NTN4/BCL6/RRAS/NEUROG2/LHX5/SIX3/WNK1/SOX11/TIAM1/CACNA1A/FZD5/CLMN/WNT5B/RND2/PARD6B/CNTNAP1/EN…	76	455	0.167033	0.0795585	2.0995
cluster.E	GO:0051962	positive regulation of nervous system development	34/455	400/17396	1.67254e-09	5.96402e-07	5.29786e-07	WASF3/IL1RAPL1/SLITRK1/DPYSL3/ECT2/LPAR1/EGF/EPHA4/EPHB2/NLGN1/CLSTN1/MMD/FBXW8/ANKRD1/NRG1/ID2/FEZF1/NTRK3/PAX6/SYT17/PLAG1/NLGN3/PSEN1/SHTN1/BCL6/NEUROG2/LHX5/SOX11/TIAM1/TPBG/RND2/ENC1/NRXN3/IST1	34	455	0.0747253	0.0229938	3.2498
cluster.E	GO:0065007	biological regulation	335/455	10564/17396	3.23131e-09	1.0636e-06	9.44798e-07	ADA/NAALAD2/BCL2L11/TSPAN2/SGK2/ARL4C/TOB1/CTDSPL/CITED2/CENPC/TXNIP/CENPF/RAD51AP1/POLD3/MGEA5/WASF3/FRS2/PNRC1/TMSB15A/IL1RAPL1/SOX21/DUSP10/RASSF8/SLITRK1/SORCS1/FGD4/KRBA2/COL2A1/TSHZ2/AHSA2/SRSF12/CREM/MYO3B/DYNLL2/DUSP19/LDLRAD3/ZNF664/ZNF738/ZNF385B/PAQR3/CDCA2/ZNF519/ZNF781/AKR1C2/DOCK3/DPYSL3/JAG1/ECT2/LPAR1/AGO4/EFNA2/EFNA5/EFNB1/EGF/ZNF585A/ELK4/CENPV/STK32A/EPB41/EPHA4/EPHB2/ESRRG/EZH…	335	455	0.736264	0.607266	1.21242
cluster.E	GO:0050789	regulation of biological process	322/455	10043/17396	4.0477e-09	1.23715e-06	1.09896e-06	ADA/BCL2L11/TSPAN2/SGK2/ARL4C/TOB1/CTDSPL/CITED2/CENPC/TXNIP/CENPF/RAD51AP1/MGEA5/WASF3/FRS2/PNRC1/TMSB15A/IL1RAPL1/SOX21/DUSP10/RASSF8/SLITRK1/SORCS1/FGD4/KRBA2/COL2A1/TSHZ2/AHSA2/SRSF12/CREM/MYO3B/DYNLL2/DUSP19/LDLRAD3/ZNF664/ZNF738/ZNF385B/PAQR3/CDCA2/ZNF519/ZNF781/AKR1C2/DOCK3/DPYSL3/JAG1/ECT2/LPAR1/AGO4/EFNA2/EFNA5/EFNB1/EGF/ZNF585A/ELK4/CENPV/STK32A/EPHA4/EPHB2/ESRRG/EZH1/F2RL2/FBN1/EFEMP1/…	322	455	0.707692	0.577317	1.22583
cluster.E	GO:0048856	anatomical structure development	183/455	4838/17396	4.94986e-09	1.3434e-06	1.19335e-06	ADA/BCL2L11/CDH11/TSPAN2/FRY/CITED2/SEMA6B/TXNIP/CENPF/WASF3/FRS2/IL1RAPL1/SOX21/DUSP10/SLITRK1/LRIG3/FGD4/COL2A1/BBS5/COL11A1/DYNLL2/CSRP2/PAQR3/AKR1C2/DPYSL3/JAG1/ECT2/LPAR1/EFNA2/EFNA5/EFNB1/EGF/EPHA4/EPHB2/EZH1/FBN1/EFEMP1/SP8/FGF8/FGF9/NLGN1/CLSTN1/WDTC1/FLNC/SULF1/RPGRIP1L/TDRD7/FOLR1/MMD/FJX1/FRZB/FUT8/RICTOR/FZD2/LRIG1/SIPA1L1/FBXW8/ANKRD1/GPC3/RPS6KA6/DLL1/ANK2/CCDC113/RAX/NRG1/HMGB2/TNC…	183	455	0.402198	0.27811	1.44618
cluster.E	GO:0048731	system development	161/455	4092/17396	5.02322e-09	1.3434e-06	1.19335e-06	ADA/BCL2L11/CDH11/TSPAN2/FRY/CITED2/SEMA6B/TXNIP/CENPF/WASF3/FRS2/IL1RAPL1/SOX21/DUSP10/SLITRK1/LRIG3/COL2A1/BBS5/COL11A1/DYNLL2/PAQR3/DPYSL3/JAG1/ECT2/LPAR1/EFNA2/EFNA5/EFNB1/EGF/EPHA4/EPHB2/EZH1/FBN1/EFEMP1/FGF8/FGF9/NLGN1/CLSTN1/SULF1/RPGRIP1L/TDRD7/FOLR1/MMD/FJX1/FRZB/FZD2/LRIG1/SIPA1L1/FBXW8/ANKRD1/GPC3/RPS6KA6/DLL1/ANK2/RAX/NRG1/HMGB2/TNC/ID2/IGFBP5/ITGA5/KRT8/FEZF1/LAMB1/LAMB2/LOXL1/LRP2/N…	161	455	0.353846	0.235226	1.50428
cluster.E	GO:0050794	regulation of cellular process	309/455	9551/17396	6.68511e-09	1.68268e-06	1.49473e-06	ADA/BCL2L11/TSPAN2/SGK2/ARL4C/TOB1/CTDSPL/CITED2/CENPC/TXNIP/CENPF/RAD51AP1/MGEA5/WASF3/FRS2/PNRC1/TMSB15A/IL1RAPL1/SOX21/DUSP10/RASSF8/SLITRK1/SORCS1/FGD4/KRBA2/COL2A1/TSHZ2/SRSF12/CREM/MYO3B/DYNLL2/DUSP19/ZNF664/ZNF738/ZNF385B/PAQR3/CDCA2/ZNF519/ZNF781/AKR1C2/DOCK3/DPYSL3/JAG1/ECT2/LPAR1/AGO4/EFNA2/EFNA5/EFNB1/EGF/ZNF585A/ELK4/CENPV/STK32A/EPHA4/EPHB2/ESRRG/EZH1/F2RL2/FBN1/EFEMP1/SP8/ZSCAN23/FG…	309	455	0.679121	0.549034	1.23694
cluster.E	GO:0048468	cell development	95/455	2032/17396	9.29468e-09	2.16267e-06	1.92111e-06	BCL2L11/CDH11/TSPAN2/FRY/WASF3/FRS2/IL1RAPL1/DUSP10/SLITRK1/COL2A1/COL11A1/DYNLL2/PAQR3/DPYSL3/JAG1/ECT2/LPAR1/EFNA2/EFNA5/EFNB1/EGF/EPHA4/EPHB2/FGF8/FGF9/NLGN1/FLNC/SULF1/TDRD7/FOLR1/MMD/FRZB/FZD2/SIPA1L1/FBXW8/ANKRD1/RPS6KA6/DLL1/ANK2/NRG1/HMGB2/TNC/ID2/ITGA5/KRT8/FEZF1/LAMB1/LAMB2/NEO1/NTRK3/PAX6/SYT17/PLAG1/GPR173/NLGN3/CHD7/CDK5RAP2/AXL/PSEN1/EPB41L5/SHTN1/PTPRF/PTPRS/RASA2/NTN4/BCL6/RRAS/NE…	95	455	0.208791	0.116808	1.78747
cluster.E	GO:0061564	axon development	47/455	725/17396	9.60288e-09	2.16267e-06	1.92111e-06	CDH11/TSPAN2/FRS2/SLITRK1/COL2A1/PAQR3/DPYSL3/EFNA2/EFNA5/EFNB1/EGF/EPHA4/EPHB2/FGF8/FGF9/FOLR1/SIPA1L1/RPS6KA6/ANK2/NRG1/TNC/ITGA5/FEZF1/LAMB1/LAMB2/NEO1/NTRK3/PAX6/NLGN3/PSEN1/SHTN1/PTPRF/RASA2/NTN4/RRAS/NEUROG2/TIAM1/CACNA1A/RND2/PARD6B/CNTNAP1/IRS2/CACNA1H/RPS6KA5/LHX2/NRXN3/IST1	47	455	0.103297	0.0416762	2.47855
cluster.E	GO:0051094	positive regulation of developmental process	61/455	1081/17396	1.04532e-08	2.23646e-06	1.98666e-06	ADA/CITED2/WASF3/FRS2/IL1RAPL1/SLITRK1/DPYSL3/JAG1/ECT2/LPAR1/EGF/EPHA4/EPHB2/FGF8/FGF9/NLGN1/CLSTN1/MMD/FRZB/FBXW8/ANKRD1/DLL1/NRG1/HMGB2/HTR2C/ID2/IGFBP3/FEZF1/NEO1/NTRK3/PAX6/SUCO/SYT17/PLAG1/NLGN3/LGR4/CHD7/AXL/MAP2K6/PSEN1/CTNNBIP1/PTGIS/EPB41L5/SHTN1/BCL6/RRAS/NEUROG2/LHX5/SOX11/TIAM1/TNFAIP3/TPBG/WHSC1/CA2/WNT5B/RND2/NCOA3/ENC1/BOC/NRXN3/IST1	61	455	0.134066	0.0621407	2.15746
cluster.E	GO:0030030	cell projection organization	71/455	1385/17396	2.95769e-08	6.02664e-06	5.35349e-06	CDH11/TSPAN2/FRY/WASF3/FRS2/IL1RAPL1/SLITRK1/FGD4/COL2A1/BBS5/MYO3B/PAQR3/DPYSL3/LPAR1/EFNA2/EFNA5/EFNB1/EGF/EPHA4/EPHB2/FGF8/FGF9/NLGN1/RPGRIP1L/FOLR1/SIPA1L1/FBXW8/ANKRD1/RPS6KA6/ANK2/CCDC113/NRG1/TNC/KIF24/ITGA5/FEZF1/LAMB1/LAMB2/MYLK/NEO1/NTRK3/PAX6/SYT17/NLGN3/TTC17/PSEN1/SHTN1/PTPRF/RASA2/NTN4/PLEKHA1/RRAS/NEUROG2/STIL/TIAM1/TPM1/CACNA1A/CLMN/IFT74/RND2/PARD6B/AJUBA/CNTNAP1/ENC1/IRS2/CACNA1…	71	455	0.156044	0.079616	1.95996
cluster.E	GO:0048729	tissue morphogenesis	40/455	587/17396	3.40004e-08	6.61309e-06	5.87443e-06	FRS2/BBS5/COL11A1/JAG1/EGF/EPHA4/FGF8/SULF1/RPGRIP1L/FOLR1/FJX1/FRZB/FZD2/ANKRD1/GPC3/DLL1/NRG1/TNC/IGFBP5/ITGA5/NRARP/MYLK/LGR4/PSEN1/CTNNBIP1/EPB41L5/NTN4/MPP5/STIL/SIX3/SOX11/TPM1/CA2/FZD5/NCOA3/AJUBA/LMO4/LGR5/LHX2/SLC4A7	40	455	0.0879121	0.0337434	2.60531
cluster.E	GO:0007423	sensory organ development	36/455	499/17396	4.10307e-08	7.63349e-06	6.78086e-06	BCL2L11/FRS2/LRIG3/COL2A1/COL11A1/JAG1/EPHB2/FBN1/EFEMP1/FGF8/FGF9/RPGRIP1L/TDRD7/FJX1/FRZB/FZD2/LRIG1/DLL1/RAX/LAMB2/NTRK3/PAX6/PPP2R3A/CHD7/PSEN1/SALL2/SMOC1/SIX3/SOX11/FZD5/WNT5B/LGR5/LHX2/GNG8/SLC25A27/SLC4A7	36	455	0.0791209	0.0286848	2.75829
cluster.E	GO:0048869	cellular developmental process	148/455	3791/17396	5.3002e-08	9.44981e-06	8.3943e-06	ADA/BCL2L11/CDH11/TSPAN2/FRY/TOB1/CITED2/SEMA6B/TXNIP/CENPF/WASF3/FRS2/IL1RAPL1/SOX21/DUSP10/SLITRK1/FGD4/COL2A1/BBS5/COL11A1/CREM/DYNLL2/CSRP2/PAQR3/AKR1C2/DPYSL3/JAG1/ECT2/LPAR1/EFNA2/EFNA5/EFNB1/EGF/ELK4/EPHA4/EPHB2/EFEMP1/FGF8/FGF9/NLGN1/FLNC/SULF1/RPGRIP1L/TDRD7/ABCA5/FOLR1/MMD/FRZB/FZD2/ZNF521/SIPA1L1/GAS1/FBXW8/ANKRD1/GPC3/RPS6KA6/NUDT7/DLL1/ANK2/CCDC113/NRG1/HMGB2/HTR2C/TNC/ID2/KIF24/IGFB…	148	455	0.325275	0.217924	1.49261
cluster.E	GO:0009790	embryo development	54/455	953/17396	7.01987e-08	1.20152e-05	1.06732e-05	ADA/BCL2L11/CITED2/FRS2/LRIG3/COL2A1/BBS5/COL11A1/EFNB1/EPHB2/FBN1/EFEMP1/SP8/FGF8/FGF9/WDTC1/SULF1/RPGRIP1L/FOLR1/FRZB/FUT8/RICTOR/FZD2/LRIG1/FBXW8/GPC3/RPS6KA6/DLL1/NRG1/ID2/ITGA5/ITGB5/KRT8/LAMB1/NRARP/PAX6/PCSK5/PPP2R3A/CHD7/KIAA1217/PSEN1/EPB41L5/SALL2/FBXW4/STIL/SIX3/SOX11/TPM1/FZD5/PGAP1/NCOA3/LMO4/DLK1/LHX2	54	455	0.118681	0.0547827	2.1664
cluster.E	GO:0050793	regulation of developmental process	90/455	1976/17396	8.5853e-08	1.41294e-05	1.25512e-05	ADA/BCL2L11/TOB1/CITED2/CENPF/WASF3/FRS2/IL1RAPL1/DUSP10/SLITRK1/FGD4/PAQR3/DPYSL3/JAG1/ECT2/LPAR1/EGF/EPHA4/EPHB2/EFEMP1/FGF8/FGF9/NLGN1/CLSTN1/SULF1/ABCA5/MMD/FRZB/FZD2/SIPA1L1/FBXW8/ANKRD1/RPS6KA6/DLL1/NRG1/HMGB2/HTR2C/ID2/IGFBP3/IGFBP5/FEZF1/NRARP/NEO1/NOTCH2/NTRK3/PAX6/SUCO/SYT17/PLAG1/BRWD1/GPR173/NLGN3/PPP2R3A/LGR4/CHD7/CDK5RAP2/AXL/MAP2K6/PSEN1/CTNNBIP1/PTGIS/EPB41L5/SHTN1/PTPRF/PLEKHB1/D…	90	455	0.197802	0.113589	1.74138
cluster.E	GO:0031175	neuron projection development	56/455	1013/17396	8.99183e-08	1.42504e-05	1.26587e-05	CDH11/TSPAN2/FRY/FRS2/IL1RAPL1/SLITRK1/COL2A1/PAQR3/DPYSL3/LPAR1/EFNA2/EFNA5/EFNB1/EGF/EPHA4/EPHB2/FGF8/FGF9/NLGN1/FOLR1/SIPA1L1/FBXW8/ANKRD1/RPS6KA6/ANK2/NRG1/TNC/ITGA5/FEZF1/LAMB1/LAMB2/NEO1/NTRK3/PAX6/SYT17/NLGN3/PSEN1/SHTN1/PTPRF/RASA2/NTN4/RRAS/NEUROG2/TIAM1/CACNA1A/CLMN/RND2/PARD6B/CNTNAP1/ENC1/IRS2/CACNA1H/RPS6KA5/LHX2/NRXN3/IST1	56	455	0.123077	0.0582318	2.11357
cluster.E	GO:0030154	cell differentiation	139/455	3543/17396	1.26977e-07	1.94049e-05	1.72374e-05	ADA/BCL2L11/CDH11/TSPAN2/FRY/TOB1/CITED2/SEMA6B/TXNIP/CENPF/WASF3/FRS2/IL1RAPL1/SOX21/DUSP10/SLITRK1/COL2A1/COL11A1/CREM/DYNLL2/CSRP2/PAQR3/AKR1C2/DPYSL3/JAG1/ECT2/LPAR1/EFNA2/EFNA5/EFNB1/EGF/ELK4/EPHA4/EPHB2/EFEMP1/FGF8/FGF9/NLGN1/FLNC/SULF1/TDRD7/ABCA5/FOLR1/MMD/FRZB/FZD2/ZNF521/SIPA1L1/GAS1/FBXW8/ANKRD1/GPC3/RPS6KA6/NUDT7/DLL1/ANK2/NRG1/HMGB2/HTR2C/TNC/ID2/IGFBP3/IGFBP5/ITGA5/ITGB5/KRT8/FEZF1/…	139	455	0.305495	0.203668	1.49997
cluster.E	GO:0048666	neuron development	60/455	1139/17396	1.6066e-07	2.37057e-05	2.10578e-05	CDH11/TSPAN2/FRY/FRS2/IL1RAPL1/SLITRK1/COL2A1/DYNLL2/PAQR3/DPYSL3/LPAR1/EFNA2/EFNA5/EFNB1/EGF/EPHA4/EPHB2/FGF8/FGF9/NLGN1/FOLR1/FZD2/SIPA1L1/FBXW8/ANKRD1/RPS6KA6/ANK2/NRG1/TNC/ITGA5/FEZF1/LAMB1/LAMB2/NEO1/NTRK3/PAX6/SYT17/NLGN3/PSEN1/SHTN1/PTPRF/RASA2/NTN4/RRAS/NEUROG2/WNK1/TIAM1/CACNA1A/CLMN/RND2/PARD6B/CNTNAP1/ENC1/IRS2/CACNA1H/RPS6KA5/LHX2/NRXN3/SLC4A7/IST1	60	455	0.131868	0.0654748	2.01403
cluster.E	GO:0050767	regulation of neurogenesis	38/455	577/17396	1.82383e-07	2.552e-05	2.26695e-05	IL1RAPL1/DUSP10/PAQR3/DPYSL3/JAG1/ECT2/LPAR1/EPHA4/EPHB2/NLGN1/MMD/SIPA1L1/FBXW8/ANKRD1/DLL1/HMGB2/ID2/FEZF1/NTRK3/PAX6/SYT17/PLAG1/GPR173/NLGN3/CHD7/CDK5RAP2/PSEN1/SHTN1/PTPRF/BCL6/NEUROG2/SIX3/SOX11/TIAM1/CACNA1A/RND2/ENC1/IST1	38	455	0.0835165	0.0331685	2.51794
cluster.E	GO:0007409	axonogenesis	43/455	699/17396	1.85405e-07	2.552e-05	2.26695e-05	CDH11/FRS2/SLITRK1/COL2A1/PAQR3/DPYSL3/EFNA2/EFNA5/EFNB1/EGF/EPHA4/EPHB2/FGF8/FGF9/SIPA1L1/RPS6KA6/ANK2/NRG1/ITGA5/FEZF1/LAMB1/LAMB2/NEO1/NTRK3/PAX6/NLGN3/PSEN1/SHTN1/RASA2/NTN4/RRAS/NEUROG2/TIAM1/CACNA1A/RND2/PARD6B/CNTNAP1/IRS2/CACNA1H/RPS6KA5/LHX2/NRXN3/IST1	43	455	0.0945055	0.0401817	2.35196
cluster.E	GO:2000026	regulation of multicellular organismal development	72/455	1481/17396	1.90848e-07	2.552e-05	2.26695e-05	ADA/CITED2/CENPF/WASF3/FRS2/IL1RAPL1/DUSP10/SLITRK1/PAQR3/DPYSL3/JAG1/ECT2/LPAR1/EGF/EPHA4/EPHB2/EFEMP1/FGF8/FGF9/NLGN1/CLSTN1/SULF1/MMD/FRZB/FZD2/SIPA1L1/FBXW8/ANKRD1/RPS6KA6/DLL1/NRG1/HMGB2/ID2/FEZF1/NRARP/NTRK3/PAX6/SYT17/PLAG1/GPR173/NLGN3/PPP2R3A/LGR4/CHD7/CDK5RAP2/AXL/PSEN1/CTNNBIP1/PTGIS/EPB41L5/SHTN1/PTPRF/DMRT3/NTN4/BCL6/RRAS/NEUROG2/LHX5/SIX3/SOX11/TIAM1/TNFAIP3/TPBG/WHSC1/CA2/CACNA1A/R…	72	455	0.158242	0.0851345	1.85873
cluster.E	GO:0032989	cellular component morphogenesis	71/455	1454/17396	1.99072e-07	2.5813e-05	2.29298e-05	CDH11/FRY/WASF3/FRS2/IL1RAPL1/SLITRK1/FGD4/COL2A1/BBS5/PAQR3/DPYSL3/ECT2/LPAR1/EFNA2/EFNA5/EFNB1/EGF/EPHA4/EPHB2/FGF8/FGF9/NLGN1/RPGRIP1L/SIPA1L1/FBXW8/ANKRD1/RPS6KA6/ANK2/CCDC113/NRG1/KIF24/ITGA5/KRT8/FEZF1/LAMB1/LAMB2/NEO1/NTRK3/PAX6/SYT17/BRWD1/NLGN3/AXL/PSEN1/EPB41L5/SHTN1/RASA2/NTN4/BCL6/RRAS/NEUROG2/MPP5/STIL/TIAM1/TPM1/CACNA1A/PEAK1/IFT74/FHOD3/RND2/CDC7/PARD6B/CNTNAP1/IRS2/CACNA1H/RPS6KA5…	71	455	0.156044	0.0835824	1.86695
cluster.E	GO:0048667	cell morphogenesis involved in neuron differentiation	46/455	779/17396	2.21112e-07	2.75145e-05	2.44412e-05	CDH11/FRS2/IL1RAPL1/SLITRK1/COL2A1/PAQR3/DPYSL3/EFNA2/EFNA5/EFNB1/EGF/EPHA4/EPHB2/FGF8/FGF9/NLGN1/SIPA1L1/FBXW8/RPS6KA6/ANK2/NRG1/ITGA5/FEZF1/LAMB1/LAMB2/NEO1/NTRK3/PAX6/NLGN3/PSEN1/SHTN1/RASA2/NTN4/RRAS/NEUROG2/TIAM1/CACNA1A/RND2/PARD6B/CNTNAP1/IRS2/CACNA1H/RPS6KA5/LHX2/NRXN3/IST1	46	455	0.101099	0.0447804	2.25766
cluster.E	GO:0048812	neuron projection morphogenesis	47/455	805/17396	2.25054e-07	2.75145e-05	2.44412e-05	CDH11/FRS2/IL1RAPL1/SLITRK1/COL2A1/PAQR3/DPYSL3/EFNA2/EFNA5/EFNB1/EGF/EPHA4/EPHB2/FGF8/FGF9/NLGN1/SIPA1L1/FBXW8/RPS6KA6/ANK2/NRG1/ITGA5/FEZF1/LAMB1/LAMB2/NEO1/NTRK3/PAX6/SYT17/NLGN3/PSEN1/SHTN1/RASA2/NTN4/RRAS/NEUROG2/TIAM1/CACNA1A/RND2/PARD6B/CNTNAP1/IRS2/CACNA1H/RPS6KA5/LHX2/NRXN3/IST1	47	455	0.103297	0.046275	2.23224
cluster.E	GO:0045664	regulation of neuron differentiation	33/455	468/17396	2.59878e-07	3.08894e-05	2.74392e-05	IL1RAPL1/PAQR3/DPYSL3/JAG1/ECT2/LPAR1/EPHA4/EPHB2/NLGN1/MMD/SIPA1L1/FBXW8/ANKRD1/DLL1/ID2/FEZF1/NTRK3/PAX6/SYT17/NLGN3/CDK5RAP2/PSEN1/SHTN1/PTPRF/BCL6/NEUROG2/SIX3/SOX11/TIAM1/CACNA1A/RND2/ENC1/IST1	33	455	0.0725275	0.0269027	2.69591
cluster.E	GO:0044707	single-multicellular organism process	218/455	6344/17396	2.72385e-07	3.15009e-05	2.79824e-05	ADA/BCL2L11/CDH11/TSPAN2/FRY/TOB1/CITED2/SEMA6B/TXNIP/CENPF/MGEA5/WASF3/FRS2/IL1RAPL1/SOX21/DUSP10/SLITRK1/LRIG3/COL2A1/TSHZ2/BBS5/COL11A1/CREM/MYO3B/DYNLL2/CRYZ/CSRP2/PAQR3/AKR1C2/DPYSL3/JAG1/ECT2/LPAR1/EFNA2/EFNA5/EFNB1/EGF/EPB41/EPHA4/EPHB2/EZH1/F2RL2/FBN1/EFEMP1/SP8/FGF8/FGF9/RAB11FIP2/NLGN1/ENPP4/CLSTN1/WDTC1/SULF1/ZCCHC11/RPGRIP1L/TDRD7/ABCA5/FOLR1/MMD/TMEM2/FJX1/FRZB/FUT8/RICTOR/FZD2/GABRG…	218	455	0.479121	0.364682	1.31381
cluster.E	GO:0009887	organ morphogenesis	50/455	893/17396	3.21164e-07	3.61648e-05	3.21253e-05	BCL2L11/CITED2/FRS2/LRIG3/COL2A1/BBS5/COL11A1/JAG1/EPHB2/FBN1/EFEMP1/FGF8/FGF9/SULF1/TDRD7/FOLR1/FJX1/FRZB/FZD2/LRIG1/ANKRD1/GPC3/DLL1/NRG1/TNC/ID2/IGFBP5/LAMB1/MYLK/NOTCH2/PAX6/PLAG1/PPP2R3A/LGR4/CHD7/PSEN1/CTNNBIP1/DMRT3/NTN4/PLEKHA1/STIL/SIX3/SOX11/TNFAIP3/TPM1/WHSC1/CA2/FZD5/NCOA3/SLC4A7	50	455	0.10989	0.0513336	2.1407
cluster.E	GO:0002009	morphogenesis of an epithelium	32/455	456/17396	4.40929e-07	4.83778e-05	4.29742e-05	FRS2/BBS5/JAG1/EGF/EPHA4/FGF8/SULF1/RPGRIP1L/FOLR1/FRZB/FZD2/GPC3/DLL1/TNC/IGFBP5/ITGA5/NRARP/LGR4/PSEN1/CTNNBIP1/EPB41L5/NTN4/MPP5/STIL/SOX11/CA2/FZD5/NCOA3/AJUBA/LMO4/LGR5/LHX2	32	455	0.0703297	0.0262129	2.68302
cluster.E	GO:0007417	central nervous system development	48/455	851/17396	4.55694e-07	4.87479e-05	4.3303e-05	BCL2L11/CDH11/TSPAN2/WASF3/FRS2/DUSP10/COL2A1/EFNA2/EGF/EPHA4/EPHB2/EZH1/FGF8/FGF9/RPGRIP1L/RPS6KA6/DLL1/RAX/NRG1/ID2/FEZF1/LAMB1/LAMB2/LRP2/NNAT/NTRK3/PAX6/NLGN3/PCDH18/CHD7/CDK5RAP2/AXL/PSEN1/PTPRS/DMRT3/NEUROG2/LHX5/STIL/SIX3/SOX11/TIMP3/CACNA1A/PGAP1/LMO4/IRS2/LHX2/SLC4A7/KIF14	48	455	0.105495	0.0489193	2.1565
cluster.E	GO:0048858	cell projection morphogenesis	54/455	1019/17396	5.94705e-07	6.20669e-05	5.51343e-05	CDH11/FRS2/IL1RAPL1/SLITRK1/COL2A1/BBS5/PAQR3/DPYSL3/EFNA2/EFNA5/EFNB1/EGF/EPHA4/EPHB2/FGF8/FGF9/NLGN1/RPGRIP1L/SIPA1L1/FBXW8/RPS6KA6/ANK2/CCDC113/NRG1/KIF24/ITGA5/FEZF1/LAMB1/LAMB2/NEO1/NTRK3/PAX6/SYT17/NLGN3/PSEN1/SHTN1/RASA2/NTN4/RRAS/NEUROG2/STIL/TIAM1/CACNA1A/IFT74/RND2/PARD6B/CNTNAP1/IRS2/CACNA1H/RPS6KA5/LHX2/NRXN3/KIAA0586/IST1	54	455	0.118681	0.0585767	2.02608
cluster.E	GO:0090596	sensory organ morphogenesis	22/455	250/17396	7.40491e-07	7.54419e-05	6.70154e-05	FRS2/LRIG3/COL2A1/COL11A1/JAG1/EPHB2/FBN1/EFEMP1/FGF8/FGF9/TDRD7/FJX1/FRZB/FZD2/LRIG1/PAX6/PPP2R3A/CHD7/SIX3/SOX11/FZD5/SLC4A7	22	455	0.0483516	0.0143711	3.3645
cluster.E	GO:0048598	embryonic morphogenesis	36/455	563/17396	7.84274e-07	7.80443e-05	6.93271e-05	BCL2L11/FRS2/LRIG3/COL2A1/BBS5/COL11A1/EPHB2/FBN1/EFEMP1/SP8/FGF8/FGF9/SULF1/RPGRIP1L/FOLR1/FRZB/FZD2/LRIG1/GPC3/DLL1/ID2/ITGA5/ITGB5/LAMB1/PAX6/CHD7/PSEN1/EPB41L5/FBXW4/STIL/SIX3/SOX11/FZD5/NCOA3/LMO4/LHX2	36	455	0.0791209	0.0323638	2.44474
cluster.E	GO:0000902	cell morphogenesis	66/455	1373/17396	9.96061e-07	9.68669e-05	8.60473e-05	CDH11/FRY/WASF3/FRS2/IL1RAPL1/SLITRK1/FGD4/COL2A1/BBS5/PAQR3/DPYSL3/ECT2/LPAR1/EFNA2/EFNA5/EFNB1/EGF/EPHA4/EPHB2/FGF8/FGF9/NLGN1/RPGRIP1L/SIPA1L1/FBXW8/RPS6KA6/ANK2/CCDC113/NRG1/KIF24/ITGA5/FEZF1/LAMB1/LAMB2/NEO1/NTRK3/PAX6/SYT17/BRWD1/NLGN3/AXL/PSEN1/EPB41L5/SHTN1/RASA2/NTN4/BCL6/RRAS/NEUROG2/STIL/TIAM1/CACNA1A/PEAK1/IFT74/RND2/CDC7/PARD6B/CNTNAP1/IRS2/CACNA1H/RPS6KA5/LHX2/NRXN3/KIAA0586/IST1/KI…	66	455	0.145055	0.0789262	1.83786
cluster.E	GO:0003279	cardiac septum development	11/455	66/17396	1.02041e-06	9.70294e-05	8.61916e-05	CITED2/FRS2/JAG1/FGF8/FZD2/ANK2/ID2/NOTCH2/SOX11/WHSC1/LMO4	11	455	0.0241758	0.00379398	6.37216
cluster.E	GO:0032990	cell part morphogenesis	54/455	1039/17396	1.08151e-06	0.000100604	8.93666e-05	CDH11/FRS2/IL1RAPL1/SLITRK1/COL2A1/BBS5/PAQR3/DPYSL3/EFNA2/EFNA5/EFNB1/EGF/EPHA4/EPHB2/FGF8/FGF9/NLGN1/RPGRIP1L/SIPA1L1/FBXW8/RPS6KA6/ANK2/CCDC113/NRG1/KIF24/ITGA5/FEZF1/LAMB1/LAMB2/NEO1/NTRK3/PAX6/SYT17/NLGN3/PSEN1/SHTN1/RASA2/NTN4/RRAS/NEUROG2/STIL/TIAM1/CACNA1A/IFT74/RND2/PARD6B/CNTNAP1/IRS2/CACNA1H/RPS6KA5/LHX2/NRXN3/KIAA0586/IST1	54	455	0.118681	0.0597264	1.98708
cluster.E	GO:0050769	positive regulation of neurogenesis	26/455	342/17396	1.2399e-06	0.000112884	0.000100275	IL1RAPL1/DPYSL3/ECT2/LPAR1/EPHA4/EPHB2/NLGN1/MMD/FBXW8/ANKRD1/ID2/FEZF1/NTRK3/PAX6/SYT17/PLAG1/NLGN3/PSEN1/SHTN1/BCL6/NEUROG2/SOX11/TIAM1/RND2/ENC1/IST1	26	455	0.0571429	0.0196597	2.9066
cluster.E	GO:0048562	embryonic organ morphogenesis	23/455	281/17396	1.4678e-06	0.000130848	0.000116233	FRS2/LRIG3/COL2A1/BBS5/COL11A1/EPHB2/FBN1/EFEMP1/FGF8/FGF9/FOLR1/FRZB/FZD2/LRIG1/DLL1/ID2/PAX6/CHD7/PSEN1/STIL/SIX3/SOX11/FZD5	23	455	0.0505495	0.0161531	3.12939
cluster.E	GO:0032501	multicellular organismal process	220/455	6566/17396	1.91367e-06	0.000167115	0.000148448	ADA/BCL2L11/CDH11/TSPAN2/FRY/TOB1/CITED2/SEMA6B/TXNIP/CENPF/MGEA5/WASF3/FRS2/IL1RAPL1/SOX21/DUSP10/SLITRK1/LRIG3/COL2A1/TSHZ2/BBS5/COL11A1/CREM/MYO3B/DYNLL2/CRYZ/CSRP2/PAQR3/AKR1C2/DPYSL3/JAG1/ECT2/LPAR1/EFNA2/EFNA5/EFNB1/EGF/EPB41/EPHA4/EPHB2/EZH1/F2RL2/FBN1/EFEMP1/SP8/FGF8/FGF9/RAB11FIP2/NLGN1/ENPP4/CLSTN1/WDTC1/SULF1/ZCCHC11/RPGRIP1L/TDRD7/ABCA5/FOLR1/MMD/TMEM2/FJX1/FRZB/FUT8/RICTOR/FZD2/GABRG…	220	455	0.483516	0.377443	1.28103
cluster.E	GO:0048568	embryonic organ development	29/455	420/17396	2.13494e-06	0.000182708	0.0001623	ADA/CITED2/FRS2/LRIG3/COL2A1/BBS5/COL11A1/EPHB2/FBN1/EFEMP1/FGF8/FGF9/FOLR1/FRZB/FZD2/LRIG1/FBXW8/DLL1/ID2/KRT8/PAX6/PCSK5/CHD7/PSEN1/STIL/SIX3/SOX11/FZD5/NCOA3	29	455	0.0637363	0.0241435	2.6399
cluster.E	GO:0006355	regulation of transcription, DNA-templated	125/455	3263/17396	2.67463e-06	0.000224407	0.000199341	TOB1/CITED2/TXNIP/CENPF/PNRC1/SOX21/KRBA2/TSHZ2/CREM/ZNF664/ZNF738/ZNF519/ZNF781/JAG1/EGF/ZNF585A/ELK4/ESRRG/EZH1/FBN1/EFEMP1/SP8/ZSCAN23/FGF8/FGF9/FHIT/IKZF2/WDTC1/SULF1/MED13L/FZD2/ZNF521/ELP4/ANKRD1/GPC3/ZNF283/ZNF763/ZNF493/BTBD8/DLL1/SCAI/RAX/NRG1/HMGB2/C14orf39/ID2/ZNF391/ZNF445/IGSF1/FEZF1/ZNF793/MEIS3P1/NRARP/ASPH/MYBL1/NEO1/NOTCH2/NTRK3/PAX6/PCBD1/VPS36/ZNF571/CDK12/PLAG1/BRWD1/ZNF562/PP…	125	455	0.274725	0.187572	1.46464
cluster.E	GO:0045666	positive regulation of neuron differentiation	22/455	272/17396	3.01651e-06	0.000248224	0.000220498	IL1RAPL1/DPYSL3/ECT2/LPAR1/EPHA4/NLGN1/MMD/FBXW8/ANKRD1/FEZF1/NTRK3/SYT17/NLGN3/PSEN1/SHTN1/BCL6/NEUROG2/SOX11/TIAM1/RND2/ENC1/IST1	22	455	0.0483516	0.0156358	3.09237
cluster.E	GO:0003007	heart morphogenesis	19/455	212/17396	3.22134e-06	0.000259173	0.000230224	CITED2/COL2A1/BBS5/COL11A1/JAG1/FGF8/FOLR1/FZD2/ANKRD1/DLL1/NRG1/ID2/NOTCH2/CHD7/PSEN1/STIL/SOX11/TPM1/WHSC1	19	455	0.0417582	0.0121867	3.42654
cluster.E	GO:0045597	positive regulation of cell differentiation	43/455	779/17396	3.2707e-06	0.000259173	0.000230224	ADA/IL1RAPL1/DPYSL3/JAG1/ECT2/LPAR1/EPHA4/EPHB2/NLGN1/MMD/FRZB/FBXW8/ANKRD1/NRG1/HMGB2/HTR2C/ID2/IGFBP3/FEZF1/NEO1/NTRK3/PAX6/SUCO/SYT17/PLAG1/NLGN3/AXL/MAP2K6/PSEN1/CTNNBIP1/EPB41L5/SHTN1/BCL6/NEUROG2/SOX11/TIAM1/CA2/WNT5B/RND2/NCOA3/ENC1/BOC/IST1	43	455	0.0945055	0.0447804	2.11042
cluster.E	GO:0007507	heart development	30/455	454/17396	3.46909e-06	0.000269896	0.000239749	CITED2/FRS2/COL2A1/BBS5/COL11A1/JAG1/FBN1/FGF8/FGF9/RPGRIP1L/FOLR1/FZD2/ANKRD1/GPC3/DLL1/ANK2/NRG1/ID2/NOTCH2/PCSK5/CHD7/PSEN1/STIL/SOX11/TPM1/WHSC1/FHOD3/SCUBE1/LMO4/NEXN	30	455	0.0659341	0.026098	2.52641
cluster.E	GO:0050768	negative regulation of neurogenesis	18/455	194/17396	3.57887e-06	0.000273464	0.000242919	DUSP10/PAQR3/DPYSL3/JAG1/LPAR1/EPHA4/EPHB2/NLGN1/DLL1/ID2/NTRK3/PAX6/GPR173/NLGN3/CDK5RAP2/PSEN1/SIX3/SOX11	18	455	0.0395604	0.011152	3.54739
cluster.E	GO:1903506	regulation of nucleic acid-templated transcription	125/455	3283/17396	3.67084e-06	0.000275571	0.000244791	TOB1/CITED2/TXNIP/CENPF/PNRC1/SOX21/KRBA2/TSHZ2/CREM/ZNF664/ZNF738/ZNF519/ZNF781/JAG1/EGF/ZNF585A/ELK4/ESRRG/EZH1/FBN1/EFEMP1/SP8/ZSCAN23/FGF8/FGF9/FHIT/IKZF2/WDTC1/SULF1/MED13L/FZD2/ZNF521/ELP4/ANKRD1/GPC3/ZNF283/ZNF763/ZNF493/BTBD8/DLL1/SCAI/RAX/NRG1/HMGB2/C14orf39/ID2/ZNF391/ZNF445/IGSF1/FEZF1/ZNF793/MEIS3P1/NRARP/ASPH/MYBL1/NEO1/NOTCH2/NTRK3/PAX6/PCBD1/VPS36/ZNF571/CDK12/PLAG1/BRWD1/ZNF562/PP…	125	455	0.274725	0.188722	1.45572
cluster.E	GO:0003205	cardiac chamber development	14/455	123/17396	4.11744e-06	0.000303768	0.000269838	CITED2/FRS2/COL11A1/JAG1/FGF8/FZD2/ANK2/NRG1/ID2/NOTCH2/SOX11/TPM1/WHSC1/LMO4	14	455	0.0307692	0.00707059	4.35172
cluster.E	GO:0048839	inner ear development	17/455	178/17396	4.50867e-06	0.000326993	0.000290469	LRIG3/COL2A1/COL11A1/JAG1/EPHB2/FGF8/FGF9/RPGRIP1L/FRZB/FZD2/LRIG1/DLL1/NTRK3/CHD7/LGR5/SLC25A27/SLC4A7	17	455	0.0373626	0.0102322	3.65146
cluster.E	GO:0000904	cell morphogenesis involved in differentiation	50/455	981/17396	4.836e-06	0.000337564	0.00029986	CDH11/FRS2/IL1RAPL1/SLITRK1/COL2A1/PAQR3/DPYSL3/EFNA2/EFNA5/EFNB1/EGF/EPHA4/EPHB2/FGF8/FGF9/NLGN1/SIPA1L1/FBXW8/RPS6KA6/ANK2/NRG1/ITGA5/FEZF1/LAMB1/LAMB2/NEO1/NTRK3/PAX6/NLGN3/AXL/PSEN1/EPB41L5/SHTN1/RASA2/NTN4/RRAS/NEUROG2/TIAM1/CACNA1A/PEAK1/RND2/PARD6B/CNTNAP1/IRS2/CACNA1H/RPS6KA5/LHX2/NRXN3/IST1/KIF14	50	455	0.10989	0.0563923	1.94867
cluster.E	GO:0072358	cardiovascular system development	46/455	872/17396	4.89109e-06	0.000337564	0.00029986	CITED2/FRS2/COL2A1/BBS5/COL11A1/JAG1/EGF/EPHB2/FBN1/FGF8/FGF9/SULF1/RPGRIP1L/FOLR1/FZD2/FBXW8/ANKRD1/GPC3/DLL1/ANK2/NRG1/ID2/ITGA5/LOXL1/NRARP/MYLK/NOTCH2/PAX6/PCSK5/CHD7/PSEN1/PTGIS/RRAS/SAT1/STIL/SOX11/TNFAIP3/TPM1/WHSC1/FZD5/FHOD3/SCUBE1/LMO4/NEXN/NRXN3/SLC4A7	46	455	0.101099	0.0501265	2.01688
cluster.E	GO:0072359	circulatory system development	46/455	872/17396	4.89109e-06	0.000337564	0.00029986	CITED2/FRS2/COL2A1/BBS5/COL11A1/JAG1/EGF/EPHB2/FBN1/FGF8/FGF9/SULF1/RPGRIP1L/FOLR1/FZD2/FBXW8/ANKRD1/GPC3/DLL1/ANK2/NRG1/ID2/ITGA5/LOXL1/NRARP/MYLK/NOTCH2/PAX6/PCSK5/CHD7/PSEN1/PTGIS/RRAS/SAT1/STIL/SOX11/TNFAIP3/TPM1/WHSC1/FZD5/FHOD3/SCUBE1/LMO4/NEXN/NRXN3/SLC4A7	46	455	0.101099	0.0501265	2.01688
cluster.E	GO:2001141	regulation of RNA biosynthetic process	125/455	3303/17396	5.01116e-06	0.000340361	0.000302344	TOB1/CITED2/TXNIP/CENPF/PNRC1/SOX21/KRBA2/TSHZ2/CREM/ZNF664/ZNF738/ZNF519/ZNF781/JAG1/EGF/ZNF585A/ELK4/ESRRG/EZH1/FBN1/EFEMP1/SP8/ZSCAN23/FGF8/FGF9/FHIT/IKZF2/WDTC1/SULF1/MED13L/FZD2/ZNF521/ELP4/ANKRD1/GPC3/ZNF283/ZNF763/ZNF493/BTBD8/DLL1/SCAI/RAX/NRG1/HMGB2/C14orf39/ID2/ZNF391/ZNF445/IGSF1/FEZF1/ZNF793/MEIS3P1/NRARP/ASPH/MYBL1/NEO1/NOTCH2/NTRK3/PAX6/PCBD1/VPS36/ZNF571/CDK12/PLAG1/BRWD1/ZNF562/PP…	125	455	0.274725	0.189871	1.4469
cluster.E	GO:2000112	regulation of cellular macromolecule biosynthetic process	133/455	3574/17396	5.26884e-06	0.000347652	0.00030882	TOB1/CITED2/TXNIP/CENPF/MGEA5/PNRC1/SOX21/KRBA2/TSHZ2/CREM/ZNF664/ZNF738/ZNF519/ZNF781/JAG1/AGO4/EGF/ZNF585A/ELK4/ESRRG/EZH1/FBN1/EFEMP1/SP8/ZSCAN23/FGF8/FGF9/FHIT/IKZF2/WDTC1/SULF1/MED13L/FZD2/ZNF521/ELP4/ANKRD1/GPC3/RPS6KA6/ZNF283/ZNF763/ZNF493/BTBD8/DLL1/SCAI/RAX/NRG1/HMGB2/C14orf39/ID2/ZNF391/IGFBP5/ZNF445/IGSF1/FEZF1/ZNF793/MEIS3P1/NRARP/ASPH/MYBL1/NEO1/NOTCH2/NTRK3/PAX6/PCBD1/VPS36/ZNF571/C…	133	455	0.292308	0.20545	1.42277
cluster.E	GO:0060284	regulation of cell development	41/455	741/17396	5.28099e-06	0.000347652	0.00030882	IL1RAPL1/DUSP10/PAQR3/DPYSL3/JAG1/ECT2/LPAR1/EPHA4/EPHB2/NLGN1/MMD/FRZB/SIPA1L1/FBXW8/ANKRD1/DLL1/HMGB2/ID2/FEZF1/NTRK3/PAX6/SYT17/PLAG1/GPR173/NLGN3/CHD7/CDK5RAP2/PSEN1/EPB41L5/SHTN1/PTPRF/BCL6/NEUROG2/SIX3/SOX11/TIAM1/CACNA1A/RND2/ENC1/IST1/KIF14	41	455	0.0901099	0.042596	2.11545
cluster.E	GO:0009888	tissue development	75/455	1715/17396	5.74906e-06	0.00037273	0.000331098	ADA/CITED2/TXNIP/CENPF/FRS2/SOX21/COL2A1/BBS5/COL11A1/AKR1C2/JAG1/EFNB1/EGF/EPHA4/EFEMP1/FGF8/FGF9/SULF1/RPGRIP1L/TDRD7/FOLR1/FJX1/FRZB/FZD2/FBXW8/ANKRD1/GPC3/RPS6KA6/DLL1/NRG1/TNC/ID2/IGFBP5/ITGA5/ITGB5/LAMB1/LAMB2/MEST/NRARP/MYLK/NTRK3/PAX6/PPP2R3A/LGR4/CHD7/GPCPD1/PSEN1/CTNNBIP1/PTGIS/EPB41L5/PTPRS/NTN4/BCL9/SALL2/MPP5/FBXW4/STIL/SIX3/SOX11/SVIL/TIMP3/TPM1/CA2/FZD5/IFT74/FHOD3/SCUBE1/WNT5B/NCO…	75	455	0.164835	0.0985859	1.672
cluster.E	GO:0043583	ear development	18/455	202/17396	6.32067e-06	0.000403674	0.000358585	BCL2L11/LRIG3/COL2A1/COL11A1/JAG1/EPHB2/FGF8/FGF9/RPGRIP1L/FRZB/FZD2/LRIG1/DLL1/NTRK3/CHD7/LGR5/SLC25A27/SLC4A7	18	455	0.0395604	0.0116119	3.4069
cluster.E	GO:0045595	regulation of cell differentiation	63/455	1363/17396	6.50933e-06	0.000405321	0.000360049	ADA/TOB1/IL1RAPL1/DUSP10/PAQR3/DPYSL3/JAG1/ECT2/LPAR1/EPHA4/EPHB2/EFEMP1/FGF9/NLGN1/ABCA5/MMD/FRZB/SIPA1L1/FBXW8/ANKRD1/DLL1/NRG1/HMGB2/HTR2C/ID2/IGFBP3/IGFBP5/FEZF1/NRARP/NEO1/NTRK3/PAX6/SUCO/SYT17/PLAG1/GPR173/NLGN3/CHD7/CDK5RAP2/AXL/MAP2K6/PSEN1/CTNNBIP1/EPB41L5/SHTN1/PTPRF/PLEKHB1/BCL6/NEUROG2/SMOC1/SIX3/SOX11/TIAM1/CA2/CACNA1A/WNT5B/RND2/NCOA3/ENC1/LMO4/BOC/IST1/KIF14	63	455	0.138462	0.0783513	1.76719
cluster.E	GO:0009798	axis specification	12/455	95/17396	6.79438e-06	0.000405321	0.000360049	CITED2/FRS2/GPC3/DLL1/LRP2/NRARP/PAX6/EPB41L5/STIL/SIX3/FZD5/PGAP1	12	455	0.0263736	0.00546103	4.82943
cluster.E	GO:0001654	eye development	24/455	330/17396	6.80598e-06	0.000405321	0.000360049	FRS2/JAG1/EPHB2/FBN1/EFEMP1/FGF9/RPGRIP1L/TDRD7/FJX1/RAX/LAMB2/NTRK3/PAX6/PPP2R3A/CHD7/PSEN1/SALL2/SMOC1/SIX3/SOX11/FZD5/WNT5B/LHX2/SLC4A7	24	455	0.0527473	0.0189699	2.78058
cluster.E	GO:0007389	pattern specification process	28/455	422/17396	6.82045e-06	0.000405321	0.000360049	CITED2/FRS2/BBS5/EFNB1/SP8/FGF8/RPGRIP1L/FOLR1/GPC3/DLL1/RAX/FEZF1/LRP2/MFNG/NRARP/ASPH/PAX6/PCSK5/PPP2R3A/PSEN1/CTNNBIP1/EPB41L5/DMRT3/STIL/SIX3/FZD5/PGAP1/LHX2	28	455	0.0615385	0.0242585	2.53678
cluster.E	GO:0060429	epithelium development	52/455	1050/17396	6.96547e-06	0.000405321	0.000360049	CITED2/TXNIP/FRS2/SOX21/COL2A1/BBS5/AKR1C2/JAG1/EGF/EPHA4/FGF8/SULF1/RPGRIP1L/TDRD7/FOLR1/FRZB/FZD2/GPC3/DLL1/NRG1/TNC/ID2/IGFBP5/ITGA5/LAMB2/NRARP/NTRK3/PAX6/PPP2R3A/LGR4/CHD7/PSEN1/CTNNBIP1/EPB41L5/PTPRS/NTN4/SALL2/MPP5/STIL/SIX3/SOX11/CA2/FZD5/IFT74/SCUBE1/WNT5B/NCOA3/AJUBA/LMO4/LGR5/LHX2/SLC4A7	52	455	0.114286	0.0603587	1.89344
cluster.E	GO:0007411	axon guidance	33/455	544/17396	7.00953e-06	0.000405321	0.000360049	FRS2/COL2A1/PAQR3/DPYSL3/EFNA2/EFNA5/EFNB1/EGF/EPHA4/EPHB2/FGF8/FGF9/RPS6KA6/ANK2/NRG1/ITGA5/FEZF1/LAMB1/LAMB2/NEO1/PAX6/SHTN1/RASA2/NTN4/RRAS/NEUROG2/TIAM1/CNTNAP1/IRS2/CACNA1H/RPS6KA5/LHX2/NRXN3	33	455	0.0725275	0.0312716	2.31928
cluster.E	GO:0097485	neuron projection guidance	33/455	544/17396	7.00953e-06	0.000405321	0.000360049	FRS2/COL2A1/PAQR3/DPYSL3/EFNA2/EFNA5/EFNB1/EGF/EPHA4/EPHB2/FGF8/FGF9/RPS6KA6/ANK2/NRG1/ITGA5/FEZF1/LAMB1/LAMB2/NEO1/PAX6/SHTN1/RASA2/NTN4/RRAS/NEUROG2/TIAM1/CNTNAP1/IRS2/CACNA1H/RPS6KA5/LHX2/NRXN3	33	455	0.0725275	0.0312716	2.31928
cluster.E	GO:0010468	regulation of gene expression	141/455	3868/17396	7.36388e-06	0.000420134	0.000373206	TOB1/CITED2/TXNIP/CENPF/PNRC1/SOX21/KRBA2/COL2A1/TSHZ2/SRSF12/CREM/LDLRAD3/ZNF664/ZNF738/ZNF519/ZNF781/JAG1/AGO4/EGF/ZNF585A/ELK4/ESRRG/EZH1/FBN1/EFEMP1/SP8/ZSCAN23/FGF8/FGF9/FHIT/IKZF2/WDTC1/SULF1/ZCCHC11/SMCHD1/MED13L/TDRD7/RICTOR/FZD2/ZNF521/GAS1/ELP4/ANKRD1/GPC3/RPS6KA6/ZNF283/ZNF763/ZNF493/BTBD8/DLL1/SCAI/ANK2/RAX/NRG1/HMGB2/C14orf39/TNC/ID2/ZNF391/IGFBP5/ZNF445/IGSF1/FEZF1/ZNF793/MEIS3P1/NR…	141	455	0.30989	0.22235	1.3937
cluster.E	GO:0048513	organ development	112/455	2904/17396	8.06297e-06	0.000453966	0.00040326	ADA/BCL2L11/TSPAN2/CITED2/TXNIP/CENPF/FRS2/SOX21/LRIG3/COL2A1/BBS5/COL11A1/JAG1/EFNA2/EFNB1/EGF/EPHA4/EPHB2/EZH1/FBN1/EFEMP1/FGF8/FGF9/SULF1/RPGRIP1L/TDRD7/FOLR1/FJX1/FRZB/FZD2/LRIG1/FBXW8/ANKRD1/GPC3/DLL1/ANK2/RAX/NRG1/HMGB2/TNC/ID2/IGFBP5/KRT8/FEZF1/LAMB1/LAMB2/LRP2/NRARP/MYLK/NID1/NNAT/NOTCH2/NTRK3/ODC1/PAX6/PCSK5/PLAG1/ANLN/PCDH18/PPP2R3A/LGR4/CHD7/CDK5RAP2/AXL/GPCPD1/PSEN1/CTNNBIP1/PTGIS/EPB…	112	455	0.246154	0.166935	1.47455
cluster.E	GO:0001655	urogenital system development	23/455	313/17396	8.93521e-06	0.000496542	0.00044108	BCL2L11/FRS2/JAG1/EPHA4/EPHB2/FBN1/FGF8/SULF1/RPGRIP1L/GPC3/DLL1/TNC/ID2/LAMB2/NID1/ODC1/PCSK5/PLAG1/LGR4/CTNNBIP1/SOX11/CA2/LGR5	23	455	0.0505495	0.0179926	2.80945
cluster.E	GO:0051239	regulation of multicellular organismal process	93/455	2312/17396	1.1649e-05	0.00063522	0.000564268	ADA/BCL2L11/TOB1/CITED2/CENPF/MGEA5/WASF3/FRS2/IL1RAPL1/DUSP10/SLITRK1/PAQR3/DPYSL3/JAG1/ECT2/LPAR1/EGF/EPHA4/EPHB2/EFEMP1/FGF8/FGF9/NLGN1/ENPP4/CLSTN1/SULF1/MMD/FRZB/FZD2/SIPA1L1/FBXW8/ANKRD1/RPS6KA6/DLL1/ANK2/NRG1/HMGB2/HTR2C/ID2/IGFBP5/FEZF1/NRARP/ASPH/NTRK3/OPRK1/P2RX4/PAX6/SUCO/SYT17/PLAG1/GPR173/NLGN3/PPP2R3A/LGR4/PRKAA2/CHD7/CDK5RAP2/AXL/PSEN1/CTNNBIP1/PTGIS/EPB41L5/SHTN1/PTPRF/DMRT3/NTN4/…	93	455	0.204396	0.132904	1.53792
cluster.E	GO:0051252	regulation of RNA metabolic process	126/455	3393/17396	1.17276e-05	0.00063522	0.000564268	TOB1/CITED2/TXNIP/CENPF/PNRC1/SOX21/KRBA2/TSHZ2/SRSF12/CREM/ZNF664/ZNF738/ZNF519/ZNF781/JAG1/EGF/ZNF585A/ELK4/ESRRG/EZH1/FBN1/EFEMP1/SP8/ZSCAN23/FGF8/FGF9/FHIT/IKZF2/WDTC1/SULF1/MED13L/FZD2/ZNF521/ELP4/ANKRD1/GPC3/ZNF283/ZNF763/ZNF493/BTBD8/DLL1/SCAI/RAX/NRG1/HMGB2/C14orf39/ID2/ZNF391/ZNF445/IGSF1/FEZF1/ZNF793/MEIS3P1/NRARP/ASPH/MYBL1/NEO1/NOTCH2/NTRK3/PAX6/PCBD1/VPS36/ZNF571/CDK12/PLAG1/BRWD1/ZN…	126	455	0.276923	0.195045	1.41979
cluster.E	GO:0051961	negative regulation of nervous system development	18/455	214/17396	1.40139e-05	0.000749571	0.000665847	DUSP10/PAQR3/DPYSL3/JAG1/LPAR1/EPHA4/EPHB2/NLGN1/DLL1/ID2/NTRK3/PAX6/GPR173/NLGN3/CDK5RAP2/PSEN1/SIX3/SOX11	18	455	0.0395604	0.0123017	3.21586
cluster.E	GO:0010556	regulation of macromolecule biosynthetic process	134/455	3678/17396	1.45079e-05	0.000766413	0.000680807	TOB1/CITED2/TXNIP/CENPF/MGEA5/PNRC1/SOX21/KRBA2/TSHZ2/CREM/ZNF664/ZNF738/ZNF519/ZNF781/JAG1/AGO4/EGF/ZNF585A/ELK4/ESRRG/EZH1/FBN1/EFEMP1/SP8/ZSCAN23/FGF8/FGF9/FHIT/IKZF2/WDTC1/SULF1/MED13L/FZD2/ZNF521/ELP4/ANKRD1/GPC3/RPS6KA6/ZNF283/ZNF763/ZNF493/BTBD8/DLL1/SCAI/RAX/NRG1/HMGB2/C14orf39/ID2/ZNF391/IGFBP5/ZNF445/IGSF1/FEZF1/ZNF793/MEIS3P1/NRARP/ASPH/MYBL1/NEO1/NOTCH2/NTRK3/PAX6/PCBD1/VPS36/ZNF571/S…	134	455	0.294505	0.211428	1.39294
cluster.E	GO:0060322	head development	37/455	672/17396	1.72029e-05	0.000897699	0.00079743	BCL2L11/TSPAN2/FRS2/EFNA2/EGF/EPHB2/EZH1/FGF8/FGF9/RPGRIP1L/DLL1/RAX/ID2/FEZF1/LAMB1/LRP2/ASPH/NNAT/PAX6/PCDH18/CHD7/CDK5RAP2/AXL/PSEN1/PTPRS/PLEKHA1/RRAS/NEUROG2/LHX5/STIL/SIX3/CACNA1A/PGAP1/IRS2/LHX2/SLC4A7/KIF14	37	455	0.0813187	0.0386296	2.10509
cluster.E	GO:0007416	synapse assembly	13/455	122/17396	1.86217e-05	0.000960027	0.000852796	IL1RAPL1/SLITRK1/EPHB2/NLGN1/CLSTN1/NRG1/NTRK3/NLGN3/PCDHB14/PCDHB11/TPBG/CACNA1A/NRXN3	13	455	0.0285714	0.00701311	4.074
cluster.E	GO:0060255	regulation of macromolecule metabolic process	181/455	5339/17396	1.88919e-05	0.000962364	0.000854872	BCL2L11/TOB1/CTDSPL/CITED2/TXNIP/CENPF/RAD51AP1/MGEA5/FRS2/PNRC1/SOX21/DUSP10/KRBA2/COL2A1/TSHZ2/SRSF12/CREM/DUSP19/LDLRAD3/ZNF664/ZNF738/PAQR3/CDCA2/ZNF519/ZNF781/JAG1/ECT2/LPAR1/AGO4/EFNA5/EGF/ZNF585A/ELK4/EPHA4/ESRRG/EZH1/FBN1/EFEMP1/SP8/ZSCAN23/FGF8/FGF9/FHIT/IKZF2/WDTC1/SULF1/ZCCHC11/SMCHD1/MED13L/TDRD7/MMD/RICTOR/FZD2/USP49/ZNF521/GAS1/ELP4/ANKRD1/CPAMD8/GPC3/RPS6KA6/ZNF283/ZNF763/ZNF493/BT…	181	455	0.397802	0.30691	1.29615
cluster.E	GO:0007154	cell communication	198/455	5960/17396	2.0754e-05	0.00104478	0.000928085	ADA/BCL2L11/TSPAN2/SGK2/ARL4C/TOB1/CITED2/CENPC/TXNIP/CENPF/MGEA5/FRS2/IL1RAPL1/DUSP10/RASSF8/SORCS1/FGD4/COL2A1/CREM/DYNLL2/DUSP19/ZNF385B/PAQR3/CLVS1/AKR1C2/LIX1/DOCK3/JAG1/ECT2/LPAR1/AGO4/EFNA2/EFNA5/EFNB1/EGF/STK32A/EPHA4/EPHB2/ESRRG/F2RL2/FBN1/EFEMP1/FGF8/FGF9/FHIT/RAB11FIP2/CNKSR2/NLGN1/CLSTN1/SULF1/RPGRIP1L/FOLR1/FJX1/FRZB/FUT8/RICTOR/FZD2/GABRG3/SIPA1L1/WSB1/GAS1/ANKRD1/GPC3/RPS6KA6/GPR1/…	198	455	0.435165	0.342607	1.27016
cluster.E	GO:0021772	olfactory bulb development	7/455	34/17396	2.33271e-05	0.00116066	0.00103102	EFNA2/RPGRIP1L/ID2/FEZF1/CHD7/LHX2/KIF14	7	455	0.0153846	0.00195447	7.87149
cluster.E	GO:0044700	single organism signaling	192/455	5756/17396	2.42691e-05	0.00119365	0.00106032	ADA/BCL2L11/TSPAN2/SGK2/ARL4C/TOB1/CITED2/CENPC/TXNIP/CENPF/MGEA5/FRS2/IL1RAPL1/DUSP10/RASSF8/SORCS1/FGD4/COL2A1/CREM/DYNLL2/DUSP19/ZNF385B/PAQR3/AKR1C2/DOCK3/JAG1/ECT2/LPAR1/AGO4/EFNA2/EFNA5/EFNB1/EGF/STK32A/EPHA4/EPHB2/ESRRG/F2RL2/FBN1/EFEMP1/FGF8/FGF9/FHIT/RAB11FIP2/CNKSR2/NLGN1/CLSTN1/SULF1/RPGRIP1L/FOLR1/FJX1/FRZB/FUT8/RICTOR/FZD2/GABRG3/SIPA1L1/WSB1/GAS1/ANKRD1/GPC3/RPS6KA6/GPR1/LPAR4/DLL1/…	192	455	0.421978	0.330881	1.27532
cluster.E	GO:0023052	signaling	192/455	5761/17396	2.57104e-05	0.00125017	0.00111053	ADA/BCL2L11/TSPAN2/SGK2/ARL4C/TOB1/CITED2/CENPC/TXNIP/CENPF/MGEA5/FRS2/IL1RAPL1/DUSP10/RASSF8/SORCS1/FGD4/COL2A1/CREM/DYNLL2/DUSP19/ZNF385B/PAQR3/AKR1C2/DOCK3/JAG1/ECT2/LPAR1/AGO4/EFNA2/EFNA5/EFNB1/EGF/STK32A/EPHA4/EPHB2/ESRRG/F2RL2/FBN1/EFEMP1/FGF8/FGF9/FHIT/RAB11FIP2/CNKSR2/NLGN1/CLSTN1/SULF1/RPGRIP1L/FOLR1/FJX1/FRZB/FUT8/RICTOR/FZD2/GABRG3/SIPA1L1/WSB1/GAS1/ANKRD1/GPC3/RPS6KA6/GPR1/LPAR4/DLL1/…	192	455	0.421978	0.331168	1.27421
cluster.E	GO:0010720	positive regulation of cell development	27/455	431/17396	2.76459e-05	0.00132918	0.00118071	IL1RAPL1/DPYSL3/ECT2/LPAR1/EPHA4/EPHB2/NLGN1/MMD/FBXW8/ANKRD1/ID2/FEZF1/NTRK3/PAX6/SYT17/PLAG1/NLGN3/PSEN1/EPB41L5/SHTN1/BCL6/NEUROG2/SOX11/TIAM1/RND2/ENC1/IST1	27	455	0.0593407	0.0247758	2.3951
cluster.E	GO:0048048	embryonic eye morphogenesis	7/455	35/17396	2.85075e-05	0.00135537	0.00120398	FRS2/FBN1/EFEMP1/PAX6/SIX3/SOX11/FZD5	7	455	0.0153846	0.00201196	7.64659
cluster.E	GO:0060411	cardiac septum morphogenesis	8/455	48/17396	3.10116e-05	0.00145823	0.00129535	CITED2/JAG1/FGF8/FZD2/ID2/NOTCH2/SOX11/WHSC1	8	455	0.0175824	0.00275926	6.37216
cluster.E	GO:0010721	negative regulation of cell development	19/455	250/17396	3.37944e-05	0.00153873	0.00136686	DUSP10/PAQR3/DPYSL3/JAG1/LPAR1/EPHA4/EPHB2/NLGN1/FRZB/DLL1/ID2/NTRK3/PAX6/GPR173/NLGN3/CDK5RAP2/PSEN1/SIX3/SOX11	19	455	0.0417582	0.0143711	2.90571
cluster.E	GO:0048736	appendage development	15/455	167/17396	3.38025e-05	0.00153873	0.00136686	BCL2L11/COL2A1/SP8/FGF8/FGF9/RPGRIP1L/GPC3/RAX/ASPH/PCSK5/CHD7/PSEN1/SMOC1/FBXW4/SOX11	15	455	0.032967	0.00959991	3.4341
cluster.E	GO:0060173	limb development	15/455	167/17396	3.38025e-05	0.00153873	0.00136686	BCL2L11/COL2A1/SP8/FGF8/FGF9/RPGRIP1L/GPC3/RAX/ASPH/PCSK5/CHD7/PSEN1/SMOC1/FBXW4/SOX11	15	455	0.032967	0.00959991	3.4341
[truncated: 453 more rows]

## Sheet: David.analysis.GOterm
cluster_name	Category	Term	Count	%	PValue	Genes	List Total	Pop Hits	Pop Total	Fold Enrichment	Bonferroni	Benjamini	FDR
[truncated: 1,195 more rows]

[truncated: 5 more sheets: David.analysis.KEGG, single_GO, 4_fold_enrichment, 4_fold_enrich_9genes, 3_fold_enrich_10genes]
