# Supplementary material for: Signal requirement for cortical potential of transplantable human neuroepithelial stem cells
Source: Nat Commun. 2022 May 23;13:2844. doi: 10.1038/s41467-022-29839-8 (PMC9126949; doi:10.1038/s41467-022-29839-8)
Supplement: Supplementary file 4 — Source Data [file 41467_2022_29839_MOESM4_ESM.zip › Supplementary_table_GO_terms.xlsx]

## Sheet: Summary
	Sheet number	Sheet name	Description
	2	Gene_lists	Gene lists used for DAVID 6.8 GO term enrichment analyses (Biological processes and KEGG pathway enrichment)
	3	Array_clustA	GO term enrichment analysis for cluster A of microarray data, corresponding to genes enriched in hPSCs
	4	Array_clustB	GO term enrichment analysis for cluster A of microarray data, corresponding to genes enriched in mhbNESCs
	5	Array_clustC	GO term enrichment analysis for cluster A of microarray data, corresponding to genes enriched in mhbNESCs and cNESCs
	6	Array_clustD	GO term enrichment analysis for cluster A of microarray data, corresponding to genes enriched in hPSC neural differentiation (d8-10)
	7	Array_clustE	GO term enrichment analysis for cluster A of microarray data, corresponding to genes enriched in cNESCs
	8	Onorati_Cluster1	GO term enrichment analysis for cluster 1 of Onorati et al scRNAseq data
	9	Onorati_Cluster2	GO term enrichment analysis for cluster 2 of Onorati et al scRNAseq data
	10	Onorati_Cluster3	GO term enrichment analysis for cluster 3 of Onorati et al scRNAseq data
	11	Onorati_Cluster4	GO term enrichment analysis for cluster 4 of Onorati et al scRNAseq data
	12	Onorati_Cluster5	GO term enrichment analysis for cluster 5 of Onorati et al scRNAseq data
	13	Onorati_Cluster6	GO term enrichment analysis for cluster 6 of Onorati et al scRNAseq data
	14	Onorati_Cluster7	GO term enrichment analysis for cluster 7 of Onorati et al scRNAseq data, enriched in 6F-2F cNESCs
	15	Onorati_Cluster8	GO term enrichment analysis for cluster 8 of Onorati et al scRNAseq data, enriched in 6F-2F cNESCs
	16	Onorati_Cluster9	GO term enrichment analysis for cluster 9 of Onorati et al scRNAseq data, enriched in 6F cNESCs
	17	Onorati_Cluster10	GO term enrichment analysis for cluster 10 of Onorati et al scRNAseq data
	18	Yuzwa_E11.5_Cluster1	GO term enrichment analysis for cluster 1 of Yuzwa et al scRNAseq data for embryonic day E11.5
	19	Yuzwa_E11.5_Cluster2	GO term enrichment analysis for cluster 2 of Yuzwa et al scRNAseq data for embryonic day E11.5
	20	Yuzwa_E11.5_Cluster3	GO term enrichment analysis for cluster 3 of Yuzwa et al scRNAseq data for embryonic day E11.5
	21	Yuzwa_E11.5_Cluster4	GO term enrichment analysis for cluster 4 of Yuzwa et al scRNAseq data for embryonic day E11.5, enriched in 6F-2F cNESCs
	22	Yuzwa_E11.5_Cluster5	GO term enrichment analysis for cluster 5 of Yuzwa et al scRNAseq data for embryonic day E11.5
	23	Yuzwa_E11.5_Cluster6	GO term enrichment analysis for cluster 6 of Yuzwa et al scRNAseq data for embryonic day E11.5

## Sheet: Gene_lists
ClusterA_genes	ClusterB_genes	ClusterC_genes	ClusterD_genes	ClusterE_genes	Onorati_Cluster1	Onorati_Cluster2	Onorati_Cluster3	Onorati_Cluster4	Onorati_Cluster5	Onorati_Cluster6	Onorati_Cluster7_Enriched_in_6F-2F	Onorati_Cluster8_Enriched_in_6F-2F	Onorati_Cluster9_Enriched_in_6F	Onorati_Cluster10	YuzwaE11.5_Cluster1	YuzwaE11.5_Cluster2	YuzwaE11.5_Cluster3	YuzwaE11.5_Cluster4_Enriched_in_6F-2F	YuzwaE11.5_Cluster5	YuzwaE11.5_Cluster6
PROM1	ABHD3	C5orf38	SOX21-AS1	ELAVL3	GNG2	SOX21−AS1	AP000866.1	KCNC1	DTX4	CLCF1	EGFR	TMEM45B	LINC01852	KCNQ1DN	GLUL	SOX21	DTX4	TSPAN18	SMOC1	GNG2
MCM7	SPOCK1	GAMT	TLE4	SEMA5B	SMOC1	BICC1	MAGEL2	AC136759.1	TSPAN18	PRSS23	VPS37B	FAM89A	RNVU1−27	DIO3OS	PLEKHO1	NES	TMEM106C	LIPA	SP8	ATL1
NME1	IRX2	EGFR	TSPAN18	GNG2	PDE4B	TMEM106C	PTBP2	CHRNB2	PLEKHO1	GRK5	SOX21	EBF1	RUBCNL	DIO3	PTBP2	SSX2IP	GUCY1A2	NID2	FAM222A	EBF1
TRIAP1	CMTM7	HCN3	IGFBP5	ST8SIA3	METTL7A	GLUL	PIDD1	HCN3	IFIT5	CCDC184	LIPA	BTG2	RGS10	AL356740.3	KIF21A	RPLP0	VPS37B	GRK5	PLXNA2	CELF3
RPL13A	SLC23A2	TMEM106C	SOX21	EEA1	PRKD1	SKIDA1	DCDC1	PRMT8	BRSK2	MSRB3	BCAR3	KCNJ8	RNU4−2	MORF4L1P4	PPP1R8	DNAJC1	SKIDA1	SMYD2	MEIS2	INA
MFSD2A	BIRC5	SEC11C	SMOC1	DTX4	KIF21A	C12orf57	RPL41P5	GUCY1A2	PLK3	ACTA2	SACS	PRDM1	RNU1−28P	IRX2	HNRNPA1	PPA1	TTC13	HMGN2	PROX1	PHYHIPL
RPL31	ENOX2	VPS37B	SKIDA1	RGMA	SLC1A2	NES	FAM181A	MANEAL	BCDIN3D	EPHA2	RASA3	ABCC9	RNVU1−29	LINC01198	RPL6	HES5	BRSK2	KAZN	DLX2	DPYSL4
CAMKV	CENPI	PDE4B	KNTC1	HS3ST3B1	SP8	GLI2	OR7E104P	B4GALNT1	EPHB2	WLS	COLGALT2	S1PR1	AC245014.3	AL163534.1	SPATS2	FAM181A	PRSS23	NRP1	NRXN3	PIK3R3
PHF21B	GLI2	MPC1	MPP5	FRYL	CLCN6	SPATA13	RPL21P7	SLITRK1	CCDC177	AC239859.5	FGFBP3	TGFBR3	RNU1−27P	PHLDA3	CKB	FGFBP3	PLK3	SVIL	DLX1	TUBA1A
TMEM132B	BTBD6	IRX3	HOMEZ	BICC1	PLXNC1	RPLP0	EBF3	FGF14	SSX2IP	LINC02802	SOAT1	LPAR6	RNVU1−15	VWCE	BTG2	CADM1	HOMEZ	FUT8	SIX3	CDKN1C
RNF220	TAF9B	CHRNB2	HS6ST2	KHDRBS2	TMEM132B	PPP1R8	CCNJ	ATL1	DNAJC1	WDR63	LIG4	AC005520.4	AC239799.2	IL17D	DHX9	LBR	GLI2	WLS	DLX5	WDR47
DNMT1	MCMBP	NR2F1-AS1	PRSS23	NENF	OLIG2	HNRNPA1	CDKN1C	PSD	NFRKB	VAX1	ZNF436	GRASP	RNU1−1	RPL7AP60	EFNB2	RRM1	BCDIN3D	COL2A1	DLX6	RTN1
SACS	SLC27A4	CRNDE	DYNLL2	INPP5A	FAT3	RPL6	RPL10P4	ASIC1	NID2	RGS4	ZEB1	IFI6	AC103591.3	LGR5	PGD	MED17	EPHB2	FAM53B		MAP7D1
NXT2	TIAM2	ADAM9	LRP2	HUNK	HSD17B7P2	PPA1	AC022400.8	CELF3	SPATS2	FGF5	LHFPL6	TMEM109	PIK3AP1	TTC13	MARCKSL1	IMMP1L	CCDC177	ARHGEF17		NCAM1
FAM155B	CENPN	IFIT5	GUSBP9	NBEAL1	TMTC2	HSD17B7	RELT	INA	HNRNPA1L2	CTNNB1	DAZAP2	ZNF503	EGR2	RPS15AP28	FXYD6	PRR5L	PRKD1	RILPL1		NEGR1
POLE	CENPE	DUSP4	EPHB2	SPIRE1	ZNF438	CKB	FSIP1	NTN4	EXOC6	FANK1	CHST3	NOTCH4	TMEM119	CYP2E1	SAC3D1	NMT2	SLC1A2	EVI5		MLLT11
WDR77	GMNN	METTL7A	NRARP	CRMP1	PHYHIPL	DHX9	AC242376.2	KIAA1549L	SCMH1	PRRX1	NRP1	RHOB	LINC02381	PCDH15	DOCK7	TMEM123	CLCN6	OAF		MAP6
RCC1	RBL1	PXDC1	ZNF594	TOX3	DENND5B	EFNB2	MSI1	PTCH2	CELSR2	FAM189A1	TSPAN14	BTBD19	FCER1G	AL355334.2	ZEB1	GLI3	PLXNC1	TMEM109		NDN
CCDC47	RTKN2	RCAN1	SP8	ANKRD6	DLEU2	OLMALINC	RXRG	HIP1R	UCP3	SIX3	TMEM123	TWIST1	SNAI1	ABHD17AP3	DAZAP2	ZFP36L1	SPATA13	CLN5		NELL2
PNP	GINS2	RASSF2	NAV1	VWCE	CLIP1	PIK3R3	COL2A1	ZEB2	THAP12	AL731533.3	KLHDC8A	A2M		RPL31P45	FDPS	PRPF19	OLIG2	COL4A2		SMARCC2
FOSL1	GPM6B	IGFBPL1	CCDC177	RPL13	OLIG1	HMGN2	NBPF26	WDR47	BMI1	SNAI2	IKBIP	C1orf54		HOMEZ	SLC25A3	UBE2T	NFRKB	NOTCH4		CNIH2
ORC1	DHCR24	EZH2	DLL1	REEP1	FAM13C	PGD	LRRIQ1	RTN1	NCR3LG1	OTX2	FADS2	SPOCK2		RNU1−3	ASCL1	CDK2	FAT3	LRP4		CRIP2
GNAL	XYLB	NABP2	UBE2L6	C3orf14	CRB1	TUBA1A	NAALAD2	ERBB4	USP6NL	DPPA4	GBX2	DCN		LINC01053	IFT81	RFX4	SACS	AMOTL1		ELAVL4
NOP56	RBM3	IDH2	NTN4	MAGEL2	FXYD6	LIN52	AL365295.1	NRGN	DPYSL4	EGF	LIX1L	ST6GALNAC3		BDNF−AS	CFL2	MYCN	RASA3	CDH11		EVL
PPIF	SCML2	PRKD1	FZD2	NRCAM	DOCK7	CADM1	AP000802.1	NCAM1	NHLH1	ID3	CMPK1	AFAP1L2		PCDH8	CMPK1	CDCA3	HSD17B7	CDON		TAOK3
MYCN	UBL3	PTPRZ1	CENPV	HS3ST3A1	NIN	LBR	ARMH1	B4GALNT4	PIK3C2B		SPRY2	MSX1		RPL10P13	BCL7A	VIM	NTN4	LAMC1		KCTD10
PPIEL	PMP22	FBXL3	SREK1IP1	NES	SPON1	C1orf174	HHAT	KIRREL3	ZBTB17		ITPKB	CDH11		RPL10P12	FADS1	HMGA2	EXOC6	CLYBL		KIFAP3
PHF5A	E2F2	GFRA1	USP49	FYN	BIVM	RRM1	C1orf53	NBPF12	MARCHF9		B3GLCT	SCARB1		RPLP0P2	CCNL2	MDK	SCMH1	ID3		SEMA6C
SLC5A6	PSMC5	B4GALNT1	SLC16A9	TTYH1	ASCL1	IMMP1L	CCDC30	PLXNA2	SMYD2		PROX1	CLEC1A		IMMP1LP2	MSI1	JAM3	CELSR2			AKAP6
TOE1	LAMA1	PTX3	CACNG7	SOX2-OT	TSPAN11	HMGN2P5	MEGF6	NEGR1	KCNK10		SYTL2	ECM1		MEIG1	TSC22D1	S1PR1	TMEM121			NRXN2
FUS	SIRPA	GLIPR2	RWDD2A	ADCYAP1R1	BORCS7	SVIP	AL359504.2	AGAP2	TRIM66		CASP7	GATA2		AL513523.4	ZMIZ1	BAZ1A	BMI1			LMO4
GEN1	NID2	CORO2B	NID1	PLK2	FMN2	FAM204A	TCTN2	DNAH10OS	MARCKSL1		ARID5B	APLNR		AL161772.1	HP1BP3	THBS3	DENND5B
PPIL1	DHX9	SPSB4	PRTG	BTG1	LINC01351	IDI1	GATA3	MLLT11	MED17		TXNIP	TDGF1		TMEM121	ESD	ILDR2	USP6NL
MCM8	EFNB2	C11orf95	ECT2	SOX3	FUT8	PXMP2	SPATA17	GPR162	AL109811.2		CSF1	ETS1		HES5	PHC2	OTX1	EBF3
MPHOSPH6	CRABP1	CYP51A1	BOC	FDXR	TRIM9	MMAB	CUBN	NELL2	KAZN		CAPN2	ID1		TIGD3	SYT11	TNFRSF19	SOAT1
DTL	SNRPD1	SH3BGRL	POLD3	KIF21A	NOVA1	GDF11	CFAP54	FGF9	PRDM2		COL11A1	LINC01139		ATE1−AS1	NMNAT1	PAX6	NHLH1
POP7	CEP55	RASA3	TMSB15A	NCAN	NBPF1	CCDC181	BBOF1	MOK	IQCC		TRDC			HES4	PFDN5	NOTCH1	PIK3C2B
SRSF2	HMGN2	PPM1E	CENPF	ID4	KCNIP2	COMMD9	ARMC3	NRG3	TAF1A		ENTPD7			RPL41P2	COMMD3	SOX9	ZBTB17
MRPL15	CYB5B	BACE2	EFNA5	ELMO1	GSTM3	ST8SIA1	REM2	CNIH2	KBTBD6		FAM181B			AP001267.3	YAF2	CCND2	HIP1R
MUC12	ATAD2	TRIM2	LRIG1	SPATA13	ZNF37BP	FDPS	SALL4	PCDH17	CD101		RB1			RPL7AP3	FNDC3A	ASRGL1	DLEU2
PTRH2	LBR	ABHD10	IMMP1L	LEPROTL1	LEMD1	SLC25A3	HES1	ACAP3	CCDC92		CRIP2			AC126407.1	USP21	SOX5	CLIP1
CTPS1	MARCKSL1	CADM4	MMD	PLEKHA2	EDEM3	ZNF664	C10orf67	ENOX1	FJX1		ETFRF1			AC093151.5	ID2	RCBTB2	CCNJ
GLP1R	IGF2BP1	PNMA2	MOB3B	SHROOM3	AMER2	MEAF6	RASSF8−AS1	TPT1−AS1	ABCC4		ADAM12			HNRNPA1P33	CUEDC2	HES1	DNAJC12
HNRNPM	STAG1	FGFBP3	KLHL13	BCDIN3D	DIP2B	GLI3	ESRRB	DISP3	FAM89B		POLR3GL			EIF3LP1	GSK3B	PRRX1	KCNK10
ZSCAN12P1	SVIP	PHLDB2	PCAT7	VEPH1	NPAS3	ZFP36L1	NR6A1	AP006333.1	FAM189B		TMEM263			RPS7P3	CKAP4	SCARB1	FAM13C
SLC25A33	PARVA	PPM1D	FJX1	CHD9	SDC3	PRXL2A	PITX2	LMO3	AC124798.1		EVI5			AC245407.2	CTNNB1	BMPR1A	ZEB2
SLC20A1	ADGRL2	ACAT2	TIAM1	PM20D2	KIF26B	SNAPIN	TLL2	AMY2B	STOX1		RHOC			AC234582.1	IER5	EMX2	LIN52
MAT2A	PPP4R1	FAM171A1	IFIT1	DNAJC1	SRGAP2	IFT81	SPTY2D1OS	TUB	SIPA1L2		ILDR2			AL139421.1	FOXG1	FEZF2	PRDM2
ZNF480	KIF15	KIAA1549L	IST1	CDHR1	ASB8	UBE2T	RMST	GPHN	REC8		SFT2D2			RPL29P24	CTNNBL1	SOX2	SVIP
EMP2	PXMP2	LDAH	RNF175	PLK3	TAOK3	DCLRE1C	PAX7	RIMBP2	AL049834.1		NCSTN			RPL7AP8	SOX6	OTX2	IQCC
MARC1	CMTM3	OLMALINC	TAF1A-AS1	SLAIN1	ARID4A	IFT88	FGF19	AKR1C2	LCOR		ST6GALNAC5			HMGN2P17	LHX2		TAF1A
PDPN	MIR3198-1	DPYSL4	SYCP2L	TANC2	ID2	CDK2	AC018659.8	GPR153	LRRC27		KITLG			AC018868.2	ITGB1		LIG4
CLN6	NIN	MAGED1	YPEL2	ATL1	HERC2P2	CFL2	DMBX1	EVL	NMT2		SMPD1			DNAJC12	EMX1		CCDC92
CHAF1A	PCNA	SOAT1	SULF1	RAB33A	ABCD2	RXYLT1	DPPA2	SLITRK5	LRIG3		SRGAP2C			HFM1			FJX1
LRP8	MGAT5	CERCAM	KIAA0586	SLC16A14	HERC2P9	RFX4	CLYBL	ANO3	NBPF25P		SLF2			DBX1			MMAB
ANKRD18B	MCM10	SETBP1	ZNF664	DYRK1B	ENKUR	FADS1		MALAT1	EHD1		SRGAP2B			AL096870.10			NIN
SLC25A44	NETO2	LIPG	PHF6	FAT3	SLCO1C1	CDCA3		VASH1	TCHP		TMEM19			PDZRN4			GDF11
E2F3	ALYREF	STXBP5L	TMEM169	RAB8B	TBC1D12	DYRK4		KIAA1324	GLB1L2		COL4A2			HMGN2P6			FAM189B
MGST1	UHRF1	ELOVL2	HACE1	HSD17B7P2	SLC35D1	HP1BP3		AL121929.4	SVIL		IER5			ZBTB16			MSRB3
ADPGK	FANCI	SCML1	YLPM1	BEGAIN	POMT2	VIM		GAB2	AC004803.1		PEA15			ERVMER61−1			CCDC181
GAL3ST3	MN1	SMYD2	CCDC160	ADAMTS6	KLF12	WASF3		HCFC2	PRPF19		DNALI1			RNU11			COMMD9
GCSH	LCMT2	PBK	LRIG3	SPATS2	PCDH9	ESD		ZRANB2−AS2	PIGH		DENND2B			ZNF385A			ST8SIA1
RCL1	CKAP2	FASN	EFNB1	RUNDC3A	LRRC10B	DYNC2H1		MYO16	MAP7D1		EPS8			ARHGEF7−AS2			SIPA1L2
STEAP1	TSPAN14	LSS	CNOT4	TMEM145	DLX2	PHC2		KIFAP3	PDE3B		ZIC1			SAC3D1			LCOR
ATP8A1	ESCO2	SLC1A4	MYBL1	HSD17B7	CHST11	SPA17		LRRC55	SOX1		BLACAT1			IFIT1			MEAF6
GJC1	BAG3	MYO1B	ENC1	CAP2	NRXN3	HMGA2		SLC44A5	ZC3H12C		HHIP			RPS3AP12			TSPAN14
NOL11	POU3F3	SKA2	NCOA3	CKB	DLX1	HS2ST1		SLIT1	C11orf1		ATP1A2			IMMP1LP1			BIVM
MAGOHB	MTBP	TSPAN13	NLGN1	HES5	LMO4	SYT11		SEMA6C	PRKAB1		RHOJ			NUTM2A			EHD1
NPR2	FEN1	PAF1	SVIL	CNRIP1	PFKM	NBPF9		AKAP6	BCL7A		SSPN			AL139246.5			TCHP
TMX1	OSBPL3	MTUS1	SMCHD1	ASIC1	RYR3	NBPF15		NRXN2	MYCN		ITGB1			EYA1			SNAPIN
ZGRF1	BAALC	LIMCH1	FUT8	INA	HECTD2	IQGAP3		MIR4500HG	MACROH2A2		LAMC1			HMGN2P19			MVK
TICRR	NRGN	GDAP1	FHOD3	SRGAP3	SOX6	TCTN1		TAFA2	MEIS2		SIAE			NBPF3			TAF6L
PFAS	NCAPH	PLXNB2	VPS36	CELSR2	LINC01355	SMARCC2		ASTN1	CCNL2		STAT3			PRR5L			FMN2
PRKDC	UBE2T	ZBTB5	LIX1	EPHB1	BMPR1A	MDK		FOXG1	NBPF8		NOTCH2			RNU1−2			PIGH
PLEKHH1	NSDHL	FAM172A	SLC2A1	EXOC6	ANGPTL1	JAM3		AHDC1	PHTF1					FAM222A			B4GALNT4
SFRP2	NCOA5	CPNE2	PCBD1	MXD1	IFI44L	PFDN5		DPYD	MAP6					ZSCAN20			DCLRE1C
DDX20	RACGAP1	ALOX12-AS1	KIF24	SARM1	FRMD4A	BAZ1A		KCNQ1OT1	TSC22D1					CASC2			IFT88
MASTL	CCDC15	FAM204A	BCORL1	SCMH1	DLX5	FNDC3A		SORCS3	ZMIZ1					NUTM2D			IKBIP
MAD2L1	ITGA9	USP40	WNT5B	PTCH1	DLX6	GIHCG		PLEKHA6	C2CD3					AC104335.1			PDE3B
SMG1P7	CDC45	LIN52	NELL2	FABP7	MIR100HG	NBPF14		BRINP2	STK40					AC107032.2			SOX1
YRDC	CENPO	IDI1	CHD7	BTG2		MTFR1L		EPCAM	GPR161					C1orf232			ZC3H12C
SLC39A8	GBX2	NAA38	WASF3	RNF24		DZIP1			NDN					AL136038.7			FADS2
MRAP2	GOLIM4	PLAGL1	CREM	REV3L		OTX1			WNT5B					MVK			NOVA1
SCG3	MSL3	MIR124-2HG	ODC1	PLXNC1		TNFRSF19			RNY3P8					TAF6L			LIX1L
PUS7	PTN	SLC29A4	ZNF280C	TRAK1		DPCD			TENM4					AC087490.1			PRKAB1
SLC6A9	PLXNA2	SHC3	GBE1	TMEM131		TTC8			GALNT16					NBPF11			PHTF1
PTPN3	STON2	NEK6	NLGN3	TMEM218		PAX6			USP30					FDPSP8			IFFO1
ADM	CHAF1B	FXR2	COL2A1	COLGALT2		SCCPDH			MARCHF5					FZD10−AS1			C2CD3
TKT	TOP2A	RPL23AP7	TXNIP	RNF152		CUEDC2			CDADC1					CERNA2			STK40
NIFK	COMMD4	GNE	MIR3685	APC		NOTCH3			CEP164					NNMT			GPR162
RRP36	FN3KRP	EYA1	RPGRIP1L	NTN1		NME7			TRAF3					NKX6−2			WNT5B
METTL1	POLR3B	DCAF12	AGAP7P	TIPARP		KCTD10			EFCAB7					AC034102.8			WASF3
NOP2	TIPIN	MMAB	COL11A1	NLGN2		AC093157.1			CDC14A					LINC00404			TENM4
BOP1	DCLRE1B	HMGCR	CCNG2	BAIAP2		C11orf49			CDH7					IFFO1			GALNT16
CCDC18	SMPDL3A	GDF11	SOX11	TMTC2		USP54			ZBTB40					AC112777.1			USP30
SEMA3F	ARHGDIA	SLC10A7	LEMD1	RASL10B		IFT46			ZEB1−AS1					IPO9−AS1			DYNC2H1
NOP58	FRRS1L	HMGCS1	RPL39P5	DENND5B		RNFT2			MSANTD2					IRX1			ARID5B
HELB	RNFT1	NEU1	NEK9	CDH2		SOX9			ACTG1P20					SUGT1P3			CDADC1
SLC25A38	CSTF3	COMMD9	SRSF12	NUCB2		MTERF2			PKNOX2					FDPSP1			CEP164
FANCA	E2F7	ANTXR2	GAS1	SESN1		CKAP4			GSEC					AP003068.4			TXNIP
SLC16A10	KLHL14	NHSL2	MAPK4	ADGRG1		CCND2			COMMD3					FZD10			SPA17
NPM3	SMIM10L1	SNX1	CENPK	ARL4A		LRP4			AMPD2					AL133299.1			MKRN3
RNF138P1	NAB1	MEX3B	GUSBP3	KPNA1		AMOTL1			YAF2					TMEM117			HS2ST1
WWC1	HMGA2	SCUBE3	NUP62CL	APLP1		MIPEPP3			SUFU					LINC02609			TRAF3
ARMC6	POLE3	PREX1	NAALAD2	GREB1		ELMSAN1			PDIK1L					MKRN3			EFCAB7
PMEL	DNAJA1	FDPS	SLC6A8	PIK3C2B		WARS2			GRIP1					NEFMP1			CDC14A
ZDHHC22	ENTPD7	SIPA1L2	C8orf76	DENND5A		CTNNBL1			DCHS1					FAM86FP			IQGAP3
EIF4G1	PAX5	ZNF518B	TTC14	VPS41		GPC6			FAM53B					CLBA1			CAPN2
AKAP5	ZBED5-AS1	CHST3	PTPN13	TMEM135		UCP2			ZSWIM5					NBPF20			OSCP1
LTV1	TEX30	ST8SIA1	ATXN7	PIK3R3		SOX2			DAAM1					AMY1B			CDH7
NCL	NELFCD	ZNF436	CA2	TTC23		SALL1			APBA2					OSCP1			COL11A1
REEP6	PRR11	CHMP3	LRRC4	BMP7					SUSD6					NMNAT1			ENTPD7
HES3	RDX	FAM168B	MTHFSD	RAP2A					DPY19L2					SOX1−OT			PCDH17
SYT14	LMNB1	NCALD	TTC17	IGBP1					ELAVL4					AMY1A			MSANTD2
VPS13A	UBXN8	IL6ST	ZNF521	CLIP1					LINC01515					TMEM132A			TMEM132A
CASC9	CRISPLD1	NRIP1	WSB1	MAP3K13					SLC4A8					CPB2−AS1			PKNOX2
SOX13	SCN8A	PRNP	FAM66D	DCX					USP21					RPL21P5			EDEM3
STRIP2	LIG1	NRP1	PCDH18	ONECUT2					AZIN2					ALX1			RB1
KBTBD8	EXOSC8	HIPK2	MRC2	PAK2					SRSF8					PIH1D2			AMPD2
TRMT1	SELENBP1	ANGPT1	HMGB2	TP53INP1					MAN1A2					SMAP2			ACAP3
CENPQ	MELK	ZEB1	CCDC144NL-AS1	UNC13B					IKZF4					ACP2			ENOX1
COQ3	CDC27	CRAT	TM6SF2	ARNT2					B4GAT1					C1orf194			PIH1D2
GLDC	ZNF275	SCYL2	LRP12	TUBB3					PRDM4					AC007541.1			AMER2
VRK1	RAD51C	FZD1	FBN1	EDA2R					AL049838.1					LINC01465			SMAP2
GCLC	TMPO	MED31	CENPC	TUBA1A					LINC00863					CHCHD2P6			SUFU
SLC7A2	EN2	GLI3	ZDHHC15	TRIM66					LINC00641					AL139089.1			PDIK1L
ZNF195	TMEM237	ITGB8	CDC7	CYFIP2					ZNF25					THBS3			ACP2
LRRN1	TIMELESS	SIRT2	SNX25	DNAJC12					NOTCH1					ARHGEF17			DIP2B
BLM	CABLES2	KCTD1	GLCCI1	ELAVL2					NUAK1					SIX1			GRIP1
GOLT1B	KIF4A	BIVM	TMEM74	CADM1					RGL1					EN2			DCHS1
ABHD17C	NSMCE1	ALG14	MALAT1	TAGLN3					CROCC					RILPL1			LMO3
GNAO1	FRG1HP	TMEM14A	JAG1	FAM219A					GSK3B					INPPL1			NPAS3
TRMT6	ETV5	BORCS7	NADK2	RNF150					KLHL20					SEC31B			ZSWIM5
ZC3HAV1	CNP	PDS5B	ID2	ING3					UBXN11					OAF			DAAM1
DDIAS	ARNTL	GSTA4	ZNF512	SLC6A16					CEP290					FAM181A−AS1			APBA2
GINS1	MDFI	TMEFF2	ARRDC4	NME5					TEKT2					AL391988.1			GPHN
ARNTL2	PSMC3	RPL23AP82	EPB41	NPHP1					FCHSD2					EN1			SDC3
TTN	POLA1	CTXN1	EPB41L5	XRCC1					XPR1					TBC1D10C			SLC4A8
IGSF9B	KIF11	LSM11	EZH1	DPYSL5					CLN5					DCUN1D2−AS			LPAR6
TTC39C	RPS6KA3	ZSWIM6	RAB6B	ZNF641					AL691432.2					ZNF436−AS1			POLR3GL
ANKEF1	STK38L	ENPP2	IKZF2	KCNK10					SNORA12					TMEM132C			INPPL1
UTP20	BVES	MARCKS	LAMB1	LYPD1					ST3GAL3					AC010789.1			RHOC
NAAA	SMC1A	AP3M1	C9orf72	CEP97					AC242988.2					ARHGEF25			MTFR1L
PTDSS1	PLP1	PIGH	GOLGA8A	CNTFR					MSRB2					TMEM240			MAN1A2
HTR1D	PLK4	B4GALNT4	NCBP3	SPARCL1					AL050341.2					WDR78			IKZF4
ZMPSTE24	SLC1A3	EFNB3	DEPDC1B	MYCBP2					DACH1					AL135925.1			SRGAP2
PRKCD	HDX	MED8	SAT1	DOCK7					ASRGL1					PHETA1			ASB8
NASP	GPR153	FAM168A	NEO1	CRYZL1					EML1					ZNF503−AS2			DZIP1
SALL4	SCFD2	GTF2B	AKR1C2	NAIP					AC016394.2					AP003392.5			SLITRK5
PDIA5	ANP32E	B3GNT5	LPAR1	IGDCC3					SOX5					LEMD1−DT			PRDM4
GNPDA1	SMC2	FMN2	ASB16-AS1	DUSP1					BMF					WDR11−AS1			NCSTN
POLE2	STEAP1B	CDK2	STK16	SPON1					RCBTB2					PAX3			DPCD
FZD7	USP1	SAP30	FRY	LIG4					H2BC21					HOXB2			MALAT1
AMD1	TOX	C1QTNF3	ZFHX4	WDR17					RHOBTB1					SRGAP2D			ARID4A
B4GALNT3	RPA1	INSIG1	LDLRAD3	ARHGEF7					SMAD9					CYP46A1			TTC8
LRFN1	CORO1C	DCTN3	ZNF608	ABCC4					AMIGO1					ARMC4			SCCPDH
SRFBP1	BRCC3	C11orf1	CDK5RAP2	PLA2G3					C11orf87					RNASE4			SMPD1
ZNF267	VASH1	CCDC167	CCDC77	CCDC92					GLYATL2					TGFB3			ARHGEF25
MCM4	NUF2	CFL2	ZNF484	ZNF516					LHX2					PWRN4			CCDC30
FADS3	PIGA	SNX4	CPAMD8	MAML2					EMX2					AL359317.2			NOTCH3
SHMT2	ROR2	SOS2	GPCPD1	ATF7					FEZF2					FGF8			NUAK1
CTBP2	RFC3	DDAH2	FGF8	DAZAP2					WDTC1					AL359232.1			GAB2
MRPL11	LEF1	CMPK1	PSEN1	ZHX1					CDON					AL137802.2			CROCC
PGM2L1	COIL	VAV2	USP54	RTN1					EMX1					AL139260.1			WDR78
FKBP4	ASF1B	SPRY2	CNTNAP1	NEFM					H6PD					LINC00463			HCFC2
FANCD2	RELL1	DPY19L4	PGAP1	CYTH2					PDGFD					LUM			GRASP
COQ2	FRG1JP	TNFAIP1	ZNF445	PARP6					MYB					ITGA8			KLHL20
EAF2	UBB	MVD	ZNF781	REC8					EYA2					C1QTNF4			MEGF6
PPRC1	CDCA7	DENND6A	BCL9	CXXC4										ANKRD45			CEP290
RPP40	PSMD14	CANT1	ZKSCAN7	DRAM1										SCUBE2			ABCD2
HLA-B	RAPGEF4	WLS	SLC25A37	ABCA1										AL137100.1			TMEM19
HNRNPF	MLH1	RIC1	SH3RF1	FNBP4										EEF1AKMT1			FCHSD2
LIN28A	SLC35A5	ARHGAP32	SHTN1	KAT2B										CDX2			XPR1
MT1X	SRGAP2B	CCDC71L	TMEM88	XPA										AC010201.2			TCTN2
SNORD104	GTF3C6	HINT2	LGR4	ASCL1										AC007671.1			IFT46
PKM	AR	FKBP9P1	PDE7A	TSPAN12										PROX1−AS1			ST3GAL3
BRIX1	PDGFC	AGAP2	ADA	MCTP1										FAM66C			RNFT2
BCAT1	DCBLD1	MAGED2	TBL1X	ZNF438										HOXC6			TBC1D12
ZNF33B	NMU	MLLT11	NECAB2	TET2										NRXN2−AS1			RHOB
NAA15	RRM2	TMEM185A	CAMK2N1	RAB3C										AC048341.2			DACH1
TIMM23	KDM4D	NFKB1	PXDN	PLCH1										LINC02378			C1QTNF4
MB21D2	TMEM19	MVB12B	PPIG	WASF1										TWIST2			PCDH9
ZNF280B	HAT1	MAGI2-AS3	PTPRG-AS1	NMT2										AP006621.3			EML1
PRDX4	ARMC4	STX12	LOXL1	ANKMY2										AL136038.5			WARS2
LAYN	SPRED1	ZMIZ1	ZSCAN23	ZDHHC11B										LRCOL1			REM2
RRP15	PDZD11	ATP7A	CLSTN1	DIP2A										KCNRG			ASTN1
NDC1	ZWINT	CETN2	SLC25A29	SCLT1										P3H1			ZIC1
GLI1	C5orf34	STK40	MED13L	CRTC3										AC010201.1			PFKM
MARS2	VPS29	B3GLCT	NRXN3	SLC39A6										HOXC8			RHOBTB1
NAA50	SLC35D1	CD58	TMEM45A	ELFN1										PHOX2A			GPC6
EIF6	COTL1	LRRC17	KCNT2	ZFP36L1										PAN3−AS1			UCP2
NOL6	PRC1	RGMB	NUAK2	WDR19										SAMD13			RMST
ATAD5	CCNE2	AKT1	TOB1	JUNB										SPAG6			WDTC1
TEAD4	MCM2	ZFP1	EFNA2	FSD1L										AKR7L			FRMD4A
DHX37	MRPS14	CAMK2D	MYLK	KLHDC8A										SDSL			SALL1
ELL2	E2F1	IRX1	MEIS3P1	CMBL										PRKG1−AS1			BRINP2
C1QBP	LANCL2	HP1BP3	FGD4	CCDC102B										GLI1			STAT3
G3BP1	MTDH	ARMCX3	DMRTA1	EXOC1										BX571818.1			NOTCH2
NPTX2	MPDU1	DCTN6	PHC3	BBS2										AL513166.1
LXN	DAP	HSDL2	CLMN	MERTK										PAX2
SLC4A11	SLC25A24	GSTM3	ANLN	FAM13C										FGF3
HMBS	DERA	VPS28	RUFY2	PALLD										WNT1
MYO1E	NKAIN2	PON2	PTPN21	ACTA2										AL157931.1
GCH1	MCM6	TBCEL	ARL4C	NCOA6										DNM3OS
PLEKHG4B	B3GAT1	FKBP9	PAQR3	KIAA0895										AL592424.1
SLC29A3	EPB41L2	ZFHX3	GLT1D1	PWRN1										VSTM4
HAUS6	PGRMC1	ZBTB33	RTCA-AS1	WDR47										CASC18
PDCD11	EXO1	ESD	KATNBL1	RSBN1										RPP38−DT
WDR43	AMACR	USP30	ZNF283	TMEM43										AC010997.4
CENPH	FAM155A	CEP41	SUCO	HFM1										LINC02458
THUMPD2	SLC12A2	MAGEH1	DCAF16	MAP2										KERA
ATP13A3	DNAJC7	CDADC1	SLC6A10P	PRR14										HOXC10
MCM3	LRP4	EFCAB7	DLK1	RBM4B										RHEX
IL4R	EBP	SEMA3C	CSRP2	GRAMD1C										DPPA5
TTLL12	CCND2	BCHE	RIC3	IFT81										LMX1A
NR6A1	UBR7	DHX40	ZNF738	CDKN1A										TBX15
PDE4A	NHS	MXRA7	FBXO16	MBNL1										TFAP2A
ABCF1	KCTD21-AS1	GOPC	TRIM16L	USP3										ERBB3
FGFR2	MBNL3	PRCP	LINC00526	TMCC1-AS1										HOXB1
ALG6	ZW10	TBC1D20	IGFBP3	RNF122										AL031432.5
AGO1	GTF2H1	SIK2	ENPP4	GADD45A										LINC02672
ST20	C1orf198	FEZ1	PPP2R3A	WASH2P										SCART1
SFRP1	PIR	CSF1	SLC4A7	CLGN										LINC01780
DNA2	WDR76	TRIO	RPS6KA5	IFT43										GPC5−AS1
CDCA5	CKS1B	VPS45	ZNF607	BCL2										WNT3A
KCNK5	NDC80	SNCA	FAM160B1	RFX3										GDF10
MIPEP	CBFB	DCXR	EPHA4	NCAM1										AC010997.3
ESF1	BRI3BP	ODF2	LMO4	SCD5										GPC5
EMBP1	CLSPN	RNF14	BTAF1	IFT88										POSTN
RAC3	TRIP13	TCTN1	CDK12	MAP1B										NR5A2
AEN	PEA15	CUEDC1	ZNF502	TSPAN11										BMP4
POLR1B	PRPS2	VEZF1	WNK1	LRRC27										POU5F1
EMB	RRAGA	ALG9	FRS2	ONECUT1										CDH1
SKA3	HECW2	CHKA	CNKSR2	TCF12										ZFP42
FST	TDG	CNIH2	RYR3	KLHL8										GNRHR2
GPATCH4	LIFR	PARP16	TCEA2	SNRNP48										IGF2
SYT6	PSMC2	CDH7	TEAD1	CLEC2D										SOX10
WDR5	GTDC1	UBE2J1	NTRK3	VANGL2										NANOG
TOMM40	DOCK1	MEGF9	IFT74	EPHA2										FOXI3
NCLN	PRTFDC1	PKNOX2	HOMER2	GLIS3										ASCL2
GPR63	C3orf52	KLF3	PNRC1	JAM2										PYGM
GPRC5B	UBTF	TCF25	TMEM47	HDAC9
PAK1	SHCBP1	PPP2R3C	FRZB	NOVA1
CHAC2	ANKRD18A	MGST2	RNPC3	KIF1B
RPL22L1	FAM111B	CDKN1B	PLEKHB1	AMFR
HMGB3	TCF7	CCDC50	BCL2L11	LINC01351
SMG1P1	AURKB	SPRED2	BCAS4	ZNF266
HIF3A	FANCB	FAM229B	ZNF382	MTMR4
PSME4	S1PR3	PPP1R18	POTEI	BTBD10
LPCAT3	TMEM178A	ZNF618	TSPAN7	DCLRE1C
EIF1AX	PELI2	EDEM3	DHRS1	WASH3P
KIZ	LINC00963	STRA6	DOCK3	CPE
CENPU	NEIL3	COMMD3	XPNPEP1	SOX1
MT2A	ANKRD52	MAPK10	PEAK1	DLL3
PALB2	NCAPG	TMEM60	IFI27L2	EPS15L1
TEX10	NKD1	NNT	PLAG1	LIX1L
GABRB3	C5	RB1	TMEM241	EFCAB2
RPS6KA1	NCAPD3	RANBP6	ADAL	CD47
ENPP1	BRIP1	YAF2	PLEKHM3	GRIP2
RRS1	SLC2A10	S1PR1	TMEM116	BCL7A
MTFR2	BRCA1	DCAKD	UBE3D	DCP1A
ZNF215	GRM3	SLC18B1	PKIB	DENND4A
TYRO3	RNASEH2A	TGFBR3	CDH11	EPHB3
GPC4	FRMD6	QKI	ANO5	HSD17B11
HLA-C	ADI1	FIGN	MAP2K6	DMXL2
FAM221A	SPC24	NEDD4	ELP4	ZNF75A
NIP7	NEK2	LINC00667	NUSAP1	TMEM120A
ARMT1	STRN	CHCHD2	ZNF519	KIAA0895L
LONRF1	ARRB1	HOOK3	PTPRS	FBXO22
NDUFAF4	STK17B	IER5L	BRWD1	ANKRD13B
ICA1	BRCA2	SGCE	TP53I11	MED12
CDC25A	GLIPR1	SQLE	CDCA2	ZBTB26
TM2D2	NTAN1	RP2	AMZ2P1	SDK2
OAT	XYLT1	URM1	TIGD4	UBE2R2
SLC38A2	STS	BAZ1A	RPS6KA6	MIR762HG
EEF1E1	ST6GALNAC3	METRN	NEXN	CPNE3
NBEAL2	SPDL1	GLIDR	THAP9-AS1	TNFRSF10B
SUPT16H	PLCE1	VAMP2	GPR173	CCNL2
PIGW	POLR2L	FAM214B	ITGB5	DCP1B
SLC35F2	COLGALT1	SVBP	IRS2	NEFL
RAD54L	SPPL2A	ASXL1	SEMA6B	FBLN7
AGL	BARD1	CCDC121	P2RX4	ITPKB
ZNF551	FKBP5	FAM217B	UCP2	AADAT
USP44	SMARCA2	GALNT13	CCDC113	MOXD1
FGFR4	DHFR	DCHS1	SALL2	ASAP1
KIF20B	GPR3	UBQLN4	TIMP3	TBCK
AQR	ZNF674-AS1	AKR7A2	PPM1A	ATF6B
SEZ6L2	POLA2	AK3	STIL	JAKMIP2
RIF1	FRG1BP	TGFBR1	ZNF571	BAZ2B
CBS	CREB3	PBX3	SLC2A12	AP1M1
FLVCR2	MAP3K3	USP47	ZNF585A	ZKSCAN1
MYSM1	CHRAC1	APBA2	GABPB1-AS1	CD70
ICMT	TADA2A	ARL2BP	FAM120B	AMPH
ZNF22	APOO	KIF26B	ZDBF2	KAT6A
PHB	BCAP29	AIP	FBXW8	RP9P
PLIN2	DAAM2	OS9	EAPP	C20orf96
ALDH1B1	ACAT1	MANEA	PTGR1	NFASC
ZBTB24	PRKAR1A	ZNF704	ZFP14	PHTF1
SH2B3	HSPA1A	RCOR3	TMEM198B	MLLT3
HERC5	FOXM1	CTNND2	LINC01002	TP53TG1
RRM2B	FMNL3	TBC1D5	GPC3	PDE10A
ZNF732	LRR1	SUCLG1	AGO4	ATP9A
OIP5	TRAPPC1	ARHGEF17	TRAF5	MSI1
ITPK1	ADAMTS12	SLC25A40	XKR5	C8orf37
ZNF814	GALNT10	OAF	WNK3	PLXNA3
IGF2BP3	HEG1	SDC3	GUSBP2	TCTEX1D2
EIF5A	COPE	PTPRD	CTDSPL	TTC3
IMPA2	AVEN	RXRB	WDTC1	NEGR1
TERT	NSFP1	MMP2	AXL	TMEM167B
DRAXIN	MEA1	LRRC57	P4HA1	ARRDC3
YES1	B2M	TCEAL7	PCDHGB7	ZFP28
SLC7A5P1	GINS4	SEL1L	DIAPH3	LINC01003
ATIC	NUDT9	TIFA	MEST	STK38
URB2	RAB11B	INPPL1	HJURP	P4HTM
RPF2	TTC38	SETD7	RAD51AP1	CASD1
PKMYT1	TOR1AIP1	WDR13	RAB11FIP2	MAPRE3
RNF168	RWDD2B	SESTD1	RND2	CDK5
TAF5L	PSMD11	TMEM263	KIAA1324L	TBC1D19
ERBB3	PSMG1	ZNF624	ZNF391	TTC3P1
SMG1P2	DOCK5	CAPS2	PCAT6	STOX2
LRRC8D	ZMAT4	LPIN1	RASSF8	GPR162
GCLM	IQGAP2	YAP1	AS3MT	PCBP4
DNASE2	SCARB1	PLEKHG1	ZNF562	MAP6
UNC13A	DSEL	RSPRY1	ARHGAP5	DENND6B
PAK1IP1	PPP4C	C5orf24	AP1G2	DYRK4
PARP1	MOCS3	WNT5A	NRG1	GNG11
TMA16	POLR2D	SOBP	MORN4	NDN
ZNF486	PIN4	WSB2	FZD5	TRO
MARC2	PLLP	SRSF8	NIPSNAP3A	VIM
CAPRIN2	MTAP	KLHL9	ZNF493	IGF2R
CCDC58	SLC9A1	SMS	ZC3H6	TENM4
PDXDC2P	TRIM24	MAN1A2	ENTPD4	TMEM38B
VAT1L	DSN1	APPL2	PTGIS	PSD3
NSUN2	MPP1	GSS	TMEM87B	SARAF
NOP10	SPATS2L	PEX11B	CD99P1	TBC1D9
RND1	TRIM62	LGI2	ZNF397	ARFGEF2
ZNF121	AIF1L	TMEM107	GSDMB	STARD4
ATP11C	ST3GAL1	ERAP1	SLCO1A2	TMEM67
MCM5	HSPH1	ITFG1	CTNNBIP1	CLK1
HACD1	DNAJC3	DICER1	KIF14	GALNT16
GNL2	IL13RA1	SLITRK5	SEC61A2	SSTR2
CLUH	APEX2	LPIN2	TVP23C-CDRT4	TNKS
STEAP3	UBE2S	ASB8	TYW3	TTLL3
CHEK1	POU3F1	TRAPPC2B	FBXO33	DYNC2H1
MT1F	TRAK2	CEP112	CRYZ	CROT
ZNF483	TXNDC17	FYTTD1	SLC15A3	C7orf31
F8	ETV4	GYPC	FAM122B	SPA17
RAB15	PSMD12	PRAF2	FAM72C	RIOK3
SLC39A14	PVALB	TRIM52-AS1	TSPAN2	TRAF6
LYPLA1	RFC2	APPBP2	FAM72D	PHF2
FHOD1	APCDD1	BACE1	CACNA1H	MICA
TFAM	UPRT	VPS53	ITGA5	DDHD2
HMGA1	CDK1	DNAJC13	ZNF529	RABL2A
GGCT	NET1	CD99L2	SYT17	SYT11
AUNIP	TACC1	CD248	ARSG	KDM6B
FKBP1B	MYL6	FNIP2	PTPRF	CFAP36
ABCE1	SNAP23	RFTN2	VAMP1	MGAT4A
RNASEH2B	RECQL	SRR	ZNF793	RTTN
F2RL1	ACSL1	TTC7B	PARD6B	NBPF15
MRPL16	ARHGEF26	SDC2	NIPAL3	EPM2AIP1
B3GALT5	TEX264	TOM1L2	MAPKAPK5-AS1	PPIP5K2
TAF4B	VLDLR	LOX	AJUBA	MAP1A
FLVCR1	TOMM5	RGL1	POLI	BTG3
PHLPP1	BCOR	DISP1	NUDT7	ETHE1
NRAV	FBLN2	LINC00641	C1RL	ZNF584
PPP2R5A	PRRG1	NHSL1	KPNA4	CAPN2
SLC38A9	RAD51	ELAC1	ZNF334	CLK3
RAB12	CKAP2L	TTC8	TRIM36	PI4KAP2
RIPK2	PSMC3IP	SMPD1	SLC1A1	INSM1
LINC01224	HMMR	TWSG1	LPAR4	LRRC49
SRM	C1orf112	VCAN	FLNC	GTF2IRD2P1
SMG1P5	ARHGAP42	LRCH3	DEPDC1	KLHDC10
AVPI1	LINC00672	KDM1B	TPM1	CNTN4
PSMD7	KIF20A	ERI2	OCIAD2	ZBTB40
PPP1R1A	MAP4K3	CCDC80	SMCO4	HSF2
DPP10	IL17RA	CSGALNACT2	CELF5	PI4KAP1
LPAR3	STAT6	GRASP	UBE2E2	ZEB1-AS1
NOC3L	CDK2AP1	NUAK1	KATNAL2	MOB3A
SRSF7	FGF12	COG6	CITED2	TSPYL4
EIF4E3	RIPK1	RAB32	TPBG	SMARCC2
UCHL3	SPC25	ZNF184	PCMTD1	ETNK1
POLR3K	MNS1	NPHP3	C18orf54	CDO1
TSR1	TRAM2	PHF20L1	LAMB2	ATF2
CSE1L	PDE3A	CCSER2	FBXL20	MRPL48
KCNC3	LRRCC1	SPRY1	SLC44A2	JAM3
PRPS1	TBC1D4	KCTD10	ZNF185	PIH1D2
CEP170B	TK1	ZNF410	FBXW4	ZFP30
FERMT1	CDON	ZNF362	NYNRIN	FAM49A
CAMSAP3	SNAI1	RBMS3	MFNG	MAPT
NAP1L2	USP18	GNG4	RRAS	SCOC-AS1
HSPE1	TRIL	FKBP7	TNS3	TMEM132A
CHAC1	DOK5	PEG10	SORCS1	ZBED9
WDHD1	PRELID3B	PANK3	SIPA1L1	HECTD4
SLC16A1	DHX8	TYMS	PCDHB15	SLC41A2
C12orf45	SPIN4	MDFIC	RASA2	LRRIQ1
ARFGEF1	PIGP	PHF10	USP53	FUT9
TRIM37	SIK1	ARHGEF12	FBN3	ATAT1
OTUD4	BTBD7	MORN2	TMC7	RBM23
MDN1	SH3KBP1	STK3	PLEKHA1	LRRC4B
SEL1L3	UBFD1	GNS	ATL3	RNF19B
DCAF17	OSTF1	TULP3	ELK4	SLC43A2
GPT2	PDCL3	DYNC1I2	CETN3	SORBS2
MYC	CTSA	RAB22A	ZMYM2	FZD3
DNAJB6	GNL3L	ADGRL3	LINC00649	MTMR6
ZNF202	TCF19	PCGF5	ASPH	SPAG9
POLQ	LAMC1	DAB1	LANCL1	SNHG7
CTH	MATN3	COG4	KRT8	GBF1
DANCR	IGFBP4	GSTM2	SMIM14	DOCK6
DPH2	MARVELD1	ISYNA1	ADD3	DYNC2LI1
ORC6	PARPBP	SC5D	CACNA1A	PKIA
LMO7	VGLL3	PIK3R1	BCL6	SUGCT
SUMO1	PDCL3P4	ANKRD13A	RDM1	TPPP3
SERPINB9	COX7B	MSI2	FANCL	HEATR5B
JMJD8	GK	PTPRA	ABCC1	IL11RA
PRKCQ	ALDH1L2	PPP1R3D	PNPLA4	SMAP2
XRCC2	DTX3L	ZNF287	GCA	KMT2C
PCDH1	MCUR1	MTSS1	NSUN7	PIK3CA
ZNF850	PREP	CST3	PCSK5	SSBP2
GNPNAT1	NDUFB6	DHCR7	RICTOR	DIP2C
KIF1A	FAM43A	FER	ZBED8	CACNG4
PDCD2	PRDX5	FCHSD2	NOTCH2	TPT1-AS1
SCAMP5	HECA	TMEM109	IGSF1	SHC2
HESX1	SS18	MPDZ	LMAN1	VSTM2L
PRIM1	CNTNAP3B	GABARAPL2	SLC25A27	CC2D2A
TET1	MLEC	MID1	EFEMP1	PROS1
GAN	SPRY4	ZC3H12B	DPYSL3	PLCD1
RRP1B	OSTM1	PHKB	DTNB	EFHC1
ANAPC1	INAFM2	LINC00472	ZNF415	DIP2B
GRTP1	ECE1	RRAGB	ABHD11	RHBDD2
KDELR3	IGSF3	GNB4	RAB11FIP1	FNDC3A
AMT	SLC16A2	GNPDA2	RBKS	DPY19L2
WDR3	CNTNAP3P2	ENDOD1	SCAI	RAB29
SERPINE2	AKAP12	RNF157	PRKAA2	ZNF319
HSP90AA4P	SULF2	GBA	KIAA1217	ATP6AP1
PPP2R2B	RAB13	TRAM2-AS1	LRRC8B	NOA1
DCAF13	CABLES1	USP11		DUBR
GAL	LRRC59	ULK2		NDNF
MRPL17	LOXL2	SSH2		LMO3
MPV17L	KDSR	ST3GAL3		FRMD4B
PDSS1	CACHD1	SLC35F1		GRIP1
NPTX1	PLXND1	KALRN		ZNF432
SLC30A1	INPP5F	KCTD20		LYSMD1
ZFR2	NDUFAF5	SLK		PIAS1
CDC6	ATP1B1	PRMT2		MOB1B
GTF2H2B	ANKH	PBRM1		TMEM178B
PIM2	LYSMD3	IQCK		NBAS
GART	HSPB11	TANC1		TTYH2
MYBBP1A	GPX8	SYNRG		FBRS
HPRT1	CENPW	CHD3		SUSD1
DUSP5	MEGF10	POMT2		ZSWIM5
TOR1A	CNTNAP3	FBXO8		CCNDBP1
SLC38A1	MBOAT1	IFT22		SLC25A12
CTSV	UBALD1	MSRB2		PLCD4
SLC7A6	HACD2	RHOB		TTBK2
TFB2M	TLN1	ANKRD54		BTN3A1
GMDS	SLCO3A1	CDK14		GPM6A
FGF19	PREX2	CEP89		KLHDC8B
SPTSSB	TES	EPB41L4A		SUSD6
ETF1	UBALD2	CPXM1		CRB2
PIH1D1	ARHGAP1	SWT1		PIBF1
PRKCB	NQO1	SOX9		RRAGD
SLC15A4	CENPA	SPRYD7		DAAM1
NR2C2AP	MSN	NOX4		ADPRM
HLA-J	PELI1	FAM200B		VPS54
SLC7A5	RRBP1	RHOBTB3		MSANTD4
PNPT1	PPIC	PIP4K2B		CCDC82
SLC25A19	CACNG8	GPSM2		GPHN
RDH11	TRNP1	GDI1		EFR3B
LINC01315	CHSY1	APOOL		THBS3
FGD6	IRS1	RUSC2		PCED1A
TRIM71	ETS2	ANTXR1		ILDR2
GTPBP4	CD4	AXIN2		EPHX4
COA7	EDIL3	ACTG2		NRSN2-AS1
PNO1	RAB31	PLAT		LINC00342
LY6E	ISCA1	AMOTL1		CSRNP3
DSCC1	SSNA1	FCHO2		MAN1C1
SIRT1	PLOD2	GLE1		SLC4A8
NQO2	ALCAM	GIT2		MARK1
PGAM5	ARHGAP28	CX3CL1		RBM26-AS1
MICB		PUS10		LSAMP
MYBL2		ATP6V0D1		RNF19A
SOCS2		ELMO2		TMED4
RFWD3		PDE8A		DCBLD2
PRELID1		MRPL53		EVI5
CXCL5		NEDD9		RAP1GDS1
PRICKLE1		ADAM22		CCP110
GPX3		SESN2		POLR3GL
ALG3		BBIP1		FAM227A
ZNF525		WDR41		CUL7
TXLNG		ABTB2		TRAF3IP2-AS1
SLC37A1		BMF		SYNJ1
HMOX1		IRF2BP2		LTBP4
SLC1A5		ING4		ZNF197
MRPS34		STAT2		IGDCC4
SLIRP		RCBTB2		ZMAT3
SDAD1		PIP5K1B		KIT
PDCD10		ARPIN		MAML3
CHST6		DCAF7		RNF165
HMGN5		VPS11		C3orf62
DDX21		DDHD1		CAHM
THY1		LZIC		NPC1
CD24		CDK6		NBPF14
BEND3		TTLL1		ADAT2
SLC44A1		SOCS2-AS1		C6orf89
ZNF90		LRRC28		PAM
CEBPZ		DXO		WDR37
PSMA3		MPRIP		RBM5
INSR		PIEZO2		KIAA1324
JADE1		PDGFRB		TTC28
NUFIP1		DENND2A		MIB1
MSH2		SNAPC3		MTFR1L
TSSC2		ARL6IP5		LINC00632
ITPR2		EXT1		FGF13
NACC1		ZIC1		ZNF461
DCAF4		CPED1		CREG1
CERS4		MBTPS2		TNFRSF19
GRPEL2		PHLDA1		VPS13B
PMM2		KLF6		MON2
TSTA3		PRIMPOL		ASCC3
DDX18		ZNF354C		PPARA
PYGL		CTR9		ZNF148
SYN3		CXorf40A		IKZF4
SYT7		C12orf4		DHX32
EARS2		ATF6		FAM214A
SHANK2		PRKCA		DENND1A
PRDX1		TGFBR2		TTC12
DAZAP1		PARP11		SUPT3H
PPP1R14A		LINC01128		SOCS6
ARG2		PNPLA3		CARD8
USP32		WWTR1		ZSCAN9
FGF2		LRP10		DZIP1
ZFP36L2		THTPA		PLEKHA8
STAG2		ARMCX5		STMN2
VWDE		MBTPS1		TTC9C
XPOT		SEMA3D		TERF2IP
PSMD5		RHOBTB1		EIF2D
LPCAT1		PHF21A		RING1
YBX3P1		TMBIM4		NF1
APELA		NCOA1		DCAF5
AK4		HDAC8		EID2B
HAPLN3		BGN		RUFY3
CCNE1		HERC1		ZNF25
FAM131B		FNDC3B		B4GAT1
E2F8		LINC01560		PRDM4
CDK7		HECTD2		SLC25A16
PLCB3		RAB5B		KITLG
NSD1		HSPA13		SENP7
HSPA9		KLHL29		COL4A5
RBPMS		GNG12		WDR78
TPST2		THRA		ZBTB10
GALNT7		ASAP2		ST6GALNAC5
EMC3-AS1		LIN37		ZBTB20
ADCY2		OGFRL1		WDR5B
HNRNPAB		SCRN3		SLC35A1
CDC14B		DHPS		FBXW7
EBPL		DUSP6		SERTAD2
FUCA2		TFPI		HABP4
TOM1L1		CYP1B1		TAOK3
FGFR1		PPFIBP2		LRCH1
AKIRIN1		PRKACA		HCFC2
ELP2		DAB2		TEX9
KNOP1		COL5A2		CCDC30
LAPTM4B		RHOQ		RASA4CP
VASH2		SASH1		ARID4A
PAWR		UEVLD		CCDC174
VASP		AFAP1		COA5
DHX33		DCAF10		ADHFE1
IQGAP1		FTO		PARD3B
NAA25		NRSN2		CHD2
EHD4		RND3		GDPD1
DIAPH1		UHRF1BP1L		SMDT1
CCNC		SOWAHC		NOB1
ERRFI1		COG1		GALC
UNC5B		GNA11		FBXL2
RAD50		UBASH3B		POLH
JPH1		AUTS2		NFAT5
GTF2E1		PTPRM		CLHC1
ANXA11		SWAP70		GPR180
FRAT2		BDH2		TDRD3
APH1B		BIRC2		PARP8
THOC3		RIMS2		CLASP1
SALL1		FBXO3		SCCPDH
PDK3		NEK7		RNF111
LGALS8		MCC		ZNF404
ESCO1		SLC6A15		MAATS1
XBP1		FBXO10		ATRNL1
DPH6		ARMCX1		ARHGEF25
AZIN1		PJA2		CPS1
ANAPC1P1		EGLN1		TMEM50B
TMEM64		ACSL3		STX8
PLSCR1		FN1		TFPI2
MIS18BP1		AKT3		VAMP3
TJP2		ZNF423		GAB2
KLHDC7A		CBL		INTU
PKDCC		NOL4L		STARD9
DMXL1		IDH3A		ZNF823
MLH3		RBFOX2		SEMA4F
SNRPA1		LRP11		SREBF2
EIF2AK4		ELF1		SLF2
TVP23A		DENND4B		KDM5D
IL17RB		C14orf132		DNAJC18
ZNF589		ELK3		PDCD4-AS1
RPL39L		LEMD3		KLHL20
AGPAT5		ZCCHC4		ANKRD36C
SEC24D		SPATA6		GSK3B
MRS2		FAM114A1		VPS13C
SAMHD1		FRMD4A		MAN2A2
PTPRU		LMBRD2		VEZT
LRRC8A		VWA8		FBN2
PODXL		PITPNC1		ZNF800
ZWILCH		SMIM13		ZNF277
WIPF3		AZI2		LNPEP
MT1G		NBR1		IP6K2
MGME1		PDZRN3		POLK
SHQ1		MMAA		LTA4H
PSMD1		RBL2		FAM219B
TALDO1		ZNF587		CES2
USP25		KCTD12		TMEM231
CACNA2D2		NGRN		SMAD3
PTPN2		CHPT1		SGSH
L1TD1		HERPUD1		HERC2P2
AASS		NR3C1		SPATA17
TRIB1		SPARC		CIRBP
MAK16		PTPN9		SMIM8
SNX5		IGSF5		MAP2K5
NOLC1		APAF1		CEP290
CHML		RCHY1		AKAP13
RPP25		SGTB		RBP1
WDR12		ASAP3		CLUAP1
MAP7		TMEM65		CDK17
HPS3		LPGAT1		TXNDC16
CXADRP2		SERPINB6		DUSP18
DNMT3B		MAGI2		HERC2P9
YBX3		PLEKHA6		CRYL1
SYN2		ZFYVE1		FLRT3
SDHD		APOLD1		TCAF1
MKLN1-AS		UFM1		RNF146
POU5F1		MBD2		DPY19L1P1
ALPL		SIAE		FAM8A1
YIPF2		WASF2		RNF169
ASNS		FABP3		HSPA4L
ATP6V0A2		CUL4B		FMNL2
MTHFD2		CHST15		C15orf65
FASTKD1		SH3YL1		CACNB4
PPAT		YPEL5		C11orf49
ZBTB44		UBE2Q2		RAB9B
HK1		ANXA6		TMEM150C
SLC7A1		GPATCH2		GATAD2B
NUS1		ATG4A		CREB1
TPD52		GPR37		SPINK5
AGMAT		RAPGEF2		CETN4P
PDLIM1		ABLIM1		ARL4D
PHGDH		PYROXD1		TBC1D12
CAMKMT		EDNRA		EGR1
PSMB6		GAB1		IFT172
SNHG8		IER3		TTC33
TPM2		LGALS1		ZADH2
TESC		DMD		STAM2
NIPA2		LPP		RBMS2
PTPN4		GANC		GBAP1
STARD7		CNTLN		KCNH7
MYB		BACE1-AS		ATP6V0A1
GSTP1		TMOD3		LETMD1
MYO1D		ITPRIP		TMEM255A
ZNF93		CLMP		ATP2B1
AKAP1		SPTLC2		XPR1
HELLS		PCBD2		FAM110B
MID1IP1		TIMP2		BAIAP3
VSNL1		CYYR1		LCA5
POU5F1P3		KCNMB4		TNRC6C
SEPHS1		DCLK1		DNAJC4
GCNT2		GRB10		SCAPER
MPP6		CLYBL		COCH
SLC27A2		MAP1LC3C		TCTN2
EPB41L4B		IRF2BPL		NHLRC3
RCC2		SNX24		ATP6V1G2
HK2		ZNF827		ATP1A3
ADCY1		PGPEP1		CDK20
EIF5B		TNIK		ZNF213-AS1
BNIP3		SEMA5A		ABAT
GLMP		RECK		RSPH3
GDPD2		ZHX2		VPS50
FLNB				CDH8
POU5F1B				SLC9B2
PDK1				DACH1
PARN				CELF2
SLC7A11				MAP3K1
PLCG2				FAM210B
ZNF398				CDH6
TDGF1P3				KMT2E
AFF1				TTC25
USO1				SRP14-AS1
EZR				MBNL2
CPVL				TRAM1L1
TPI1				HGSNAT
ZDHHC13				CEP85L
RASGRF2				RNFT2
BUB1				ZBTB41
GRAMD1A				BTN2A2
LYAR				KIAA1549
WFDC2				RASA4B
INO80D				ZNF77
THOC6				KIFAP3
PPM1J				PHKA1
ZNF544				RASGRP1
OCLN				MADD
EIF2S2				SLC8A1
LARP7				ZNF441
APOC1				ABCA3
REXO2				PRKACB
SH3D19				ZNF548
CA5BP1				ZFP90
SGMS1				SLC4A4
USP9X				SMC5
CA4				VAMP4
ACOT9				MLLT6
SIGIRR				C1orf50
PGAM4				SLC35D2
DSC2				EFS
PTPMT1				C20orf194
EGLN3				PXK
PGAM1				PMM1
KCNC4				LRCH2
SLC25A39				ZBTB18
NR1D2				CLIP3
WWP1				FOCAD
S100A10				ADCY9
PSAT1				KLF12
SLC3A2				KREMEN1
UTP15				PCDHB5
WDR45B				ZNF124
CYP11A1				HIVEP2
SLC16A1-AS1				KIDINS220
TDGF1				HEXA
DPPA4				ZNF506
CYCS				DECR1
SDC4				AHI1
STK26				ZKSCAN8
APOBEC3B				STK33
NAP1L3				ZNF250
TLCD1				ZNF226
STOM				KIF5B
TERF1				N4BP2L2
GNPTAB				SNX2
OLFM2				RELA
ANXA5				FBXL13
ST6GAL1				PPIL6
CDCA7L				SFMBT2
KDM6A				ENO3
EPHX1				RBBP9
TTF2				NUDT12
PLS1				INVS
BCL9L				TUBB4A
UGP2				MRI1
CARHSP1				RAB30
MAP3K9				MPPED2
NOP16				DHRS4-AS1
EOGT				KDM3A
HACL1				GDF15
SMAGP				AGPAT4
VANGL1				CAB39L
EXOSC5				MTMR3
MFGE8				NABP1
APRT				MED23
CD2AP				DENND4C
HOMER1				FAM27E3
DSG2				LIAS
GPR27				MBD5
PDP2				KIAA1328
PLA2G12A				FAS
DCUN1D5				SOX5
TAGLN2				SULT1C4
USP2				WIPF1
BTD				ZFP37
MFHAS1				ZNF774
ENO1				FGFR3
NIF3L1				C1orf54
PRR13				CTSB
PHC1				ASAH1
RSU1				RAPH1
PGK1				SLIT2
KDM2B				GEM
CLDN10				TMEM63A
PLS3				CDK8
YBX2				SLC44A5
PCK2				PPFIBP1
TNNT1				IL10RB
NT5DC1				LINC01278
ACADSB				KLHL5
RRAS2				PCLO
NUP155				CBFA2T2
CNN2				UBE2QL1
ACTN1				NOG
MAD2L2				HERC2P3
CAD				SLC36A4
CECR2				CPNE1
SMARCD2				STX7
C8orf88				TTLL7
AIMP2				LMBR1L
CTSC				CCDC148
AFG3L2				PPP1R3E
EDEM2				TRIM44
MFSD3				ADAM17
NLN				KIAA1841
CTSH				KLHL28
PHYHD1				CDS2
NOCT				CAMK4
NAT10				PSME1
C1GALT1				LTBP1
PLBD1				RIMS3
NDUFAF7				VIPAS39
MYO5B				PREPL
LDHA				ARHGAP21
LINC01234				PPDPF
JARID2				GOLGA6L5P
CHST9				TIGAR
IFITM2				TDRKH
MAP7D3				MKRN2
HSPD1				HYDIN2
TXNDC5				BROX
PSIP1				MDM2
SLC39A1				MAN1A1
PRKCQ-AS1				TEX15
HLA-A				MYO9A
TXN				RPL23AP53
CNN1				RNF217
CBR1				CLSTN3
SERINC5				JUND
EEF1A2				CAPN7
CCDC169				AHCYL2
BCAM				TRPS1
SOCS1				LCORL
SLC7A7				SRGAP1
DESI2				POLR2J4
USP28				DNALI1
TYW5				KIF5A
SEMA6A				PCDHB2
PPM1B				NHLRC2
PARP14				SNX32
ZNF649				WARS2
MTHFS				C2orf27A
ANOS1				SEC24B
POLR3G				CEP152
FRAS1				CDH12
LYNX1				ANKRA2
FAM98A				CDK19
SIX4				HNMT
UCHL1				TRIM52
JMJD1C				AK7
PTPN14				DGKH
FOXN3				MICU3
PDIA3P1				KPNA5
ACAP1				FBXL4
VCL				ARL17A
MTMR12				ZFYVE16
CLDN6				FAM228B
AJAP1				ACSL4
RUVBL1				CDKL2
DIAPH2				TM7SF3
SNX10				SOX4
UST				UBE2Q2P1
GULP1				CHST11
SLC39A10				FAM171A2
ENO2				PDLIM5
GFPT2				ZSCAN26
FBXO27				PRR36
RAB3IP				NADSYN1
PDCD2L				SMAD9
UGDH				MDM1
CYB5A				FHL1
HSPA4				MROH8
MAN2A1				IRF2
SCO1				MAST1
PAIP2B				MAGI3
SLC2A14				ASTN1
ZNF770				SYNE2
JMY				MED12L
STC2				XRN1
GJA1				POC1B
SKIL				BBS7
B3GALT1				GOLGA6L3
SLC25A32				TIGD2
B3GALT5-AS1				C18orf32
STX3				CCDC93
ZDHHC12				PPM1K
PDHB				CALCOCO1
NTS				POGZ
ZNF165				NUDT19
CORO2A				IL17RD
PIK3CB				CNTRL
SMPDL3B				ACYP2
RAB20				ZC2HC1A
FKBP11				SERINC1
ERMP1				EPS8
RAB3B				AGO3
SLC7A3				UVRAG
PIM1				P2RY1
FAM162A				MANBA
UNC5D				ERN1
TFE3				KCNN3
RBPMS2				HES1
SLC2A3				RDH10
MTA3				ATAD2B
HEATR1				LMLN
NFE2L3				SECISBP2L
CHST7				HINT3
PSMB3				DENND1B
P3H2				PPP4R1L
CAPN1				CYSTM1
BID				FSIP2
NECAB1				CHN1
UNG				ZNF585B
PMAIP1				FAM171B
TMEM126B				C1QL1
RASSF3				LRRC9
ZNF135				ITSN1
TRAP1				PAAF1
CXADR				RHOU
CIART				ZNF529-AS1
LINC00665				SOX6
PHACTR2				C1orf21
TDRP				TMEM260
COL1A1				ZCCHC7
EPPK1				TNFAIP8L1
OLFML3				ZNF654
SORBS1				P3H1
ORC2				PRKAB2
KLF16				ZNF599
MTMR7				PFKM
SMC6				UFSP2
METTL8				PAN2
KHDC1				HMBOX1
GFY				UFL1
SAV1				ATXN1
SLC43A1				CERS6
NCAPG2				SHROOM4
RASL11B				PRRC2B
SNTG2				VEGFC
GPI				ARNT
MTHFD1				ZNF546
PYCR1				GALT
TTC9				FAM184A
ID1				ZFC3H1
SLC25A26				THAP2
SORL1				ZNF514
OTUD6B				TRIB2
PRKX				EIF1B
LSR				MTMR10
MET				COL6A1
UBR5				KIF5C
SYNGR2				ZNF568
DMC1				RIT1
MPV17L2				C11orf71
HCN4				CHIC2
TMEM147-AS1				IPP
UGT3A2				CHRDL1
LRBA				ACSF2
SLC9A7				YPEL1
ADD2				EPB41L3
MPP7				CEP126
RNF125				CREBRF
TMEM243				SMURF2
PPARGC1B				GSTK1
STEAP2				R3HDM2
VRK2				SDCCAG8
ARHGAP23				NCOA2
ROR1				DET1
SLC38A5				FAM120AOS
OSBPL10				PLEKHH2
RALGPS1				DKK3
IFITM1				EPHX2
GRB14				GRIA4
ITGA6				POLR2J4
DLGAP1-AS2				NFKBIZ
RHOF				GSTM4
GPD2				FOS
BST2				RAB2B
CDK18				MTURN
STC1				LRRC37A3
DDX25				MED15
TSPAN33				KCNQ1OT1
CD9				ATP1A2
GRAMD1B				LRRC6
CDH3				C2orf27A
EFR3A				CHRNA7
HOOK1				SPICE1
FAM169A				FAM13A
CD74				KIF27
BAG2				HSD17B14
BAIAP2L1				DDIT3
DSP				HIPK3
TNFRSF12A				TMX4
SLC31A1				CPT1C
HSD17B12				EFEMP2
PPM1H				CAMK1D
ADGRL1				SESN3
B3GNT2				GPR155
ALDOC				SEMA6D
TMTC3				HADHB
FAM83H				GSR
PGM1				CAST
TAF13				ZNF844
DCP2				EPHA7
ARHGAP44				KLF3-AS1
RAB38				GPC6
ADRA2C				MBOAT2
ITGA7				OSGEPL1
ZNF883				ZMAT1
HSD11B2				ZDHHC17
PRKCI				GAS2L3
LYN				PIFO
HSD17B4				NDRG2
GALNT12				CRABP2
NFXL1				GYG1
GRIK5				ZNF385D
TESK2				GSE1
PLXDC2				MYEF2
LSG1				NDRG4
MCCC2				PAK3
CLU				PBX1
SLC29A1				IVD
ADM2				BRAF
ATP1B3				MAP3K12
ACAA2				MXI1
SHISA4				AKAP8L
CARNMT1				RALGAPA2
THBS2				ERMARD
CA11				JUN
MYO5C				DACT1
UNC79				ITSN2
SRD5A3				ETV1
FOXO1				LMBRD1
RARG				PLOD1
RARRES2				NPAS2
PFKP				ROBO2
ME1				PLTP
SLC7A8				MANSC1
RHPN2				ADAMTS3
ITM2C				MIR4435-2HG
PRKCG				FAHD2A
SLC6A6				LRP1
BNC2				TENM3
PRKG1				NAPB
C2orf15				GALM
MME				TMLHE
FHL2				HERPUD2
KRT18				ETFDH
DAPK1				CD151
IFITM3				COL25A1
CDS1				SCYL3
VAMP8				KLF7
ID3				SLC22A5
COL18A1				KIAA1109
UGT8				IAH1
TAGLN				LAMP2
				EMP3
				RMST
				CARF
				BHLHE41
				CYP39A1
				ACP6
				HSBP1L1
				PRICKLE2
				C11orf54
				ADAMTS16
				ACBD5
				CADPS
				PLCB1
				TSPAN5
				DUSP16
				ATP1B2
				ZMYM5
				SBF2
				N4BP2L1
				NRP2
				SAT2
				ZBTB38
				RNF182
				MBIP
				STK19
				TGDS
				IDS
				DDR1
				NMNAT2
				PCDHGA10
				AFF2
				CDC42BPA
				STXBP1
				ARHGAP18
				SLITRK4
				SPOCK3
				SCARB2
				CASK
				CAMTA1
				TUBGCP4
				SDK1
				PCBP1-AS1
				ZNF711
				C4orf33
				FAXDC2
				SHOC2
				WDFY3-AS2
				SAXO2
				KATNAL1
				SYT1
				SH3BGRL2
				CCNK
				CACNB3
				WDFY2
				SEMA3A
				PPP2R5B
				AP1S2
				LGALS3BP
				LIMA1
				ANXA1
				BBS1
				RALGAPA1
				MYO6
				BHLHE40
				FOXO4
				RAB3A
				CA12
				ITCH
				AAK1
				LYPD6
				HLA-DMA
				HID1
				WHAMMP2
				JAK1
				TRIQK
				LENG8
				DNAH14
				RAB3D
				FARP1
				DTNA
				CBY1
				TLN2
				COL4A6
				PACS1
				BBS10
				LINC01535
				SEMA4G
				CD82
				ATP10D
				UMAD1
				GPR137B
				LRRTM4
				SLC25A21-AS1
				PPP1R9A
				ADARB1
				GATM
				FBXL7
				SLC12A6
				CHRNB1
				H6PD
				NEDD1
				PDGFD
				AK5
				DPY19L2P1
				CLCN3
				DLG2
				GLT8D2
				DPP7
				ZNF528-AS1
				LGALS3
				PPP1R13B
				HAS2
				SH3BP5-AS1
				FXR1
				FIG4
				STK39
				ATP11B
				NFATC1
				ERO1B
				MLF1
				FKBP14
				PRUNE2
				BICD1
				RABGAP1L
				NEBL
				FAM149B1
				MST1L
				DOCK4
				TLE1
				ANKRD50
				AKAP9
				LACTB
				ECEL1
				STX16
				KLHL24
				KHDRBS3
				DLGAP1-AS1
				LRRC23
				RGS2
				DEPDC7
				ECI2
				PTPRJ
				CYP27A1
				MIPOL1
				CADM2
				GAL3ST4
				SLC31A2
				PTPDC1
				MMP16
				BTN3A3
				DDB2
				ARHGEF9
				APOBEC3F
				GPR137C
				VWA5A
				ITGAV
				DDIT4
				ADAMTS15
				FRMD5
				ATF7IP
				CASC15
				APPL1
				CTBS
				WBP1
				GAP43
				PCCA
				CNOT6L
				ST6GAL2
				THSD4
				AMN1
				SLC4A5
				ERICH2
				ORAI3
				LIN7A
				FREM2
				SNHG18
				KANK1
				HMGCL
				NAV2
				HLTF
				STXBP5
				HSPB1
				TRAF3IP2
				BMPR2
				SERPINF1
				MMP14
				VAT1
				COQ9
				ACOX1
				LINC00674
				F10
				PYGM
				NBEA
				ASS1
				ACSS3

## Sheet: Array_clustA
Category	Term	GO_ID	GO_term_name	Count	%	PValue	Genes	List Total	Pop Hits	Pop Total	Fold Enrichment	Bonferroni	Benjamini	FDR
GOTERM_BP_DIRECT	GO:0006865~amino acid transport	GO:0006865	Amino Acid Transport	18	1.70616	1.44534e-12	SLC38A1, SLC43A1, SLC3A2, SLC16A10, SLC7A11, SLC1A5, SLC7A1, SLC7A2, SLC7A3, SLC6A6, SLC7A5, SLC7A6, SLC7A7, SLC7A8, MYC, PDPN, SLC38A2, SLC38A5	977	35	16792	8.83919	5.21605e-09	5.21625e-09	5.19746e-09
GOTERM_BP_DIRECT	GO:0006096~glycolytic process	GO:0006096	Glycolytic Process	13	1.23223	2.31475e-07	GPI, TPI1, ADPGK, PGAM1, ENO1, ENO2, HK2, HK1, LDHA, PGK1, PGAM4, ALDOC, PGM1	977	34	16792	6.57162	0.000835044	0.000294926	0.000293863
GOTERM_BP_DIRECT	GO:0006364~rRNA processing	GO:0006364	Rrna Processing	34	3.22275	2.63889e-07	LTV1, RPL31, WDR3, HEATR1, NOLC1, DDX21, WDR43, NOL6, EXOSC5, PDCD11, DHX37, RRP36, UTP20, RRP15, DCAF13, MDN1, NOP56, UTP15, NOP58, PNO1, TEX10, PIH1D1, RPP40, RPL13A, RRP1B, WDR12, NPM3, SIRT1, RCL1, BOP1, TSR1, NOL11, RPP25, MPHOSPH6	977	214	16792	2.73069	0.000951923	0.000294926	0.000293863
GOTERM_BP_DIRECT	GO:0000082~G1/S transition of mitotic cell cycle	GO:0000082	G1/S Transition Of Mitotic Cell Cycle	22	2.08531	3.26878e-07	TRIM71, MCM7, MCM8, CDCA5, PRIM1, CDC6, PKMYT1, CDC25A, CDK7, ORC6, ORC1, CCNE1, POLE2, PPAT, ORC2, MCM3, MCM4, RCC1, MCM5, PIM2, BCAT1, POLE	977	102	16792	3.70707	0.00117901	0.000294926	0.000293863
GOTERM_BP_DIRECT	GO:0061621~canonical glycolysis	GO:0061621	Canonical Glycolysis	11	1.04265	9.49568e-07	GPI, PKM, TPI1, PGAM1, PGK1, ALDOC, ENO1, ENO2, HK2, PFKP, HK1	977	26	16792	7.27155	0.00342113	0.00060603	0.000603847
GOTERM_BP_DIRECT	GO:0006270~DNA replication initiation	GO:0006270	Dna Replication Initiation	12	1.13744	1.00753e-06	ORC6, MCM7, ORC1, CCNE1, POLE2, PRIM1, ORC2, MCM3, MCM4, MCM5, CDC6, POLE	977	32	16792	6.44524	0.00362958	0.00060603	0.000603847
GOTERM_BP_DIRECT	GO:0015807~L-amino acid transport	GO:0015807	L-Amino Acid Transport	7	0.663507	2.59084e-05	SLC7A5, SLC7A6, SLC38A1, SLC7A7, SLC7A8, SLC43A1, SLC7A2	977	12	16792	10.0259	0.0892662	0.0113189	0.0112781
GOTERM_BP_DIRECT	GO:0032869~cellular response to insulin stimulus	GO:0032869	Cellular Response To Insulin Stimulus	16	1.51659	3.10074e-05	ERRFI1, XBP1, PRKCI, PARP1, PRKDC, GSTP1, INSR, SORBS1, FOXO1, APRT, PAK1, GCLC, MYC, PPAT, ENPP1, SLC25A33	977	77	16792	3.57139	0.105873	0.0113189	0.0112781
GOTERM_BP_DIRECT	GO:0007005~mitochondrion organization	GO:0007005	Mitochondrion Organization	16	1.51659	3.10074e-05	CLUH, CXADR, PARP1, TFB2M, PHB, PPRC1, CAMKMT, TERT, MAN2A1, TFAM, CYCS, RAB38, MTFR2, SLC25A33, PPARGC1B, EIF4G1	977	77	16792	3.57139	0.105873	0.0113189	0.0112781
GOTERM_BP_DIRECT	GO:0006260~DNA replication	GO:0006260	Dna Replication	24	2.27488	3.1363e-05	BLM, SUPT16H, MCM7, MCM8, DSCC1, CDC6, SIRT1, CDC25A, TICRR, HELB, RAD50, ORC6, CHAF1A, NASP, ORC1, POLE2, ORC2, CHEK1, MCM3, MCM4, MCM5, DNA2, POLE, DTL	977	155	16792	2.66126	0.10702	0.0113189	0.0112781
GOTERM_BP_DIRECT	GO:0071364~cellular response to epidermal growth factor stimulus	GO:0071364	Cellular Response To Epidermal Growth Factor Stimulus	10	0.947867	7.9194e-05	COL1A1, ERRFI1, MCM7, MYC, GSTP1, ID1, CAD, IQGAP1, TDGF1, ZFP36L2	977	33	16792	5.20828	0.248604	0.0259828	0.0258893
GOTERM_BP_DIRECT	GO:0006281~DNA repair	GO:0006281	Dna Repair	30	2.8436	0.000103972	BLM, INO80D, UNG, CDC14B, HELB, CHAF1A, SUMO1, CHEK1, RUVBL1, UBR5, RAD54L, POLE, GEN1, POLQ, SUPT16H, PARP1, XRCC2, FANCA, USP28, SIRT1, TICRR, RAD50, MSH2, RRM2B, FANCD2, POLE2, RFWD3, DMC1, PSME4, JMY	977	235	16792	2.19412	0.312886	0.0312696	0.031157
GOTERM_BP_DIRECT	GO:0043065~positive regulation of apoptotic process	GO:0043065	Positive Regulation Of Apoptotic Process	35	3.31754	0.000149507	RARG, PRKDC, RASGRF2, DDX20, ADM, CLU, FOXO1, HSPD1, SAV1, LDHA, APH1B, FAM162A, C1QBP, HMOX1, PMAIP1, MAP3K9, BID, TNFRSF12A, RIPK2, BNIP3, PAWR, TERF1, SIRT1, FOSL1, SFRP1, GAL, SFRP2, SHQ1, JMY, EEF1A2, ID3, ST20, ITGA6, PDCD2, EEF1E1	977	300	16792	2.00519	0.417024	0.0415053	0.0413558
GOTERM_BP_DIRECT	GO:0006094~gluconeogenesis	GO:0006094	Gluconeogenesis	11	1.04265	0.000170451	GPI, TPI1, GPD2, PGAM1, PGK1, PGAM4, ALDOC, ENO1, ENO2, PGM1, PCK2	977	44	16792	4.29683	0.459474	0.0439399	0.0437817
GOTERM_BP_DIRECT	GO:0006164~purine nucleotide biosynthetic process	GO:0006164	Purine Nucleotide Biosynthetic Process	6	0.56872	0.000368752	PRPS1, ATIC, MTHFD1, PPAT, HPRT1, PFAS	977	12	16792	8.59365	0.735806	0.0887217	0.0884021
GOTERM_BP_DIRECT	GO:0003333~amino acid transmembrane transport	GO:0003333	Amino Acid Transmembrane Transport	8	0.758294	0.000418053	SLC6A6, SLC6A9, SLC7A5P1, SLC38A9, SLC16A10, SLC1A5, SLC38A2, SLC38A5	977	25	16792	5.49994	0.778884	0.0942972	0.0939575
GOTERM_BP_DIRECT	GO:0015804~neutral amino acid transport	GO:0015804	Neutral Amino Acid Transport	6	0.56872	0.000570629	SLC7A5, SLC38A1, SLC7A8, SLC43A1, SLC3A2, SLC1A5	977	13	16792	7.9326	0.872545	0.121141	0.120705
GOTERM_BP_DIRECT	GO:0050900~leukocyte migration	GO:0050900	Leukocyte Migration	18	1.70616	0.000686983	LYN, CD74, YES1, SLC16A1, CXADR, ATP1B3, SLC3A2, SLC7A11, PIK3CB, COL1A1, SLC7A5, SLC7A6, SLC7A7, SLC7A8, GRB14, PODXL, F2RL1, ITGA6	977	122	16792	2.53583	0.916271	0.13774	0.137244
GOTERM_BP_DIRECT	GO:0035456~response to interferon-beta	GO:0035456	Response To Interferon-Beta	5	0.473934	0.00112896	IFITM3, BST2, IFITM1, PLSCR1, IFITM2	977	9	16792	9.5485	0.983037	0.214443	0.213671
GOTERM_BP_DIRECT	GO:0007067~mitotic nuclear division	GO:0007067	Mitotic Nuclear Division	28	2.65403	0.00127356	ZWILCH, CDCA5, NCAPG2, NOLC1, PKMYT1, SKA3, MIS18BP1, RUVBL1, RCC1, OIP5, BUB1, HELLS, USP9X, USP44, NSUN2, RCC2, HAUS6, VRK1, CDC6, MASTL, TERF1, CDC25A, CD2AP, MAD2L2, STAG2, SRSF2, KIF20B, ANAPC1	977	248	16792	1.9405	0.98994	0.229814	0.228986
GOTERM_BP_DIRECT	GO:1902475~L-alpha-amino acid transmembrane transport	GO:1902475	L-Alpha-Amino Acid Transmembrane Transport	5	0.473934	0.00179533	SLC7A5, SLC7A6, SLC7A7, SLC7A8, SLC43A1	977	10	16792	8.59365	0.998474	0.30854	0.307429
GOTERM_BP_DIRECT	GO:0042542~response to hydrogen peroxide	GO:0042542	Response To Hydrogen Peroxide	10	0.947867	0.00244055	GNAO1, COL1A1, FOSL1, LDHA, PDCD10, STK26, FKBP1B, HMOX1, SIRT1, HSPD1	977	51	16792	3.37006	0.999852	0.400361	0.398919
GOTERM_BP_DIRECT	GO:0030168~platelet activation	GO:0030168	Platelet Activation	16	1.51659	0.00269449	LYN, PRKCG, PRKCB, ACTN1, PRKCD, ITPR2, PIK3CB, ADRA2C, COL1A1, F8, PLSCR1, PDPN, TYRO3, PLCG2, CD9, PRKCQ	977	115	16792	2.39128	0.999941	0.4228	0.421277
GOTERM_BP_DIRECT	GO:0006189~'de novo' IMP biosynthetic process	GO:0006189	'De Novo' Imp Biosynthetic Process	4	0.379147	0.00342841	ATIC, PPAT, GART, PFAS	977	6	16792	11.4582	0.999996	0.499439	0.49764
GOTERM_BP_DIRECT	GO:0032508~DNA duplex unwinding	GO:0032508	Dna Duplex Unwinding	9	0.853081	0.00345968	GINS1, BLM, HELB, RAD50, G3BP1, RUVBL1, MCM3, MCM5, DNA2	977	44	16792	3.51559	0.999996	0.499439	0.49764
GOTERM_BP_DIRECT	GO:0008637~apoptotic mitochondrial changes	GO:0008637	Apoptotic Mitochondrial Changes	6	0.56872	0.00385112	GCLC, PPIF, GCLM, BID, HK2, HSPD1	977	19	16792	5.42757	0.999999	0.51513	0.513275
GOTERM_BP_DIRECT	GO:0001833~inner cell mass cell proliferation	GO:0001833	Inner Cell Mass Cell Proliferation	5	0.473934	0.00385384	GINS1, SALL4, CHEK1, NCAPG2, PALB2	977	12	16792	7.16138	0.999999	0.51513	0.513275
GOTERM_BP_DIRECT	GO:0090263~positive regulation of canonical Wnt signaling pathway	GO:0090263	Positive Regulation Of Canonical Wnt Signaling Pathway	16	1.51659	0.00406573	FGF2, COL1A1, PSMB6, PSMA3, SFRP1, GPRC5B, PSMD7, SFRP2, PSMD5, PSMB3, UBR5, CAPRIN2, PSME4, PSMD1, FGFR2, RNF220	977	120	16792	2.29164	1	0.518485	0.516617
GOTERM_BP_DIRECT	GO:0043524~negative regulation of neuron apoptotic process	GO:0043524	Negative Regulation Of Neuron Apoptotic Process	17	1.61137	0.00416627	GABRB3, PRKCG, GPI, DRAXIN, PRKCI, KDM2B, UNC5B, XRCC2, HSPD1, GCLC, TERT, ERBB3, MSH2, SIX4, TYRO3, HMOX1, GCLM	977	132	16792	2.21352	1	0.518485	0.516617
GOTERM_BP_DIRECT	GO:0098609~cell-cell adhesion	GO:0098609	Cell-Cell Adhesion	28	2.65403	0.00442878	USO1, SLC3A2, ENO1, IQGAP1, ZC3HAV1, PDLIM1, CNN2, PSMB6, LDHA, ATIC, BAIAP2L1, PRDX1, RUVBL1, FLNB, MB21D2, SNX5, NOP56, VASP, UNC5D, MPP7, PLCB3, PKM, KRT18, EHD4, TAGLN2, PFKP, TJP2, EIF4G1	977	271	16792	1.77581	1	0.532782	0.530863
GOTERM_BP_DIRECT	GO:0090503~RNA phosphodiester bond hydrolysis, exonucleolytic	GO:0090503	Rna Phosphodiester Bond Hydrolysis, Exonucleolytic	7	0.663507	0.00474518	TOE1, EXOSC5, PNPT1, NOCT, PARN, REXO2, DCP2	977	28	16792	4.29683	1	0.535061	0.533134
GOTERM_BP_DIRECT	GO:0006974~cellular response to DNA damage stimulus	GO:0006974	Cellular Response To Dna Damage Stimulus	23	2.18009	0.00485455	LYN, POLQ, BLM, EGLN3, ARMT1, ATAD5, PARP1, MCM7, MCM8, SMC6, MASTL, USP28, SIRT1, FOXO1, RNF168, HELB, RAD50, MYC, UBR5, CHEK1, PSME4, PMAIP1, DTL	977	208	16792	1.90052	1	0.535061	0.533134
GOTERM_BP_DIRECT	GO:0006541~glutamine metabolic process	GO:0006541	Glutamine Metabolic Process	6	0.56872	0.0048925	GFPT2, CAD, ASNS, PHGDH, CTPS1, PFAS	977	20	16792	5.15619	1	0.535061	0.533134
GOTERM_BP_DIRECT	GO:0046627~negative regulation of insulin receptor signaling pathway	GO:0046627	Negative Regulation Of Insulin Receptor Signaling Pathway	7	0.663507	0.00569422	SOCS2, SOCS1, PRKCB, PRKCD, ENPP1, PRKCQ, PTPN2	977	29	16792	4.14866	1	0.604425	0.602248
GOTERM_BP_DIRECT	GO:0043488~regulation of mRNA stability	GO:0043488	Regulation Of Mrna Stability	14	1.32701	0.00664103	PRKCD, PARN, ZFP36L2, PSMB6, CARHSP1, EXOSC5, PSMA3, PSMD7, PSMD5, PSMB3, PSME4, PSMD1, DCP2, EIF4G1	977	103	16792	2.33614	1	0.647586	0.645254
GOTERM_BP_DIRECT	GO:0044344~cellular response to fibroblast growth factor stimulus	GO:0044344	Cellular Response To Fibroblast Growth Factor Stimulus	7	0.663507	0.00677462	COL1A1, SFRP1, GCLC, MYC, GCLM, TDGF1, ZFP36L2	977	30	16792	4.01037	1	0.647586	0.645254
GOTERM_BP_DIRECT	GO:0051017~actin filament bundle assembly	GO:0051017	Actin Filament Bundle Assembly	7	0.663507	0.00677462	BAIAP2L1, ACTN1, PAWR, PLS3, EZR, ADD2, PLS1	977	30	16792	4.01037	1	0.647586	0.645254
GOTERM_BP_DIRECT	GO:0010212~response to ionizing radiation	GO:0010212	Response To Ionizing Radiation	9	0.853081	0.00681859	RNF168, RFWD3, XRCC2, DMC1, DNMT3B, RAD54L, AEN, USP28, TICRR	977	49	16792	3.15685	1	0.647586	0.645254
GOTERM_BP_DIRECT	GO:0001649~osteoblast differentiation	GO:0001649	Osteoblast Differentiation	14	1.32701	0.00719787	CCDC47, FHL2, DDX21, RRAS2, HSD17B4, PHB, HSPE1, GLI1, GTPBP4, COL1A1, GJA1, SFRP1, MYBBP1A, ALPL	977	104	16792	2.31368	1	0.66608	0.663681
GOTERM_BP_DIRECT	GO:0045765~regulation of angiogenesis	GO:0045765	Regulation Of Angiogenesis	7	0.663507	0.00799608	SFRP1, TNFRSF12A, ID1, VASH2, HMOX1, EMP2, FGF2	977	31	16792	3.88101	1	0.716945	0.714363
GOTERM_BP_DIRECT	GO:0001913~T cell mediated cytotoxicity	GO:0001913	T Cell Mediated Cytotoxicity	4	0.379147	0.00879161	CTSH, EMP2, CTSC, MICB	977	8	16792	8.59365	1	0.716945	0.714363
GOTERM_BP_DIRECT	GO:2000774~positive regulation of cellular senescence	GO:2000774	Positive Regulation Of Cellular Senescence	4	0.379147	0.00879161	HMGA1, PAWR, EEF1E1, SIRT1	977	8	16792	8.59365	1	0.716945	0.714363
GOTERM_BP_DIRECT	GO:0000470~maturation of LSU-rRNA	GO:0000470	Maturation Of Lsu-Rrna	5	0.473934	0.00924282	EIF6, TEX10, MAK16, NOP2, RRP15	977	15	16792	5.7291	1	0.716945	0.714363
GOTERM_BP_DIRECT	GO:0002486~antigen processing and presentation of endogenous peptide antigen via MHC class I via ER pathway, TAP-independent	GO:0002486	Antigen Processing And Presentation Of Endogenous Peptide Antigen Via Mhc Class I Via Er Pathway, Tap-Independent	3	0.28436	0.00973347	HLA-B, HLA-C, HLA-A	977	3	16792	17.1873	1	0.716945	0.714363
GOTERM_BP_DIRECT	GO:0019464~glycine decarboxylation via glycine cleavage system	GO:0019464	Glycine Decarboxylation Via Glycine Cleavage System	3	0.28436	0.00973347	GCSH, GLDC, AMT	977	3	16792	17.1873	1	0.716945	0.714363
GOTERM_BP_DIRECT	GO:0008295~spermidine biosynthetic process	GO:0008295	Spermidine Biosynthetic Process	3	0.28436	0.00973347	AMD1, SRM, AGMAT	977	3	16792	17.1873	1	0.716945	0.714363
GOTERM_BP_DIRECT	GO:0006546~glycine catabolic process	GO:0006546	Glycine Catabolic Process	3	0.28436	0.00973347	GCSH, GLDC, AMT	977	3	16792	17.1873	1	0.716945	0.714363
GOTERM_BP_DIRECT	GO:1904667~negative regulation of ubiquitin protein ligase activity	GO:1904667	Negative Regulation Of Ubiquitin Protein Ligase Activity	3	0.28436	0.00973347	MAD2L2, USP44, MAD2L1	977	3	16792	17.1873	1	0.716945	0.714363
GOTERM_BP_DIRECT	GO:0043066~negative regulation of apoptotic process	GO:0043066	Negative Regulation Of Apoptotic Process	40	3.79147	0.00973409	RARG, PRKDC, GSTP1, FHL2, TRIAP1, YBX3, FOXO1, HSPD1, UNG, SOCS2, HMGN5, SIX4, PDCD10, MYC, RPS6KA1, PIM1, CTSH, PIM2, TXNDC5, HSPA9, CD74, XBP1, PRKCI, PRELID1, RIPK2, BNIP3, ANXA5, ASNS, SERPINB9, PALB2, SIRT1, THOC6, SFRP1, GCLC, KRT18, ID1, PPIF, NAA15, TDGF1, MAD2L1	977	455	16792	1.51097	1	0.716945	0.714363
GOTERM_BP_DIRECT	GO:0002479~antigen processing and presentation of exogenous peptide antigen via MHC class I, TAP-dependent	GO:0002479	Antigen Processing And Presentation Of Exogenous Peptide Antigen Via Mhc Class I, Tap-Dependent	10	0.947867	0.010218	PSMB6, PSMA3, PSMD7, PSMB3, PSMD5, PSME4, HLA-B, HLA-C, PSMD1, HLA-A	977	63	16792	2.72814	1	0.737532	0.734876
GOTERM_BP_DIRECT	GO:0046777~protein autophosphorylation	GO:0046777	Protein Autophosphorylation	19	1.80095	0.011315	LYN, PRKCG, DAPK1, INSR, CAD, PRKX, VRK1, VRK2, EIF2AK4, THY1, PAK1, STK26, TYRO3, PIM1, PIM2, MAP3K9, FGFR4, FGFR2, FGFR1	977	172	16792	1.8986	1	0.790089	0.787243
GOTERM_BP_DIRECT	GO:0007292~female gamete generation	GO:0007292	Female Gamete Generation	5	0.473934	0.011766	DIAPH2, MCM8, USP9X, DMC1, PARN	977	16	16792	5.37103	1	0.790089	0.787243
GOTERM_BP_DIRECT	GO:0006750~glutathione biosynthetic process	GO:0006750	Glutathione Biosynthetic Process	5	0.473934	0.011766	GGCT, GCLC, CHAC2, CHAC1, GCLM	977	16	16792	5.37103	1	0.790089	0.787243
GOTERM_BP_DIRECT	GO:0035019~somatic stem cell population maintenance	GO:0035019	Somatic Stem Cell Population Maintenance	10	0.947867	0.0124544	SFRP1, SALL1, LIN28A, DPPA4, SALL4, TDGF1, FGF2, POU5F1, ZFP36L2, BCL9L	977	65	16792	2.6442	1	0.790089	0.787243
GOTERM_BP_DIRECT	GO:0000463~maturation of LSU-rRNA from tricistronic rRNA transcript (SSU-rRNA, 5.8S rRNA, LSU-rRNA)	GO:0000463	Maturation Of Lsu-Rrna From Tricistronic Rrna Transcript (Ssu-Rrna, 5.8S Rrna, Lsu-Rrna)	4	0.379147	0.0126229	BOP1, RPF2, WDR12, GTPBP4	977	9	16792	7.6388	1	0.790089	0.787243
GOTERM_BP_DIRECT	GO:0006264~mitochondrial DNA replication	GO:0006264	Mitochondrial Dna Replication	4	0.379147	0.0126229	MGME1, RRM2B, DNA2, SLC25A33	977	9	16792	7.6388	1	0.790089	0.787243
GOTERM_BP_DIRECT	GO:0006544~glycine metabolic process	GO:0006544	Glycine Metabolic Process	4	0.379147	0.0126229	SHMT2, PHGDH, SLC25A32, GART	977	9	16792	7.6388	1	0.790089	0.787243
GOTERM_BP_DIRECT	GO:0001701~in utero embryonic development	GO:0001701	In Utero Embryonic Development	20	1.89573	0.0126975	GPI, RNASEH2B, XRCC2, RARRES2, SLC30A1, EIF2S2, YBX3, FOSL1, MYO1E, GJA1, MSH2, MAN2A1, MYC, FLVCR1, SEC24D, HES3, SLC39A1, FGFR2, KDM6A, FGFR1	977	187	16792	1.83821	1	0.790089	0.787243
GOTERM_BP_DIRECT	GO:0001843~neural tube closure	GO:0001843	Neural Tube Closure	11	1.04265	0.0134023	VASP, TRIM71, CECR2, RARG, SDC4, MTHFD1, SALL4, ADM, PRICKLE1, KIF20B, KDM6A	977	77	16792	2.45533	1	0.819813	0.81686
GOTERM_BP_DIRECT	GO:0000731~DNA synthesis involved in DNA repair	GO:0000731	Dna Synthesis Involved In Dna Repair	7	0.663507	0.0144803	BLM, RAD50, XRCC2, DNA2, PALB2, POLE, SIRT1	977	35	16792	3.43746	1	0.85519	0.85211
GOTERM_BP_DIRECT	GO:0006882~cellular zinc ion homeostasis	GO:0006882	Cellular Zinc Ion Homeostasis	5	0.473934	0.0146915	SLC39A10, SLC30A1, SLC39A8, MT1X, SLC39A14	977	17	16792	5.05509	1	0.85519	0.85211
GOTERM_BP_DIRECT	GO:0071276~cellular response to cadmium ion	GO:0071276	Cellular Response To Cadmium Ion	5	0.473934	0.0146915	SUMO1, MT1F, HMOX1, MT1G, MT1X	977	17	16792	5.05509	1	0.85519	0.85211
GOTERM_BP_DIRECT	GO:0008652~cellular amino acid biosynthetic process	GO:0008652	Cellular Amino Acid Biosynthetic Process	6	0.56872	0.0155586	OAT, CBS, GPT2, PYCR1, ASNS, BCAT1	977	26	16792	3.9663	1	0.881392	0.878217
GOTERM_BP_DIRECT	GO:0051607~defense response to virus	GO:0051607	Defense Response To Virus	18	1.70616	0.0156541	IFITM3, IFITM1, IFITM2, CXADR, BNIP3, EIF2AK4, ZC3HAV1, SAMHD1, BST2, HERC5, PLSCR1, EXOSC5, F2RL1, PMAIP1, POLR3G, POLR3K, SERINC5, APOBEC3B	977	165	16792	1.87498	1	0.881392	0.878217
GOTERM_BP_DIRECT	GO:0051085~chaperone mediated protein folding requiring cofactor	GO:0051085	Chaperone Mediated Protein Folding Requiring Cofactor	4	0.379147	0.0172633	CD74, TOR1A, HSPE1, HSPD1	977	10	16792	6.87492	1	0.881392	0.878217
GOTERM_BP_DIRECT	GO:0006390~transcription from mitochondrial promoter	GO:0006390	Transcription From Mitochondrial Promoter	4	0.379147	0.0172633	TFAM, TFB2M, SLC25A33, PPARGC1B	977	10	16792	6.87492	1	0.881392	0.878217
GOTERM_BP_DIRECT	GO:0035455~response to interferon-alpha	GO:0035455	Response To Interferon-Alpha	4	0.379147	0.0172633	IFITM3, BST2, IFITM1, IFITM2	977	10	16792	6.87492	1	0.881392	0.878217
GOTERM_BP_DIRECT	GO:0060071~Wnt signaling pathway, planar cell polarity pathway	GO:0060071	Wnt Signaling Pathway, Planar Cell Polarity Pathway	12	1.13744	0.0175164	PSMB6, VANGL1, PSMA3, PSMD7, PSMB3, PSMD5, FZD7, PSME4, PSMD1, ROR1, PRICKLE1, GPC4	977	92	16792	2.24182	1	0.881392	0.878217
GOTERM_BP_DIRECT	GO:0031100~organ regeneration	GO:0031100	Organ Regeneration	8	0.758294	0.0180289	PTPRU, PRPS1, PKM, ATIC, GSTP1, PPAT, CAD, ADM	977	47	16792	2.9255	1	0.881392	0.878217
GOTERM_BP_DIRECT	GO:0046655~folic acid metabolic process	GO:0046655	Folic Acid Metabolic Process	5	0.473934	0.0180381	MTHFD1, SHMT2, MTHFD2, SLC25A32, MTHFS	977	18	16792	4.77425	1	0.881392	0.878217
GOTERM_BP_DIRECT	GO:0010628~positive regulation of gene expression	GO:0010628	Positive Regulation Of Gene Expression	25	2.36967	0.018342	DNMT1, SGMS1, PIK3CB, PHB, CNN2, EPB41L4B, GJA1, HMGN5, CDH3, ERBB3, PDCD10, MYC, DNMT3B, CTSH, KDM6A, TESC, PAWR, SERPINB9, POU5F1, PLSCR1, MYCN, ADM2, ID1, EZR, FGFR4	977	262	16792	1.64001	1	0.881392	0.878217
GOTERM_BP_DIRECT	GO:0043504~mitochondrial DNA repair	GO:0043504	Mitochondrial Dna Repair	3	0.28436	0.0187178	MGME1, PARP1, DNA2	977	4	16792	12.8905	1	0.881392	0.878217
GOTERM_BP_DIRECT	GO:0044752~response to human chorionic gonadotropin	GO:0044752	Response To Human Chorionic Gonadotropin	3	0.28436	0.0187178	GCLC, MYC, GCLM	977	4	16792	12.8905	1	0.881392	0.878217
GOTERM_BP_DIRECT	GO:0000154~rRNA modification	GO:0000154	Rrna Modification	3	0.28436	0.0187178	NOP56, NOP58, NAT10	977	4	16792	12.8905	1	0.881392	0.878217
GOTERM_BP_DIRECT	GO:0006534~cysteine metabolic process	GO:0006534	Cysteine Metabolic Process	3	0.28436	0.0187178	GCLC, CTH, GCLM	977	4	16792	12.8905	1	0.881392	0.878217
GOTERM_BP_DIRECT	GO:0006564~L-serine biosynthetic process	GO:0006564	L-Serine Biosynthetic Process	3	0.28436	0.0187178	PSAT1, SHMT2, PHGDH	977	4	16792	12.8905	1	0.881392	0.878217
GOTERM_BP_DIRECT	GO:0061077~chaperone-mediated protein folding	GO:0061077	Chaperone-Mediated Protein Folding	7	0.663507	0.018805	FKBP11, TRAP1, TTC9, TOR1A, FKBP1B, FKBP4, CLU	977	37	16792	3.25165	1	0.881392	0.878217
GOTERM_BP_DIRECT	GO:0030335~positive regulation of cell migration	GO:0030335	Positive Regulation Of Cell Migration	19	1.80095	0.0212701	LYN, COL18A1, XBP1, ATP8A1, INSR, RRAS2, SEMA3F, GLI1, FAM83H, COL1A1, DIAPH1, PAK1, PDCD10, PODXL, GCNT2, F2RL1, CTSH, ITGA6, TDGF1	977	184	16792	1.77478	1	0.942801	0.939405
GOTERM_BP_DIRECT	GO:0051301~cell division	GO:0051301	Cell Division	31	2.93839	0.0213611	ZWILCH, CDCA5, CDCA7L, NCAPG2, SKA3, MIS18BP1, RUVBL1, RCC1, OIP5, BUB1, HELLS, USP9X, USP44, NSUN2, RCC2, ANXA11, HAUS6, VRK1, CDC6, MASTL, TERF1, CDC25A, CD2AP, MAD2L2, CDK7, STAG2, CCNE1, MCM5, KIF20B, ANAPC1, MAD2L1	977	350	16792	1.5223	1	0.942801	0.939405
GOTERM_BP_DIRECT	GO:0045926~negative regulation of growth	GO:0045926	Negative Regulation Of Growth	5	0.473934	0.0218214	MT2A, PNPT1, MT1F, MT1G, MT1X	977	19	16792	4.52298	1	0.942801	0.939405
GOTERM_BP_DIRECT	GO:0009116~nucleoside metabolic process	GO:0009116	Nucleoside Metabolic Process	5	0.473934	0.0218214	PRPS1, ATIC, PNP, PPAT, APRT	977	19	16792	4.52298	1	0.942801	0.939405
GOTERM_BP_DIRECT	GO:0071294~cellular response to zinc ion	GO:0071294	Cellular Response To Zinc Ion	5	0.473934	0.0218214	MT2A, PARP1, MT1F, MT1G, MT1X	977	19	16792	4.52298	1	0.942801	0.939405
GOTERM_BP_DIRECT	GO:0008284~positive regulation of cell proliferation	GO:0008284	Positive Regulation Of Cell Proliferation	39	3.69668	0.0218669	COL18A1, RARG, SHMT2, CDCA7L, NOP2, ADM, GLI1, FGF2, CXCL5, PAK1, HMGN5, PDCD10, MYC, NACC1, GCNT2, CTSH, E2F3, STX3, CAPN1, MTA3, EIF5A, LYN, XBP1, INSR, TET1, EMP2, SIRT1, WDR77, FOSL1, SFRP1, SFRP2, FGF19, FGFR4, KIF20B, TDGF1, SLC25A33, FGFR2, FGFR1, EIF4G1	977	466	16792	1.43842	1	0.942801	0.939405
GOTERM_BP_DIRECT	GO:0043433~negative regulation of sequence-specific DNA binding transcription factor activity	GO:0043433	Negative Regulation Of Sequence-Specific Dna Binding Transcription Factor Activity	9	0.853081	0.0221492	MAD2L2, SIGIRR, SUMO1, ID1, PIM1, ID3, HMOX1, TRIB1, SIRT1	977	60	16792	2.5781	1	0.942801	0.939405
GOTERM_BP_DIRECT	GO:0008283~cell proliferation	GO:0008283	Cell Proliferation	32	3.03318	0.0226862	DAZAP1, MCM7, PRKDC, CSE1L, PAK1IP1, TXN, ZFP36L2, UCHL1, FRAT2, MYC, PRDX1, PDPN, UBR5, PIM1, PIM2, GPC4, BUB1, PDK1, E2F8, CD74, EMP2, WDR12, USP28, CDC25A, BST2, BOP1, CDK7, NR6A1, NASP, POLR3G, BCAT1, MET	977	366	16792	1.50272	1	0.942801	0.939405
GOTERM_BP_DIRECT	GO:0001886~endothelial cell morphogenesis	GO:0001886	Endothelial Cell Morphogenesis	4	0.379147	0.0227275	COL18A1, ID1, STC1, MET	977	11	16792	6.24993	1	0.942801	0.939405
GOTERM_BP_DIRECT	GO:0051764~actin crosslink formation	GO:0051764	Actin Crosslink Formation	4	0.379147	0.0227275	BAIAP2L1, ACTN1, PLS3, PLS1	977	11	16792	6.24993	1	0.942801	0.939405
GOTERM_BP_DIRECT	GO:0007015~actin filament organization	GO:0007015	Actin Filament Organization	10	0.947867	0.0231846	MAD2L2, PRKCI, DIAPH2, TPM2, ACTN1, EMP2, SORBS1, RHOF, PPARGC1B, RND1	977	72	16792	2.38713	1	0.950833	0.947408
GOTERM_BP_DIRECT	GO:0000079~regulation of cyclin-dependent protein serine/threonine kinase activity	GO:0000079	Regulation Of Cyclin-Dependent Protein Serine/Threonine Kinase Activity	7	0.663507	0.0239364	HERC5, BLM, CDK7, CDC6, PKMYT1, CDC25A, GTPBP4	977	39	16792	3.0849	1	0.970634	0.967138
GOTERM_BP_DIRECT	GO:0006979~response to oxidative stress	GO:0006979	Response To Oxidative Stress	13	1.23223	0.025977	TOR1A, RBPMS, GPX3, PSIP1, SLC7A11, SIRT1, PDLIM1, GCLC, RRM2B, STC2, HMOX1, GCLM, MICB	977	110	16792	2.03123	1	1	0.996674
GOTERM_BP_DIRECT	GO:0006520~cellular amino acid metabolic process	GO:0006520	Cellular Amino Acid Metabolic Process	7	0.663507	0.0268219	SLC6A6, SLC7A5, SLC7A6, SLC7A7, SLC7A8, CAD, SLC7A2	977	40	16792	3.00778	1	1	0.996674
GOTERM_BP_DIRECT	GO:0000724~double-strand break repair via homologous recombination	GO:0000724	Double-Strand Break Repair Via Homologous Recombination	10	0.947867	0.0271919	GEN1, POLQ, BLM, RAD50, PARP1, MCM8, XRCC2, RAD54L, SMC6, PALB2	977	74	16792	2.32261	1	1	0.996674
GOTERM_BP_DIRECT	GO:0006521~regulation of cellular amino acid metabolic process	GO:0006521	Regulation Of Cellular Amino Acid Metabolic Process	8	0.758294	0.0272065	PSMB6, PSMA3, PSMD7, PSMB3, PSMD5, PSME4, PSMD1, AZIN1	977	51	16792	2.69605	1	1	0.996674
GOTERM_BP_DIRECT	GO:0090090~negative regulation of canonical Wnt signaling pathway	GO:0090090	Negative Regulation Of Canonical Wnt Signaling Pathway	17	1.61137	0.0279427	DRAXIN, JADE1, PRICKLE1, TMEM64, GLI1, FOXO1, MAD2L2, PSMB6, PSMA3, SFRP1, PSMD7, SFRP2, PSMD5, PSMB3, G3BP1, PSME4, PSMD1	977	163	16792	1.79254	1	1	0.996674
GOTERM_BP_DIRECT	GO:0010510~regulation of acetyl-CoA biosynthetic process from pyruvate	GO:0010510	Regulation Of Acetyl-Coa Biosynthetic Process From Pyruvate	4	0.379147	0.0290188	PDP2, PDK3, PDHB, PDK1	977	12	16792	5.7291	1	1	0.996674
GOTERM_BP_DIRECT	GO:0071333~cellular response to glucose stimulus	GO:0071333	Cellular Response To Glucose Stimulus	8	0.758294	0.0299194	XBP1, GCLC, GRIK5, PDK3, GCLM, SLC29A1, PCK2, NME1	977	52	16792	2.6442	1	1	0.996674
GOTERM_BP_DIRECT	GO:0015809~arginine transport	GO:0015809	Arginine Transport	3	0.28436	0.030002	SLC7A1, SLC7A2, SLC7A3	977	5	16792	10.3124	1	1	0.996674
GOTERM_BP_DIRECT	GO:0042270~protection from natural killer cell mediated cytotoxicity	GO:0042270	Protection From Natural Killer Cell Mediated Cytotoxicity	3	0.28436	0.030002	HLA-B, SERPINB9, HLA-A	977	5	16792	10.3124	1	1	0.996674
GOTERM_BP_DIRECT	GO:0097461~ferric iron import into cell	GO:0097461	Ferric Iron Import Into Cell	3	0.28436	0.030002	STEAP3, STEAP1, STEAP2	977	5	16792	10.3124	1	1	0.996674
GOTERM_BP_DIRECT	GO:1904385~cellular response to angiotensin	GO:1904385	Cellular Response To Angiotensin	3	0.28436	0.030002	MYC, PRKCD, CDC6	977	5	16792	10.3124	1	1	0.996674
GOTERM_BP_DIRECT	GO:0019346~transsulfuration	GO:0019346	Transsulfuration	3	0.28436	0.030002	MTHFD1, CBS, CTH	977	5	16792	10.3124	1	1	0.996674
GOTERM_BP_DIRECT	GO:0010035~response to inorganic substance	GO:0010035	Response To Inorganic Substance	3	0.28436	0.030002	ATIC, EEF1A2, GART	977	5	16792	10.3124	1	1	0.996674
GOTERM_BP_DIRECT	GO:0006470~protein dephosphorylation	GO:0006470	Protein Dephosphorylation	14	1.32701	0.0315296	DUSP5, PTPRU, PHLPP1, PPM1H, PPM1J, PTPN14, CDC14B, MTMR7, PPM1B, PDP2, CYCS, PGAM5, PTPN4, PTPN3	977	126	16792	1.9097	1	1	0.996674
GOTERM_BP_DIRECT	GO:0042493~response to drug	GO:0042493	Response To Drug	27	2.55924	0.031762	COL18A1, MCM7, MGST1, AK4, ADCY1, PFAS, LRP8, HSPD1, HSD11B2, LDHA, CDH3, PNP, MYC, DNMT3B, RAD54L, LYN, HTR1D, CTPS1, TERF1, GNAO1, COL1A1, FOSL1, SFRP1, GAL, SFRP2, PLIN2, GCLM	977	304	16792	1.5265	1	1	0.996674
GOTERM_BP_DIRECT	GO:0006457~protein folding	GO:0006457	Protein Folding	18	1.70616	0.0331915	FKBP11, HSPA9, TRAP1, HSP90AA4P, PPIL1, TXN, HSPE1, PDIA5, GNAO1, DNAJB6, BAG2, TMX1, FKBP1B, GRPEL2, SACS, PPIF, FKBP4, TXNDC5	977	180	16792	1.71873	1	1	0.996674
GOTERM_BP_DIRECT	GO:0042177~negative regulation of protein catabolic process	GO:0042177	Negative Regulation Of Protein Catabolic Process	6	0.56872	0.035812	MAD2L2, PRKCG, SERPINE2, PHB, AZIN1, MAD2L1	977	32	16792	3.22262	1	1	0.996674
GOTERM_BP_DIRECT	GO:0000722~telomere maintenance via recombination	GO:0000722	Telomere Maintenance Via Recombination	6	0.56872	0.035812	RAD50, POLE2, PRIM1, DNA2, SMC6, POLE	977	32	16792	3.22262	1	1	0.996674
GOTERM_BP_DIRECT	GO:0000462~maturation of SSU-rRNA from tricistronic rRNA transcript (SSU-rRNA, 5.8S rRNA, LSU-rRNA)	GO:0000462	Maturation Of Ssu-Rrna From Tricistronic Rrna Transcript (Ssu-Rrna, 5.8S Rrna, Lsu-Rrna)	6	0.56872	0.035812	WDR3, HEATR1, TSR1, RRP36, UTP20, DCAF13	977	32	16792	3.22262	1	1	0.996674
GOTERM_BP_DIRECT	GO:0006090~pyruvate metabolic process	GO:0006090	Pyruvate Metabolic Process	5	0.473934	0.0358992	LDHA, SLC16A1, ME1, PDHB, PCK2	977	22	16792	3.90621	1	1	0.996674
GOTERM_BP_DIRECT	GO:0006044~N-acetylglucosamine metabolic process	GO:0006044	N-Acetylglucosamine Metabolic Process	4	0.379147	0.0361305	CHST6, CHST7, GNPDA1, GNPNAT1	977	13	16792	5.2884	1	1	0.996674
GOTERM_BP_DIRECT	GO:0009168~purine ribonucleoside monophosphate biosynthetic process	GO:0009168	Purine Ribonucleoside Monophosphate Biosynthetic Process	4	0.379147	0.0361305	ATIC, PPAT, GART, PFAS	977	13	16792	5.2884	1	1	0.996674
GOTERM_BP_DIRECT	GO:0000460~maturation of 5.8S rRNA	GO:0000460	Maturation Of 5.8S Rrna	4	0.379147	0.0361305	EIF6, MAK16, RRP15, MPHOSPH6	977	13	16792	5.2884	1	1	0.996674
GOTERM_BP_DIRECT	GO:0006461~protein complex assembly	GO:0006461	Protein Complex Assembly	13	1.23223	0.037177	CD74, NIFK, HMGA1, FANCA, MPP6, ADD2, CD2AP, AFG3L2, SLC7A6, OCLN, SLC7A7, CHAF1A, MDN1	977	116	16792	1.92616	1	1	0.996674
GOTERM_BP_DIRECT	GO:0055114~oxidation-reduction process	GO:0055114	Oxidation-Reduction Process	46	4.36019	0.0390266	TSTA3, STEAP3, CTBP2, GLDC, MGST1, JMJD1C, HSD17B12, TXN, FADS3, HSD11B2, LDHA, PRDX4, RDH11, CBS, CYP11A1, MARC2, PRDX1, PHYHD1, MARC1, ME1, PHGDH, CHML, VAT1L, AASS, KDM6A, CBR1, CYB5A, EGLN3, NQO2, KDM2B, TYW5, GPX3, SRD5A3, P3H2, PYCR1, PDIA5, UGDH, F8, MTHFD1, RRM2B, TMX1, MTHFD2, GPD2, CYCS, STEAP1, STEAP2	977	592	16792	1.3355	1	1	0.996674
GOTERM_BP_DIRECT	GO:0001836~release of cytochrome c from mitochondria	GO:0001836	Release Of Cytochrome C From Mitochondria	5	0.473934	0.0415223	GGCT, PMAIP1, ST20, BID, CLU	977	23	16792	3.73637	1	1	0.996674
GOTERM_BP_DIRECT	GO:0016032~viral process	GO:0016032	Viral Process	26	2.46445	0.0428471	GTF2E1, HSPD1, UNG, PSMB6, SUMO1, PSMB3, C1QBP, RCC1, BUB1, MICB, NDC1, LYN, CENPU, NUP155, HLA-B, HLA-C, VRK2, HLA-A, SIRT1, CLDN6, PSMA3, RAD50, KRT18, MFGE8, ABCE1, EIF4G1	977	299	16792	1.49455	1	1	0.996674
GOTERM_BP_DIRECT	GO:0046654~tetrahydrofolate biosynthetic process	GO:0046654	Tetrahydrofolate Biosynthetic Process	3	0.28436	0.0432887	ATIC, GCH1, GART	977	6	16792	8.59365	1	1	0.996674
GOTERM_BP_DIRECT	GO:0032873~negative regulation of stress-activated MAPK cascade	GO:0032873	Negative Regulation Of Stress-Activated Mapk Cascade	3	0.28436	0.0432887	MYC, GSTP1, FOXO1	977	6	16792	8.59365	1	1	0.996674
GOTERM_BP_DIRECT	GO:0009396~folic acid-containing compound biosynthetic process	GO:0009396	Folic Acid-Containing Compound Biosynthetic Process	3	0.28436	0.0432887	MTHFD1, MTHFD2, MTHFS	977	6	16792	8.59365	1	1	0.996674
GOTERM_BP_DIRECT	GO:0086073~bundle of His cell-Purkinje myocyte adhesion involved in cell communication	GO:0086073	Bundle Of His Cell-Purkinje Myocyte Adhesion Involved In Cell Communication	3	0.28436	0.0432887	DSP, DSG2, DSC2	977	6	16792	8.59365	1	1	0.996674
GOTERM_BP_DIRECT	GO:1990822~basic amino acid transmembrane transport	GO:1990822	Basic Amino Acid Transmembrane Transport	3	0.28436	0.0432887	SLC7A7, SLC7A2, SLC7A3	977	6	16792	8.59365	1	1	0.996674
GOTERM_BP_DIRECT	GO:0051574~positive regulation of histone H3-K9 methylation	GO:0051574	Positive Regulation Of Histone H3-K9 Methylation	3	0.28436	0.0432887	MYB, JARID2, SIRT1	977	6	16792	8.59365	1	1	0.996674
GOTERM_BP_DIRECT	GO:0006915~apoptotic process	GO:0006915	Apoptotic Process	44	4.17062	0.0440467	STEAP3, PHLPP1, SGMS1, CSE1L, JADE1, HIF3A, TRIAP1, FOXO1, SAV1, PAK1, GJA1, C1QBP, RPS6KA1, PIM1, CTSH, PMAIP1, MAP3K9, PIM2, BUB1, CTSC, EIF5A, EGLN3, PRELID1, SEMA6A, DDIAS, PRKCB, DAPK1, UNC5B, RIPK2, BNIP3, PRKCD, EAF2, PAWR, SERPINB9, UNC5D, THOC6, GULP1, AIMP2, PLSCR1, SFRP2, PPP2R2B, PTRH2, PDCD2, FGFR2	977	567	16792	1.33376	1	1	0.996674
GOTERM_BP_DIRECT	GO:0001678~cellular glucose homeostasis	GO:0001678	Cellular Glucose Homeostasis	4	0.379147	0.0440478	SIRT1, FOXO1, HK2, HK1	977	14	16792	4.91066	1	1	0.996674
GOTERM_BP_DIRECT	GO:0008584~male gonad development	GO:0008584	Male Gonad Development	11	1.04265	0.0461305	SFRP1, PRDX4, SFRP2, MSH2, NASP, SIX4, TESC, INSR, FANCA, EIF2S2, YBX3	977	94	16792	2.01128	1	1	0.996674
GOTERM_BP_DIRECT	GO:0005975~carbohydrate metabolic process	GO:0005975	Carbohydrate Metabolic Process	17	1.61137	0.0466147	GALNT7, GPI, CHST6, ADPGK, GFPT2, INSR, FUCA2, TALDO1, SLC2A3, SLC3A2, PYGL, UGDH, LDHA, GNPDA1, ALDH1B1, ME1, PGM1	977	174	16792	1.67922	1	1	0.996674
GOTERM_BP_DIRECT	GO:0048041~focal adhesion assembly	GO:0048041	Focal Adhesion Assembly	5	0.473934	0.0476141	RCC2, ACTN1, TESK2, SORBS1, THY1	977	24	16792	3.58069	1	1	0.996674
GOTERM_BP_DIRECT	GO:0034341~response to interferon-gamma	GO:0034341	Response To Interferon-Gamma	5	0.473934	0.0476141	IFITM3, BST2, IFITM1, IFITM2, GCH1	977	24	16792	3.58069	1	1	0.996674
GOTERM_BP_DIRECT	GO:0008543~fibroblast growth factor receptor signaling pathway	GO:0008543	Fibroblast Growth Factor Receptor Signaling Pathway	10	0.947867	0.0480738	TRIM71, HNRNPM, HNRNPF, FGF19, ANOS1, IQGAP1, FGFR4, FGF2, FGFR2, FGFR1	977	82	16792	2.09601	1	1	0.996674
GOTERM_BP_DIRECT	GO:0030336~negative regulation of cell migration	GO:0030336	Negative Regulation Of Cell Migration	11	1.04265	0.048996	CNN2, BST2, PTPRU, SFRP1, IFITM1, SFRP2, STC1, EPPK1, THY1, VCL, GTPBP4	977	95	16792	1.99011	1	1	0.996674
KEGG_PATHWAY	hsa01130:Biosynthesis of antibiotics	hsa01130	Biosynthesis Of Antibiotics	46	4.36019	1.36542e-12	GPI, PRPS1, OAT, ACAA2, SHMT2, GLDC, ADPGK, AK4, ENO1, PDHB, ENO2, PFAS, HK2, HK1, ZMPSTE24, GCSH, LDHA, UGP2, ATIC, ALDH1B1, CBS, PPAT, PGK1, PHGDH, AASS, PGM1, PCK2, ARG2, ICMT, TPI1, GFPT2, PGAM1, AMT, PYCR1, TALDO1, SDHD, NME1, PKM, PSAT1, CTH, PGAM4, ALDOC, BCAT1, TKT, GART, PFKP	460	212	6879	3.24481	3.59117e-10	3.59106e-10	3.41356e-10
KEGG_PATHWAY	hsa01230:Biosynthesis of amino acids	hsa01230	Biosynthesis Of Amino Acids	22	2.08531	4.13726e-09	PRPS1, ARG2, TPI1, SHMT2, GPT2, PGAM1, PYCR1, TALDO1, ENO1, ENO2, PKM, MAT2A, CBS, PSAT1, CTH, PGK1, PGAM4, ALDOC, PHGDH, BCAT1, TKT, PFKP	460	72	6879	4.56938	1.0881e-06	5.4405e-07	5.17157e-07
KEGG_PATHWAY	hsa01200:Carbon metabolism	hsa01200	Carbon Metabolism	25	2.36967	2.76284e-07	GPI, PRPS1, SHMT2, GLDC, ADPGK, ENO1, PDHB, ENO2, HK2, HK1, ME1, PGK1, PHGDH, TPI1, GPT2, PGAM1, AMT, TALDO1, SDHD, PKM, PSAT1, PGAM4, ALDOC, TKT, PFKP	460	113	6879	3.30848	7.266e-05	2.42209e-05	2.30237e-05
KEGG_PATHWAY	hsa00010:Glycolysis / Gluconeogenesis	hsa00010	Glycolysis / Gluconeogenesis	18	1.70616	1.14589e-06	GPI, TPI1, ADPGK, PGAM1, ENO1, PDHB, ENO2, HK2, HK1, LDHA, PKM, ALDH1B1, PGK1, PGAM4, ALDOC, PGM1, PFKP, PCK2	460	67	6879	4.01759	0.000301323	7.53421e-05	7.1618e-05
KEGG_PATHWAY	hsa03008:Ribosome biogenesis in eukaryotes	hsa03008	Ribosome Biogenesis In Eukaryotes	20	1.89573	3.15555e-06	NOP56, UTP15, NOP58, POP7, WDR3, RPP40, HEATR1, NAT10, GNL2, NXT2, REXO2, GTPBP4, WDR43, NOL6, RCL1, LSG1, EIF6, RPP25, NOP10, MDN1	460	87	6879	3.43778	0.000829566	0.000165982	0.000157777
KEGG_PATHWAY	hsa01100:Metabolic pathways	hsa01100	Metabolic Pathways	119	11.2796	5.90466e-06	GALNT12, ACAA2, GLDC, ENO1, ENO2, GCSH, PNP, PPAT, ENPP1, SEPHS1, EARS2, MCCC2, ST6GAL1, ALG6, GPT2, ALG3, TALDO1, SDHD, BTD, MTHFD1, MTHFD2, HMBS, HPRT1, CDS1, TSTA3, DNMT1, SHMT2, AK4, MTMR7, UGT8, PTDSS1, LDHA, MAN2A1, CYP11A1, RDH11, PGK1, PLCG2, ATP6V0A2, PCK2, GFPT2, PMM2, ASNS, PYCR1, MTHFS, B3GALT5, ACADSB, COQ3, COQ2, GCLC, ALPL, GCLM, GPI, ADPGK, AMD1, LPCAT1, PYGL, PIGW, PFAS, HK2, HK1…	460	1219	6879	1.45986	0.00155173	0.000258821	0.000246028
KEGG_PATHWAY	hsa04110:Cell cycle	hsa04110	Cell Cycle	22	2.08531	6.10432e-05	MCM7, PRKDC, CDC6, PKMYT1, CDC25A, CDC14B, MAD2L2, CDK7, ORC6, STAG2, ORC1, CCNE1, MYC, ORC2, CHEK1, MCM3, MCM4, MCM5, E2F3, BUB1, ANAPC1, MAD2L1	460	124	6879	2.65319	0.0159267	0.00202768	0.00192745
KEGG_PATHWAY	hsa05230:Central carbon metabolism in cancer	hsa05230	Central Carbon Metabolism In Cancer	15	1.4218	6.16784e-05	PGAM1, PDHB, PIK3CB, SLC1A5, HK2, HK1, SLC7A5, PKM, MYC, PGAM4, MET, FGFR2, PFKP, PDK1, FGFR1	460	64	6879	3.50493	0.0160911	0.00202768	0.00192745
KEGG_PATHWAY	hsa00520:Amino sugar and nucleotide sugar metabolism	hsa00520	Amino Sugar And Nucleotide Sugar Metabolism	12	1.13744	0.000244405	TSTA3, GPI, UGDH, UGP2, GNPDA1, GMDS, GFPT2, PMM2, GNPNAT1, PGM1, HK2, HK1	460	48	6879	3.73859	0.0622636	0.00714207	0.00678904
KEGG_PATHWAY	hsa00230:Purine metabolism	hsa00230	Purine Metabolism	25	2.36967	0.000590799	PRPS1, NPR2, PRIM1, AK4, ADCY2, ADCY1, PFAS, ATIC, PNP, PPAT, PDE4A, ENPP1, POLE, PGM1, PNPT1, NME1, APRT, PKM, RRM2B, POLR1B, POLE2, POLR3G, HPRT1, POLR3K, GART	460	176	6879	2.1242	0.14395	0.015538	0.01477
KEGG_PATHWAY	hsa00260:Glycine, serine and threonine metabolism	hsa00260	Glycine, Serine And Threonine Metabolism	10	0.947867	0.000846797	GCSH, PSAT1, SHMT2, GLDC, CBS, CTH, PGAM1, AMT, PGAM4, PHGDH	460	39	6879	3.83445	0.199727	0.0202461	0.0192454
KEGG_PATHWAY	hsa00500:Starch and sucrose metabolism	hsa00500	Starch And Sucrose Metabolism	9	0.853081	0.00116139	GPI, UGP2, AGL, ENPP1, PYGL, PGM1, HK2, PGM2L1, HK1	460	33	6879	4.07846	0.263336	0.0254538	0.0241956
KEGG_PATHWAY	hsa00670:One carbon pool by folate	hsa00670	One Carbon Pool By Folate	7	0.663507	0.00147919	ATIC, MTHFD1, SHMT2, MTHFD2, AMT, MTHFS, GART	460	20	6879	5.23402	0.322478	0.0299251	0.0284459
KEGG_PATHWAY	hsa04978:Mineral absorption	hsa04978	Mineral Absorption	10	0.947867	0.00210347	MT2A, SLC31A1, MT1F, HMOX1, MT1G, ATP1B3, SLC30A1, MT1X, STEAP1, STEAP2	460	44	6879	3.39872	0.425235	0.0371926	0.0353542
KEGG_PATHWAY	hsa03030:DNA replication	hsa03030	Dna Replication	9	0.853081	0.00212125	RNASEH2B, MCM7, POLE2, PRIM1, MCM3, MCM4, MCM5, DNA2, POLE	460	36	6879	3.73859	0.427923	0.0371926	0.0353542
KEGG_PATHWAY	hsa00051:Fructose and mannose metabolism	hsa00051	Fructose And Mannose Metabolism	8	0.758294	0.00438816	TSTA3, TPI1, GMDS, PMM2, ALDOC, HK2, PFKP, HK1	460	32	6879	3.73859	0.685454	0.0721304	0.068565
KEGG_PATHWAY	hsa00030:Pentose phosphate pathway	hsa00030	Pentose Phosphate Pathway	7	0.663507	0.0108726	GPI, PRPS1, TALDO1, ALDOC, TKT, PGM1, PFKP	460	29	6879	3.60967	0.943593	0.168206	0.159892
KEGG_PATHWAY	hsa00270:Cysteine and methionine metabolism	hsa00270	Cysteine And Methionine Metabolism	8	0.758294	0.0116456	LDHA, DNMT1, MAT2A, CBS, CTH, AMD1, DNMT3B, SRM	460	38	6879	3.14828	0.954076	0.170155	0.161744
KEGG_PATHWAY	hsa04066:HIF-1 signaling pathway	hsa04066	Hif-1 Signaling Pathway	13	1.23223	0.0252386	PRKCG, EGLN3, PRKCB, INSR, ENO1, PDHB, PIK3CB, ENO2, HK2, HK1, PLCG2, HMOX1, PDK1	460	96	6879	2.02507	0.998797	0.349356	0.332087
KEGG_PATHWAY	hsa04930:Type II diabetes mellitus	hsa04930	Type Ii Diabetes Mellitus	8	0.758294	0.0384242	SOCS2, PKM, SOCS1, INSR, PRKCD, PIK3CB, HK2, HK1	460	48	6879	2.49239	0.999967	0.505279	0.480303
KEGG_PATHWAY	hsa04520:Adherens junction	hsa04520	Adherens Junction	10	0.947867	0.0452805	YES1, ACTN1, INSR, RAC3, LMO7, SORBS1, IQGAP1, MET, VCL, FGFR1	460	71	6879	2.10625	0.999995	0.567084	0.539053
KEGG_PATHWAY	hsa00480:Glutathione metabolism	hsa00480	Glutathione Metabolism	8	0.758294	0.0510032	GGCT, GCLC, RRM2B, GPX3, GSTP1, MGST1, GCLM, SRM	460	51	6879	2.34578	0.999999	0.60972	0.579582
KEGG_PATHWAY	hsa04922:Glucagon signaling pathway	hsa04922	Glucagon Signaling Pathway	12	1.13744	0.0646266	PLCB3, LDHA, PKM, PGAM1, PGAM4, ITPR2, ADCY2, PDHB, PYGL, SIRT1, FOXO1, PCK2	460	99	6879	1.81265	1	0.729808	0.693734
KEGG_PATHWAY	hsa04974:Protein digestion and absorption	hsa04974	Protein Digestion And Absorption	11	1.04265	0.0671827	KCNK5, COL1A1, COL18A1, SLC7A7, SLC7A8, MME, ATP1B3, SLC3A2, SLC16A10, SLC1A5, SLC38A2	460	88	6879	1.86929	1	0.729808	0.693734
KEGG_PATHWAY	hsa03018:RNA degradation	hsa03018	Rna Degradation	10	0.947867	0.0693734	HSPA9, EXOSC5, PNPT1, PARN, ENO1, ENO2, DCP2, PFKP, HSPD1, MPHOSPH6	460	77	6879	1.94212	1	0.729808	0.693734
KEGG_PATHWAY	hsa00240:Pyrimidine metabolism	hsa00240	Pyrimidine Metabolism	12	1.13744	0.0724819	PNPT1, PNP, RRM2B, POLE2, PRIM1, POLR1B, CAD, POLR3G, CTPS1, POLR3K, POLE, NME1	460	101	6879	1.77675	1	0.733182	0.696941
KEGG_PATHWAY	hsa04310:Wnt signaling pathway	hsa04310	Wnt Signaling Pathway	15	1.4218	0.0755642	PRKCG, CTBP2, PRKCB, FZD7, PRICKLE1, VANGL1, FOSL1, PLCB3, SFRP1, FRAT2, SFRP2, MYC, RUVBL1, RAC3, GPC4	460	138	6879	1.62547	1	0.736052	0.699669
KEGG_PATHWAY	hsa04550:Signaling pathways regulating pluripotency of stem cells	hsa04550	Signaling Pathways Regulating Pluripotency Of Stem Cells	15	1.4218	0.0828872	RIF1, FZD7, PIK3CB, FGF2, POU5F1, POU5F1B, MYC, ID1, HESX1, ID3, JARID2, FGFR4, SKIL, FGFR2, FGFR1	460	140	6879	1.60225	1	0.754491	0.717197
KEGG_PATHWAY	hsa05416:Viral myocarditis	hsa05416	Viral Myocarditis	8	0.758294	0.0831948	CXADR, HLA-B, HLA-C, RAC3, CYCS, HLA-A, BID, EIF4G1	460	57	6879	2.09886	1	0.754491	0.717197
KEGG_PATHWAY	hsa04918:Thyroid hormone synthesis	hsa04918	Thyroid Hormone Synthesis	9	0.853081	0.092939	PRKCG, PLCB3, PRKCB, GPX3, ITPR2, ATP1B3, ADCY2, TTF2, ADCY1	460	70	6879	1.9227	1	0.814765	0.774492

## Sheet: Array_clustB
Category	Term	GO_ID	GO_term_name	Count	%	PValue	Genes	List Total	Pop Hits	Pop Total	Fold Enrichment	Bonferroni	Benjamini	FDR
GOTERM_BP_DIRECT	GO:0006260~DNA replication	GO:0006260	Dna Replication	26	5.42797	1.39464e-13	FEN1, RNASEH2A, PCNA, MCM10, BRCA1, CHAF1B, BRIP1, CDC45, EXO1, CLSPN, BARD1, GINS2, RFC3, TIPIN, RRM2, LIG1, RFC2, GINS4, RPA1, POLA1, POLA2, POLE3, TIMELESS, CDK1, MCM6, MCM2	426	155	16792	6.61202	2.75402e-10	2.75442e-10	2.71119e-10
GOTERM_BP_DIRECT	GO:0051301~cell division	GO:0051301	Cell Division	36	7.51566	4.16832e-12	CDCA7, NCAPG, BRCC3, KIF11, NCAPH, CKS1B, SMC2, DSN1, CCND2, NUF2, CDC27, MCMBP, NEK2, SPDL1, LRRCC1, TIPIN, CENPW, LIG1, HMGA2, CABLES1, SMC1A, CABLES2, NDC80, ZWINT, CENPE, STAG1, CCNE2, UBE2S, ZW10, TIMELESS, CDK1, BIRC5, TACC1, NCAPD3, SPC24, SPC25	426	350	16792	4.05441	8.23246e-09	4.11621e-09	4.0516e-09
GOTERM_BP_DIRECT	GO:0007062~sister chromatid cohesion	GO:0007062	Sister Chromatid Cohesion	19	3.9666	9.68775e-11	SMC1A, CENPA, NDC80, ZWINT, AURKB, CENPE, STAG1, DSN1, RAD51C, CENPI, ZW10, NUF2, BIRC5, MCMBP, CENPN, CENPO, SPDL1, SPC24, SPC25	426	103	16792	7.27125	1.91333e-07	6.37777e-08	6.27766e-08
GOTERM_BP_DIRECT	GO:0000722~telomere maintenance via recombination	GO:0000722	Telomere Maintenance Via Recombination	11	2.29645	3.80561e-09	POLA1, POLA2, FEN1, RFC3, RAD51, RAD51C, PCNA, LIG1, RFC2, RPA1, BRCA2	426	32	16792	13.5499	7.51605e-06	1.87902e-06	1.84953e-06
GOTERM_BP_DIRECT	GO:0006281~DNA repair	GO:0006281	Dna Repair	23	4.80167	1.43886e-07	FANCI, FEN1, PARPBP, LIG1, UHRF1, RPA1, RECQL, NSMCE1, APEX2, GTF2H1, BRCA1, BRCC3, FOXM1, SMC1A, POLA1, CHAF1B, RAD51, RAD51C, EXO1, UBE2T, TDG, CDK1, CLSPN	426	235	16792	3.85792	0.000284135	5.21515e-05	5.13329e-05
GOTERM_BP_DIRECT	GO:0007049~cell cycle	GO:0007049	Cell Cycle	22	4.5929	1.58435e-07	TIPIN, UHRF1, GMNN, APEX2, CABLES1, BRCA1, ESCO2, FOXM1, CABLES2, AURKB, CKS1B, RPS6KA3, CHAF1B, RBL1, CCND2, MARVELD1, TRNP1, CDK2AP1, E2F2, SIK1, TACC1, MCM2	426	217	16792	3.99628	0.00031286	5.21515e-05	5.13329e-05
GOTERM_BP_DIRECT	GO:0007059~chromosome segregation	GO:0007059	Chromosome Segregation	12	2.50522	1.00482e-06	TOP2A, CENPE, DSN1, CENPW, NUF2, CENPN, NEK2, BRCA1, ESCO2, KIF11, NDC80, SPC25	426	68	16792	6.95609	0.00198255	0.000283502	0.000279052
GOTERM_BP_DIRECT	GO:0007067~mitotic nuclear division	GO:0007067	Mitotic Nuclear Division	22	4.5929	1.44582e-06	TIPIN, CENPW, HMGA2, BRCC3, KIF11, NDC80, AURKB, KIF15, STAG1, TADA2A, ZW10, NUF2, TIMELESS, CDK1, BIRC5, MCMBP, NEK2, CENPN, SPC24, CEP55, LRRCC1, SPC25	426	248	16792	3.49674	0.00285142	0.000356937	0.000351334
GOTERM_BP_DIRECT	GO:0000731~DNA synthesis involved in DNA repair	GO:0000731	Dna Synthesis Involved In Dna Repair	9	1.87891	2.03666e-06	BARD1, POLA1, BRIP1, RFC3, RAD51, RAD51C, EXO1, BRCA1, BRCA2	426	35	16792	10.136	0.00401433	0.000446934	0.000439919
GOTERM_BP_DIRECT	GO:0006270~DNA replication initiation	GO:0006270	Dna Replication Initiation	8	1.67015	1.23248e-05	POLA1, POLA2, CDC45, CCNE2, GINS4, MCM10, MCM6, MCM2	426	32	16792	9.85446	0.0240478	0.00243415	0.00239594
GOTERM_BP_DIRECT	GO:0006271~DNA strand elongation involved in DNA replication	GO:0006271	Dna Strand Elongation Involved In Dna Replication	6	1.25261	2.47014e-05	GINS2, POLA1, POLA2, RFC3, PCNA, GINS4	426	15	16792	15.7671	0.0476149	0.0042129	0.00414678
GOTERM_BP_DIRECT	GO:0042769~DNA damage response, detection of DNA damage	GO:0042769	Dna Damage Response, Detection Of Dna Damage	8	1.67015	2.80095e-05	DNAJA1, RFC3, PCNA, UBB, RFC2, RPA1, USP1, HMGA2	426	36	16792	8.75952	0.0538173	0.0042129	0.00414678
GOTERM_BP_DIRECT	GO:0031145~anaphase-promoting complex-dependent catabolic process	GO:0031145	Anaphase-Promoting Complex-Dependent Catabolic Process	11	2.29645	2.941e-05	PSMD12, PSMC5, PSMD11, UBB, PSMD14, PSMC3, UBE2S, CDC27, PSMC2, CDK1, AURKB	426	79	16792	5.48856	0.0564309	0.0042129	0.00414678
GOTERM_BP_DIRECT	GO:0000070~mitotic sister chromatid segregation	GO:0000070	Mitotic Sister Chromatid Segregation	7	1.46138	2.98636e-05	DSN1, ZW10, NEK2, SMC1A, CENPA, NDC80, ZWINT	426	25	16792	11.037	0.0572758	0.0042129	0.00414678
GOTERM_BP_DIRECT	GO:0000732~strand displacement	GO:0000732	Strand Displacement	7	1.46138	3.79987e-05	BARD1, BRIP1, RAD51, RAD51C, EXO1, BRCA1, BRCA2	426	26	16792	10.6125	0.0723019	0.00500317	0.00492464
GOTERM_BP_DIRECT	GO:0000082~G1/S transition of mitotic cell cycle	GO:0000082	G1/S Transition Of Mitotic Cell Cycle	12	2.50522	5.40482e-05	DHFR, POLA1, POLA2, RRM2, PCNA, CDC45, CCNE2, RPA1, CDK1, MCM10, MCM6, MCM2	426	102	16792	4.63739	0.101248	0.00667158	0.00656686
GOTERM_BP_DIRECT	GO:0034501~protein localization to kinetochore	GO:0034501	Protein Localization To Kinetochore	5	1.04384	7.52787e-05	MTBP, ZW10, CDK1, SPDL1, AURKB	426	10	16792	19.7089	0.138156	0.00874561	0.00860834
GOTERM_BP_DIRECT	GO:0000724~double-strand break repair via homologous recombination	GO:0000724	Double-Strand Break Repair Via Homologous Recombination	10	2.08768	0.000100944	FEN1, RAD51, RAD51C, PSMD14, KDM4D, RPA1, NSMCE1, RECQL, BRCA1, BRCA2	426	74	16792	5.32674	0.180758	0.0110758	0.010902
GOTERM_BP_DIRECT	GO:0036297~interstrand cross-link repair	GO:0036297	Interstrand Cross-Link Repair	8	1.67015	0.000217165	DCLRE1B, FANCI, RAD51, UBB, UBE2T, RPA1, USP1, FANCB	426	49	16792	6.43557	0.348806	0.0207806	0.0204544
GOTERM_BP_DIRECT	GO:0006298~mismatch repair	GO:0006298	Mismatch Repair	7	1.46138	0.000220958	RNASEH2A, PCNA, LIG1, EXO1, TDG, RPA1, MLH1	426	35	16792	7.88357	0.353667	0.0207806	0.0204544
GOTERM_BP_DIRECT	GO:0006284~base-excision repair	GO:0006284	Base-Excision Repair	7	1.46138	0.000220958	FEN1, NEIL3, LIG1, TDG, RPA1, APEX2, HMGA2	426	35	16792	7.88357	0.353667	0.0207806	0.0204544
GOTERM_BP_DIRECT	GO:0000083~regulation of transcription involved in G1/S transition of mitotic cell cycle	GO:0000083	Regulation Of Transcription Involved In G1/S Transition Of Mitotic Cell Cycle	6	1.25261	0.000234158	DHFR, POLA1, RRM2, PCNA, CDC45, CDK1	426	23	16792	10.2829	0.370302	0.021021	0.020691
GOTERM_BP_DIRECT	GO:0006302~double-strand break repair	GO:0006302	Double-Strand Break Repair	9	1.87891	0.000250583	BRIP1, FEN1, DTX3L, LIG1, BRCA1, ESCO2, BRCC3, TRIP13, BRCA2	426	66	16792	5.37516	0.390407	0.0215174	0.0211797
GOTERM_BP_DIRECT	GO:0006297~nucleotide-excision repair, DNA gap filling	GO:0006297	Nucleotide-Excision Repair, Dna Gap Filling	6	1.25261	0.000289676	RFC3, PCNA, UBB, LIG1, RFC2, RPA1	426	24	16792	9.85446	0.435713	0.0238379	0.0234637
GOTERM_BP_DIRECT	GO:0051436~negative regulation of ubiquitin-protein ligase activity involved in mitotic cell cycle	GO:0051436	Negative Regulation Of Ubiquitin-Protein Ligase Activity Involved In Mitotic Cell Cycle	9	1.87891	0.00041587	PSMD12, PSMC5, PSMD11, UBB, PSMD14, PSMC3, CDC27, PSMC2, CDK1	426	71	16792	4.99663	0.560235	0.0328537	0.032338
GOTERM_BP_DIRECT	GO:0006283~transcription-coupled nucleotide-excision repair	GO:0006283	Transcription-Coupled Nucleotide-Excision Repair	9	1.87891	0.000551585	RFC3, PCNA, UBB, LIG1, RFC2, POLR2D, RPA1, GTF2H1, POLR2L	426	74	16792	4.79406	0.663676	0.0418993	0.0412416
GOTERM_BP_DIRECT	GO:0051437~positive regulation of ubiquitin-protein ligase activity involved in regulation of mitotic cell cycle transition	GO:0051437	Positive Regulation Of Ubiquitin-Protein Ligase Activity Involved In Regulation Of Mitotic Cell Cycle Transition	9	1.87891	0.000660474	PSMD12, PSMC5, PSMD11, UBB, PSMD14, PSMC3, CDC27, PSMC2, CDK1	426	76	16792	4.6679	0.728791	0.0483124	0.0475541
GOTERM_BP_DIRECT	GO:0000281~mitotic cytokinesis	GO:0000281	Mitotic Cytokinesis	6	1.25261	0.000729374	RACGAP1, KIF4A, CKAP2, KIF20A, CENPA, CEP55	426	29	16792	8.15542	0.763318	0.0514469	0.0506394
GOTERM_BP_DIRECT	GO:0085020~protein K6-linked ubiquitination	GO:0085020	Protein K6-Linked Ubiquitination	4	0.835073	0.000820031	BARD1, UBE2S, UBE2T, BRCA1	426	8	16792	19.7089	0.802146	0.0558469	0.0549704
GOTERM_BP_DIRECT	GO:0042276~error-prone translesion synthesis	GO:0042276	Error-Prone Translesion Synthesis	5	1.04384	0.00115953	RFC3, PCNA, UBB, RFC2, RPA1	426	19	16792	10.3731	0.898875	0.0728284	0.0716853
GOTERM_BP_DIRECT	GO:0070987~error-free translesion synthesis	GO:0070987	Error-Free Translesion Synthesis	5	1.04384	0.00115953	RFC3, PCNA, UBB, RFC2, RPA1	426	19	16792	10.3731	0.898875	0.0728284	0.0716853
GOTERM_BP_DIRECT	GO:0006310~DNA recombination	GO:0006310	Dna Recombination	9	1.87891	0.00118525	PSMC3IP, RAD51, RAD51C, LIG1, EXO1, RPA1, RECQL, APEX2, BRCA1	426	83	16792	4.27422	0.90389	0.0728284	0.0716853
GOTERM_BP_DIRECT	GO:1901796~regulation of signal transduction by p53 class mediator	GO:1901796	Regulation Of Signal Transduction By P53 Class Mediator	11	2.29645	0.00121688	BARD1, BRIP1, RFC3, UBB, EXO1, RFC2, TRIM24, RPA1, BRCA1, TAF9B, AURKB	426	124	16792	3.49674	0.909717	0.0728284	0.0716853
GOTERM_BP_DIRECT	GO:0038061~NIK/NF-kappaB signaling	GO:0038061	Nik/Nf-Kappab Signaling	8	1.67015	0.00136253	PSMD12, PSMC5, PSMD11, PPP4C, UBB, PSMD14, PSMC3, PSMC2	426	66	16792	4.77792	0.93231	0.0791467	0.0779044
GOTERM_BP_DIRECT	GO:0006268~DNA unwinding involved in DNA replication	GO:0006268	Dna Unwinding Involved In Dna Replication	4	0.835073	0.00169203	TOP2A, RAD51, MCM6, MCM2	426	10	16792	15.7671	0.964725	0.0954787	0.09398
GOTERM_BP_DIRECT	GO:0006521~regulation of cellular amino acid metabolic process	GO:0006521	Regulation Of Cellular Amino Acid Metabolic Process	7	1.46138	0.00174425	NQO1, PSMD12, PSMC5, PSMD11, PSMD14, PSMC3, PSMC2	426	51	16792	5.41029	0.968188	0.0956913	0.0941893
GOTERM_BP_DIRECT	GO:0006296~nucleotide-excision repair, DNA incision, 5'-to lesion	GO:0006296	Nucleotide-Excision Repair, Dna Incision, 5'-To Lesion	6	1.25261	0.00226824	RFC3, PCNA, UBB, RFC2, RPA1, GTF2H1	426	37	16792	6.39208	0.988722	0.121075	0.119175
GOTERM_BP_DIRECT	GO:0033683~nucleotide-excision repair, DNA incision	GO:0033683	Nucleotide-Excision Repair, Dna Incision	6	1.25261	0.0025585	RFC3, PCNA, UBB, RFC2, RPA1, GTF2H1	426	38	16792	6.22387	0.993651	0.132975	0.130888
GOTERM_BP_DIRECT	GO:0016925~protein sumoylation	GO:0016925	Protein Sumoylation	10	2.08768	0.0029121	TOP2A, STAG1, PCNA, TDG, RPA1, NSMCE1, BIRC5, BRCA1, SMC1A, AURKB	426	117	16792	3.36905	0.996848	0.143899	0.14164
GOTERM_BP_DIRECT	GO:0090090~negative regulation of canonical Wnt signaling pathway	GO:0090090	Negative Regulation Of Canonical Wnt Signaling Pathway	12	2.50522	0.00295046	PSMD12, PSMC5, PSMD11, UBB, PSMD14, PSMC3, IGFBP4, PSMC2, LEF1, LRP4, ROR2, NKD1	426	163	16792	2.90193	0.997079	0.143899	0.14164
GOTERM_BP_DIRECT	GO:0060707~trophoblast giant cell differentiation	GO:0060707	Trophoblast Giant Cell Differentiation	4	0.835073	0.00298727	PLK4, SNAI1, E2F7, MDFI	426	12	16792	13.1393	0.997284	0.143899	0.14164
GOTERM_BP_DIRECT	GO:0090263~positive regulation of canonical Wnt signaling pathway	GO:0090263	Positive Regulation Of Canonical Wnt Signaling Pathway	10	2.08768	0.00345162	PSMD12, PSMC5, PSMD11, UBB, PSMD14, PSMC3, PSMC2, ROR2, ARNTL, SULF2	426	120	16792	3.28482	0.998918	0.162308	0.159761
GOTERM_BP_DIRECT	GO:0031577~spindle checkpoint	GO:0031577	Spindle Checkpoint	3	0.626305	0.00370706	BIRC5, SPDL1, AURKB	426	4	16792	29.5634	0.999348	0.166397	0.163785
GOTERM_BP_DIRECT	GO:2001135~regulation of endocytic recycling	GO:2001135	Regulation Of Endocytic Recycling	3	0.626305	0.00370706	INPP5F, BVES, RAB11B	426	4	16792	29.5634	0.999348	0.166397	0.163785
GOTERM_BP_DIRECT	GO:0071897~DNA biosynthetic process	GO:0071897	Dna Biosynthetic Process	5	1.04384	0.00388928	POLA2, CHRAC1, LIG1, POLE3, TK1	426	26	16792	7.58035	0.999545	0.170696	0.168017
GOTERM_BP_DIRECT	GO:0043488~regulation of mRNA stability	GO:0043488	Regulation Of Mrna Stability	9	1.87891	0.00462009	PSMD12, PSMC5, PSMD11, UBB, PSMD14, PSMC3, PSMC2, EXOSC8, HSPA1A	426	103	16792	3.44428	0.999893	0.198237	0.195125
GOTERM_BP_DIRECT	GO:0032508~DNA duplex unwinding	GO:0032508	Dna Duplex Unwinding	6	1.25261	0.00489167	GINS2, BRIP1, CDC45, DHX9, GINS4, RECQL	426	44	16792	5.37516	0.999938	0.198237	0.195125
GOTERM_BP_DIRECT	GO:0001649~osteoblast differentiation	GO:0001649	Osteoblast Differentiation	9	1.87891	0.00489758	CBFB, DHX9, ALYREF, PSMC2, LEF1, SNAI1, BCAP29, RRBP1, GLI2	426	104	16792	3.41116	0.999939	0.198237	0.195125
GOTERM_BP_DIRECT	GO:0002479~antigen processing and presentation of exogenous peptide antigen via MHC class I, TAP-dependent	GO:0002479	Antigen Processing And Presentation Of Exogenous Peptide Antigen Via Mhc Class I, Tap-Dependent	7	1.46138	0.00510712	PSMD12, PSMC5, PSMD11, PSMD14, PSMC3, PSMC2, B2M	426	63	16792	4.37976	0.999959	0.198237	0.195125
GOTERM_BP_DIRECT	GO:0006303~double-strand break repair via nonhomologous end joining	GO:0006303	Double-Strand Break Repair Via Nonhomologous End Joining	7	1.46138	0.00510712	BARD1, DCLRE1B, POLA1, PSMD14, BRCA1, BRCC3, MLH1	426	63	16792	4.37976	0.999959	0.198237	0.195125
GOTERM_BP_DIRECT	GO:0043392~negative regulation of DNA binding	GO:0043392	Negative Regulation Of Dna Binding	5	1.04384	0.00511903	LEF1, E2F1, HMGA2, NEK2, MDFI	426	28	16792	7.0389	0.99996	0.198237	0.195125
GOTERM_BP_DIRECT	GO:0007076~mitotic chromosome condensation	GO:0007076	Mitotic Chromosome Condensation	4	0.835073	0.0058396	NCAPG, NCAPD3, NCAPH, SMC2	426	15	16792	10.5114	0.999991	0.21939	0.215947
GOTERM_BP_DIRECT	GO:0031052~chromosome breakage	GO:0031052	Chromosome Breakage	3	0.626305	0.0060751	HMGA2, BRCA1, BRCA2	426	5	16792	23.6507	0.999994	0.21939	0.215947
GOTERM_BP_DIRECT	GO:0000727~double-strand break repair via break-induced replication	GO:0000727	Double-Strand Break Repair Via Break-Induced Replication	3	0.626305	0.0060751	GINS2, CDC45, GINS4	426	5	16792	23.6507	0.999994	0.21939	0.215947
GOTERM_BP_DIRECT	GO:0043066~negative regulation of apoptotic process	GO:0043066	Negative Regulation Of Apoptotic Process	22	4.5929	0.00610961	BARD1, AVEN, NQO1, LEF1, HMGA2, DHCR24, POU3F3, MTDH, GLI2, SLC9A1, DNAJA1, DNAJC3, RPS6KA3, PRDX5, CCND2, UBB, BAG3, ARHGDIA, PDE3A, CDK1, BIRC5, TAF9B	426	455	16792	1.90592	0.999994	0.21939	0.215947
GOTERM_BP_DIRECT	GO:0060071~Wnt signaling pathway, planar cell polarity pathway	GO:0060071	Wnt Signaling Pathway, Planar Cell Polarity Pathway	8	1.67015	0.00877235	PSMD12, PSMC5, PSMD11, UBB, PSMD14, PSMC3, PSMC2, ROR2	426	92	16792	3.42764	1	0.309382	0.304526
GOTERM_BP_DIRECT	GO:0033209~tumor necrosis factor-mediated signaling pathway	GO:0033209	Tumor Necrosis Factor-Mediated Signaling Pathway	9	1.87891	0.0102716	PSMD12, PSMC5, PSMD11, UBB, PSMD14, PSMC3, PSMC2, RIPK1, TXNDC17	426	118	16792	3.00645	1	0.355904	0.350317
GOTERM_BP_DIRECT	GO:0019985~translesion synthesis	GO:0019985	Translesion Synthesis	5	1.04384	0.0125713	RFC3, PCNA, UBB, RFC2, RPA1	426	36	16792	5.4747	1	0.428075	0.421356
GOTERM_BP_DIRECT	GO:0051726~regulation of cell cycle	GO:0051726	Regulation Of Cell Cycle	9	1.87891	0.0135816	RBL1, CCNE2, TRNP1, CABLES1, E2F2, FOXM1, PRR11, CABLES2, ARNTL	426	124	16792	2.86097	1	0.45464	0.447503
GOTERM_BP_DIRECT	GO:0043161~proteasome-mediated ubiquitin-dependent protein catabolic process	GO:0043161	Proteasome-Mediated Ubiquitin-Dependent Protein Catabolic Process	12	2.50522	0.0145371	PSMD12, PSMC5, PSMD11, UBB, PSMD14, PSMC3, CDC27, PSMC2, CDK1, ARRB1, BTBD6, ARNTL	426	203	16792	2.33012	1	0.478514	0.471003
GOTERM_BP_DIRECT	GO:0000132~establishment of mitotic spindle orientation	GO:0000132	Establishment Of Mitotic Spindle Orientation	4	0.835073	0.01526	ZW10, SPDL1, CENPA, NDC80	426	21	16792	7.50816	1	0.494074	0.486319
GOTERM_BP_DIRECT	GO:0051256~mitotic spindle midzone assembly	GO:0051256	Mitotic Spindle Midzone Assembly	3	0.626305	0.0161745	RACGAP1, KIF4A, AURKB	426	8	16792	14.7817	1	0.508608	0.500625
GOTERM_BP_DIRECT	GO:0045944~positive regulation of transcription from RNA polymerase II promoter	GO:0045944	Positive Regulation Of Transcription From Rna Polymerase Ii Promoter	37	7.72443	0.016224	TOP2A, CBFB, UHRF1, LEF1, ARRB1, BRCA1, FOXM1, ETS2, SLC9A1, ARNTL, GLI2, RPS6KA3, HSPH1, GBX2, UBB, E2F1, RIPK1, STAT6, TAF9B, E2F7, CDON, SS18, ATAD2, CKAP2, EN2, HMGA2, GTF2H1, PAX5, POU3F1, SMARCA2, ETV4, ETV5, POU3F3, AR, CREB3, STAG1, RBL1	426	981	16792	1.48671	1	0.508608	0.500625
GOTERM_BP_DIRECT	GO:0006890~retrograde vesicle-mediated transport, Golgi to ER	GO:0006890	Retrograde Vesicle-Mediated Transport, Golgi To Er	7	1.46138	0.017679	CENPE, RACGAP1, KIF4A, ZW10, KIF11, COPE, KIF15	426	82	16792	3.36494	1	0.545562	0.536999
GOTERM_BP_DIRECT	GO:0007507~heart development	GO:0007507	Heart Development	11	2.29645	0.0183022	PCNA, HEG1, ARMC4, PLCE1, ECE1, BCOR, PTN, FGF12, BVES, HSPB11, GLI2	426	183	16792	2.36938	1	0.556106	0.547377
GOTERM_BP_DIRECT	GO:0045899~positive regulation of RNA polymerase II transcriptional preinitiation complex assembly	GO:0045899	Positive Regulation Of Rna Polymerase Ii Transcriptional Preinitiation Complex Assembly	3	0.626305	0.0204509	PSMC5, PSMC3, PSMC2	426	9	16792	13.1393	1	0.611978	0.602372
GOTERM_BP_DIRECT	GO:0006366~transcription from RNA polymerase II promoter	GO:0006366	Transcription From Rna Polymerase Ii Promoter	22	4.5929	0.0212687	CBFB, LEF1, HMGA2, GTF2H1, ARRB1, PAX5, FOXM1, ETV4, ETV5, GLI2, CREB3, STAG1, PSMC5, TADA2A, GBX2, POLR2D, PIR, TRIM24, TRIP13, NELFCD, TAF9B, POLR2L	426	513	16792	1.69043	1	0.62695	0.61711
GOTERM_BP_DIRECT	GO:0034080~CENP-A containing nucleosome assembly	GO:0034080	Cenp-A Containing Nucleosome Assembly	5	1.04384	0.0229546	CENPW, CENPI, CENPN, CENPO, CENPA	426	43	16792	4.58347	1	0.648666	0.638484
GOTERM_BP_DIRECT	GO:0043966~histone H3 acetylation	GO:0043966	Histone H3 Acetylation	5	1.04384	0.0229546	TADA2A, LEF1, POLE3, TAF9B, BRCA2	426	43	16792	4.58347	1	0.648666	0.638484
GOTERM_BP_DIRECT	GO:0000086~G2/M transition of mitotic cell cycle	GO:0000086	G2/M Transition Of Mitotic Cell Cycle	9	1.87891	0.0233191	PLK4, MELK, UBB, SSNA1, CDK1, BIRC5, NEK2, HMMR, FOXM1	426	137	16792	2.58949	1	0.648666	0.638484
GOTERM_BP_DIRECT	GO:0001501~skeletal system development	GO:0001501	Skeletal System Development	9	1.87891	0.0233191	RPS6KA3, EBP, ANKH, IGFBP4, USP1, ETS2, MATN3, HSPB11, GLI2	426	137	16792	2.58949	1	0.648666	0.638484
GOTERM_BP_DIRECT	GO:0002040~sprouting angiogenesis	GO:0002040	Sprouting Angiogenesis	4	0.835073	0.0245023	LEF1, PARVA, E2F7, LOXL2	426	25	16792	6.30685	1	0.672112	0.661563
GOTERM_BP_DIRECT	GO:0042552~myelination	GO:0042552	Myelination	5	1.04384	0.0286245	PLLP, MARVELD1, NAB1, SCN8A, PMP22	426	46	16792	4.28455	1	0.774429	0.762273
GOTERM_BP_DIRECT	GO:0008643~carbohydrate transport	GO:0008643	Carbohydrate Transport	4	0.835073	0.0300304	SLC35D1, SLC2A10, PEA15, SLC35A5	426	27	16792	5.83968	1	0.800794	0.788224
GOTERM_BP_DIRECT	GO:0043154~negative regulation of cysteine-type endopeptidase activity involved in apoptotic process	GO:0043154	Negative Regulation Of Cysteine-Type Endopeptidase Activity Involved In Apoptotic Process	6	1.25261	0.0304099	RPS6KA3, PRDX5, LEF1, BIRC5, DHCR24, ARRB1	426	69	16792	3.42764	1	0.800794	0.788224
GOTERM_BP_DIRECT	GO:0006139~nucleobase-containing compound metabolic process	GO:0006139	Nucleobase-Containing Compound Metabolic Process	5	1.04384	0.0350553	PRPS2, SLC23A2, BRIP1, MTAP, TK1	426	49	16792	4.02223	1	0.910977	0.896678
GOTERM_BP_DIRECT	GO:0051382~kinetochore assembly	GO:0051382	Kinetochore Assembly	3	0.626305	0.0356666	CENPE, CENPW, CENPA	426	12	16792	9.85446	1	0.914826	0.900467
GOTERM_BP_DIRECT	GO:0000077~DNA damage checkpoint	GO:0000077	Dna Damage Checkpoint	4	0.835073	0.0394439	BRIP1, PEA15, E2F1, CLSPN	426	30	16792	5.25571	1	0.986098	0.97062
GOTERM_BP_DIRECT	GO:0007052~mitotic spindle organization	GO:0007052	Mitotic Spindle Organization	4	0.835073	0.0394439	KIF11, SMC1A, NDC80, SPC25	426	30	16792	5.25571	1	0.986098	0.97062
GOTERM_BP_DIRECT	GO:0006312~mitotic recombination	GO:0006312	Mitotic Recombination	3	0.626305	0.0414585	TOP2A, RAD51, RAD51C	426	13	16792	9.09642	1	1	0.984802
GOTERM_BP_DIRECT	GO:0008344~adult locomotory behavior	GO:0008344	Adult Locomotory Behavior	5	1.04384	0.0422566	PREX2, CNP, INPP5F, NTAN1, FGF12	426	52	16792	3.79018	1	1	0.984802
GOTERM_BP_DIRECT	GO:0008283~cell proliferation	GO:0008283	Cell Proliferation	16	3.34029	0.0463049	TCF19, PCNA, UHRF1, IGFBP4, MCM10, AURKB, KIF15, CKS1B, GLI2, POLA1, AR, MELK, CDC27, CDK1, PLCE1, TACC1	426	366	16792	1.72318	1	1	0.984802
GOTERM_BP_DIRECT	GO:0001921~positive regulation of receptor recycling	GO:0001921	Positive Regulation Of Receptor Recycling	3	0.626305	0.0475749	INPP5F, ECE1, BVES	426	14	16792	8.44668	1	1	0.984802
GOTERM_BP_DIRECT	GO:1903281~positive regulation of calcium:sodium antiporter activity	GO:1903281	Positive Regulation Of Calcium:Sodium Antiporter Activity	2	0.417537	0.0499802	ATP1B1, SLC9A1	426	2	16792	39.4178	1	1	0.984802
GOTERM_BP_DIRECT	GO:1903748~negative regulation of establishment of protein localization to mitochondrion	GO:1903748	Negative Regulation Of Establishment Of Protein Localization To Mitochondrion	2	0.417537	0.0499802	DNAJA1, HSPH1	426	2	16792	39.4178	1	1	0.984802
GOTERM_BP_DIRECT	GO:1990426~mitotic recombination-dependent replication fork processing	GO:1990426	Mitotic Recombination-Dependent Replication Fork Processing	2	0.417537	0.0499802	RAD51, BRCA2	426	2	16792	39.4178	1	1	0.984802
GOTERM_BP_DIRECT	GO:1904395~positive regulation of skeletal muscle acetylcholine-gated channel clustering	GO:1904395	Positive Regulation Of Skeletal Muscle Acetylcholine-Gated Channel Clustering	2	0.417537	0.0499802	LRP4, PTN	426	2	16792	39.4178	1	1	0.984802
GOTERM_BP_DIRECT	GO:0002223~stimulatory C-type lectin receptor signaling pathway	GO:0002223	Stimulatory C-Type Lectin Receptor Signaling Pathway	7	1.46138	0.0504974	PSMD12, PSMC5, PSMD11, UBB, PSMD14, PSMC3, PSMC2	426	105	16792	2.62786	1	1	0.984802
GOTERM_BP_DIRECT	GO:0045892~negative regulation of transcription, DNA-templated	GO:0045892	Negative Regulation Of Transcription, Dna-Templated	20	4.17537	0.0511395	NAB1, LEF1, GMNN, HMGA2, BRCA1, FOXM1, SMARCA2, POU3F3, LOXL2, ARNTL, PSMC5, DAP, TRIM24, LANCL2, E2F1, TIMELESS, BIRC5, BCOR, NELFCD, MDFI	426	499	16792	1.57987	1	1	0.984802
GOTERM_BP_DIRECT	GO:0001558~regulation of cell growth	GO:0001558	Regulation Of Cell Growth	6	1.25261	0.0521438	NET1, CREB3, IGFBP4, SPOCK1, PLCE1, FOXM1	426	80	16792	2.95634	1	1	0.984802
GOTERM_BP_DIRECT	GO:0007095~mitotic G2 DNA damage checkpoint	GO:0007095	Mitotic G2 Dna Damage Checkpoint	3	0.626305	0.0539958	FANCI, CDK1, HMGA2	426	15	16792	7.88357	1	1	0.984802
GOTERM_BP_DIRECT	GO:0009165~nucleotide biosynthetic process	GO:0009165	Nucleotide Biosynthetic Process	3	0.626305	0.0539958	PRPS2, DHFR, TK1	426	15	16792	7.88357	1	1	0.984802
GOTERM_BP_DIRECT	GO:0001932~regulation of protein phosphorylation	GO:0001932	Regulation Of Protein Phosphorylation	4	0.835073	0.0540296	RAD51, TADA2A, KDM4D, CORO1C	426	34	16792	4.63739	1	1	0.984802
GOTERM_BP_DIRECT	GO:0001837~epithelial to mesenchymal transition	GO:0001837	Epithelial To Mesenchymal Transition	4	0.835073	0.0540296	LEF1, SNAI1, HMGA2, LOXL2	426	34	16792	4.63739	1	1	0.984802
GOTERM_BP_DIRECT	GO:0051321~meiotic cell cycle	GO:0051321	Meiotic Cell Cycle	4	0.835073	0.0540296	PSMC3IP, EXO1, NEK2, MNS1	426	34	16792	4.63739	1	1	0.984802
GOTERM_BP_DIRECT	GO:0007018~microtubule-based movement	GO:0007018	Microtubule-Based Movement	6	1.25261	0.0544737	CENPE, RACGAP1, KIF4A, KIF20A, KIF11, KIF15	426	81	16792	2.91984	1	1	0.984802
GOTERM_BP_DIRECT	GO:0008543~fibroblast growth factor receptor signaling pathway	GO:0008543	Fibroblast Growth Factor Receptor Signaling Pathway	6	1.25261	0.0568629	SPRED1, UBB, POLR2D, FGF12, SHCBP1, POLR2L	426	82	16792	2.88423	1	1	0.984802
GOTERM_BP_DIRECT	GO:0006978~DNA damage response, signal transduction by p53 class mediator resulting in transcription of p21 class mediator	GO:0006978	Dna Damage Response, Signal Transduction By P53 Class Mediator Resulting In Transcription Of P21 Class Mediator	3	0.626305	0.0607018	BRCA1, FOXM1, BRCA2	426	16	16792	7.39085	1	1	0.984802
GOTERM_BP_DIRECT	GO:1901800~positive regulation of proteasomal protein catabolic process	GO:1901800	Positive Regulation Of Proteasomal Protein Catabolic Process	3	0.626305	0.0607018	PSMC5, PSMC3, PSMC2	426	16	16792	7.39085	1	1	0.984802
GOTERM_BP_DIRECT	GO:0008360~regulation of cell shape	GO:0008360	Regulation Of Cell Shape	8	1.67015	0.0653695	FMNL3, SH3KBP1, ARHGDIA, RDX, MSN, PARVA, PTN, BVES	426	140	16792	2.25245	1	1	0.984802
GOTERM_BP_DIRECT	GO:0045893~positive regulation of transcription, DNA-templated	GO:0045893	Positive Regulation Of Transcription, Dna-Templated	20	4.17537	0.0655624	ATAD2, LEF1, HMGA2, BRCA1, FOXM1, BRCA2, POU3F1, SMARCA2, ETS2, POU3F3, CKS1B, GLI2, ARNTL, AR, CREB3, PSMC5, TRIM24, E2F1, SNAI1, ROR2	426	515	16792	1.53079	1	1	0.984802
GOTERM_BP_DIRECT	GO:0007080~mitotic metaphase plate congression	GO:0007080	Mitotic Metaphase Plate Congression	4	0.835073	0.0664239	CENPE, ZW10, SPDL1, CEP55	426	37	16792	4.26139	1	1	0.984802
GOTERM_BP_DIRECT	GO:0051893~regulation of focal adhesion assembly	GO:0051893	Regulation Of Focal Adhesion Assembly	3	0.626305	0.0676745	GPM6B, CORO1C, SLC9A1	426	17	16792	6.95609	1	1	0.984802
GOTERM_BP_DIRECT	GO:0010628~positive regulation of gene expression	GO:0010628	Positive Regulation Of Gene Expression	12	2.50522	0.0696994	AR, LEF1, RDX, CDK1, PLP1, E2F1, HMGA2, MSN, BRCA1, POU3F1, POU3F3, HSPA1A	426	262	16792	1.8054	1	1	0.984802
GOTERM_BP_DIRECT	GO:0000165~MAPK cascade	GO:0000165	Mapk Cascade	12	2.50522	0.0696994	MAP3K3, PSMD12, PSMC5, SPRED1, PSMD11, UBB, PSMD14, PSMC3, IRS1, DOK5, PSMC2, PEA15	426	262	16792	1.8054	1	1	0.984802
GOTERM_BP_DIRECT	GO:0009790~embryo development	GO:0009790	Embryo Development	4	0.835073	0.0708192	RACGAP1, TDG, PDGFC, MDFI	426	38	16792	4.14925	1	1	0.984802
GOTERM_BP_DIRECT	GO:0006695~cholesterol biosynthetic process	GO:0006695	Cholesterol Biosynthetic Process	4	0.835073	0.0708192	EBP, NSDHL, DHCR24, LBR	426	38	16792	4.14925	1	1	0.984802
GOTERM_BP_DIRECT	GO:0006977~DNA damage response, signal transduction by p53 class mediator resulting in cell cycle arrest	GO:0006977	Dna Damage Response, Signal Transduction By P53 Class Mediator Resulting In Cell Cycle Arrest	5	1.04384	0.0717974	PCNA, UBB, CDK1, E2F1, E2F7	426	62	16792	3.17886	1	1	0.984802
GOTERM_BP_DIRECT	GO:0030538~embryonic genitalia morphogenesis	GO:0030538	Embryonic Genitalia Morphogenesis	2	0.417537	0.0740278	TCF7, ROR2	426	3	16792	26.2786	1	1	0.984802
GOTERM_BP_DIRECT	GO:1904694~negative regulation of vascular smooth muscle contraction	GO:1904694	Negative Regulation Of Vascular Smooth Muscle Contraction	2	0.417537	0.0740278	DOCK5, ARHGAP42	426	3	16792	26.2786	1	1	0.984802
GOTERM_BP_DIRECT	GO:0006272~leading strand elongation	GO:0006272	Leading Strand Elongation	2	0.417537	0.0740278	POLA1, PCNA	426	3	16792	26.2786	1	1	0.984802
GOTERM_BP_DIRECT	GO:0071930~negative regulation of transcription involved in G1/S transition of mitotic cell cycle	GO:0071930	Negative Regulation Of Transcription Involved In G1/S Transition Of Mitotic Cell Cycle	2	0.417537	0.0740278	E2F1, E2F7	426	3	16792	26.2786	1	1	0.984802
GOTERM_BP_DIRECT	GO:0034508~centromere complex assembly	GO:0034508	Centromere Complex Assembly	2	0.417537	0.0740278	CENPI, CENPN	426	3	16792	26.2786	1	1	0.984802
GOTERM_BP_DIRECT	GO:0007141~male meiosis I	GO:0007141	Male Meiosis I	3	0.626305	0.0748962	RAD51C, TRIP13, BRCA2	426	18	16792	6.56964	1	1	0.984802
GOTERM_BP_DIRECT	GO:0006261~DNA-dependent DNA replication	GO:0006261	Dna-Dependent Dna Replication	3	0.626305	0.0748962	RPA1, CDK2AP1, MCMBP	426	18	16792	6.56964	1	1	0.984802
GOTERM_BP_DIRECT	GO:0035066~positive regulation of histone acetylation	GO:0035066	Positive Regulation Of Histone Acetylation	3	0.626305	0.0748962	TADA2A, ARRB1, BRCA1	426	18	16792	6.56964	1	1	0.984802
GOTERM_BP_DIRECT	GO:0001556~oocyte maturation	GO:0001556	Oocyte Maturation	3	0.626305	0.0748962	PDE3A, TRIP13, BRCA2	426	18	16792	6.56964	1	1	0.984802
GOTERM_BP_DIRECT	GO:0031398~positive regulation of protein ubiquitination	GO:0031398	Positive Regulation Of Protein Ubiquitination	5	1.04384	0.0787012	FANCI, UBB, PELI1, ARRB1, BRCA1	426	64	16792	3.07952	1	1	0.984802
GOTERM_BP_DIRECT	GO:0009116~nucleoside metabolic process	GO:0009116	Nucleoside Metabolic Process	3	0.626305	0.0823498	PRPS2, MTAP, UPRT	426	19	16792	6.22387	1	1	0.984802
GOTERM_BP_DIRECT	GO:0050852~T cell receptor signaling pathway	GO:0050852	T Cell Receptor Signaling Pathway	8	1.67015	0.0823785	PSMD12, CD4, PSMC5, PSMD11, UBB, PSMD14, PSMC3, PSMC2	426	148	16792	2.13069	1	1	0.984802
GOTERM_BP_DIRECT	GO:0006974~cellular response to DNA damage stimulus	GO:0006974	Cellular Response To Dna Damage Stimulus	10	2.08768	0.0828326	TOP2A, BARD1, TIPIN, RAD51, DTX3L, UBE2T, TIMELESS, MCM10, BRCA1, WDR76	426	208	16792	1.89509	1	1	0.984802
GOTERM_BP_DIRECT	GO:0006289~nucleotide-excision repair	GO:0006289	Nucleotide-Excision Repair	4	0.835073	0.0847573	NEIL3, RPA1, GTF2H1, BRCA2	426	41	16792	3.84564	1	1	0.984802
GOTERM_BP_DIRECT	GO:0031397~negative regulation of protein ubiquitination	GO:0031397	Negative Regulation Of Protein Ubiquitination	4	0.835073	0.0847573	DNAJA1, GNL3L, ARRB1, HSPA1A	426	41	16792	3.84564	1	1	0.984802
GOTERM_BP_DIRECT	GO:0030163~protein catabolic process	GO:0030163	Protein Catabolic Process	4	0.835073	0.0847573	PSMC5, PSMC3, PSMC2, TRIM24	426	41	16792	3.84564	1	1	0.984802
GOTERM_BP_DIRECT	GO:0006915~apoptotic process	GO:0006915	Apoptotic Process	21	4.38413	0.08477	AVEN, SH3KBP1, CDCA7, CKAP2, DHCR24, ARRB1, BRCA1, RPS6KA3, PDCL3, PRDX5, DAP, RRAGA, MELK, STK17B, PEA15, CDK1, BCAP29, BIRC5, RIPK1, DOCK1, MCM2	426	567	16792	1.45992	1	1	0.984802
GOTERM_BP_DIRECT	GO:0002244~hematopoietic progenitor cell differentiation	GO:0002244	Hematopoietic Progenitor Cell Differentiation	5	1.04384	0.0859231	TOP2A, ESCO2, STON2, DOCK1, BVES	426	66	16792	2.9862	1	1	0.984802
GOTERM_BP_DIRECT	GO:0045740~positive regulation of DNA replication	GO:0045740	Positive Regulation Of Dna Replication	4	0.835073	0.089644	PCNA, PDGFC, CDK1, GLI2	426	42	16792	3.75408	1	1	0.984802
GOTERM_BP_DIRECT	GO:0031572~G2 DNA damage checkpoint	GO:0031572	G2 Dna Damage Checkpoint	3	0.626305	0.0900192	BRCA1, BRCC3, CLSPN	426	20	16792	5.91268	1	1	0.984802
GOTERM_BP_DIRECT	GO:0000209~protein polyubiquitination	GO:0000209	Protein Polyubiquitination	9	1.87891	0.0962244	PSMD12, PSMC5, PSMD11, CBFB, UBB, PSMD14, DTX3L, PSMC3, PSMC2	426	184	16792	1.92805	1	1	0.984802
GOTERM_BP_DIRECT	GO:0007224~smoothened signaling pathway	GO:0007224	Smoothened Signaling Pathway	5	1.04384	0.097335	NSDHL, ROR2, HSPB11, GLI2, CDON	426	69	16792	2.85637	1	1	0.984802
GOTERM_BP_DIRECT	GO:0033489~cholesterol biosynthetic process via desmosterol	GO:0033489	Cholesterol Biosynthetic Process Via Desmosterol	2	0.417537	0.097468	EBP, DHCR24	426	4	16792	19.7089	1	1	0.984802
GOTERM_BP_DIRECT	GO:1990086~lens fiber cell apoptotic process	GO:1990086	Lens Fiber Cell Apoptotic Process	2	0.417537	0.097468	E2F1, E2F2	426	4	16792	19.7089	1	1	0.984802
GOTERM_BP_DIRECT	GO:0051572~negative regulation of histone H3-K4 methylation	GO:0051572	Negative Regulation Of Histone H3-K4 Methylation	2	0.417537	0.097468	BCOR, BRCA1	426	4	16792	19.7089	1	1	0.984802
GOTERM_BP_DIRECT	GO:0035461~vitamin transmembrane transport	GO:0035461	Vitamin Transmembrane Transport	2	0.417537	0.097468	SCARB1, SLC23A2	426	4	16792	19.7089	1	1	0.984802
GOTERM_BP_DIRECT	GO:0043137~DNA replication, removal of RNA primer	GO:0043137	Dna Replication, Removal Of Rna Primer	2	0.417537	0.097468	FEN1, RNASEH2A	426	4	16792	19.7089	1	1	0.984802
GOTERM_BP_DIRECT	GO:1902115~regulation of organelle assembly	GO:1902115	Regulation Of Organelle Assembly	2	0.417537	0.097468	RDX, MSN	426	4	16792	19.7089	1	1	0.984802
GOTERM_BP_DIRECT	GO:0070192~chromosome organization involved in meiotic cell cycle	GO:0070192	Chromosome Organization Involved In Meiotic Cell Cycle	2	0.417537	0.097468	RAD51, RAD51C	426	4	16792	19.7089	1	1	0.984802
GOTERM_BP_DIRECT	GO:0014816~skeletal muscle satellite cell differentiation	GO:0014816	Skeletal Muscle Satellite Cell Differentiation	2	0.417537	0.097468	MEGF10, CDON	426	4	16792	19.7089	1	1	0.984802
GOTERM_BP_DIRECT	GO:0046602~regulation of mitotic centrosome separation	GO:0046602	Regulation Of Mitotic Centrosome Separation	2	0.417537	0.097468	NEK2, KIF11	426	4	16792	19.7089	1	1	0.984802
GOTERM_BP_DIRECT	GO:0006166~purine ribonucleoside salvage	GO:0006166	Purine Ribonucleoside Salvage	2	0.417537	0.097468	MTAP, PRTFDC1	426	4	16792	19.7089	1	1	0.984802
GOTERM_BP_DIRECT	GO:0033490~cholesterol biosynthetic process via lathosterol	GO:0033490	Cholesterol Biosynthetic Process Via Lathosterol	2	0.417537	0.097468	EBP, DHCR24	426	4	16792	19.7089	1	1	0.984802
GOTERM_BP_DIRECT	GO:0042127~regulation of cell proliferation	GO:0042127	Regulation Of Cell Proliferation	9	1.87891	0.0984893	CREB3, TES, TCF7, TRNP1, TIMELESS, CDCA7, STAT6, BRCA1, FOXM1	426	185	16792	1.91762	1	1	0.984802
KEGG_PATHWAY	hsa03030:DNA replication	hsa03030	Dna Replication	12	2.50522	1.17828e-09	POLA1, POLA2, FEN1, RFC3, RNASEH2A, PCNA, LIG1, RFC2, POLE3, RPA1, MCM6, MCM2	184	36	6879	12.462	2.48616e-07	2.48616e-07	2.48616e-07
KEGG_PATHWAY	hsa03460:Fanconi anemia pathway	hsa03460	Fanconi Anemia Pathway	11	2.29645	1.00357e-06	FANCI, BRIP1, RAD51, RAD51C, UBE2T, RPA1, USP1, BRCA1, FANCB, BRCA2, MLH1	184	53	6879	7.75933	0.00021173	0.000105876	0.000105876
KEGG_PATHWAY	hsa03430:Mismatch repair	hsa03430	Mismatch Repair	7	1.46138	2.26105e-05	RFC3, PCNA, LIG1, EXO1, RFC2, RPA1, MLH1	184	23	6879	11.3783	0.00475951	0.00159027	0.00159027
KEGG_PATHWAY	hsa04110:Cell cycle	hsa04110	Cell Cycle	13	2.71399	0.0001037	PCNA, SMC1A, STAG1, RBL1, CDC45, CCND2, CCNE2, CDC27, E2F1, CDK1, E2F2, MCM6, MCM2	184	124	6879	3.91949	0.0216441	0.00547016	0.00547016
KEGG_PATHWAY	hsa03410:Base excision repair	hsa03410	Base Excision Repair	7	1.46138	0.000198803	FEN1, NEIL3, PCNA, LIG1, TDG, POLE3, APEX2	184	33	6879	7.93034	0.0410838	0.00838948	0.00838948
KEGG_PATHWAY	hsa03420:Nucleotide excision repair	hsa03420	Nucleotide Excision Repair	7	1.46138	0.00141579	RFC3, PCNA, LIG1, RFC2, POLE3, RPA1, GTF2H1	184	47	6879	5.56811	0.258399	0.0497888	0.0497888
KEGG_PATHWAY	hsa00240:Pyrimidine metabolism	hsa00240	Pyrimidine Metabolism	9	1.87891	0.00528558	POLA1, POLA2, RRM2, POLR3B, POLR2D, POLE3, UPRT, TK1, POLR2L	184	101	6879	3.33141	0.673138	0.155862	0.155862
KEGG_PATHWAY	hsa03050:Proteasome	hsa03050	Proteasome	6	1.25261	0.00590946	PSMD12, PSMC5, PSMD11, PSMD14, PSMC3, PSMC2	184	44	6879	5.09807	0.713666	0.155862	0.155862
KEGG_PATHWAY	hsa05215:Prostate cancer	hsa05215	Prostate Cancer	8	1.67015	0.00870654	CREB3, AR, CCNE2, PDGFC, TCF7, LEF1, E2F1, E2F2	184	88	6879	3.39872	0.841994	0.20412	0.20412
KEGG_PATHWAY	hsa03440:Homologous recombination	hsa03440	Homologous Recombination	4	0.835073	0.0407643	RAD51, RAD51C, RPA1, BRCA2	184	29	6879	5.15667	0.999846	0.857759	0.857759
KEGG_PATHWAY	hsa00230:Purine metabolism	hsa00230	Purine Metabolism	10	2.08768	0.0447173	PRPS2, NUDT9, POLA1, POLA2, RRM2, POLR3B, POLR2D, POLE3, PDE3A, POLR2L	184	176	6879	2.1242	0.999936	0.857759	0.857759
KEGG_PATHWAY	hsa05222:Small cell lung cancer	hsa05222	Small Cell Lung Cancer	6	1.25261	0.0753833	CCNE2, LAMA1, E2F1, E2F2, LAMC1, CKS1B	184	85	6879	2.639	1	1	1
KEGG_PATHWAY	hsa00100:Steroid biosynthesis	hsa00100	Steroid Biosynthesis	3	0.626305	0.0978321	EBP, NSDHL, DHCR24	184	20	6879	5.60788	1	1	1

## Sheet: Array_clustC
Category	Term	GO_ID	GO_term_name	Count	%	PValue	Genes	List Total	Pop Hits	Pop Total	Fold Enrichment	Bonferroni	Benjamini	FDR
GOTERM_BP_DIRECT	GO:0006695~cholesterol biosynthetic process	GO:0006695	Cholesterol Biosynthetic Process	10	1.46628	4.82232e-06	FDPS, SQLE, IDI1, HMGCS1, INSIG1, CYP51A1, MVD, HMGCR, DHCR7, LSS	588	38	16792	7.51522	0.0131072	0.0131939	0.013189
GOTERM_BP_DIRECT	GO:0015031~protein transport	GO:0015031	Protein Transport	32	4.69208	2.42103e-05	RAB5B, GDI1, AGAP2, FMN2, RAB22A, GLE1, SNX4, VPS53, MVB12B, GABARAPL2, COG6, PRAF2, COG4, DENND2A, COG1, SNX24, DNAJC13, BBIP1, HOOK3, VPS37B, STXBP5L, UEVLD, PARP11, DAB2, TTC8, RP2, CHMP3, ATG4A, GOPC, CEP41, APBA2, VAMP2	588	395	16792	2.31355	0.064094	0.0331197	0.0331076
GOTERM_BP_DIRECT	GO:0043547~positive regulation of GTPase activity	GO:0043547	Positive Regulation Of Gtpase Activity	39	5.71848	9.34391e-05	CAMK2D, TRIO, SHC3, GDI1, ASAP3, AGAP2, ASAP2, SIPA1L2, KALRN, EGFR, CX3CL1, RCBTB2, PREX1, HERC1, S1PR1, FBXO8, PDGFRB, GIT2, PLEKHG1, ARHGEF12, RIC1, ANGPT1, DENND4B, ARHGEF17, DENND2A, GFRA1, AXIN2, STXBP5L, VAV2, ARHGAP32, RASA3, TBC1D20, RP2, PTPRA, RAPGEF2, DENND6A, RGL1, SOS2, EZH2	588	565	16792	1.97125	0.225596	0.0852164	0.0851853
GOTERM_BP_DIRECT	GO:0043065~positive regulation of apoptotic process	GO:0043065	Positive Regulation Of Apoptotic Process	25	3.66569	0.000146813	TRIO, KALRN, STK3, ING4, RASSF2, SMPD1, ARL6IP5, CYP1B1, AKT1, BMF, SNCA, NCOA1, PDGFRB, ARHGEF12, PRMT2, APAF1, ARHGEF17, PNMA2, DUSP6, RHOB, VAV2, MLLT11, NOX4, ATF6, SOS2	588	300	16792	2.37982	0.330826	0.10042	0.100384
GOTERM_BP_DIRECT	GO:0016567~protein ubiquitination	GO:0016567	Protein Ubiquitination	26	3.81232	0.000861862	RNF14, TNFAIP1, CBL, RCHY1, DCAF7, UBE2J1, OS9, HERC1, TRIM2, MED31, AKT1, DCAF10, DCAF12, KLHL29, WWTR1, WSB2, MED8, FBXO10, PJA2, KLHL9, KCTD10, ASB8, NEDD4, FBXL3, PDZRN3, SPSB4	588	359	16792	2.06825	0.905492	0.339973	0.339848
GOTERM_BP_DIRECT	GO:0010718~positive regulation of epithelial to mesenchymal transition	GO:0010718	Positive Regulation Of Epithelial To Mesenchymal Transition	7	1.02639	0.000880181	WWTR1, DAB2, GLIPR2, AXIN2, TGFBR1, EZH2, TGFBR2	588	33	16792	6.05772	0.910116	0.339973	0.339848
GOTERM_BP_DIRECT	GO:0010595~positive regulation of endothelial cell migration	GO:0010595	Positive Regulation Of Endothelial Cell Migration	8	1.17302	0.00100702	NRP1, SPARC, ANGPT1, WNT5A, PRKCA, PRKD1, SASH1, RHOB	588	46	16792	4.96658	0.936492	0.339973	0.339848
GOTERM_BP_DIRECT	GO:0001932~regulation of protein phosphorylation	GO:0001932	Regulation Of Protein Phosphorylation	7	1.02639	0.00103763	FER, STAT2, SESN2, FN1, PLXNB2, FNIP2, EZH2	588	34	16792	5.87955	0.941599	0.339973	0.339848
GOTERM_BP_DIRECT	GO:0008299~isoprenoid biosynthetic process	GO:0008299	Isoprenoid Biosynthetic Process	5	0.733138	0.00111833	FDPS, IDI1, HMGCS1, MVD, HMGCR	588	14	16792	10.1992	0.953181	0.339973	0.339848
GOTERM_BP_DIRECT	GO:0006468~protein phosphorylation	GO:0006468	Protein Phosphorylation	30	4.39883	0.00142382	CAMK2D, TRIO, PIK3R1, KALRN, STK3, NUAK1, RASSF2, AKT3, PBK, AKT1, PRKACA, FNIP2, SCYL2, NEK6, NEK7, PHKB, PRKCA, TGFBR1, DCLK1, HIPK2, TGFBR2, MAPK10, FER, MEX3B, CDK6, TNIK, SIK2, PRKD1, CDK14, STK40	588	456	16792	1.8788	0.979724	0.389556	0.389414
GOTERM_BP_DIRECT	GO:0042060~wound healing	GO:0042060	Wound Healing	10	1.46628	0.0018669	PDGFRB, SPARC, LOX, WNT5A, FN1, GLI3, EGFR, TGFBR1, ELK3, TGFBR2	588	80	16792	3.56973	0.99398	0.464348	0.464179
GOTERM_BP_DIRECT	GO:0035329~hippo signaling	GO:0035329	Hippo Signaling	6	0.879765	0.00218745	YAP1, WWTR1, DCHS1, AMOTL1, PJA2, STK3	588	27	16792	6.34618	0.9975	0.498738	0.498556
GOTERM_BP_DIRECT	GO:0070102~interleukin-6-mediated signaling pathway	GO:0070102	Interleukin-6-Mediated Signaling Pathway	4	0.58651	0.00304905	FER, CTR9, GAB1, IL6ST	588	9	16792	12.6924	0.999765	0.631609	0.631378
GOTERM_BP_DIRECT	GO:0050680~negative regulation of epithelial cell proliferation	GO:0050680	Negative Regulation Of Epithelial Cell Proliferation	8	1.17302	0.00323192	RB1, TGFBR3, CDK6, MAGED1, WNT5A, SOX9, MCC, MTSS1	588	56	16792	4.07969	0.999858	0.631609	0.631378
GOTERM_BP_DIRECT	GO:0043536~positive regulation of blood vessel endothelial cell migration	GO:0043536	Positive Regulation Of Blood Vessel Endothelial Cell Migration	5	0.733138	0.00376895	ANGPT1, AKT1, PRKCA, PRKD1, AMOTL1	588	19	16792	7.51522	0.999967	0.687456	0.687205
GOTERM_BP_DIRECT	GO:0060487~lung epithelial cell differentiation	GO:0060487	Lung Epithelial Cell Differentiation	4	0.58651	0.00424335	YAP1, GPSM2, EYA1, SOX9	588	10	16792	11.4231	0.999991	0.70976	0.709501
GOTERM_BP_DIRECT	GO:0018105~peptidyl-serine phosphorylation	GO:0018105	Peptidyl-Serine Phosphorylation	12	1.75953	0.00441006	CAMK2D, NEK6, AKT3, CDK2, AKT1, PRKCA, PRKD1, PRKACA, DCLK1, TGFBR1, HIPK2, TGFBR2	588	125	16792	2.74155	0.999994	0.70976	0.709501
GOTERM_BP_DIRECT	GO:1901687~glutathione derivative biosynthetic process	GO:1901687	Glutathione Derivative Biosynthetic Process	5	0.733138	0.00654721	GSTM3, GSTM2, GSTA4, ESD, MGST2	588	22	16792	6.49041	1	0.852602	0.85229
GOTERM_BP_DIRECT	GO:0001503~ossification	GO:0001503	Ossification	9	1.31965	0.0067681	EXT1, TWSG1, SPARC, RASSF2, THRA, COL5A2, LRRC17, SOX9, EGFR	588	80	16792	3.21276	1	0.852602	0.85229
GOTERM_BP_DIRECT	GO:0002155~regulation of thyroid hormone mediated signaling pathway	GO:0002155	Regulation Of Thyroid Hormone Mediated Signaling Pathway	3	0.439883	0.00698433	NCOA1, THRA, PRCP	588	4	16792	21.4184	1	0.852602	0.85229
GOTERM_BP_DIRECT	GO:0045766~positive regulation of angiogenesis	GO:0045766	Positive Regulation Of Angiogenesis	11	1.6129	0.00704103	SEMA5A, WNT5A, ERAP1, CYP1B1, PRKCA, PRKD1, SASH1, CX3CL1, HIPK2, RHOB, TGFBR2	588	115	16792	2.73162	1	0.852602	0.85229
GOTERM_BP_DIRECT	GO:0071872~cellular response to epinephrine stimulus	GO:0071872	Cellular Response To Epinephrine Stimulus	4	0.58651	0.00738412	PDE4B, PRKACA, SIRT2, SNCA	588	12	16792	9.51927	1	0.852602	0.85229
GOTERM_BP_DIRECT	GO:0051056~regulation of small GTPase mediated signal transduction	GO:0051056	Regulation Of Small Gtpase Mediated Signal Transduction	12	1.75953	0.00739427	ARHGAP32, TRIO, ARHGEF12, GDI1, ARHGEF17, SIPA1L2, KALRN, SOS2, RHOQ, RHOBTB1, VAV2, RHOB	588	134	16792	2.55742	1	0.852602	0.85229
GOTERM_BP_DIRECT	GO:0001666~response to hypoxia	GO:0001666	Response To Hypoxia	14	2.05279	0.00749006	CHRNB2, EGLN1, CAMK2D, CDKN1B, APAF1, MMP2, PLAT, APOLD1, TGFBR2, TGFBR3, CST3, EDNRA, NOX4, BIRC2	588	172	16792	2.32447	1	0.852602	0.85229
GOTERM_BP_DIRECT	GO:0035335~peptidyl-tyrosine dephosphorylation	GO:0035335	Peptidyl-Tyrosine Dephosphorylation	10	1.46628	0.00779059	DUSP4, PTPRD, EYA1, PTPRZ1, UBASH3B, PTPRA, PTPN9, PTPRM, SSH2, DUSP6	588	99	16792	2.88463	1	0.852602	0.85229
GOTERM_BP_DIRECT	GO:0001568~blood vessel development	GO:0001568	Blood Vessel Development	6	0.879765	0.00992762	RAPGEF2, DHCR7, ATP7A, ANTXR1, TGFBR2, STRA6	588	38	16792	4.50913	1	1	1
GOTERM_BP_DIRECT	GO:0018107~peptidyl-threonine phosphorylation	GO:0018107	Peptidyl-Threonine Phosphorylation	6	0.879765	0.00992762	CAMK2D, AKT1, PRKACA, TGFBR1, HIPK2, TGFBR2	588	38	16792	4.50913	1	1	1
GOTERM_BP_DIRECT	GO:0030206~chondroitin sulfate biosynthetic process	GO:0030206	Chondroitin Sulfate Biosynthetic Process	5	0.733138	0.0104251	VCAN, CSGALNACT2, CHST15, BGN, CHST3	588	25	16792	5.71156	1	1	1
GOTERM_BP_DIRECT	GO:0048843~negative regulation of axon extension involved in axon guidance	GO:0048843	Negative Regulation Of Axon Extension Involved In Axon Guidance	5	0.733138	0.011987	SEMA5A, NRP1, SEMA3C, SEMA3D, WNT5A	588	26	16792	5.49189	1	1	1
GOTERM_BP_DIRECT	GO:0008285~negative regulation of cell proliferation	GO:0008285	Negative Regulation Of Cell Proliferation	24	3.51906	0.0125683	RB1, GDF11, BCHE, PBRM1, CDKN1B, MAGI2, INPPL1, PDS5B, AXIN2, PPM1D, GLI3, SIRT2, STK3, ING4, FABP3, ZEB1, CDK6, TIMP2, SMYD2, CYP1B1, NOX4, SPRY2, RAPGEF2, SPRY1	588	396	16792	1.73078	1	1	1
GOTERM_BP_DIRECT	GO:0001656~metanephros development	GO:0001656	Metanephros Development	5	0.733138	0.0136913	GDF11, EYA1, IRX3, SPRY1, GLI3	588	27	16792	5.28849	1	1	1
GOTERM_BP_DIRECT	GO:0007389~pattern specification process	GO:0007389	Pattern Specification Process	5	0.733138	0.0155419	ZEB1, EYA1, ZIC1, DCHS1, MID1	588	28	16792	5.09961	1	1	1
GOTERM_BP_DIRECT	GO:0034613~cellular protein localization	GO:0034613	Cellular Protein Localization	6	0.879765	0.0165194	ARMCX3, EYA1, RRAGB, WNT5A, DMD, AXIN2	588	43	16792	3.98481	1	1	1
GOTERM_BP_DIRECT	GO:0030324~lung development	GO:0030324	Lung Development	8	1.17302	0.0168099	SPARC, LOX, WNT5A, NPHP3, DHCR7, GLI3, EGFR, STRA6	588	76	16792	3.00609	1	1	1
GOTERM_BP_DIRECT	GO:0048008~platelet-derived growth factor receptor signaling pathway	GO:0048008	Platelet-Derived Growth Factor Receptor Signaling Pathway	5	0.733138	0.0175426	PDGFRB, NRP1, FER, GAB1, PLAT	588	29	16792	4.92376	1	1	1
GOTERM_BP_DIRECT	GO:0030203~glycosaminoglycan metabolic process	GO:0030203	Glycosaminoglycan Metabolic Process	5	0.733138	0.0175426	VCAN, SDC2, SDC3, BGN, GNS	588	29	16792	4.92376	1	1	1
GOTERM_BP_DIRECT	GO:0046777~protein autophosphorylation	GO:0046777	Protein Autophosphorylation	13	1.90616	0.0178623	PDGFRB, CAMK2D, NEK6, EGFR, FER, MEX3B, SLK, ULK2, AKT1, TNIK, SIK2, PRKD1, PRKACA	588	172	16792	2.15844	1	1	1
GOTERM_BP_DIRECT	GO:0045732~positive regulation of protein catabolic process	GO:0045732	Positive Regulation Of Protein Catabolic Process	7	1.02639	0.0180361	SNX1, CDKN1B, NEDD4, WNT5A, SOX9, VPS28, CUL4B	588	60	16792	3.33175	1	1	1
GOTERM_BP_DIRECT	GO:0048661~positive regulation of smooth muscle cell proliferation	GO:0048661	Positive Regulation Of Smooth Muscle Cell Proliferation	7	1.02639	0.0180361	PDGFRB, CAMK2D, S1PR1, AKT1, HMGCR, EGFR, TGFBR2	588	60	16792	3.33175	1	1	1
GOTERM_BP_DIRECT	GO:0006914~autophagy	GO:0006914	Autophagy	11	1.6129	0.0183597	GABARAPL2, TBC1D5, SESN2, VPS11, CHMP3, ULK2, ATG4A, VPS37B, UBQLN4, SIRT2, VPS28	588	133	16792	2.36193	1	1	1
GOTERM_BP_DIRECT	GO:0014066~regulation of phosphatidylinositol 3-kinase signaling	GO:0014066	Regulation Of Phosphatidylinositol 3-Kinase Signaling	8	1.17302	0.0191497	PDGFRB, GAB1, AKT1, PIP5K1B, PIP4K2B, PIK3R1, EGFR, IER3	588	78	16792	2.92901	1	1	1
GOTERM_BP_DIRECT	GO:0007155~cell adhesion	GO:0007155	Cell Adhesion	26	3.81232	0.0191907	SEMA5A, CTNND2, ADAM22, INPPL1, NEDD9, CD99L2, RND3, LPP, CX3CL1, NUAK1, S1PR1, CYP1B1, ITGB8, CD58, MPDZ, FN1, PRKCA, RGMB, MTSS1, RHOB, FER, VCAN, FEZ1, CERCAM, ADAM9, GNE	588	459	16792	1.61765	1	1	1
GOTERM_BP_DIRECT	GO:0051497~negative regulation of stress fiber assembly	GO:0051497	Negative Regulation Of Stress Fiber Assembly	4	0.58651	0.0200507	TMEFF2, S1PR1, WASF2, PHLDB2	588	17	16792	6.71949	1	1	1
GOTERM_BP_DIRECT	GO:0070374~positive regulation of ERK1 and ERK2 cascade	GO:0070374	Positive Regulation Of Erk1 And Erk2 Cascade	13	1.90616	0.020171	PDGFRB, NRP1, CAMK2D, ANGPT1, PRKCA, HMGCR, EGFR, CX3CL1, GLIPR2, NOX4, SPRY2, RAPGEF2, PDE8A	588	175	16792	2.12144	1	1	1
GOTERM_BP_DIRECT	GO:0042493~response to drug	GO:0042493	Response To Drug	19	2.78592	0.0207721	FZD1, BCHE, USP47, CDKN1B, SEMA3C, HMGCS1, PTPRM, TYMS, DUSP6, TGFBR2, CST3, SRR, FABP3, DAB1, LGALS1, LOX, SMPD1, TIMP2, SNCA	588	304	16792	1.78486	1	1	1
GOTERM_BP_DIRECT	GO:0003151~outflow tract morphogenesis	GO:0003151	Outflow Tract Morphogenesis	6	0.879765	0.0216113	FZD1, TGFBR3, SEMA3C, EYA1, NEDD4, TGFBR2	588	46	16792	3.72493	1	1	1
GOTERM_BP_DIRECT	GO:0060449~bud elongation involved in lung branching	GO:0060449	Bud Elongation Involved In Lung Branching	3	0.439883	0.0227953	YAP1, SPRY2, SPRY1	588	7	16792	12.2391	1	1	1
GOTERM_BP_DIRECT	GO:0035023~regulation of Rho protein signal transduction	GO:0035023	Regulation Of Rho Protein Signal Transduction	8	1.17302	0.0230726	PREX1, PLEKHG1, TRIO, ARHGEF12, ARHGEF17, KALRN, SOS2, VAV2	588	81	16792	2.82053	1	1	1
GOTERM_BP_DIRECT	GO:0045893~positive regulation of transcription, DNA-templated	GO:0045893	Positive Regulation Of Transcription, Dna-Templated	28	4.10557	0.0232351	RB1, RNF14, MAGED1, SETD7, GLI3, ELK3, NRIP1, ZIC1, SOX9, PCBD2, ZNF423, YAF2, FZD1, NCOA1, ZNF287, ZFHX3, PRMT2, WNT5A, RGMB, TGFBR1, NFKB1, HIPK2, MLLT11, DAB2, ELF1, KLF6, MDFIC, CDK2	588	515	16792	1.55266	1	1	1
GOTERM_BP_DIRECT	GO:0071230~cellular response to amino acid stimulus	GO:0071230	Cellular Response To Amino Acid Stimulus	6	0.879765	0.0235114	ZEB1, RRAGB, MMP2, SESN2, COL5A2, EGFR	588	47	16792	3.64568	1	1	1
GOTERM_BP_DIRECT	GO:0007032~endosome organization	GO:0007032	Endosome Organization	5	0.733138	0.0244748	RAB5B, VPS11, DNAJC13, HOOK3, RAB22A	588	32	16792	4.46216	1	1	1
GOTERM_BP_DIRECT	GO:0007417~central nervous system development	GO:0007417	Central Nervous System Development	10	1.46628	0.0248987	RCAN1, VCAN, ZEB1, SHC3, PTPRZ1, B3GNT5, ADAM22, TIMP2, DCLK1, STK3	588	120	16792	2.37982	1	1	1
GOTERM_BP_DIRECT	GO:0001525~angiogenesis	GO:0001525	Angiogenesis	15	2.19941	0.0250623	NRP1, ANGPT1, MMP2, ERAP1, FN1, VEZF1, PRKCA, APOLD1, RHOB, VAV2, ELK3, S1PR1, CYP1B1, PRKD1, WASF2	588	223	16792	1.92093	1	1	1
GOTERM_BP_DIRECT	GO:0007264~small GTPase mediated signal transduction	GO:0007264	Small Gtpase Mediated Signal Transduction	16	2.34604	0.0261569	RAB5B, GDI1, RHOBTB3, AGAP2, RND3, RAB22A, RHOBTB1, VAV2, RAB32, ARHGAP32, IFT22, DAB1, RAPGEF2, RGL1, SOS2, RHOQ	588	246	16792	1.85742	1	1	1
GOTERM_BP_DIRECT	GO:0071526~semaphorin-plexin signaling pathway	GO:0071526	Semaphorin-Plexin Signaling Pathway	5	0.733138	0.0271039	SEMA5A, NRP1, SEMA3C, SEMA3D, PLXNB2	588	33	16792	4.32694	1	1	1
GOTERM_BP_DIRECT	GO:0048814~regulation of dendrite morphogenesis	GO:0048814	Regulation Of Dendrite Morphogenesis	4	0.58651	0.0271391	CHRNB2, NEDD4, SDC2, TNIK	588	19	16792	6.01217	1	1	1
GOTERM_BP_DIRECT	GO:0043393~regulation of protein binding	GO:0043393	Regulation Of Protein Binding	4	0.58651	0.0271391	TGFBR3, ANGPT1, PRKACA, TGFBR1	588	19	16792	6.01217	1	1	1
GOTERM_BP_DIRECT	GO:0010881~regulation of cardiac muscle contraction by regulation of the release of sequestered calcium ion	GO:0010881	Regulation Of Cardiac Muscle Contraction By Regulation Of The Release Of Sequestered Calcium Ion	4	0.58651	0.0271391	CAMK2D, GSTM2, DMD, PRKACA	588	19	16792	6.01217	1	1	1
GOTERM_BP_DIRECT	GO:0007165~signal transduction	GO:0007165	Signal Transduction	54	7.91789	0.0284483	NRP1, SPARC, GDI1, RNF14, CTNND2, PTPRM, NR3C1, ANTXR1, PITPNC1, ELK3, EDNRA, LGALS1, SMPD1, AKT3, PDE4B, GRB10, AKT1, SOX9, PDE8A, GRASP, APPL2, PDGFRB, CHRNB2, PRMT2, MAGI2, AIP, RGMB, TGFBR1, VAV2, TOM1L2, RASA3, ULK2, PRKD1, ATF6, CANT1, SHC3, PEX11B, NEDD9, PIK3R1, KALRN, EGFR, STK3, GNA11, CHKA, NEK6, GNG12, MCC, NFKB1, EXT1, MAPK10, ARHGAP32, RCAN1, ARL2BP, GNB4	588	1161	16792	1.32827	1	1	1
GOTERM_BP_DIRECT	GO:0001955~blood vessel maturation	GO:0001955	Blood Vessel Maturation	3	0.439883	0.0296982	MMP2, S1PR1, RECK	588	8	16792	10.7092	1	1	1
GOTERM_BP_DIRECT	GO:0014911~positive regulation of smooth muscle cell migration	GO:0014911	Positive Regulation Of Smooth Muscle Cell Migration	4	0.58651	0.0311196	PDGFRB, NRP1, CAMK2D, NOX4	588	20	16792	5.71156	1	1	1
GOTERM_BP_DIRECT	GO:0016055~Wnt signaling pathway	GO:0016055	Wnt Signaling Pathway	13	1.90616	0.0316623	CTNND2, CTR9, WNT5A, AXIN2, ZBTB33, MCC, DAB2, NPHP3, PAF1, TNIK, AMOTL1, CDK14, WLS	588	187	16792	1.9853	1	1	1
GOTERM_BP_DIRECT	GO:0071902~positive regulation of protein serine/threonine kinase activity	GO:0071902	Positive Regulation Of Protein Serine/Threonine Kinase Activity	5	0.733138	0.0328503	SPRY2, PARP16, EZH2, STK3, SNCA	588	35	16792	4.07969	1	1	1
GOTERM_BP_DIRECT	GO:0001938~positive regulation of endothelial cell proliferation	GO:0001938	Positive Regulation Of Endothelial Cell Proliferation	7	1.02639	0.0333056	SEMA5A, NRP1, WNT5A, AKT1, PRKCA, PRKD1, TGFBR1	588	69	16792	2.89717	1	1	1
GOTERM_BP_DIRECT	GO:0048844~artery morphogenesis	GO:0048844	Artery Morphogenesis	4	0.58651	0.0353884	NRP1, ZMIZ1, TGFBR1, STRA6	588	21	16792	5.43959	1	1	1
GOTERM_BP_DIRECT	GO:0000132~establishment of mitotic spindle orientation	GO:0000132	Establishment Of Mitotic Spindle Orientation	4	0.58651	0.0353884	GPSM2, EYA1, SPRY2, SPRY1	588	21	16792	5.43959	1	1	1
GOTERM_BP_DIRECT	GO:0033138~positive regulation of peptidyl-serine phosphorylation	GO:0033138	Positive Regulation Of Peptidyl-Serine Phosphorylation	7	1.02639	0.035396	ANGPT1, WNT5A, SPRY2, AKT1, PRKD1, FNIP2, SNCA	588	70	16792	2.85578	1	1	1
GOTERM_BP_DIRECT	GO:0007611~learning or memory	GO:0007611	Learning Or Memory	5	0.733138	0.0359699	PRNP, SHC3, PTPRZ1, THRA, EGFR	588	36	16792	3.96636	1	1	1
GOTERM_BP_DIRECT	GO:0043407~negative regulation of MAP kinase activity	GO:0043407	Negative Regulation Of Map Kinase Activity	5	0.733138	0.0359699	SMPD1, GBA, SPRY2, SPRY1, HMGCR	588	36	16792	3.96636	1	1	1
GOTERM_BP_DIRECT	GO:0036500~ATF6-mediated unfolded protein response	GO:0036500	Atf6-Mediated Unfolded Protein Response	3	0.439883	0.0373123	MBTPS1, ATF6, MBTPS2	588	9	16792	9.51927	1	1	1
GOTERM_BP_DIRECT	GO:0007494~midgut development	GO:0007494	Midgut Development	3	0.439883	0.0373123	DAB1, WNT5A, EGFR	588	9	16792	9.51927	1	1	1
GOTERM_BP_DIRECT	GO:0007162~negative regulation of cell adhesion	GO:0007162	Negative Regulation Of Cell Adhesion	5	0.733138	0.0392547	SEMA5A, DAB1, ANGPT1, ADAM22, PLXNB2	588	37	16792	3.85917	1	1	1
GOTERM_BP_DIRECT	GO:0048146~positive regulation of fibroblast proliferation	GO:0048146	Positive Regulation Of Fibroblast Proliferation	6	0.879765	0.0398227	PDGFRB, CDK6, ZMIZ1, WNT5A, FN1, EGFR	588	54	16792	3.17309	1	1	1
GOTERM_BP_DIRECT	GO:0006509~membrane protein ectodomain proteolysis	GO:0006509	Membrane Protein Ectodomain Proteolysis	4	0.58651	0.0399423	BACE1, BACE2, ERAP1, ADAM9	588	22	16792	5.19233	1	1	1
GOTERM_BP_DIRECT	GO:0090103~cochlea morphogenesis	GO:0090103	Cochlea Morphogenesis	4	0.58651	0.0399423	ZEB1, EYA1, WNT5A, SOX9	588	22	16792	5.19233	1	1	1
GOTERM_BP_DIRECT	GO:0045892~negative regulation of transcription, DNA-templated	GO:0045892	Negative Regulation Of Transcription, Dna-Templated	26	3.81232	0.045435	RB1, CDKN1B, THRA, MAGED1, GLI3, ELK3, ING4, TCEAL7, SOX9, ZNF423, YAF2, FZD1, USP47, ZFHX3, ZHX2, RBFOX2, PRMT2, MBD2, WNT5A, KCTD1, ZBTB33, SIRT2, DAB2, ZEB1, MDFIC, EZH2	588	499	16792	1.48798	1	1	1
GOTERM_BP_DIRECT	GO:0007173~epidermal growth factor receptor signaling pathway	GO:0007173	Epidermal Growth Factor Receptor Signaling Pathway	6	0.879765	0.0454856	SHC3, GAB1, SOX9, PIK3R1, CBL, EGFR	588	56	16792	3.05977	1	1	1
GOTERM_BP_DIRECT	GO:0035414~negative regulation of catenin import into nucleus	GO:0035414	Negative Regulation Of Catenin Import Into Nucleus	3	0.439883	0.0455795	FZD1, WWTR1, AXIN2	588	10	16792	8.56735	1	1	1
GOTERM_BP_DIRECT	GO:1904380~endoplasmic reticulum mannose trimming	GO:1904380	Endoplasmic Reticulum Mannose Trimming	3	0.439883	0.0455795	EDEM3, OS9, SEL1L	588	10	16792	8.56735	1	1	1
GOTERM_BP_DIRECT	GO:0040037~negative regulation of fibroblast growth factor receptor signaling pathway	GO:0040037	Negative Regulation Of Fibroblast Growth Factor Receptor Signaling Pathway	3	0.439883	0.0455795	WNT5A, SPRY2, SPRY1	588	10	16792	8.56735	1	1	1
GOTERM_BP_DIRECT	GO:0030199~collagen fibril organization	GO:0030199	Collagen Fibril Organization	5	0.733138	0.0463206	LOX, COL5A2, CYP1B1, ATP7A, TGFBR1	588	39	16792	3.66126	1	1	1
GOTERM_BP_DIRECT	GO:0043066~negative regulation of apoptotic process	GO:0043066	Negative Regulation Of Apoptotic Process	24	3.51906	0.049158	PDGFRB, PRNP, USP47, CDKN1B, ANGPT1, WNT5A, FMN2, PIK3R1, CBL, EGFR, GLI3, NFKB1, DAB2, TMBIM4, DDAH2, SPRY2, AKT1, NAA38, SOX9, IL6ST, BIRC2, STK40, IER3, SNCA	588	455	16792	1.50635	1	1	1
GOTERM_BP_DIRECT	GO:0060021~palate development	GO:0060021	Palate Development	7	1.02639	0.0496979	TGFBR3, GDF11, INSIG1, WNT5A, GLI3, TGFBR1, TGFBR2	588	76	16792	2.63033	1	1	1
GOTERM_BP_DIRECT	GO:0002092~positive regulation of receptor internalization	GO:0002092	Positive Regulation Of Receptor Internalization	4	0.58651	0.049888	ANGPT1, TBC1D5, MAGI2, SCYL2	588	24	16792	4.75964	1	1	1
GOTERM_BP_DIRECT	GO:0000086~G2/M transition of mitotic cell cycle	GO:0000086	G2/M Transition Of Mitotic Cell Cycle	10	1.46628	0.0512169	DYNC1I2, ODF2, CETN2, CDK2, DCTN3, CEP41, PPM1D, PRKACA, CDK14, PHLDA1	588	137	16792	2.08451	1	1	1
GOTERM_BP_DIRECT	GO:0030857~negative regulation of epithelial cell differentiation	GO:0030857	Negative Regulation Of Epithelial Cell Differentiation	3	0.439883	0.0544451	YAP1, ZEB1, SOX9	588	11	16792	7.7885	1	1	1
GOTERM_BP_DIRECT	GO:0035970~peptidyl-threonine dephosphorylation	GO:0035970	Peptidyl-Threonine Dephosphorylation	3	0.439883	0.0544451	DUSP4, PPM1D, PPM1E	588	11	16792	7.7885	1	1	1
GOTERM_BP_DIRECT	GO:0051216~cartilage development	GO:0051216	Cartilage Development	6	0.879765	0.0548353	ZEB1, WNT5A, ITGB8, SOX9, TYMS, ATP7A	588	59	16792	2.90419	1	1	1
GOTERM_BP_DIRECT	GO:0009612~response to mechanical stimulus	GO:0009612	Response To Mechanical Stimulus	6	0.879765	0.0548353	RCAN1, MBD2, PIEZO2, KALRN, LRP11, TGFBR2	588	59	16792	2.90419	1	1	1
GOTERM_BP_DIRECT	GO:0071407~cellular response to organic cyclic compound	GO:0071407	Cellular Response To Organic Cyclic Compound	6	0.879765	0.0548353	CDKN1B, LGALS1, MBD2, CYP1B1, AKT1, AXIN2	588	59	16792	2.90419	1	1	1
GOTERM_BP_DIRECT	GO:0008286~insulin receptor signaling pathway	GO:0008286	Insulin Receptor Signaling Pathway	7	1.02639	0.0551498	PTPRA, GAB1, GRB10, AKT1, PIK3R1, ATP6V0D1, RHOQ	588	78	16792	2.56288	1	1	1
GOTERM_BP_DIRECT	GO:0046686~response to cadmium ion	GO:0046686	Response To Cadmium Ion	4	0.58651	0.0552693	PRNP, CDKN1B, SPARC, GSS	588	25	16792	4.56925	1	1	1
GOTERM_BP_DIRECT	GO:0046580~negative regulation of Ras protein signal transduction	GO:0046580	Negative Regulation Of Ras Protein Signal Transduction	4	0.58651	0.0552693	RASA3, TIMP2, SPRY2, SPRY1	588	25	16792	4.56925	1	1	1
GOTERM_BP_DIRECT	GO:0048589~developmental growth	GO:0048589	Developmental Growth	4	0.58651	0.0552693	ZMIZ1, TYMS, GLI3, STRA6	588	25	16792	4.56925	1	1	1
GOTERM_BP_DIRECT	GO:0006656~phosphatidylcholine biosynthetic process	GO:0006656	Phosphatidylcholine Biosynthetic Process	4	0.58651	0.0552693	CHKA, CHPT1, LPIN1, LPIN2	588	25	16792	4.56925	1	1	1
GOTERM_BP_DIRECT	GO:0007507~heart development	GO:0007507	Heart Development	12	1.75953	0.0568818	EDNRA, SPARC, LOX, TCF25, GNA11, MBD2, GAB1, SMYD2, GLI3, TGFBR1, TGFBR2, STRA6	588	183	16792	1.87264	1	1	1
GOTERM_BP_DIRECT	GO:0045599~negative regulation of fat cell differentiation	GO:0045599	Negative Regulation Of Fat Cell Differentiation	5	0.733138	0.0581544	ASXL1, WWTR1, INSIG1, WNT5A, SIRT2	588	42	16792	3.39974	1	1	1
GOTERM_BP_DIRECT	GO:0030335~positive regulation of cell migration	GO:0030335	Positive Regulation Of Cell Migration	12	1.75953	0.0586908	PDGFRB, SEMA5A, FER, DAB2, SEMA3C, CSF1, SEMA3D, S1PR1, PRKCA, PIK3R1, EGFR, TGFBR1	588	184	16792	1.86247	1	1	1
GOTERM_BP_DIRECT	GO:0090090~negative regulation of canonical Wnt signaling pathway	GO:0090090	Negative Regulation Of Canonical Wnt Signaling Pathway	11	1.6129	0.060353	FZD1, WWTR1, DAB2, WNT5A, NPHP3, SOX9, AXIN2, MCC, SCYL2, GLI3, STK3	588	163	16792	1.92722	1	1	1
GOTERM_BP_DIRECT	GO:0042127~regulation of cell proliferation	GO:0042127	Regulation Of Cell Proliferation	12	1.75953	0.0605375	NUAK1, CDKN1B, RBFOX2, MBD2, HP1BP3, RAPGEF2, DHCR7, SOX9, PDS5B, BIRC2, EZH2, TGFBR2	588	185	16792	1.8524	1	1	1
GOTERM_BP_DIRECT	GO:0006915~apoptotic process	GO:0006915	Apoptotic Process	28	4.10557	0.0641386	RB1, MAGEH1, TNFAIP1, NR3C1, STK3, ING4, CST3, HINT2, SLK, LGALS1, PLAGL1, PEG10, BMF, PHLDA1, SNCA, IER3, APAF1, NEK6, FBXO10, TGFBR1, NFKB1, RHOB, TGFBR2, DAB2, TMBIM4, CHMP3, ELMO2, PRKD1	588	567	16792	1.41026	1	1	1
GOTERM_BP_DIRECT	GO:0007568~aging	GO:0007568	Aging	11	1.6129	0.0644276	SRR, APAF1, GSS, MBD2, TIMP2, AKT1, DMD, HMGCR, TYMS, TGFBR2, SNCA	588	165	16792	1.90385	1	1	1
GOTERM_BP_DIRECT	GO:0070828~heterochromatin organization	GO:0070828	Heterochromatin Organization	2	0.293255	0.0686943	SETD7, HP1BP3	588	2	16792	28.5578	1	1	1
GOTERM_BP_DIRECT	GO:0060434~bronchus morphogenesis	GO:0060434	Bronchus Morphogenesis	2	0.293255	0.0686943	TULP3, TGFBR2	588	2	16792	28.5578	1	1	1
GOTERM_BP_DIRECT	GO:0007420~brain development	GO:0007420	Brain Development	12	1.75953	0.0703414	CST3, SRR, ZFHX3, HMGCS1, B3GNT5, ZIC1, S1PR1, PLXNB2, TULP3, ACSL3, ATP6V0D1, TGFBR2	588	190	16792	1.80365	1	1	1
GOTERM_BP_DIRECT	GO:0030514~negative regulation of BMP signaling pathway	GO:0030514	Negative Regulation Of Bmp Signaling Pathway	5	0.733138	0.0714448	FZD1, TWSG1, WNT5A, LEMD3, HIPK2	588	45	16792	3.17309	1	1	1
GOTERM_BP_DIRECT	GO:0051897~positive regulation of protein kinase B signaling	GO:0051897	Positive Regulation Of Protein Kinase B Signaling	7	1.02639	0.0735914	SEMA5A, ANGPT1, NOX4, SPRY2, EGFR, TGFBR1, STK3	588	84	16792	2.37982	1	1	1
GOTERM_BP_DIRECT	GO:0006809~nitric oxide biosynthetic process	GO:0006809	Nitric Oxide Biosynthetic Process	3	0.439883	0.0737671	DDAH2, CYP1B1, AKT1	588	13	16792	6.59027	1	1	1
GOTERM_BP_DIRECT	GO:0051492~regulation of stress fiber assembly	GO:0051492	Regulation Of Stress Fiber Assembly	3	0.439883	0.0737671	TTC8, ASAP3, PIK3R1	588	13	16792	6.59027	1	1	1
GOTERM_BP_DIRECT	GO:0060389~pathway-restricted SMAD protein phosphorylation	GO:0060389	Pathway-Restricted Smad Protein Phosphorylation	3	0.439883	0.0737671	TGFBR3, TGFBR1, TGFBR2	588	13	16792	6.59027	1	1	1
GOTERM_BP_DIRECT	GO:0045651~positive regulation of macrophage differentiation	GO:0045651	Positive Regulation Of Macrophage Differentiation	3	0.439883	0.0737671	RB1, CSF1, PRKCA	588	13	16792	6.59027	1	1	1
GOTERM_BP_DIRECT	GO:0035556~intracellular signal transduction	GO:0035556	Intracellular Signal Transduction	21	3.07918	0.0746419	ARHGEF12, WSB2, PRKCA, FMN2, ZBTB33, KALRN, TGFBR1, DCLK1, STK3, TGFBR3, PREX1, FER, NUAK1, ASB8, AKT3, AKT1, RAPGEF2, TNIK, SIK2, PRKD1, SPSB4	588	403	16792	1.48812	1	1	1
GOTERM_BP_DIRECT	GO:0014068~positive regulation of phosphatidylinositol 3-kinase signaling	GO:0014068	Positive Regulation Of Phosphatidylinositol 3-Kinase Signaling	6	0.879765	0.076614	PDGFRB, ANGPT1, NEDD4, AGAP2, SOX9, CBL	588	65	16792	2.63611	1	1	1
GOTERM_BP_DIRECT	GO:0043627~response to estrogen	GO:0043627	Response To Estrogen	6	0.879765	0.076614	PDGFRB, RCAN1, GSTM3, GBA, GLI3, TGFBR2	588	65	16792	2.63611	1	1	1
GOTERM_BP_DIRECT	GO:0060412~ventricular septum morphogenesis	GO:0060412	Ventricular Septum Morphogenesis	4	0.58651	0.0793665	EGLN1, TGFBR3, TGFBR1, TGFBR2	588	29	16792	3.93901	1	1	1
GOTERM_BP_DIRECT	GO:0005977~glycogen metabolic process	GO:0005977	Glycogen Metabolic Process	4	0.58651	0.0793665	PPP1R3D, PHKB, IL6ST, STK40	588	29	16792	3.93901	1	1	1
GOTERM_BP_DIRECT	GO:0006099~tricarboxylic acid cycle	GO:0006099	Tricarboxylic Acid Cycle	4	0.58651	0.0793665	NNT, IDH2, SUCLG1, IDH3A	588	29	16792	3.93901	1	1	1
GOTERM_BP_DIRECT	GO:0016477~cell migration	GO:0016477	Cell Migration	11	1.6129	0.0800564	PDGFRB, TGFBR3, SDC2, SDC3, ASAP3, S1PR1, ADAM9, ELMO2, CD248, TNFAIP1, VAV2	588	172	16792	1.82637	1	1	1
GOTERM_BP_DIRECT	GO:0030198~extracellular matrix organization	GO:0030198	Extracellular Matrix Organization	12	1.75953	0.0833792	VCAN, SPARC, CCDC80, LOX, COL5A2, BGN, FN1, ITGB8, NPHP3, SOX9, ATP7A, RECK	588	196	16792	1.74844	1	1	1
GOTERM_BP_DIRECT	GO:0048009~insulin-like growth factor receptor signaling pathway	GO:0048009	Insulin-Like Growth Factor Receptor Signaling Pathway	3	0.439883	0.0841285	GRB10, AKT1, PIK3R1	588	14	16792	6.11953	1	1	1
GOTERM_BP_DIRECT	GO:0010801~negative regulation of peptidyl-threonine phosphorylation	GO:0010801	Negative Regulation Of Peptidyl-Threonine Phosphorylation	3	0.439883	0.0841285	SPRED2, SPRY2, SIRT2	588	14	16792	6.11953	1	1	1
GOTERM_BP_DIRECT	GO:0051291~protein heterooligomerization	GO:0051291	Protein Heterooligomerization	6	0.879765	0.0847726	CHRNB2, SCUBE3, MAGI2, CHMP3, PCBD2, BIRC2	588	67	16792	2.55742	1	1	1
GOTERM_BP_DIRECT	GO:0005975~carbohydrate metabolic process	GO:0005975	Carbohydrate Metabolic Process	11	1.6129	0.0849161	UEVLD, AKR7A2, GNPDA2, ST8SIA1, GBA, IDH2, B4GALNT1, SIAE, GANC, IDH3A, CHST3	588	174	16792	1.80538	1	1	1
GOTERM_BP_DIRECT	GO:0048812~neuron projection morphogenesis	GO:0048812	Neuron Projection Morphogenesis	5	0.733138	0.0861436	ZSWIM6, DMD, DICER1, ATP7A, EGFR	588	48	16792	2.97477	1	1	1
GOTERM_BP_DIRECT	GO:0000910~cytokinesis	GO:0000910	Cytokinesis	5	0.733138	0.0861436	KLHL9, NEK6, NEK7, DCTN3, RHOB	588	48	16792	2.97477	1	1	1
GOTERM_BP_DIRECT	GO:0010976~positive regulation of neuron projection development	GO:0010976	Positive Regulation Of Neuron Projection Development	7	1.02639	0.0913383	FEZ1, WNT5A, MAGI2, PLXNB2, RAPGEF2, DMD, PRKD1	588	89	16792	2.24612	1	1	1
GOTERM_BP_DIRECT	GO:0071560~cellular response to transforming growth factor beta stimulus	GO:0071560	Cellular Response To Transforming Growth Factor Beta Stimulus	5	0.733138	0.0913451	APAF1, WNT5A, NOX4, SOX9, TGFBR1	588	49	16792	2.91406	1	1	1
GOTERM_BP_DIRECT	GO:0007628~adult walking behavior	GO:0007628	Adult Walking Behavior	4	0.58651	0.0928526	DAB1, EFNB3, ZIC1, HIPK2	588	31	16792	3.68488	1	1	1
GOTERM_BP_DIRECT	GO:1990090~cellular response to nerve growth factor stimulus	GO:1990090	Cellular Response To Nerve Growth Factor Stimulus	4	0.58651	0.0928526	MAGI2, RAPGEF2, AKT1, CBL	588	31	16792	3.68488	1	1	1
GOTERM_BP_DIRECT	GO:0030032~lamellipodium assembly	GO:0030032	Lamellipodium Assembly	4	0.58651	0.0928526	ABLIM1, S1PR1, WASF2, VAV2	588	31	16792	3.68488	1	1	1
GOTERM_BP_DIRECT	GO:0042147~retrograde transport, endosome to Golgi	GO:0042147	Retrograde Transport, Endosome To Golgi	6	0.879765	0.0933691	SNX1, RIC1, TBC1D5, VPS53, DENND2A, RHOBTB3	588	69	16792	2.48329	1	1	1
GOTERM_BP_DIRECT	GO:0006357~regulation of transcription from RNA polymerase II promoter	GO:0006357	Regulation Of Transcription From Rna Polymerase Ii Promoter	22	3.22581	0.0937322	RB1, CAMK2D, THRA, RNF14, MAGED1, ZNF518B, STAT2, MED8, VEZF1, CHD3, NFKB1, RBL2, FAM200B, TCEAL7, ZEB1, ZNF704, PLAGL1, NRIP1, MED31, LPIN1, ATF6, PKNOX2	588	441	16792	1.42465	1	1	1
GOTERM_BP_DIRECT	GO:0032874~positive regulation of stress-activated MAPK cascade	GO:0032874	Positive Regulation Of Stress-Activated Mapk Cascade	3	0.439883	0.0948979	ARL6IP5, HMGCR, MID1	588	15	16792	5.71156	1	1	1
GOTERM_BP_DIRECT	GO:0045445~myoblast differentiation	GO:0045445	Myoblast Differentiation	3	0.439883	0.0948979	RB1, LGALS1, HMGCR	588	15	16792	5.71156	1	1	1
GOTERM_BP_DIRECT	GO:0006646~phosphatidylethanolamine biosynthetic process	GO:0006646	Phosphatidylethanolamine Biosynthetic Process	3	0.439883	0.0948979	CHKA, LPIN1, LPIN2	588	15	16792	5.71156	1	1	1
GOTERM_BP_DIRECT	GO:0032355~response to estradiol	GO:0032355	Response To Estradiol	7	1.02639	0.0990311	PDGFRB, NCOA1, CST3, CDKN1B, MBD2, TFPI, EZH2	588	91	16792	2.19676	1	1	1
GOTERM_BP_DIRECT	GO:0042177~negative regulation of protein catabolic process	GO:0042177	Negative Regulation Of Protein Catabolic Process	4	0.58651	0.0999261	AGAP2, FMN2, EGFR, SIRT2	588	32	16792	3.56973	1	1	1
KEGG_PATHWAY	hsa05200:Pathways in cancer	hsa05200	Pathways In Cancer	32	4.69208	4.36232e-05	RB1, CDKN1B, PIK3R1, CBL, EGFR, GLI3, RXRB, EDNRA, GNG4, GNA11, AKT3, AKT1, PRKACA, FZD1, PDGFRB, EGLN1, ARHGEF12, MMP2, WNT5A, FN1, PRKCA, AXIN2, GNG12, TGFBR1, NFKB1, TGFBR2, MAPK10, CDK6, CDK2, GNB4, SOS2, BIRC2	255	393	6879	2.19656	0.0101561	0.00671284	0.00625385
KEGG_PATHWAY	hsa05220:Chronic myeloid leukemia	hsa05220	Chronic Myeloid Leukemia	12	1.75953	5.73747e-05	RB1, CDKN1B, CDK6, SHC3, AKT3, AKT1, PIK3R1, CBL, SOS2, NFKB1, TGFBR1, TGFBR2	255	72	6879	4.49608	0.0133363	0.00671284	0.00625385
KEGG_PATHWAY	hsa05214:Glioma	hsa05214	Glioma	11	1.6129	0.000117635	RB1, PDGFRB, CAMK2D, CDK6, SHC3, AKT3, AKT1, PRKCA, PIK3R1, SOS2, EGFR	255	65	6879	4.56525	0.0271528	0.00917554	0.00854816
KEGG_PATHWAY	hsa04666:Fc gamma R-mediated phagocytosis	hsa04666	Fc Gamma R-Mediated Phagocytosis	12	1.75953	0.000238308	MARCKS, CFL2, AKT3, ASAP3, INPPL1, AKT1, PRKCA, PIP5K1B, ASAP2, PIK3R1, WASF2, VAV2	255	84	6879	3.85378	0.0542441	0.0123997	0.0115519
KEGG_PATHWAY	hsa05222:Small cell lung cancer	hsa05222	Small Cell Lung Cancer	12	1.75953	0.000264951	RXRB, RB1, CDKN1B, CDK6, APAF1, AKT3, CDK2, FN1, AKT1, PIK3R1, NFKB1, BIRC2	255	85	6879	3.80844	0.0601234	0.0123997	0.0115519
KEGG_PATHWAY	hsa04012:ErbB signaling pathway	hsa04012	Erbb Signaling Pathway	12	1.75953	0.000325833	MAPK10, CAMK2D, CDKN1B, SHC3, AKT3, GAB1, AKT1, PRKCA, PIK3R1, CBL, SOS2, EGFR	255	87	6879	3.72089	0.0734223	0.0127075	0.0118386
KEGG_PATHWAY	hsa04068:FoxO signaling pathway	hsa04068	Foxo Signaling Pathway	15	2.19941	0.000397267	GABARAPL2, CDKN1B, SETD7, AGAP2, PIK3R1, EGFR, TGFBR1, TGFBR2, MAPK10, RBL2, AKT3, CDK2, S1PR1, AKT1, SOS2	255	134	6879	3.01975	0.0887873	0.0132801	0.012372
KEGG_PATHWAY	hsa05212:Pancreatic cancer	hsa05212	Pancreatic Cancer	10	1.46628	0.000578643	MAPK10, RB1, CDK6, AKT3, AKT1, PIK3R1, EGFR, NFKB1, TGFBR1, TGFBR2	255	65	6879	4.15023	0.12667	0.0151734	0.0141359
KEGG_PATHWAY	hsa04014:Ras signaling pathway	hsa04014	Ras Signaling Pathway	20	2.93255	0.00064769	PDGFRB, RAB5B, SHC3, CSF1, ANGPT1, GAB1, PRKCA, PIK3R1, GNG12, EGFR, NFKB1, MAPK10, RASA3, GNG4, AKT3, GNB4, AKT1, RGL1, PRKACA, SOS2	255	226	6879	2.3873	0.140675	0.0151734	0.0141359
KEGG_PATHWAY	hsa00100:Steroid biosynthesis	hsa00100	Steroid Biosynthesis	6	0.879765	0.000648435	SQLE, SOAT1, CYP51A1, SC5D, DHCR7, LSS	255	20	6879	8.09294	0.140825	0.0151734	0.0141359
KEGG_PATHWAY	hsa05223:Non-small cell lung cancer	hsa05223	Non-Small Cell Lung Cancer	9	1.31965	0.000944646	RXRB, RB1, CDK6, AKT3, AKT1, PRKCA, PIK3R1, SOS2, EGFR	255	56	6879	4.3355	0.198405	0.0200952	0.0187212
KEGG_PATHWAY	hsa00900:Terpenoid backbone biosynthesis	hsa00900	Terpenoid Backbone Biosynthesis	6	0.879765	0.00103671	FDPS, IDI1, HMGCS1, MVD, HMGCR, ACAT2	255	22	6879	7.35722	0.215505	0.0202158	0.0188335
KEGG_PATHWAY	hsa05231:Choline metabolism in cancer	hsa05231	Choline Metabolism In Cancer	12	1.75953	0.00117261	MAPK10, PDGFRB, CHKA, AKT3, AKT1, CHPT1, PRKCA, PIP5K1B, PIK3R1, WASF2, SOS2, EGFR	255	101	6879	3.20513	0.240087	0.021107	0.0196638
KEGG_PATHWAY	hsa04144:Endocytosis	hsa04144	Endocytosis	20	2.93255	0.00140262	GIT2, RAB5B, ASAP3, AGAP2, VPS37B, ASAP2, CBL, EGFR, TGFBR1, RAB22A, TGFBR2, SNX4, DAB2, SNX1, NEDD4, MVB12B, CHMP3, PIP5K1B, VPS45, VPS28	255	241	6879	2.23871	0.279957	0.0234438	0.0218408
KEGG_PATHWAY	hsa04910:Insulin signaling pathway	hsa04910	Insulin Signaling Pathway	13	1.90616	0.00484144	SHC3, INPPL1, PHKB, PIK3R1, CBL, MAPK10, FASN, PPP1R3D, AKT3, AKT1, PRKACA, SOS2, RHOQ	255	138	6879	2.54126	0.678786	0.072433	0.0674803
KEGG_PATHWAY	hsa05215:Prostate cancer	hsa05215	Prostate Cancer	10	1.46628	0.00495269	RB1, PDGFRB, CDKN1B, AKT3, CDK2, AKT1, PIK3R1, SOS2, EGFR, NFKB1	255	88	6879	3.06551	0.68708	0.072433	0.0674803
KEGG_PATHWAY	hsa05205:Proteoglycans in cancer	hsa05205	Proteoglycans In Cancer	16	2.34604	0.00694004	FZD1, CAMK2D, ARHGEF12, SDC2, MMP2, WNT5A, GAB1, FN1, PRKCA, PIK3R1, CBL, EGFR, AKT3, AKT1, PRKACA, SOS2	255	200	6879	2.15812	0.803998	0.0930556	0.0866928
KEGG_PATHWAY	hsa05161:Hepatitis B	hsa05161	Hepatitis B	13	1.90616	0.00715812	RB1, CDKN1B, APAF1, STAT2, PRKCA, PIK3R1, TGFBR1, NFKB1, MAPK10, CDK6, AKT3, CDK2, AKT1	255	145	6879	2.41858	0.813817	0.0930556	0.0866928
KEGG_PATHWAY	hsa04725:Cholinergic synapse	hsa04725	Cholinergic Synapse	11	1.6129	0.0076741	CHRNB2, CAMK2D, GNG4, GNA11, AKT3, GNB4, AKT1, PRKCA, PIK3R1, GNG12, PRKACA	255	111	6879	2.67334	0.835141	0.0945125	0.0880502
KEGG_PATHWAY	hsa04066:HIF-1 signaling pathway	hsa04066	Hif-1 Signaling Pathway	10	1.46628	0.00871297	EGLN1, CAMK2D, CDKN1B, ANGPT1, AKT3, AKT1, PRKCA, PIK3R1, EGFR, NFKB1	255	96	6879	2.81005	0.870978	0.101942	0.0949714
KEGG_PATHWAY	hsa00480:Glutathione metabolism	hsa00480	Glutathione Metabolism	7	1.02639	0.0106848	GSTM3, GSTM2, GSTA4, GSS, IDH2, SMS, MGST2	255	51	6879	3.70265	0.919032	0.11906	0.110919
KEGG_PATHWAY	hsa04062:Chemokine signaling pathway	hsa04062	Chemokine Signaling Pathway	14	2.05279	0.0198697	SHC3, STAT2, PIK3R1, GNG12, CX3CL1, NFKB1, VAV2, PREX1, GNG4, AKT3, GNB4, AKT1, PRKACA, SOS2	255	186	6879	2.03049	0.990871	0.211341	0.19689
KEGG_PATHWAY	hsa01130:Biosynthesis of antibiotics	hsa01130	Biosynthesis Of Antibiotics	15	2.19941	0.0248213	FDPS, IDI1, ISYNA1, HMGCS1, IDH2, CYP51A1, AK3, HMGCR, LSS, ACAT2, SQLE, SC5D, SUCLG1, MVD, IDH3A	255	212	6879	1.90871	0.997209	0.25253	0.235263
KEGG_PATHWAY	hsa05210:Colorectal cancer	hsa05210	Colorectal Cancer	7	1.02639	0.026114	MAPK10, AKT3, AKT1, AXIN2, PIK3R1, TGFBR1, TGFBR2	255	62	6879	3.04573	0.997954	0.254611	0.237202
KEGG_PATHWAY	hsa04151:PI3K-Akt signaling pathway	hsa04151	Pi3K-Akt Signaling Pathway	21	3.07918	0.0296005	PDGFRB, CDKN1B, CSF1, ANGPT1, FN1, PRKCA, PIK3R1, GNG12, EGFR, NFKB1, RBL2, CDK6, GNG4, PPP2R3C, COL5A2, AKT3, CDK2, GNB4, AKT1, ITGB8, SOS2	255	345	6879	1.64205	0.999116	0.268228	0.249887
KEGG_PATHWAY	hsa04120:Ubiquitin mediated proteolysis	hsa04120	Ubiquitin Mediated Proteolysis	11	1.6129	0.0298031	KLHL9, HERC1, UBE2Q2, NEDD4, CBL, RCHY1, MID1, BIRC2, RHOBTB1, CUL4B, UBE2J1	255	137	6879	2.16599	0.999158	0.268228	0.249887
KEGG_PATHWAY	hsa04722:Neurotrophin signaling pathway	hsa04722	Neurotrophin Signaling Pathway	10	1.46628	0.0329201	MAPK10, CAMK2D, SHC3, MAGED1, AKT3, GAB1, AKT1, PIK3R1, SOS2, NFKB1	255	120	6879	2.24804	0.999604	0.275118	0.256307
KEGG_PATHWAY	hsa04071:Sphingolipid signaling pathway	hsa04071	Sphingolipid Signaling Pathway	10	1.46628	0.0329201	MAPK10, SPTLC2, PPP2R3C, SMPD1, AKT3, S1PR1, AKT1, PRKCA, PIK3R1, NFKB1	255	120	6879	2.24804	0.999604	0.275118	0.256307
KEGG_PATHWAY	hsa05169:Epstein-Barr virus infection	hsa05169	Epstein-Barr Virus Infection	10	1.46628	0.0360614	MAPK10, RB1, CDKN1B, NEDD4, AKT3, CDK2, AKT1, CD58, PIK3R1, NFKB1	255	122	6879	2.21119	0.999815	0.281922	0.262646
KEGG_PATHWAY	hsa04664:Fc epsilon RI signaling pathway	hsa04664	Fc Epsilon Ri Signaling Pathway	7	1.02639	0.0388005	MAPK10, AKT3, AKT1, PRKCA, PIK3R1, SOS2, VAV2	255	68	6879	2.77699	0.999905	0.281922	0.262646
KEGG_PATHWAY	hsa04510:Focal adhesion	hsa04510	Focal Adhesion	14	2.05279	0.0410128	PDGFRB, SHC3, FN1, PRKCA, PIK3R1, EGFR, VAV2, MAPK10, COL5A2, AKT3, AKT1, ITGB8, SOS2, BIRC2	255	206	6879	1.83335	0.999945	0.281922	0.262646
KEGG_PATHWAY	hsa04662:B cell receptor signaling pathway	hsa04662	B Cell Receptor Signaling Pathway	7	1.02639	0.0412374	AKT3, INPPL1, AKT1, PIK3R1, SOS2, NFKB1, VAV2	255	69	6879	2.73674	0.999947	0.281922	0.262646
KEGG_PATHWAY	hsa05146:Amoebiasis	hsa05146	Amoebiasis	9	1.31965	0.0416757	RAB5B, GNA11, COL5A2, FN1, PRKCA, PIK3R1, PRKACA, NFKB1, SERPINB6	255	106	6879	2.29046	0.999953	0.281922	0.262646
KEGG_PATHWAY	hsa05213:Endometrial cancer	hsa05213	Endometrial Cancer	6	0.879765	0.0418516	AKT3, AKT1, AXIN2, PIK3R1, SOS2, EGFR	255	52	6879	3.11267	0.999955	0.281922	0.262646
KEGG_PATHWAY	hsa05218:Melanoma	hsa05218	Melanoma	7	1.02639	0.0463962	RB1, PDGFRB, CDK6, AKT3, AKT1, PIK3R1, EGFR	255	71	6879	2.65965	0.999985	0.281922	0.262646
KEGG_PATHWAY	hsa04917:Prolactin signaling pathway	hsa04917	Prolactin Signaling Pathway	7	1.02639	0.0463962	MAPK10, SHC3, AKT3, AKT1, PIK3R1, SOS2, NFKB1	255	71	6879	2.65965	0.999985	0.281922	0.262646
KEGG_PATHWAY	hsa04810:Regulation of actin cytoskeleton	hsa04810	Regulation Of Actin Cytoskeleton	14	2.05279	0.0466414	PDGFRB, ARHGEF12, FN1, PIK3R1, GNG12, SSH2, EGFR, VAV2, CFL2, ITGB8, PIP5K1B, PIP4K2B, WASF2, SOS2	255	210	6879	1.79843	0.999986	0.281922	0.262646
KEGG_PATHWAY	hsa04728:Dopaminergic synapse	hsa04728	Dopaminergic Synapse	10	1.46628	0.0467043	MAPK10, CAMK2D, GNG4, PPP2R3C, AKT3, GNB4, AKT1, PRKCA, GNG12, PRKACA	255	128	6879	2.10754	0.999986	0.281922	0.262646
KEGG_PATHWAY	hsa04010:MAPK signaling pathway	hsa04010	Mapk Signaling Pathway	16	2.34604	0.0469871	PDGFRB, DUSP4, PRKCA, GNG12, EGFR, TGFBR1, NFKB1, DUSP6, STK3, TGFBR2, MAPK10, AKT3, AKT1, RAPGEF2, PRKACA, SOS2	255	253	6879	1.70602	0.999987	0.281922	0.262646
KEGG_PATHWAY	hsa00072:Synthesis and degradation of ketone bodies	hsa00072	Synthesis And Degradation Of Ketone Bodies	3	0.439883	0.050255	BDH2, HMGCS1, ACAT2	255	10	6879	8.09294	0.999994	0.287725	0.268051
KEGG_PATHWAY	hsa04912:GnRH signaling pathway	hsa04912	Gnrh Signaling Pathway	8	1.17302	0.0504133	MAPK10, CAMK2D, MMP2, GNA11, PRKCA, PRKACA, SOS2, EGFR	255	91	6879	2.37156	0.999994	0.287725	0.268051
KEGG_PATHWAY	hsa04919:Thyroid hormone signaling pathway	hsa04919	Thyroid Hormone Signaling Pathway	9	1.31965	0.0618947	RXRB, NCOA1, RCAN1, THRA, AKT3, AKT1, PRKCA, PIK3R1, PRKACA	255	115	6879	2.1112	1	0.336951	0.313912
KEGG_PATHWAY	hsa04150:mTOR signaling pathway	hsa04150	Mtor Signaling Pathway	6	0.879765	0.0619183	RRAGB, AKT3, ULK2, AKT1, PRKCA, PIK3R1	255	58	6879	2.79067	1	0.336951	0.313912
KEGG_PATHWAY	hsa05100:Bacterial invasion of epithelial cells	hsa05100	Bacterial Invasion Of Epithelial Cells	7	1.02639	0.0674985	SHC3, GAB1, FN1, ELMO2, PIK3R1, CBL, WASF2	255	78	6879	2.42097	1	0.358969	0.334424
KEGG_PATHWAY	hsa04915:Estrogen signaling pathway	hsa04915	Estrogen Signaling Pathway	8	1.17302	0.0727121	SHC3, MMP2, AKT3, AKT1, PIK3R1, PRKACA, SOS2, EGFR	255	99	6879	2.17992	1	0.378103	0.35225
KEGG_PATHWAY	hsa04210:Apoptosis	hsa04210	Apoptosis	6	0.879765	0.0778492	APAF1, AKT3, AKT1, PIK3R1, NFKB1, BIRC2	255	62	6879	2.61063	1	0.388071	0.361536
KEGG_PATHWAY	hsa04962:Vasopressin-regulated water reabsorption	hsa04962	Vasopressin-Regulated Water Reabsorption	5	0.733138	0.0779458	DCTN6, DYNC1I2, RAB5B, PRKACA, VAMP2	255	44	6879	3.06551	1	0.388071	0.361536
KEGG_PATHWAY	hsa05142:Chagas disease (American trypanosomiasis)	hsa05142	Chagas Disease (American Trypanosomiasis)	8	1.17302	0.089203	MAPK10, GNA11, AKT3, AKT1, PIK3R1, NFKB1, TGFBR1, TGFBR2	255	104	6879	2.07511	1	0.427828	0.398575
KEGG_PATHWAY	hsa04911:Insulin secretion	hsa04911	Insulin Secretion	7	1.02639	0.0933671	RIMS2, CAMK2D, GNA11, KCNMB4, PRKCA, PRKACA, VAMP2	255	85	6879	2.22159	1	0.427828	0.398575
KEGG_PATHWAY	hsa04141:Protein processing in endoplasmic reticulum	hsa04141	Protein Processing In Endoplasmic Reticulum	11	1.6129	0.0947875	MAPK10, EDEM3, MBTPS1, OS9, MAN1A2, SEL1L, UBQLN4, ATF6, MBTPS2, UBE2J1, HERPUD1	255	169	6879	1.75586	1	0.427828	0.398575
KEGG_PATHWAY	hsa05211:Renal cell carcinoma	hsa05211	Renal Cell Carcinoma	6	0.879765	0.0957742	EGLN1, AKT3, GAB1, AKT1, PIK3R1, SOS2	255	66	6879	2.45241	1	0.427828	0.398575
KEGG_PATHWAY	hsa04360:Axon guidance	hsa04360	Axon Guidance	9	1.31965	0.0970606	SEMA5A, NRP1, ABLIM1, ARHGEF12, EFNB3, SEMA3C, SEMA3D, CFL2, PLXNB2	255	127	6879	1.91172	1	0.427828	0.398575

## Sheet: Array_clustD
Category	Term	GO_ID	GO_term_name	Count	%	PValue	Genes	List Total	Pop Hits	Pop Total	Fold Enrichment	Bonferroni	Benjamini	FDR
GOTERM_BP_DIRECT	GO:0051965~positive regulation of synapse assembly	GO:0051965	Positive Regulation Of Synapse Assembly	8	1.83908	0.000400111	NLGN3, NLGN1, NTRK3, TPBG, CLSTN1, NRXN3, EPHB2, EFNA5	369	62	16792	5.87184	0.503978	0.410064	0.40983
GOTERM_BP_DIRECT	GO:0021772~olfactory bulb development	GO:0021772	Olfactory Bulb Development	5	1.14943	0.000677627	EFNA2, ID2, CHD7, KIF14, RPGRIP1L	369	19	16792	11.9755	0.695049	0.410064	0.40983
GOTERM_BP_DIRECT	GO:0006351~transcription, DNA-templated	GO:0006351	Transcription, Dna-Templated	64	14.7126	0.00104482	ZNF571, ZNF493, CITED2, CHD7, HMGB2, IKZF2, SOX21, PHF6, ELK4, ZMYM2, ZNF607, ZNF529, ZNF280C, ZNF445, ZNF521, VPS36, ZNF562, TLE4, ZNF484, ZNF283, NCOA3, ZNF519, DMRTA1, DEPDC1, TXNIP, ZSCAN23, ZNF512, BCORL1, AJUBA, ZNF793, ZNF397, HOMEZ, ZNF594, PRKAA2, PLAG1, ZNF391, CREM, ZFP14, ZKSCAN7, ATXN7, FAM120B, ZNF502, PCBD1, TBL1X, ZNF664, SCAI, ZNF585A, MAP2K6, ZNF781, HACE1, ZNF382, YLPM1, ZFHX4,…	369	1955	16792	1.48974	0.839824	0.410064	0.40983
GOTERM_BP_DIRECT	GO:0006355~regulation of transcription, DNA-templated	GO:0006355	Regulation Of Transcription, Dna-Templated	52	11.954	0.00113785	ZNF571, ZNF493, CITED2, CHD7, HMGB2, SOX21, PHF6, EFEMP1, RPS6KA5, ZNF607, ZNF529, ZNF445, ZNF521, VPS36, MYBL1, ZNF562, ZNF484, ZNF283, NCOA3, ZNF519, DMRTA1, ZSCAN23, ZNF512, BCORL1, AJUBA, ZNF793, ZNF397, NOTCH2, ZNF594, PRKAA2, ZNF391, IGSF1, CREM, ZFP14, ZKSCAN7, FAM120B, ZNF502, ZNF664, SCAI, ZNF585A, MAP2K6, ZNF781, HACE1, ZNF382, YLPM1, ZFHX4, PNRC1, ZNF738, ZNF415, SP8, MEIS3P1, ZNF334	369	1504	16792	1.57337	0.863939	0.410064	0.40983
GOTERM_BP_DIRECT	GO:0030334~regulation of cell migration	GO:0030334	Regulation Of Cell Migration	8	1.83908	0.00117027	PARD6B, JAG1, HACE1, LMO4, DPYSL3, KIF14, NEXN, AJUBA	369	74	16792	4.91965	0.871461	0.410064	0.40983
GOTERM_BP_DIRECT	GO:0018108~peptidyl-tyrosine phosphorylation	GO:0018108	Peptidyl-Tyrosine Phosphorylation	11	2.52874	0.00202971	EPHA4, ZMYM2, EFEMP1, FGF8, PEAK1, AXL, NTRK3, STK16, NRG1, EPHB2, MAP2K6	369	153	16792	3.27173	0.971552	0.518412	0.518117
GOTERM_BP_DIRECT	GO:0007411~axon guidance	GO:0007411	Axon Guidance	11	2.52874	0.00268926	EFNB1, RPS6KA5, EFNA2, LAMB2, BOC, ZNF280C, NRXN3, NTN4, EPHB2, EFNA5, NEO1	369	159	16792	3.14827	0.991066	0.518412	0.518117
GOTERM_BP_DIRECT	GO:0048013~ephrin receptor signaling pathway	GO:0048013	Ephrin Receptor Signaling Pathway	8	1.83908	0.00279556	TIAM1, EFNB1, EPHA4, SIPA1L1, EFNA2, NTRK3, EPHB2, EFNA5	369	86	16792	4.23319	0.992588	0.518412	0.518117
GOTERM_BP_DIRECT	GO:0001822~kidney development	GO:0001822	Kidney Development	8	1.83908	0.00279556	CENPF, BCL2L11, CA2, ODC1, SOX11, RPGRIP1L, SULF1, PCSK5	369	86	16792	4.23319	0.992588	0.518412	0.518117
GOTERM_BP_DIRECT	GO:0043087~regulation of GTPase activity	GO:0043087	Regulation Of Gtpase Activity	7	1.6092	0.00295898	FGD4, EPHA4, SIPA1L1, BCL6, RICTOR, EFNA5, AJUBA	369	65	16792	4.90073	0.994438	0.518412	0.518117
GOTERM_BP_DIRECT	GO:0022038~corpus callosum development	GO:0022038	Corpus Callosum Development	3	0.689655	0.00677743	LPAR1, RPGRIP1L, EPHB2	369	6	16792	22.7534	0.999993	1	1
GOTERM_BP_DIRECT	GO:0007368~determination of left/right symmetry	GO:0007368	Determination Of Left/Right Symmetry	6	1.37931	0.00697668	IFT74, STIL, CITED2, RPGRIP1L, DLL1, PCSK5	369	55	16792	4.96438	0.999995	1	1
GOTERM_BP_DIRECT	GO:0050767~regulation of neurogenesis	GO:0050767	Regulation Of Neurogenesis	4	0.91954	0.00779444	BCL6, CHD7, HMGB2, DLL1	369	19	16792	9.58037	0.999999	1	1
GOTERM_BP_DIRECT	GO:0002315~marginal zone B cell differentiation	GO:0002315	Marginal Zone B Cell Differentiation	3	0.689655	0.0093515	NOTCH2, MFNG, DLL1	369	7	16792	19.5029	1	1	1
GOTERM_BP_DIRECT	GO:0030879~mammary gland development	GO:0030879	Mammary Gland Development	4	0.91954	0.0103584	BCL2L11, IRS2, NRG1, ARHGAP5	369	21	16792	8.66796	1	1	1
GOTERM_BP_DIRECT	GO:0007416~synapse assembly	GO:0007416	Synapse Assembly	6	1.37931	0.0107306	NLGN3, NLGN1, FZD5, NRXN3, CACNA1A, NRG1	369	61	16792	4.47608	1	1	1
GOTERM_BP_DIRECT	GO:0045184~establishment of protein localization	GO:0045184	Establishment Of Protein Localization	5	1.14943	0.0111388	NLGN1, PLEKHA1, IST1, KIF14, ZDHHC15	369	40	16792	5.68835	1	1	1
GOTERM_BP_DIRECT	GO:0060999~positive regulation of dendritic spine development	GO:0060999	Positive Regulation Of Dendritic Spine Development	4	0.91954	0.0118022	NLGN1, LPAR1, NRG1, PSEN1	369	22	16792	8.27396	1	1	1
GOTERM_BP_DIRECT	GO:0048672~positive regulation of collateral sprouting	GO:0048672	Positive Regulation Of Collateral Sprouting	3	0.689655	0.0122891	IST1, RND2, EFNA5	369	8	16792	17.065	1	1	1
GOTERM_BP_DIRECT	GO:0014003~oligodendrocyte development	GO:0014003	Oligodendrocyte Development	4	0.91954	0.0133559	ID2, LPAR1, SOX11, WASF3	369	23	16792	7.91422	1	1	1
GOTERM_BP_DIRECT	GO:0006006~glucose metabolic process	GO:0006006	Glucose Metabolic Process	6	1.37931	0.0156731	IGFBP5, CREM, CACNA1A, IRS2, FBN1, WDTC1	369	67	16792	4.07523	1	1	1
GOTERM_BP_DIRECT	GO:0007059~chromosome segregation	GO:0007059	Chromosome Segregation	6	1.37931	0.0166224	NEK9, CENPF, CDCA2, HJURP, CENPC, CDK5RAP2	369	68	16792	4.0153	1	1	1
GOTERM_BP_DIRECT	GO:0030336~negative regulation of cell migration	GO:0030336	Negative Regulation Of Cell Migration	7	1.6092	0.0180863	IGFBP5, RRAS, CITED2, TPM1, DPYSL3, SULF1, SCAI	369	95	16792	3.35313	1	1	1
GOTERM_BP_DIRECT	GO:0035987~endodermal cell differentiation	GO:0035987	Endodermal Cell Differentiation	4	0.91954	0.0206872	ITGB5, COL11A1, LAMB1, ITGA5	369	27	16792	6.74174	1	1	1
GOTERM_BP_DIRECT	GO:0035116~embryonic hindlimb morphogenesis	GO:0035116	Embryonic Hindlimb Morphogenesis	4	0.91954	0.022802	FGF8, CHD7, GPC3, RPGRIP1L	369	28	16792	6.50097	1	1	1
GOTERM_BP_DIRECT	GO:0046849~bone remodeling	GO:0046849	Bone Remodeling	3	0.689655	0.0231151	NOTCH2, EFNA2, LGR4	369	11	16792	12.4109	1	1	1
GOTERM_BP_DIRECT	GO:0007155~cell adhesion	GO:0007155	Cell Adhesion	18	4.13793	0.0245527	EPHA4, NLGN1, CNTNAP1, PTPRS, ITGB5, LAMB2, TPBG, CLSTN1, PCDHB15, LAMB1, ARHGAP5, PCDH18, PTPRF, EFNB1, BOC, CDH11, ITGA5, NEO1	369	459	16792	1.78458	1	1	1
GOTERM_BP_DIRECT	GO:0007010~cytoskeleton organization	GO:0007010	Cytoskeleton Organization	9	2.06897	0.0256978	SVIL, FGD4, CNTNAP1, ZMYM2, TPM1, ADD3, BRWD1, AJUBA, WASF3	369	161	16792	2.54386	1	1	1
GOTERM_BP_DIRECT	GO:0007605~sensory perception of sound	GO:0007605	Sensory Perception Of Sound	8	1.83908	0.0272784	COL2A1, PGAP1, USP53, HOMER2, COL11A1, CHD7, LRIG1, TBL1X	369	133	16792	2.73725	1	1	1
GOTERM_BP_DIRECT	GO:0030198~extracellular matrix organization	GO:0030198	Extracellular Matrix Organization	10	2.29885	0.0291069	COL2A1, ITGB5, LAMB2, COL11A1, PXDN, LAMB1, ITGA5, NID1, LOXL1, FBN1	369	196	16792	2.32177	1	1	1
GOTERM_BP_DIRECT	GO:0030513~positive regulation of BMP signaling pathway	GO:0030513	Positive Regulation Of Bmp Signaling Pathway	4	0.91954	0.0298238	GPC3, SOX11, SULF1, NEO1	369	31	16792	5.87184	1	1	1
GOTERM_BP_DIRECT	GO:0035909~aorta morphogenesis	GO:0035909	Aorta Morphogenesis	3	0.689655	0.0318519	JAG1, FGF8, CHD7	369	13	16792	10.5016	1	1	1
GOTERM_BP_DIRECT	GO:0070986~left/right axis specification	GO:0070986	Left/Right Axis Specification	3	0.689655	0.0318519	EPB41L5, CITED2, DLL1	369	13	16792	10.5016	1	1	1
GOTERM_BP_DIRECT	GO:0001974~blood vessel remodeling	GO:0001974	Blood Vessel Remodeling	4	0.91954	0.0323892	JAG1, FGF8, AXL, CHD7	369	32	16792	5.68835	1	1	1
GOTERM_BP_DIRECT	GO:0070830~bicellular tight junction assembly	GO:0070830	Bicellular Tight Junction Assembly	4	0.91954	0.0323892	PARD6B, ECT2, PTPN13, MPP5	369	32	16792	5.68835	1	1	1
GOTERM_BP_DIRECT	GO:0060070~canonical Wnt signaling pathway	GO:0060070	Canonical Wnt Signaling Pathway	6	1.37931	0.0356208	BCL9, FZD2, FGF8, FZD5, TBL1X, PSEN1	369	83	16792	3.28965	1	1	1
GOTERM_BP_DIRECT	GO:0061053~somite development	GO:0061053	Somite Development	3	0.689655	0.0366313	FRZB, SOX11, PPP2R3A	369	14	16792	9.75145	1	1	1
GOTERM_BP_DIRECT	GO:0021693~cerebellar Purkinje cell layer structural organization	GO:0021693	Cerebellar Purkinje Cell Layer Structural Organization	2	0.45977	0.0433514	KIF14, DLL1	369	2	16792	45.5068	1	1	1
GOTERM_BP_DIRECT	GO:0032474~otolith morphogenesis	GO:0032474	Otolith Morphogenesis	2	0.45977	0.0433514	LRIG1, LRIG3	369	2	16792	45.5068	1	1	1
GOTERM_BP_DIRECT	GO:0072070~loop of Henle development	GO:0072070	Loop Of Henle Development	2	0.45977	0.0433514	JAG1, DLL1	369	2	16792	45.5068	1	1	1
GOTERM_BP_DIRECT	GO:0001947~heart looping	GO:0001947	Heart Looping	5	1.14943	0.0446169	STIL, FGF8, CITED2, PSEN1, DLL1	369	61	16792	3.73006	1	1	1
GOTERM_BP_DIRECT	GO:0032467~positive regulation of cytokinesis	GO:0032467	Positive Regulation Of Cytokinesis	4	0.91954	0.0468698	SVIL, CENPV, KIF14, ECT2	369	37	16792	4.91965	1	1	1
GOTERM_BP_DIRECT	GO:0007220~Notch receptor processing	GO:0007220	Notch Receptor Processing	3	0.689655	0.0469429	JAG1, PSEN1, DLL1	369	16	16792	8.53252	1	1	1
GOTERM_BP_DIRECT	GO:0014002~astrocyte development	GO:0014002	Astrocyte Development	3	0.689655	0.0469429	LAMB2, TSPAN2, DLL1	369	16	16792	8.53252	1	1	1
GOTERM_BP_DIRECT	GO:0007158~neuron cell-cell adhesion	GO:0007158	Neuron Cell-Cell Adhesion	3	0.689655	0.0469429	NLGN3, NLGN1, NRXN3	369	16	16792	8.53252	1	1	1
GOTERM_BP_DIRECT	GO:0034446~substrate adhesion-dependent cell spreading	GO:0034446	Substrate Adhesion-Dependent Cell Spreading	4	0.91954	0.0500893	PEAK1, AXL, KIF14, LAMB1	369	38	16792	4.79019	1	1	1
GOTERM_BP_DIRECT	GO:0048663~neuron fate commitment	GO:0048663	Neuron Fate Commitment	3	0.689655	0.0524487	ID2, NRG1, ZNF521	369	17	16792	8.03061	1	1	1
GOTERM_BP_DIRECT	GO:0035567~non-canonical Wnt signaling pathway	GO:0035567	Non-Canonical Wnt Signaling Pathway	3	0.689655	0.0524487	FZD2, FZD5, FRZB	369	17	16792	8.03061	1	1	1
GOTERM_BP_DIRECT	GO:0001709~cell fate determination	GO:0001709	Cell Fate Determination	3	0.689655	0.0581709	NOTCH2, JAG1, DLL1	369	18	16792	7.58446	1	1	1
GOTERM_BP_DIRECT	GO:0060384~innervation	GO:0060384	Innervation	3	0.689655	0.0581709	CHD7, LRIG1, SULF1	369	18	16792	7.58446	1	1	1
GOTERM_BP_DIRECT	GO:0046103~inosine biosynthetic process	GO:0046103	Inosine Biosynthetic Process	2	0.45977	0.064319	ADAL, ADA	369	3	16792	30.3379	1	1	1
GOTERM_BP_DIRECT	GO:0021957~corticospinal tract morphogenesis	GO:0021957	Corticospinal Tract Morphogenesis	2	0.45977	0.064319	EPHA4, CDH11	369	3	16792	30.3379	1	1	1
GOTERM_BP_DIRECT	GO:0006154~adenosine catabolic process	GO:0006154	Adenosine Catabolic Process	2	0.45977	0.064319	ADAL, ADA	369	3	16792	30.3379	1	1	1
GOTERM_BP_DIRECT	GO:0030036~actin cytoskeleton organization	GO:0030036	Actin Cytoskeleton Organization	7	1.6092	0.0665507	FGD4, DIAPH3, NUAK2, BCL6, EPB41, TMSB15A, WASF3	369	130	16792	2.45036	1	1	1
GOTERM_BP_DIRECT	GO:0043065~positive regulation of apoptotic process	GO:0043065	Positive Regulation Of Apoptotic Process	12	2.75862	0.067127	TIAM1, FGD4, BCL2L11, BCL6, FRZB, NTRK3, IGFBP3, LPAR1, TXNIP, PSEN1, ECT2, MAP2K6	369	300	16792	1.82027	1	1	1
GOTERM_BP_DIRECT	GO:0048538~thymus development	GO:0048538	Thymus Development	4	0.91954	0.0677285	BCL2L11, CITED2, LMO4, PSEN1	369	43	16792	4.23319	1	1	1
GOTERM_BP_DIRECT	GO:0048015~phosphatidylinositol-mediated signaling	GO:0048015	Phosphatidylinositol-Mediated Signaling	6	1.37931	0.0836128	FGF8, AGO4, FRS2, IRS2, NRG1, RICTOR	369	106	16792	2.57586	1	1	1
GOTERM_BP_DIRECT	GO:0043103~hypoxanthine salvage	GO:0043103	Hypoxanthine Salvage	2	0.45977	0.0848283	ADAL, ADA	369	4	16792	22.7534	1	1	1
GOTERM_BP_DIRECT	GO:0072006~nephron development	GO:0072006	Nephron Development	2	0.45977	0.0848283	JAG1, DLL1	369	4	16792	22.7534	1	1	1
GOTERM_BP_DIRECT	GO:0001839~neural plate morphogenesis	GO:0001839	Neural Plate Morphogenesis	2	0.45977	0.0848283	EPB41L5, FGF8	369	4	16792	22.7534	1	1	1
GOTERM_BP_DIRECT	GO:0016080~synaptic vesicle targeting	GO:0016080	Synaptic Vesicle Targeting	2	0.45977	0.0848283	NLGN1, PSEN1	369	4	16792	22.7534	1	1	1
GOTERM_BP_DIRECT	GO:0090287~regulation of cellular response to growth factor stimulus	GO:0090287	Regulation Of Cellular Response To Growth Factor Stimulus	2	0.45977	0.0848283	FBN3, FBN1	369	4	16792	22.7534	1	1	1
GOTERM_BP_DIRECT	GO:0048050~post-embryonic eye morphogenesis	GO:0048050	Post-Embryonic Eye Morphogenesis	2	0.45977	0.0848283	EFEMP1, FBN1	369	4	16792	22.7534	1	1	1
GOTERM_BP_DIRECT	GO:0060024~rhythmic synaptic transmission	GO:0060024	Rhythmic Synaptic Transmission	2	0.45977	0.0848283	NLGN3, CACNA1A	369	4	16792	22.7534	1	1	1
GOTERM_BP_DIRECT	GO:0006936~muscle contraction	GO:0006936	Muscle Contraction	6	1.37931	0.0862246	SLC6A8, ASPH, ITGB5, TPM1, CACNA1H, MYLK	369	107	16792	2.55178	1	1	1
GOTERM_BP_DIRECT	GO:0050770~regulation of axonogenesis	GO:0050770	Regulation Of Axonogenesis	3	0.689655	0.0896212	EPHA4, SIPA1L1, CACNA1A	369	23	16792	5.93567	1	1	1
GOTERM_BP_DIRECT	GO:0014066~regulation of phosphatidylinositol 3-kinase signaling	GO:0014066	Regulation Of Phosphatidylinositol 3-Kinase Signaling	5	1.14943	0.091973	FGF8, FRS2, IRS2, NRG1, PTPN13	369	78	16792	2.9171	1	1	1
GOTERM_BP_DIRECT	GO:0015992~proton transport	GO:0015992	Proton Transport	4	0.91954	0.0920601	SLC25A27, UCP2, SLC2A12, SLC15A3	369	49	16792	3.71484	1	1	1
GOTERM_BP_DIRECT	GO:0071560~cellular response to transforming growth factor beta stimulus	GO:0071560	Cellular Response To Transforming Growth Factor Beta Stimulus	4	0.91954	0.0920601	EPB41L5, PPM1A, STK16, FBN1	369	49	16792	3.71484	1	1	1
GOTERM_BP_DIRECT	GO:0007067~mitotic nuclear division	GO:0007067	Mitotic Nuclear Division	10	2.29885	0.0963061	ANLN, NEK9, CENPF, CENPV, CDCA2, CCNG2, CETN3, KNTC1, KLHL13, CENPC	369	248	16792	1.83495	1	1	1
GOTERM_BP_DIRECT	GO:0016567~protein ubiquitination	GO:0016567	Protein Ubiquitination	13	2.98851	0.0985113	WSB1, HACE1, FBXW8, UBE3D, UBE2L6, KLHL13, FBXO33, SH3RF1, DCAF16, TRAF5, ENC1, RNF175, WDTC1	369	359	16792	1.64788	1	1	1
KEGG_PATHWAY	hsa05205:Proteoglycans in cancer	hsa05205	Proteoglycans In Cancer	11	2.52874	0.00334481	TIAM1, FZD2, WNT5B, RRAS, ITGB5, FZD5, GPC3, TIMP3, FRS2, FLNC, ITGA5	126	200	6879	3.00274	0.405072	0.338323	0.333958
KEGG_PATHWAY	hsa04010:MAPK signaling pathway	hsa04010	Mapk Signaling Pathway	12	2.75862	0.006109	ELK4, CACNG7, PPM1A, RPS6KA6, RPS6KA5, FGF8, RRAS, RASA2, CACNA1A, FLNC, CACNA1H, MAP2K6	126	253	6879	2.5895	0.613181	0.338323	0.333958
KEGG_PATHWAY	hsa04360:Axon guidance	hsa04360	Axon Guidance	8	1.83908	0.00816304	SEMA6B, EFNB1, EPHA4, EFNA2, LRRC4, NTN4, EPHB2, EFNA5	126	127	6879	3.43907	0.719299	0.338323	0.333958
KEGG_PATHWAY	hsa04151:PI3K-Akt signaling pathway	hsa04151	Pi3K-Akt Signaling Pathway	14	3.21839	0.00958672	PRKAA2, ITGB5, LAMB2, COL11A1, LPAR1, LAMB1, PPP2R3A, LPAR4, EFNA5, COL2A1, BCL2L11, FGF8, EFNA2, ITGA5	126	345	6879	2.21546	0.775327	0.338323	0.333958
KEGG_PATHWAY	hsa04330:Notch signaling pathway	hsa04330	Notch Signaling Pathway	5	1.14943	0.0109136	NOTCH2, JAG1, MFNG, PSEN1, DLL1	126	48	6879	5.687	0.817483	0.338323	0.333958
KEGG_PATHWAY	hsa04015:Rap1 signaling pathway	hsa04015	Rap1 Signaling Pathway	10	2.29885	0.0139494	TIAM1, PARD6B, SIPA1L1, EFNA2, FGF8, RRAS, LPAR1, LPAR4, EFNA5, MAP2K6	126	210	6879	2.59977	0.886662	0.360359	0.35571
KEGG_PATHWAY	hsa04390:Hippo signaling pathway	hsa04390	Hippo Signaling Pathway	8	1.83908	0.0197534	PARD6B, FZD2, WNT5B, FZD5, ID2, MPP5, AJUBA, TEAD1	126	151	6879	2.89246	0.954608	0.400492	0.395325
KEGG_PATHWAY	hsa04512:ECM-receptor interaction	hsa04512	Ecm-Receptor Interaction	6	1.37931	0.0206706	COL2A1, ITGB5, LAMB2, COL11A1, LAMB1, ITGA5	126	87	6879	3.76519	0.960739	0.400492	0.395325
KEGG_PATHWAY	hsa04510:Focal adhesion	hsa04510	Focal Adhesion	9	2.06897	0.0335334	COL2A1, ITGB5, LAMB2, COL11A1, LAMB1, FLNC, ITGA5, ARHGAP5, MYLK	126	206	6879	2.38523	0.994942	0.57752	0.570068
KEGG_PATHWAY	hsa04514:Cell adhesion molecules (CAMs)	hsa04514	Cell Adhesion Molecules (Cams)	7	1.6092	0.0442112	NLGN3, NLGN1, CNTNAP1, LRRC4, NRXN3, NEO1, PTPRF	126	142	6879	2.69131	0.999096	0.685273	0.676431
KEGG_PATHWAY	hsa05410:Hypertrophic cardiomyopathy (HCM)	hsa05410	Hypertrophic Cardiomyopathy (Hcm)	5	1.14943	0.0529972	CACNG7, PRKAA2, ITGB5, TPM1, ITGA5	126	78	6879	3.49969	0.999784	0.746779	0.737143
KEGG_PATHWAY	hsa04068:FoxO signaling pathway	hsa04068	Foxo Signaling Pathway	6	1.37931	0.0964595	BCL2L11, PRKAA2, BCL6, HOMER2, CCNG2, IRS2	126	134	6879	2.44456	1	1	0.993506

## Sheet: Array_clustE
Category	Term	GO_ID	GO_term_name	Count	%	PValue	Genes	List Total	Pop Hits	Pop Total	Fold Enrichment	Bonferroni	Benjamini	FDR
GOTERM_BP_DIRECT	GO:0042384~cilium assembly	GO:0042384	Cilium Assembly	29	2.32372	1.62994e-09	CEP126, ONECUT2, INTU, IFT172, ONECUT1, CBY1, TTBK2, DYNC2LI1, TMEM67, TCTN2, POC1B, BBS7, CC2D2A, CEP290, BBS2, DYNC2H1, BBS1, ABCC4, WDR19, SCLT1, RFX3, NME5, KIF27, TMEM231, AHI1, TTLL3, IFT81, DZIP1, CLUAP1	1040	124	16792	3.77612	5.50103e-06	5.50104e-06	5.48148e-06
GOTERM_BP_DIRECT	GO:0060271~cilium morphogenesis	GO:0060271	Cilium Morphogenesis	28	2.24359	5.828e-08	CEP126, INTU, IFT172, PLA2G3, ASAP1, PTPDC1, TTBK2, TMEM67, TCTN2, POC1B, BBS7, CC2D2A, CEP290, RAB8B, BBS2, DYNC2H1, BBS1, WDR19, SCLT1, RFX3, KIF27, TMEM231, AHI1, IFT88, IFT43, TTLL3, IFT81, DZIP1	1040	136	16792	3.32421	0.000196676	9.83476e-05	9.79979e-05
GOTERM_BP_DIRECT	GO:0050919~negative chemotaxis	GO:0050919	Negative Chemotaxis	11	0.88141	2.63407e-05	SEMA5B, NRP2, EPHA7, FLRT3, SEMA3A, SEMA6D, ITGAV, SEMA4F, SEMA4G, SLIT2, PLXNA3	1040	34	16792	5.22376	0.0850639	0.0296333	0.0295279
GOTERM_BP_DIRECT	GO:0007411~axon guidance	GO:0007411	Axon Guidance	24	1.92308	0.00012154	ROBO2, NRP2, SEMA3A, CRMP1, ETV1, SEMA4F, BMP7, NTN1, KLF7, NFASC, CREB1, B4GAT1, DPYSL5, TUBB3, FLRT3, KIF5C, KIF5B, KIF5A, FYN, NCAM1, CNTN4, SLIT2, EPHB1, EPHB3	1040	159	16792	2.43716	0.336498	0.10255	0.102185
GOTERM_BP_DIRECT	GO:0001764~neuron migration	GO:0001764	Neuron Migration	18	1.44231	0.000234041	GPM6A, FZD3, SEMA3A, NDNF, ASCL1, NTN1, SOX1, CDK5, DDIT4, DCX, NDN, NRCAM, FYN, MAPT, FGF13, MARK1, ASTN1, SDCCAG8	1040	105	16792	2.76791	0.546147	0.137319	0.136831
GOTERM_BP_DIRECT	GO:0042147~retrograde transport, endosome to Golgi	GO:0042147	Retrograde Transport, Endosome To Golgi	14	1.12179	0.000273185	SPAG9, MAGEL2, STX16, GBF1, WASH3P, WASH2P, SNX2, VPS50, RAB29, VPS54, DENND5A, EVI5, RAB9B, VAMP3	1040	69	16792	3.27603	0.602327	0.137319	0.136831
GOTERM_BP_DIRECT	GO:0007416~synapse assembly	GO:0007416	Synapse Assembly	13	1.04167	0.000306438	GPM6A, FARP1, NLGN2, CLSTN3, SDK1, PCLO, PCDHB2, CDK5, FLRT3, RAB29, PCDHB5, NRCAM, SDK2	1040	61	16792	3.44098	0.644556	0.137319	0.136831
GOTERM_BP_DIRECT	GO:0048813~dendrite morphogenesis	GO:0048813	Dendrite Morphogenesis	10	0.801282	0.000330356	FARP1, KLF7, CDK5, MAP2, KIDINS220, SEMA3A, DCX, MAP6, FYN, CELSR2	1040	37	16792	4.36383	0.672129	0.137319	0.136831
GOTERM_BP_DIRECT	GO:0000226~microtubule cytoskeleton organization	GO:0000226	Microtubule Cytoskeleton Organization	14	1.12179	0.000366185	GAS2L3, CUL7, DOCK7, CRMP1, MAP2, MAP1B, RNF19A, MAP1A, MAP6, NEFL, MAPT, VAMP4, CLASP1, MARK1	1040	71	16792	3.18375	0.709485	0.137319	0.136831
GOTERM_BP_DIRECT	GO:0002318~myeloid progenitor cell differentiation	GO:0002318	Myeloid Progenitor Cell Differentiation	5	0.400641	0.000438541	KIT, TET2, BRAF, MLF1, JAM3	1040	7	16792	11.533	0.772453	0.148008	0.147481
GOTERM_BP_DIRECT	GO:0007420~brain development	GO:0007420	Brain Development	25	2.00321	0.000687924	ROBO2, NDRG4, BMPR2, IFT172, HNMT, AFF2, ADGRG1, CKB, BBS7, HES5, ARNT2, EPHA7, SYT1, CADM1, NCOA6, PTCH1, ATP2B1, SHROOM4, SYNJ1, DDIT4, NF1, FAS, CNTN4, PLCB1, NES	1040	190	16792	2.12449	0.901976	0.209888	0.209142
GOTERM_BP_DIRECT	GO:0031290~retinal ganglion cell axon guidance	GO:0031290	Retinal Ganglion Cell Axon Guidance	7	0.560897	0.000746269	ROBO2, EPHA7, NRCAM, SEMA4F, SLIT2, EPHB1, EPHB3	1040	19	16792	5.94858	0.919508	0.209888	0.209142
GOTERM_BP_DIRECT	GO:0001843~neural tube closure	GO:0001843	Neural Tube Closure	14	1.12179	0.000821379	FZD3, SEC24B, IFT172, PTCH1, NOG, SHROOM3, LIAS, RGMA, MED12, VANGL2, TRAF6, CC2D2A, CLUAP1, PRKACB	1040	77	16792	2.93566	0.937544	0.213243	0.212484
GOTERM_BP_DIRECT	GO:0035058~nonmotile primary cilium assembly	GO:0035058	Nonmotile Primary Cilium Assembly	8	0.641026	0.00101087	BBS2, BBS1, CEP126, VANGL2, BBS10, BBS7, PIBF1, CC2D2A	1040	27	16792	4.78405	0.967071	0.243691	0.242824
GOTERM_BP_DIRECT	GO:0010977~negative regulation of neuron projection development	GO:0010977	Negative Regulation Of Neuron Projection Development	10	0.801282	0.00127484	GSK3B, KANK1, LRP1, SEMA3A, MDM2, STMN2, RAB29, CRMP1, VIM, CBFA2T2	1040	44	16792	3.66958	0.986504	0.27646	0.275477
GOTERM_BP_DIRECT	GO:0006468~protein phosphorylation	GO:0006468	Protein Phosphorylation	46	3.6859	0.00131063	GSK3B, SCYL3, CCNK, PXK, MAST1, STK39, STK19, AKAP13, STK38, CDK20, FYN, CPNE3, PAK2, PRKACB, JAK1, MARK1, CDK17, CDKL2, PLK3, CDK19, PRKAB2, CAMK1D, MAP3K1, RIOK3, PLK2, HUNK, CASK, DYRK1B, SMAD9, PHKA1, BRAF, CDC42BPA, MERTK, HIPK3, CLK3, ERN1, CDK8, TBCK, CREB1, TAOK3, PIK3CA, CAMK4, AAK1, MAP3K13, TRIB2, MAP3K12	1040	456	16792	1.62878	0.988041	0.27646	0.275477
GOTERM_BP_DIRECT	GO:0061549~sympathetic ganglion development	GO:0061549	Sympathetic Ganglion Development	5	0.400641	0.00142797	FZD3, NRP2, SEMA3A, INSM1, ASCL1	1040	9	16792	8.97009	0.991956	0.282656	0.281651
GOTERM_BP_DIRECT	GO:0008542~visual learning	GO:0008542	Visual Learning	10	0.801282	0.0015075	NDRG4, CREB1, CDK5, KIT, NF1, DDHD2, ATP1A3, BRAF, ATP1A2, PIAS1	1040	45	16792	3.58803	0.993852	0.282656	0.281651
GOTERM_BP_DIRECT	GO:0043547~positive regulation of GTPase activity	GO:0043547	Positive Regulation Of Gtpase Activity	54	4.32692	0.00161858	ITSN2, DOCK6, DENND1B, GSK3B, DOCK4, DENND5B, DENND1A, FAM13A, ITSN1, AKAP13, RGS2, PSD3, NEFL, DENND5A, SBF2, JAK1, RASA4B, ARHGEF9, DEPDC7, AKAP9, KIT, MADD, SPATA13, ELMO1, AMPH, DENND6B, ARHGEF7, PLCB1, TBC1D19, SHC2, ARHGEF25, RAP1GDS1, ARHGAP18, ASAP1, RASGRP1, CYTH2, ARHGAP21, CHN1, STXBP5, NCAM1, FYN, SRGAP3, SRGAP1, FARP1, ARFGEF2, JUN, DENND4A, GBF1, DENND4C, MYO9A, KITLG, NF1, SMAP2, F…	1040	565	16792	1.54317	0.995777	0.287511	0.286489
GOTERM_BP_DIRECT	GO:0001889~liver development	GO:0001889	Liver Development	13	1.04167	0.00184282	PHF2, JUN, SMAD3, ONECUT2, CADM1, ONECUT1, RELA, IGF2R, ASS1, HMGCL, PIK3CA, NF1, HES1	1040	74	16792	2.83649	0.998021	0.310977	0.309871
GOTERM_BP_DIRECT	GO:0001952~regulation of cell-matrix adhesion	GO:0001952	Regulation Of Cell-Matrix Adhesion	5	0.400641	0.00226383	DDR1, ONECUT2, ONECUT1, BCL2, NF1	1040	10	16792	8.07308	0.999524	0.36383	0.362537
GOTERM_BP_DIRECT	GO:0006974~cellular response to DNA damage stimulus	GO:0006974	Cellular Response To Dna Damage Stimulus	25	2.00321	0.00240383	ATF2, CDKN1A, BTG2, CCNK, SMC5, CHD2, NPAS2, ZBTB40, ZMAT3, TP53TG1, SUSD6, MICA, PLK3, TIGAR, SLF2, NCOA6, FBXW7, ZBTB38, RNF169, APC, TAOK3, TRAF6, DDIT3, BCL2, NABP1	1040	208	16792	1.94064	0.999703	0.368769	0.367458
GOTERM_BP_DIRECT	GO:0048675~axon extension	GO:0048675	Axon Extension	7	0.560897	0.00283756	SEMA5B, CDK5, MAP1B, RAPH1, DCX, NDN, MAPT	1040	24	16792	4.70929	0.999932	0.416381	0.414901
GOTERM_BP_DIRECT	GO:0007224~smoothened signaling pathway	GO:0007224	Smoothened Signaling Pathway	12	0.961538	0.00322613	IFT172, TCTN2, PTCH1, HES1, BBS7, DZIP1, CLUAP1, CC2D2A, HES5, PTPDC1, TTBK2, TMEM231	1040	69	16792	2.80803	0.999982	0.453675	0.452062
GOTERM_BP_DIRECT	GO:0071277~cellular response to calcium ion	GO:0071277	Cellular Response To Calcium Ion	10	0.801282	0.00371272	ITPKB, JUN, JUND, SYT1, CPNE1, BRAF, CPNE3, FOS, CARF, JUNB	1040	51	16792	3.16591	0.999996	0.501217	0.499435
GOTERM_BP_DIRECT	GO:0030705~cytoskeleton-dependent intracellular transport	GO:0030705	Cytoskeleton-Dependent Intracellular Transport	6	0.480769	0.00390728	TUBA1A, KIF5C, KIF5B, KIF5A, STARD9, KIF1B	1040	18	16792	5.38205	0.999998	0.507195	0.505391
GOTERM_BP_DIRECT	GO:0048010~vascular endothelial growth factor receptor signaling pathway	GO:0048010	Vascular Endothelial Growth Factor Receptor Signaling Pathway	12	0.961538	0.00451776	CYFIP2, NRP2, SHC2, BMPR2, PIK3CA, ELMO1, VEGFC, HSPB1, ITGAV, FYN, BAIAP2, PAK2	1040	72	16792	2.69103	1	0.56472	0.562712
GOTERM_BP_DIRECT	GO:0008045~motor neuron axon guidance	GO:0008045	Motor Neuron Axon Guidance	6	0.480769	0.00503621	CDK5, KIF5C, CHN1, NOG, SLIT2, RNF165	1040	19	16792	5.09879	1	0.607043	0.604885
GOTERM_BP_DIRECT	GO:0021766~hippocampus development	GO:0021766	Hippocampus Development	10	0.801282	0.00701892	BBS2, KDM6B, GSK3B, CDK5, ID4, DCX, NEFL, XRCC1, FGF13, PLXNA3	1040	56	16792	2.88324	1	0.816857	0.813953
GOTERM_BP_DIRECT	GO:0043524~negative regulation of neuron apoptotic process	GO:0043524	Negative Regulation Of Neuron Apoptotic Process	17	1.36218	0.00750558	CNTFR, JUN, BTG2, LRP1, STXBP1, ITSN1, LIG4, VSTM2L, BRAF, NDNF, TOX3, PIK3CA, BCL2, NEFL, FYN, NES, NAIP	1040	132	16792	2.07943	1	0.844378	0.841376
GOTERM_BP_DIRECT	GO:0018107~peptidyl-threonine phosphorylation	GO:0018107	Peptidyl-Threonine Phosphorylation	8	0.641026	0.00793831	CLK1, GSK3B, CDK5, TNKS, STK39, BCL2, HIPK3, MAP3K12	1040	38	16792	3.39919	1	0.864251	0.861178
GOTERM_BP_DIRECT	GO:0010976~positive regulation of neuron projection development	GO:0010976	Positive Regulation Of Neuron Projection Development	13	1.04167	0.00854981	NDRG4, TENM3, CAMK1D, NEGR1, KIDINS220, SERPINF1, STMN2, PPP2R5B, NDNF, CBFA2T2, RGMA, FIG4, FYN	1040	89	16792	2.35843	1	0.901737	0.898531
GOTERM_BP_DIRECT	GO:0007399~nervous system development	GO:0007399	Nervous System Development	29	2.32372	0.011393	CNTFR, INTU, CRMP1, MSI1, CHRDL1, ELAVL3, DPYSL5, FUT9, NDN, HES1, MBD5, MBNL1, APLP1, NOG, LSAMP, SEMA4F, NAV2, FOS, TTLL7, DLG2, PCDHB2, MAP1B, FABP7, MPPED2, DCX, CNTN4, FGF13, ARHGEF7, NAIP	1040	287	16792	1.63149	1	1	0.99674
GOTERM_BP_DIRECT	GO:0007219~Notch signaling pathway	GO:0007219	Notch Signaling Pathway	15	1.20192	0.0114851	MAML2, IFT172, ONECUT1, ASCL1, DTX4, GRIP2, DLL3, MIB1, CDH6, KAT2B, ADAM17, ITCH, HES1, MAML3, HES5	1040	115	16792	2.10602	1	1	0.99674
GOTERM_BP_DIRECT	GO:0060173~limb development	GO:0060173	Limb Development	6	0.480769	0.0118685	BMPR2, INTU, IFT172, NOG, BBS7, PAM	1040	23	16792	4.21204	1	1	0.99674
GOTERM_BP_DIRECT	GO:0006897~endocytosis	GO:0006897	Endocytosis	17	1.36218	0.0120826	LMBR1L, ITSN2, WIPF1, DENND1A, CHRNA7, APLP1, SNX32, EPS15L1, MIB1, EEA1, CYTH2, SNX2, NPC1, MYO6, AAK1, AMPH, ATP9A	1040	139	16792	1.97471	1	1	0.99674
GOTERM_BP_DIRECT	GO:0015031~protein transport	GO:0015031	Protein Transport	37	2.96474	0.0127964	DENND1B, RAB3C, NBAS, RAB3A, TNKS, RAB3D, STXBP1, DENND1A, SNX32, LIN7A, WASH2P, ARL17A, ZMAT3, VPS50, RAB29, VPS54, STXBP5, BBS7, CCDC93, CEP290, AP1M1, TMED4, ARFGEF2, RAB2B, MON2, GBF1, CADPS, DENND4C, LCA5, VPS13B, GRIP2, KLHL20, PLEKHA8, SPIRE1, EXOC6, RAB9B, EXOC1	1040	395	16792	1.51242	1	1	0.99674
GOTERM_BP_DIRECT	GO:0030178~negative regulation of Wnt signaling pathway	GO:0030178	Negative Regulation Of Wnt Signaling Pathway	9	0.721154	0.0139004	MED12, TLE1, LRP1, APC, CBY1, NFATC1, CXXC4, DKK3, DACT1	1040	52	16792	2.79453	1	1	0.99674
GOTERM_BP_DIRECT	GO:0030336~negative regulation of cell migration	GO:0030336	Negative Regulation Of Cell Migration	13	1.04167	0.0140625	KANK1, TCAF1, NOG, PTPRJ, ADARB1, RAP2A, DACH1, TP53INP1, BCL2, NF1, SLIT2, SRGAP3, SRGAP1	1040	95	16792	2.20947	1	1	0.99674
GOTERM_BP_DIRECT	GO:0048488~synaptic vesicle endocytosis	GO:0048488	Synaptic Vesicle Endocytosis	5	0.400641	0.0145692	SYNJ1, SYT1, CDK5, DENND1A, ITSN1	1040	16	16792	5.04567	1	1	0.99674
GOTERM_BP_DIRECT	GO:0043525~positive regulation of neuron apoptotic process	GO:0043525	Positive Regulation Of Neuron Apoptotic Process	8	0.641026	0.0155192	ATF2, JUN, EPHA7, CDK5, DDIT3, NF1, PAK3, ASCL1	1040	43	16792	3.00394	1	1	0.99674
GOTERM_BP_DIRECT	GO:0032436~positive regulation of proteasomal ubiquitin-dependent protein catabolic process	GO:0032436	Positive Regulation Of Proteasomal Ubiquitin-Dependent Protein Catabolic Process	10	0.801282	0.0164617	GSK3B, PLK2, RNF19A, RNF217, MDM2, RNF19B, BBS7, TRIB2, FBXO22, PIAS1	1040	64	16792	2.52284	1	1	0.99674
GOTERM_BP_DIRECT	GO:0035556~intracellular signal transduction	GO:0035556	Intracellular Signal Transduction	37	2.96474	0.0169323	GSK3B, SHC2, TRAF3IP2, MAST1, ITSN1, STK39, HSPB1, GRIP1, AKAP13, EFS, STK38, CHN1, FYN, SOCS6, GPR155, JAK1, MARK1, UNC13B, ARFGEF2, RASA4B, DUSP1, MAGI3, HUNK, NFATC1, CDC42BPA, MYO9A, DEPDC7, ADCY9, CAMK4, KIT, DCX, PLCB1, ARHGEF7, PLCD4, PLCD1, DGKH, MAP3K12	1040	403	16792	1.4824	1	1	0.99674
GOTERM_BP_DIRECT	GO:0045944~positive regulation of transcription from RNA polymerase II promoter	GO:0045944	Positive Regulation Of Transcription From Rna Polymerase Ii Promoter	78	6.25	0.0175744	ATF2, GSK3B, CALCOCO1, CCNK, CRTC3, BMPR2, CSRNP3, ONECUT2, MAML2, ONECUT1, AKAP8L, ARID4A, IKZF4, MED12, SOX1, TRPS1, CCNL2, SOX6, JUNB, SOX4, RNF111, KDM6B, NCOA2, KLF12, NCOA6, ZBTB38, NOG, TCF12, TET2, PPP2R5B, ARNT, RFX3, CASK, ETV1, FOS, CBFA2T2, SREBF2, RGMA, KAT2B, CREB1, TRAF6, DDIT3, IRF2, MAML3, PPARA, NFAT5, KDM3A, TNKS, GLIS3, FOXO4, ASCL1, MED12L, RELA, NPAS2, ATAD2B, HSF2, P2RY1, M…	1040	981	16792	1.28379	1	1	0.99674
GOTERM_BP_DIRECT	GO:0007156~homophilic cell adhesion via plasma membrane adhesion molecules	GO:0007156	Homophilic Cell Adhesion Via Plasma Membrane Adhesion Molecules	18	1.44231	0.0184113	ROBO2, TENM3, CADM1, CLSTN3, CADM2, CELSR2, CDH8, PCDHGA10, CDH6, TRO, SDK1, PCDHB2, CDH2, CDHR1, CDH12, PCDHB5, FAT3, SDK2	1040	158	16792	1.83944	1	1	0.99674
GOTERM_BP_DIRECT	GO:0032870~cellular response to hormone stimulus	GO:0032870	Cellular Response To Hormone Stimulus	8	0.641026	0.0196503	ROBO2, NCOA2, JUN, JUND, DUSP1, FOS, SLIT2, JUNB	1040	45	16792	2.87043	1	1	0.99674
GOTERM_BP_DIRECT	GO:0030335~positive regulation of cell migration	GO:0030335	Positive Regulation Of Cell Migration	20	1.60256	0.0196771	SPAG9, SEMA5B, SMAD3, ONECUT2, F10, SEMA6D, ONECUT1, SEMA4F, SEMA4G, SYNE2, MMP14, ADAM17, APC, RUFY3, PDGFD, KIT, HAS2, ITGAV, CPNE3, INSM1	1040	184	16792	1.75502	1	1	0.99674
GOTERM_BP_DIRECT	GO:0000209~protein polyubiquitination	GO:0000209	Protein Polyubiquitination	20	1.60256	0.0196771	RNF24, SMURF2, TNKS, FBXW7, AMFR, RNF19B, LNPEP, FBXO22, DDB2, RNF19A, TRAF6, HLTF, RNF217, BCL2, PSME1, RNF152, FBXL4, RNF122, RNF111, RNF165	1040	184	16792	1.75502	1	1	0.99674
GOTERM_BP_DIRECT	GO:0031018~endocrine pancreas development	GO:0031018	Endocrine Pancreas Development	6	0.480769	0.0199104	ANXA1, ONECUT2, ONECUT1, RFX3, INSM1, SOX4	1040	26	16792	3.72604	1	1	0.99674
GOTERM_BP_DIRECT	GO:0048843~negative regulation of axon extension involved in axon guidance	GO:0048843	Negative Regulation Of Axon Extension Involved In Axon Guidance	6	0.480769	0.0199104	SEMA5B, SEMA3A, SEMA6D, SEMA4F, SEMA4G, PLXNA3	1040	26	16792	3.72604	1	1	0.99674
GOTERM_BP_DIRECT	GO:0046777~protein autophosphorylation	GO:0046777	Protein Autophosphorylation	19	1.52244	0.0201638	DDR1, GSK3B, STK39, CLK3, ERN1, CLK1, STK33, TAOK3, CDK5, CAMK4, KIT, AAK1, DCX, MAP3K13, PAK2, FGFR3, EPHB1, EPHB3, MAP3K12	1040	172	16792	1.78359	1	1	0.99674
GOTERM_BP_DIRECT	GO:0016477~cell migration	GO:0016477	Cell Migration	19	1.52244	0.0201638	GSK3B, SCYL3, CD151, BTG1, SORBS2, CDC42BPA, ADGRG1, APC, CDH2, PALLD, SPATA13, ELMO1, ITGAV, FYN, HES1, GPC6, EPHB3, JAK1, EPHA2	1040	172	16792	1.78359	1	1	0.99674
GOTERM_BP_DIRECT	GO:0061564~axon development	GO:0061564	Axon Development	4	0.320513	0.0204138	DDR1, GAP43, NEFL, NEFM	1040	10	16792	6.45846	1	1	0.99674
GOTERM_BP_DIRECT	GO:0014044~Schwann cell development	GO:0014044	Schwann Cell Development	3	0.240385	0.0211039	MED12, CDK5, NF1	1040	4	16792	12.1096	1	1	0.99674
GOTERM_BP_DIRECT	GO:0014829~vascular smooth muscle contraction	GO:0014829	Vascular Smooth Muscle Contraction	3	0.240385	0.0211039	ACTA2, RAP1GDS1, SLC8A1	1040	4	16792	12.1096	1	1	0.99674
GOTERM_BP_DIRECT	GO:0051591~response to cAMP	GO:0051591	Response To Camp	8	0.641026	0.0219795	JUN, JUND, DUSP1, BRAF, FOS, CDO1, JUNB, RELA	1040	46	16792	2.80803	1	1	0.99674
GOTERM_BP_DIRECT	GO:0007413~axonal fasciculation	GO:0007413	Axonal Fasciculation	5	0.400641	0.0222036	SEMA3A, NDN, NRCAM, CNTN4, EPHB3	1040	18	16792	4.48504	1	1	0.99674
GOTERM_BP_DIRECT	GO:0036342~post-anal tail morphogenesis	GO:0036342	Post-Anal Tail Morphogenesis	5	0.400641	0.0222036	MED12, FZD3, VANGL2, CHST11, EPHA2	1040	18	16792	4.48504	1	1	0.99674
GOTERM_BP_DIRECT	GO:0018105~peptidyl-serine phosphorylation	GO:0018105	Peptidyl-Serine Phosphorylation	15	1.20192	0.0224662	GSK3B, TNKS, PLK2, MAST1, STK39, HIPK3, TTBK2, CLK1, CDK5, CAMK4, STK38, DCX, BCL2, PAK2, MAP3K12	1040	125	16792	1.93754	1	1	0.99674
GOTERM_BP_DIRECT	GO:0042493~response to drug	GO:0042493	Response To Drug	29	2.32372	0.022813	CDKN1A, ADCYAP1R1, ATP1A3, ABAT, ENO3, SLC8A1, RELA, MYO6, FYN, JUNB, ABCA1, ABCC4, JUN, FZD3, JUND, ANXA1, ABCA3, PTCH1, VEGFC, XRCC1, FOS, ASS1, ADAM17, CREB1, NPC1, CPS1, BCL2, MDM2, PAM	1040	304	16792	1.54026	1	1	0.99674
GOTERM_BP_DIRECT	GO:0043647~inositol phosphate metabolic process	GO:0043647	Inositol Phosphate Metabolic Process	8	0.641026	0.024493	ITPKB, INPP5A, SYNJ1, PPIP5K2, PLCH1, PLCB1, PLCD1, IP6K2	1040	47	16792	2.74828	1	1	0.99674
GOTERM_BP_DIRECT	GO:0071230~cellular response to amino acid stimulus	GO:0071230	Cellular Response To Amino Acid Stimulus	8	0.641026	0.024493	SESN3, PDGFD, SESN1, RRAGD, COL6A1, CAPN2, COL4A6, ASS1	1040	47	16792	2.74828	1	1	0.99674
GOTERM_BP_DIRECT	GO:0034332~adherens junction organization	GO:0034332	Adherens Junction Organization	7	0.560897	0.0247666	CDH6, CDH2, CADM1, CADM2, CDH12, CDH8, RAB8B	1040	37	16792	3.05468	1	1	0.99674
GOTERM_BP_DIRECT	GO:0006895~Golgi to endosome transport	GO:0006895	Golgi To Endosome Transport	5	0.400641	0.0267816	MON2, VPS13C, GBF1, RAB29, KLHL20	1040	19	16792	4.24899	1	1	0.99674
GOTERM_BP_DIRECT	GO:0048715~negative regulation of oligodendrocyte differentiation	GO:0048715	Negative Regulation Of Oligodendrocyte Differentiation	4	0.320513	0.0267999	ID4, NF1, HES1, HES5	1040	11	16792	5.87133	1	1	0.99674
GOTERM_BP_DIRECT	GO:0002064~epithelial cell development	GO:0002064	Epithelial Cell Development	4	0.320513	0.0267999	ONECUT2, ONECUT1, SHROOM3, SLC4A5	1040	11	16792	5.87133	1	1	0.99674
GOTERM_BP_DIRECT	GO:0010941~regulation of cell death	GO:0010941	Regulation Of Cell Death	4	0.320513	0.0267999	JUN, JUND, NOA1, JUNB	1040	11	16792	5.87133	1	1	0.99674
GOTERM_BP_DIRECT	GO:0050690~regulation of defense response to virus by virus	GO:0050690	Regulation Of Defense Response To Virus By Virus	6	0.480769	0.0268767	PACS1, ELMO1, AP1S2, FYN, PAK2, AP1M1	1040	28	16792	3.45989	1	1	0.99674
GOTERM_BP_DIRECT	GO:0006461~protein complex assembly	GO:0006461	Protein Complex Assembly	14	1.12179	0.0270697	WIPF1, LIN7A, CLGN, APC, TRAF6, MDM2, FAS, HES1, TUBGCP4, KIFAP3, WASF1, ZNF148, HES5, VAMP3	1040	116	16792	1.94867	1	1	0.99674
GOTERM_BP_DIRECT	GO:0042787~protein ubiquitination involved in ubiquitin-dependent protein catabolic process	GO:0042787	Protein Ubiquitination Involved In Ubiquitin-Dependent Protein Catabolic Process	17	1.36218	0.0275428	RNF24, SMURF2, AMFR, KLHL28, RNF19B, KLHL20, RNF146, ITCH, KLHDC8A, RNF19A, HECTD4, RNF217, KLHL8, MDM2, RNF122, RNF111, RNF165	1040	153	16792	1.79402	1	1	0.99674
GOTERM_BP_DIRECT	GO:0048015~phosphatidylinositol-mediated signaling	GO:0048015	Phosphatidylinositol-Mediated Signaling	13	1.04167	0.0306667	GAB2, PIK3C2B, TNRC6C, KITLG, PIK3CA, AGO3, PI4KAP1, KIT, PI4KAP2, FYN, PLCH1, FGFR3, EXOC1	1040	106	16792	1.98019	1	1	0.99674
GOTERM_BP_DIRECT	GO:0008152~metabolic process	GO:0008152	Metabolic Process	18	1.44231	0.0312344	GSTM4, ACSS3, EPHX2, STARD9, ECI2, ACSL4, FAHD2A, ACSF2, SGSH, AGPAT4, GALC, HADHB, MAN1C1, CPE, IDS, DIP2A, DIP2B, DIP2C	1040	168	16792	1.72995	1	1	0.99674
GOTERM_BP_DIRECT	GO:0007264~small GTPase mediated signal transduction	GO:0007264	Small Gtpase Mediated Signal Transduction	24	1.92308	0.0317092	DOCK6, RAB2B, RAB3C, DOCK4, RAB3A, RASL10B, RAB3D, DOCK7, ITSN1, RAP1GDS1, RABL2A, ARHGAP18, RUNDC3A, GEM, RAB33A, ARL4D, ARL17A, RIT1, ARL4A, RAB30, RAP2A, RAB29, RAB9B, RAB8B	1040	246	16792	1.57523	1	1	0.99674
GOTERM_BP_DIRECT	GO:0006491~N-glycan processing	GO:0006491	N-Glycan Processing	5	0.400641	0.0318825	MAN2A2, MGAT4A, ST8SIA3, MAN1C1, MAN1A1	1040	20	16792	4.03654	1	1	0.99674
GOTERM_BP_DIRECT	GO:0008104~protein localization	GO:0008104	Protein Localization	9	0.721154	0.0335238	BBS2, GRIP1, NBEA, KIF5C, KIF5A, CBY1, NRCAM, BBS7, KIFAP3	1040	61	16792	2.38222	1	1	0.99674
GOTERM_BP_DIRECT	GO:0031952~regulation of protein autophosphorylation	GO:0031952	Regulation Of Protein Autophosphorylation	3	0.240385	0.0337404	MOB1B, EPHA7, PPP2R5B	1040	5	16792	9.68769	1	1	0.99674
GOTERM_BP_DIRECT	GO:0046929~negative regulation of neurotransmitter secretion	GO:0046929	Negative Regulation Of Neurotransmitter Secretion	3	0.240385	0.0337404	SYT11, NF1, ASIC1	1040	5	16792	9.68769	1	1	0.99674
GOTERM_BP_DIRECT	GO:0090162~establishment of epithelial cell polarity	GO:0090162	Establishment Of Epithelial Cell Polarity	4	0.320513	0.0341233	HES1, FRMD4B, CLASP1, HES5	1040	12	16792	5.38205	1	1	0.99674
GOTERM_BP_DIRECT	GO:0021954~central nervous system neuron development	GO:0021954	Central Nervous System Neuron Development	4	0.320513	0.0341233	BTG2, CDK5, MAP2, ASCL1	1040	12	16792	5.38205	1	1	0.99674
GOTERM_BP_DIRECT	GO:0007417~central nervous system development	GO:0007417	Central Nervous System Development	14	1.12179	0.0344614	ROBO2, ARNT2, NCAN, LIG4, NPAS2, SOX3, AHI1, DCX, NDN, NRCAM, FYN, TAGLN3, PAM, NES	1040	120	16792	1.88372	1	1	0.99674
GOTERM_BP_DIRECT	GO:0030326~embryonic limb morphogenesis	GO:0030326	Embryonic Limb Morphogenesis	7	0.560897	0.0350008	FBN2, DYNC2H1, MBNL1, PTCH1, WDR19, BMP7, PBX1	1040	40	16792	2.82558	1	1	0.99674
GOTERM_BP_DIRECT	GO:0021510~spinal cord development	GO:0021510	Spinal Cord Development	6	0.480769	0.0352246	MED12, ROBO2, NOG, NF1, NEFL, SOX4	1040	30	16792	3.22923	1	1	0.99674
GOTERM_BP_DIRECT	GO:0021915~neural tube development	GO:0021915	Neural Tube Development	6	0.480769	0.0352246	INTU, NF1, HES5, EPHA2, ZFP36L1, DACT1	1040	30	16792	3.22923	1	1	0.99674
GOTERM_BP_DIRECT	GO:0045444~fat cell differentiation	GO:0045444	Fat Cell Differentiation	10	0.801282	0.035586	BBS2, CLIP3, GSK3B, ATF2, TMEM120A, CBY1, ID4, BBS7, PLCB1, PIAS1	1040	73	16792	2.2118	1	1	0.99674
GOTERM_BP_DIRECT	GO:0006977~DNA damage response, signal transduction by p53 class mediator resulting in cell cycle arrest	GO:0006977	Dna Damage Response, Signal Transduction By P53 Class Mediator Resulting In Cell Cycle Arrest	9	0.721154	0.0364865	PLK3, CDKN1A, BTG2, CNOT6L, PCBP4, GADD45A, PLK2, MDM2, SOX4	1040	62	16792	2.3438	1	1	0.99674
GOTERM_BP_DIRECT	GO:0045921~positive regulation of exocytosis	GO:0045921	Positive Regulation Of Exocytosis	5	0.400641	0.0375132	RAB2B, RAB3A, ATP6AP1, STXBP5, CLASP1	1040	21	16792	3.84432	1	1	0.99674
GOTERM_BP_DIRECT	GO:0005980~glycogen catabolic process	GO:0005980	Glycogen Catabolic Process	5	0.400641	0.0375132	CPS1, PHKA1, PYGM, GYG1, PFKM	1040	21	16792	3.84432	1	1	0.99674
GOTERM_BP_DIRECT	GO:0035249~synaptic transmission, glutamatergic	GO:0035249	Synaptic Transmission, Glutamatergic	5	0.400641	0.0375132	UNC13B, NAPB, CDK5, CLSTN3, CDH8	1040	21	16792	3.84432	1	1	0.99674
GOTERM_BP_DIRECT	GO:0032880~regulation of protein localization	GO:0032880	Regulation Of Protein Localization	8	0.641026	0.040019	UFL1, RABGAP1L, FBXW7, PTCH1, AAK1, BCL2, TEX15, TMEM231	1040	52	16792	2.48402	1	1	0.99674
GOTERM_BP_DIRECT	GO:0048546~digestive tract morphogenesis	GO:0048546	Digestive Tract Morphogenesis	4	0.320513	0.0423687	VANGL2, BCL2, BBS7, EPHB3	1040	13	16792	4.96805	1	1	0.99674
GOTERM_BP_DIRECT	GO:0048712~negative regulation of astrocyte differentiation	GO:0048712	Negative Regulation Of Astrocyte Differentiation	4	0.320513	0.0423687	NOG, ID4, NF1, HES5	1040	13	16792	4.96805	1	1	0.99674
GOTERM_BP_DIRECT	GO:0086064~cell communication by electrical coupling involved in cardiac conduction	GO:0086064	Cell Communication By Electrical Coupling Involved In Cardiac Conduction	4	0.320513	0.0423687	ATP1A3, ATP1A2, ATP1B2, SLC8A1	1040	13	16792	4.96805	1	1	0.99674
GOTERM_BP_DIRECT	GO:0060996~dendritic spine development	GO:0060996	Dendritic Spine Development	4	0.320513	0.0423687	ACSL4, PAK2, EPHB1, EPHB3	1040	13	16792	4.96805	1	1	0.99674
GOTERM_BP_DIRECT	GO:0090316~positive regulation of intracellular protein transport	GO:0090316	Positive Regulation Of Intracellular Protein Transport	5	0.400641	0.0436769	PLK3, RUFY3, KIF5B, RAB29, CEP290	1040	22	16792	3.66958	1	1	0.99674
GOTERM_BP_DIRECT	GO:0016079~synaptic vesicle exocytosis	GO:0016079	Synaptic Vesicle Exocytosis	5	0.400641	0.0436769	UNC13B, PCLO, RAB3A, CDK5, CADPS	1040	22	16792	3.66958	1	1	0.99674
GOTERM_BP_DIRECT	GO:0000086~G2/M transition of mitotic cell cycle	GO:0000086	G2/M Transition Of Mitotic Cell Cycle	15	1.20192	0.0442768	PLK3, CDKN1A, CEP152, CCP110, TUBB4A, NEDD1, TUBA1A, CNTRL, AKAP9, PLCB1, NES, CEP290, CLASP1, FBXL7, SDCCAG8	1040	137	16792	1.76783	1	1	0.99674
GOTERM_BP_DIRECT	GO:0035493~SNARE complex assembly	GO:0035493	Snare Complex Assembly	3	0.240385	0.0485603	UVRAG, VAMP4, VAMP3	1040	6	16792	8.07308	1	1	0.99674
GOTERM_BP_DIRECT	GO:0009437~carnitine metabolic process	GO:0009437	Carnitine Metabolic Process	3	0.240385	0.0485603	SLC22A5, CROT, CPT1C	1040	6	16792	8.07308	1	1	0.99674
GOTERM_BP_DIRECT	GO:0048278~vesicle docking	GO:0048278	Vesicle Docking	5	0.400641	0.0503735	NDRG4, SYT1, STX16, STX8, STX7	1040	23	16792	3.51003	1	1	0.99674
GOTERM_BP_DIRECT	GO:0045747~positive regulation of Notch signaling pathway	GO:0045747	Positive Regulation Of Notch Signaling Pathway	6	0.480769	0.0504515	KIT, AAK1, TSPAN5, HES1, ASCL1, HES5	1040	33	16792	2.93566	1	1	0.99674
GOTERM_BP_DIRECT	GO:0043491~protein kinase B signaling	GO:0043491	Protein Kinase B Signaling	6	0.480769	0.0504515	PLK3, PIK3CA, MERTK, EPHA2, ZFP36L1, PIK3C2B	1040	33	16792	2.93566	1	1	0.99674
GOTERM_BP_DIRECT	GO:0030030~cell projection organization	GO:0030030	Cell Projection Organization	6	0.480769	0.0504515	DYNC2LI1, CEP152, NPHP1, PIFO, CEP97, AK7	1040	33	16792	2.93566	1	1	0.99674
GOTERM_BP_DIRECT	GO:0071526~semaphorin-plexin signaling pathway	GO:0071526	Semaphorin-Plexin Signaling Pathway	6	0.480769	0.0504515	SEMA5B, SEMA3A, SEMA6D, SEMA4F, SEMA4G, PLXNA3	1040	33	16792	2.93566	1	1	0.99674
GOTERM_BP_DIRECT	GO:0010875~positive regulation of cholesterol efflux	GO:0010875	Positive Regulation Of Cholesterol Efflux	4	0.320513	0.0515116	ABCA1, LRP1, PTCH1, PLTP	1040	14	16792	4.61319	1	1	0.99674
GOTERM_BP_DIRECT	GO:0014912~negative regulation of smooth muscle cell migration	GO:0014912	Negative Regulation Of Smooth Muscle Cell Migration	4	0.320513	0.0515116	NDRG4, LRP1, SEMA6D, SLIT2	1040	14	16792	4.61319	1	1	0.99674
GOTERM_BP_DIRECT	GO:0043434~response to peptide hormone	GO:0043434	Response To Peptide Hormone	7	0.560897	0.0523767	BTG2, BTG1, ANXA1, JUND, NEFL, BRAF, BMP7	1040	44	16792	2.56871	1	1	0.99674
GOTERM_BP_DIRECT	GO:0007050~cell cycle arrest	GO:0007050	Cell Cycle Arrest	15	1.20192	0.0540664	KMT2E, CDKN1A, PRKAB2, SMAD3, GADD45A, CAB39L, FOXO4, MLF1, ERN1, KAT2B, APC, PCBP4, DDIT3, TP53INP1, RRAGD	1040	141	16792	1.71768	1	1	0.99674
GOTERM_BP_DIRECT	GO:0090630~activation of GTPase activity	GO:0090630	Activation Of Gtpase Activity	10	0.801282	0.054595	TBCK, RABGAP1L, RALGAPA1, RALGAPA2, DOCK7, TBC1D9, TBC1D12, EVI5, RASGRP1, EPHA2	1040	79	16792	2.04382	1	1	0.99674
GOTERM_BP_DIRECT	GO:0045665~negative regulation of neuron differentiation	GO:0045665	Negative Regulation Of Neuron Differentiation	8	0.641026	0.0562486	SOX3, ID4, CNTN4, ASCL1, BMP7, HES5, PBX1, MIB1	1040	56	16792	2.30659	1	1	0.99674
GOTERM_BP_DIRECT	GO:0097192~extrinsic apoptotic signaling pathway in absence of ligand	GO:0097192	Extrinsic Apoptotic Signaling Pathway In Absence Of Ligand	6	0.480769	0.0562618	GSK3B, KITLG, BCL2, FAS, ITGAV, APPL1	1040	34	16792	2.84932	1	1	0.99674
GOTERM_BP_DIRECT	GO:0045893~positive regulation of transcription, DNA-templated	GO:0045893	Positive Regulation Of Transcription, Dna-Templated	42	3.36538	0.0577364	KMT2E, KDM3A, CALCOCO1, RELA, NPAS2, MED12, GRIP1, HMBOX1, SERTAD2, TP53INP1, CEP290, SOX4, HES5, RNF111, ATF7IP, EGR1, ARNT2, JUN, SMARCC2, SMAD3, NCOA6, PTCH1, ARNT, RFX3, DYRK1B, NFATC1, FOS, BMP7, SUPT3H, ZFP90, PIAS1, KLF7, TOX3, CREB1, CAMK4, DDIT3, KAT6A, ZNF516, ZNF711, MAPRE3, PLCB1, PPARA	1040	515	16792	1.31677	1	1	0.99674
GOTERM_BP_DIRECT	GO:0009887~organ morphogenesis	GO:0009887	Organ Morphogenesis	11	0.88141	0.0577522	GSK3B, TLE1, ONECUT2, TRPS1, PTCH1, FHL1, APLP1, BHLHE41, VEGFC, BRAF, RELA	1040	92	16792	1.93052	1	1	0.99674
GOTERM_BP_DIRECT	GO:0048485~sympathetic nervous system development	GO:0048485	Sympathetic Nervous System Development	4	0.320513	0.0615198	SEMA3A, NF1, ASCL1, SOX4	1040	15	16792	4.30564	1	1	0.99674
GOTERM_BP_DIRECT	GO:0031116~positive regulation of microtubule polymerization	GO:0031116	Positive Regulation Of Microtubule Polymerization	4	0.320513	0.0615198	CLIP1, RGS2, MAPT, CLASP1	1040	15	16792	4.30564	1	1	0.99674
GOTERM_BP_DIRECT	GO:0007018~microtubule-based movement	GO:0007018	Microtubule-Based Movement	10	0.801282	0.0621623	DYNC2H1, KIF5C, KIF5B, DNAH14, KIF5A, STARD9, KIF21A, KIF1B, KIFAP3, KIF27	1040	81	16792	1.99335	1	1	0.99674
GOTERM_BP_DIRECT	GO:0097264~self proteolysis	GO:0097264	Self Proteolysis	3	0.240385	0.0652454	TENM3, TENM4, CAPN7	1040	7	16792	6.91978	1	1	0.99674
GOTERM_BP_DIRECT	GO:0061626~pharyngeal arch artery morphogenesis	GO:0061626	Pharyngeal Arch Artery Morphogenesis	3	0.240385	0.0652454	BMPR2, NOG, HES1	1040	7	16792	6.91978	1	1	0.99674
GOTERM_BP_DIRECT	GO:0050798~activated T cell proliferation	GO:0050798	Activated T Cell Proliferation	3	0.240385	0.0652454	CADM1, BTN3A1, FYN	1040	7	16792	6.91978	1	1	0.99674
GOTERM_BP_DIRECT	GO:0045162~clustering of voltage-gated sodium channels	GO:0045162	Clustering Of Voltage-Gated Sodium Channels	3	0.240385	0.0652454	NFASC, SCLT1, NRCAM	1040	7	16792	6.91978	1	1	0.99674
GOTERM_BP_DIRECT	GO:0048841~regulation of axon extension involved in axon guidance	GO:0048841	Regulation Of Axon Extension Involved In Axon Guidance	3	0.240385	0.0652454	SEMA3A, PLXNC1, PLXNA3	1040	7	16792	6.91978	1	1	0.99674
GOTERM_BP_DIRECT	GO:0031340~positive regulation of vesicle fusion	GO:0031340	Positive Regulation Of Vesicle Fusion	3	0.240385	0.0652454	ANXA1, SYT1, KIF5B	1040	7	16792	6.91978	1	1	0.99674
GOTERM_BP_DIRECT	GO:0097151~positive regulation of inhibitory postsynaptic potential	GO:0097151	Positive Regulation Of Inhibitory Postsynaptic Potential	3	0.240385	0.0652454	UNC13B, NLGN2, ABAT	1040	7	16792	6.91978	1	1	0.99674
GOTERM_BP_DIRECT	GO:0001578~microtubule bundle formation	GO:0001578	Microtubule Bundle Formation	5	0.400641	0.0653473	CLIP1, TPPP3, MAP2, MAP1B, CLASP1	1040	25	16792	3.22923	1	1	0.99674
GOTERM_BP_DIRECT	GO:0006661~phosphatidylinositol biosynthetic process	GO:0006661	Phosphatidylinositol Biosynthetic Process	8	0.641026	0.0656957	FIG4, MTMR3, SYNJ1, PIK3CA, PIK3R3, MTMR4, MTMR6, PIK3C2B	1040	58	16792	2.22706	1	1	0.99674
GOTERM_BP_DIRECT	GO:0007265~Ras protein signal transduction	GO:0007265	Ras Protein Signal Transduction	9	0.721154	0.0665816	RIT1, CDKN1A, JUN, SHC2, PLK2, NF1, SHOC2, RASGRP1, NTN1	1040	70	16792	2.07593	1	1	0.99674
GOTERM_BP_DIRECT	GO:0001666~response to hypoxia	GO:0001666	Response To Hypoxia	17	1.36218	0.067332	EGR1, ARNT2, SMAD3, CHRNA7, VEGFC, ARNT, XRCC1, ABAT, PLOD1, MMP14, ADAM17, CREB1, DDIT4, CAPN2, NF1, PPARA, PAM	1040	172	16792	1.59584	1	1	0.99674
GOTERM_BP_DIRECT	GO:0048536~spleen development	GO:0048536	Spleen Development	6	0.480769	0.068986	ADAM17, ONECUT1, BCL2, TET2, FAS, PBX1	1040	36	16792	2.69103	1	1	0.99674
GOTERM_BP_DIRECT	GO:0043407~negative regulation of MAP kinase activity	GO:0043407	Negative Regulation Of Map Kinase Activity	6	0.480769	0.068986	RGS2, DUSP1, STK38, NF1, PTPRJ, BMP7	1040	36	16792	2.69103	1	1	0.99674
GOTERM_BP_DIRECT	GO:0051056~regulation of small GTPase mediated signal transduction	GO:0051056	Regulation Of Small Gtpase Mediated Signal Transduction	14	1.12179	0.0715291	RALGAPA1, RALGAPA2, FAM13A, ITSN1, ARHGAP18, MYO9A, AKAP13, ARHGEF9, DEPDC7, CHN1, RHOU, SRGAP3, ARHGEF7, SRGAP1	1040	134	16792	1.68691	1	1	0.99674
GOTERM_BP_DIRECT	GO:0035994~response to muscle stretch	GO:0035994	Response To Muscle Stretch	4	0.320513	0.0723545	JUN, FOS, SLC8A1, RELA	1040	16	16792	4.03654	1	1	0.99674
GOTERM_BP_DIRECT	GO:0048593~camera-type eye morphogenesis	GO:0048593	Camera-Type Eye Morphogenesis	4	0.320513	0.0723545	TENM3, RING1, NF1, EPHB1	1040	16	16792	4.03654	1	1	0.99674
GOTERM_BP_DIRECT	GO:0032012~regulation of ARF protein signal transduction	GO:0032012	Regulation Of Arf Protein Signal Transduction	4	0.320513	0.0723545	CYTH2, ARFGEF2, PSD3, GBF1	1040	16	16792	4.03654	1	1	0.99674
GOTERM_BP_DIRECT	GO:2000179~positive regulation of neural precursor cell proliferation	GO:2000179	Positive Regulation Of Neural Precursor Cell Proliferation	4	0.320513	0.0723545	ADGRG1, INSM1, ASCL1, NES	1040	16	16792	4.03654	1	1	0.99674
GOTERM_BP_DIRECT	GO:0050708~regulation of protein secretion	GO:0050708	Regulation Of Protein Secretion	4	0.320513	0.0723545	DNAJC1, P3H1, STXBP5, PAM	1040	16	16792	4.03654	1	1	0.99674
GOTERM_BP_DIRECT	GO:0007274~neuromuscular synaptic transmission	GO:0007274	Neuromuscular Synaptic Transmission	5	0.400641	0.0736086	CHRNB1, RAB3A, DTNA, STXBP1, KIF1B	1040	26	16792	3.10503	1	1	0.99674
GOTERM_BP_DIRECT	GO:0017157~regulation of exocytosis	GO:0017157	Regulation Of Exocytosis	5	0.400641	0.0736086	RAB3C, PCLO, SYT1, RAB3D, STXBP5	1040	26	16792	3.10503	1	1	0.99674
GOTERM_BP_DIRECT	GO:0035094~response to nicotine	GO:0035094	Response To Nicotine	6	0.480769	0.0758953	CREB1, CHRNA7, BCL2, LYPD1, ABAT, ATP1A2	1040	37	16792	2.6183	1	1	0.99674
GOTERM_BP_DIRECT	GO:0007409~axonogenesis	GO:0007409	Axonogenesis	11	0.88141	0.0811122	GSK3B, RAB3A, CREB1, ATL1, SLITRK4, DOCK7, BCL2, NRCAM, CNTN4, PAK3, BAIAP2	1040	98	16792	1.81232	1	1	0.99674
GOTERM_BP_DIRECT	GO:0001947~heart looping	GO:0001947	Heart Looping	8	0.641026	0.0815555	AHI1, NDRG4, VANGL2, SMAD3, IFT172, BBS7, CLUAP1, MIB1	1040	61	16792	2.11753	1	1	0.99674
GOTERM_BP_DIRECT	GO:0051726~regulation of cell cycle	GO:0051726	Regulation Of Cell Cycle	13	1.04167	0.0822557	CDKL2, CDK17, JUN, CDK19, JUND, GADD45A, ADARB1, CCNDBP1, CDK8, MADD, CDK20, PLCB1, JUNB	1040	124	16792	1.69274	1	1	0.99674
GOTERM_BP_DIRECT	GO:0001656~metanephros development	GO:0001656	Metanephros Development	5	0.400641	0.0823709	ROBO2, RDH10, BCL2, NF1, BMP7	1040	27	16792	2.99003	1	1	0.99674
GOTERM_BP_DIRECT	GO:0072332~intrinsic apoptotic signaling pathway by p53 class mediator	GO:0072332	Intrinsic Apoptotic Signaling Pathway By P53 Class Mediator	5	0.400641	0.0823709	PPP1R13B, ZMAT1, ZMAT3, ZNF385D, EDA2R	1040	27	16792	2.99003	1	1	0.99674
GOTERM_BP_DIRECT	GO:0021952~central nervous system projection neuron axonogenesis	GO:0021952	Central Nervous System Projection Neuron Axonogenesis	3	0.240385	0.0835089	DCX, EPHB1, EPHB3	1040	8	16792	6.05481	1	1	0.99674
GOTERM_BP_DIRECT	GO:0048671~negative regulation of collateral sprouting	GO:0048671	Negative Regulation Of Collateral Sprouting	3	0.240385	0.0835089	EPHA7, FGF13, RGMA	1040	8	16792	6.05481	1	1	0.99674
GOTERM_BP_DIRECT	GO:0071499~cellular response to laminar fluid shear stress	GO:0071499	Cellular Response To Laminar Fluid Shear Stress	3	0.240385	0.0835089	SREBF2, MAP2K5, ASS1	1040	8	16792	6.05481	1	1	0.99674
GOTERM_BP_DIRECT	GO:0016082~synaptic vesicle priming	GO:0016082	Synaptic Vesicle Priming	3	0.240385	0.0835089	UNC13B, SYNJ1, CADPS	1040	8	16792	6.05481	1	1	0.99674
GOTERM_BP_DIRECT	GO:0030902~hindbrain development	GO:0030902	Hindbrain Development	4	0.320513	0.0839724	AHI1, SMAD9, CEP290, BMP7	1040	17	16792	3.7991	1	1	0.99674
GOTERM_BP_DIRECT	GO:2000785~regulation of autophagosome assembly	GO:2000785	Regulation Of Autophagosome Assembly	4	0.320513	0.0839724	IFT88, MTMR3, TBC1D12, RAB33A	1040	17	16792	3.7991	1	1	0.99674
GOTERM_BP_DIRECT	GO:0006893~Golgi to plasma membrane transport	GO:0006893	Golgi To Plasma Membrane Transport	4	0.320513	0.0839724	ARFGEF2, CHIC2, CCDC93, EXOC1	1040	17	16792	3.7991	1	1	0.99674
GOTERM_BP_DIRECT	GO:0021522~spinal cord motor neuron differentiation	GO:0021522	Spinal Cord Motor Neuron Differentiation	4	0.320513	0.0839724	DYNC2H1, IFT172, PTCH1, SOX4	1040	17	16792	3.7991	1	1	0.99674
GOTERM_BP_DIRECT	GO:1902041~regulation of extrinsic apoptotic signaling pathway via death domain receptors	GO:1902041	Regulation Of Extrinsic Apoptotic Signaling Pathway Via Death Domain Receptors	4	0.320513	0.0839724	LGALS3, MADD, FAS, TNFRSF10B	1040	17	16792	3.7991	1	1	0.99674
GOTERM_BP_DIRECT	GO:0000902~cell morphogenesis	GO:0000902	Cell Morphogenesis	8	0.641026	0.0872916	TENM3, TENM4, WDR19, SHROOM3, SOX6, FRYL, SHROOM4, CAP2	1040	62	16792	2.08337	1	1	0.99674
GOTERM_BP_DIRECT	GO:0060395~SMAD protein signal transduction	GO:0060395	Smad Protein Signal Transduction	8	0.641026	0.0872916	JUN, SMAD3, GDF15, SMAD9, LNPEP, FOS, VIM, BMP7	1040	62	16792	2.08337	1	1	0.99674
GOTERM_BP_DIRECT	GO:0007613~memory	GO:0007613	Memory	8	0.641026	0.0872916	CREB1, KCNK10, PLK2, CHRNA7, ATP1A3, FGF13, PLCB1, ASIC1	1040	62	16792	2.08337	1	1	0.99674
GOTERM_BP_DIRECT	GO:0016192~vesicle-mediated transport	GO:0016192	Vesicle-Mediated Transport	15	1.20192	0.0883051	RAB2B, SEC24B, STX16, AHI1, ARL17A, VPS41, KIF5A, CPNE1, AP1S2, SPIRE1, STXBP5, CPNE3, VAMP4, AP1M1, VAMP3	1040	152	16792	1.59337	1	1	0.99674
GOTERM_BP_DIRECT	GO:0007223~Wnt signaling pathway, calcium modulating pathway	GO:0007223	Wnt Signaling Pathway, Calcium Modulating Pathway	6	0.480769	0.0907864	TNRC6C, FZD3, GNG2, AGO3, NFATC1, PLCB1	1040	39	16792	2.48402	1	1	0.99674
GOTERM_BP_DIRECT	GO:0016358~dendrite development	GO:0016358	Dendrite Development	5	0.400641	0.09162	GRIP1, MAP1B, PAK3, BAIAP2, BMP7	1040	28	16792	2.88324	1	1	0.99674
GOTERM_BP_DIRECT	GO:0001707~mesoderm formation	GO:0001707	Mesoderm Formation	5	0.400641	0.09162	CRB2, BMPR2, SMAD3, NOG, BMP7	1040	28	16792	2.88324	1	1	0.99674
GOTERM_BP_DIRECT	GO:0009314~response to radiation	GO:0009314	Response To Radiation	5	0.400641	0.09162	PLK3, JUN, JUND, BCL2, JUNB	1040	28	16792	2.88324	1	1	0.99674
GOTERM_BP_DIRECT	GO:0007269~neurotransmitter secretion	GO:0007269	Neurotransmitter Secretion	7	0.560897	0.0934835	UNC13B, RAB3A, SYT1, STXBP1, CASK, LIN7A, BAIAP3	1040	51	16792	2.21614	1	1	0.99674
GOTERM_BP_DIRECT	GO:0006886~intracellular protein transport	GO:0006886	Intracellular Protein Transport	21	1.68269	0.0952751	NAPB, RABGAP1L, SEC24B, STX16, STX8, STX7, TBC1D9, HID1, TBCK, SNX2, CDK5, VPS41, MYO6, AP1S2, EIF2D, VIPAS39, TBC1D12, EVI5, STAM2, ANKRD50, AP1M1	1040	236	16792	1.43673	1	1	0.99674
GOTERM_BP_DIRECT	GO:0036120~cellular response to platelet-derived growth factor stimulus	GO:0036120	Cellular Response To Platelet-Derived Growth Factor Stimulus	4	0.320513	0.0963261	CREB1, PDGFD, HAS2, FYN	1040	18	16792	3.58803	1	1	0.99674
GOTERM_BP_DIRECT	GO:0030509~BMP signaling pathway	GO:0030509	Bmp Signaling Pathway	9	0.721154	0.0969525	EGR1, BMPR2, ZFYVE16, SMURF2, NOG, SMAD9, CHRDL1, BMP7, RGMA	1040	76	16792	1.91204	1	1	0.99674
GOTERM_BP_DIRECT	GO:0071377~cellular response to glucagon stimulus	GO:0071377	Cellular Response To Glucagon Stimulus	6	0.480769	0.0987558	ADCY9, GNG2, CPS1, GNG11, PRKACB, ASS1	1040	40	16792	2.42192	1	1	0.99674
GOTERM_BP_DIRECT	GO:1901215~negative regulation of neuron death	GO:1901215	Negative Regulation Of Neuron Death	6	0.480769	0.0987558	TIGAR, CREB1, CDK5, SERPINF1, PPARA, BTBD10	1040	40	16792	2.42192	1	1	0.99674
GOTERM_BP_DIRECT	GO:0030574~collagen catabolic process	GO:0030574	Collagen Catabolic Process	8	0.641026	0.0994303	MMP14, ADAMTS3, MMP16, COL25A1, COL6A1, COL4A6, COL4A5, CTSB	1040	64	16792	2.01827	1	1	0.99674
KEGG_PATHWAY	hsa04360:Axon guidance	hsa04360	Axon Guidance	22	1.76282	1.08701e-05	ROBO2, SEMA5B, GSK3B, EPHA7, SEMA3A, SEMA6D, SEMA4F, SEMA4G, NTN1, CDK5, DPYSL5, FYN, SLIT2, PLXNC1, SRGAP3, PAK3, PAK2, SRGAP1, EPHB1, EPHB3, PLXNA3, EPHA2	400	127	6879	2.97909	0.0028873	0.00289146	0.00282624
KEGG_PATHWAY	hsa04070:Phosphatidylinositol signaling system	hsa04070	Phosphatidylinositol Signaling System	16	1.28205	0.000470628	MTMR3, PIK3R3, MTMR4, MTMR6, PIK3C2B, ITPKB, INPP5A, SYNJ1, PIK3CA, PPIP5K2, PLCB1, PLCD4, PLCD1, DGKH, IP6K2, CDS2	400	98	6879	2.80776	0.117694	0.0602054	0.0588474
KEGG_PATHWAY	hsa04010:MAPK signaling pathway	hsa04010	Mapk Signaling Pathway	29	2.32372	0.000679008	ATF2, HSPB1, RASGRP1, DUSP16, RELA, PAK2, PRKACB, CACNG4, MAP2K5, JUN, JUND, MAP3K1, GADD45A, DUSP1, BRAF, NFATC1, FOS, CACNB3, CACNB4, TAOK3, TRAF6, DDIT3, NF1, FAS, MAPT, FGF13, MAP3K13, FGFR3, MAP3K12	400	253	6879	1.97125	0.165296	0.0602054	0.0588474
KEGG_PATHWAY	hsa00562:Inositol phosphate metabolism	hsa00562	Inositol Phosphate Metabolism	12	0.961538	0.00238162	ITPKB, INPP5A, MTMR3, SYNJ1, PIK3CA, PLCH1, PLCB1, MTMR4, PLCD4, MTMR6, PLCD1, PIK3C2B	400	71	6879	2.90662	0.469676	0.133263	0.130257
KEGG_PATHWAY	hsa04919:Thyroid hormone signaling pathway	hsa04919	Thyroid Hormone Signaling Pathway	16	1.28205	0.00250494	NCOA2, GSK3B, PIK3R3, ATP1A3, ATP1A2, ATP1B2, MED12L, MED12, KAT2B, PIK3CA, MDM2, ITGAV, PLCB1, PLCD4, PRKACB, PLCD1	400	115	6879	2.3927	0.486831	0.133263	0.130257
KEGG_PATHWAY	hsa04911:Insulin secretion	hsa04911	Insulin Secretion	13	1.04167	0.00342494	ATF2, ADCYAP1R1, RAB3A, ATF6B, ATP1A3, ATP1A2, ATP1B2, CREB1, ADCY9, PCLO, KCNN3, PLCB1, PRKACB	400	85	6879	2.63021	0.59852	0.151839	0.148414
KEGG_PATHWAY	hsa04142:Lysosome	hsa04142	Lysosome	16	1.28205	0.0041091	SCARB2, HGSNAT, ASAH1, MANBA, ATP6AP1, HEXA, IGF2R, SGSH, GALC, NPC1, LAMP2, AP1S2, IDS, CTSB, AP1M1, ATP6V0A1	400	121	6879	2.27405	0.665552	0.156146	0.152624
KEGG_PATHWAY	hsa04024:cAMP signaling pathway	hsa04024	Camp Signaling Pathway	22	1.76282	0.00513942	ABCC4, JUN, ADCYAP1R1, PTCH1, PIK3R3, ATP1A3, BRAF, NFATC1, ATP1A2, ATP1B2, ATP2B1, FOS, SSTR2, RELA, CREB1, ADCY9, PIK3CA, ACOX1, CAMK4, PPARA, PRKACB, GRIA4	400	198	6879	1.91083	0.746048	0.170886	0.167031
KEGG_PATHWAY	hsa05210:Colorectal cancer	hsa05210	Colorectal Cancer	10	0.801282	0.00891477	GSK3B, JUN, SMAD3, APC, PIK3CA, BCL2, PIK3R3, BRAF, FOS, APPL1	400	62	6879	2.77379	0.907631	0.263481	0.257538
KEGG_PATHWAY	hsa04144:Endocytosis	hsa04144	Endocytosis	24	1.92308	0.0122668	ARFGEF2, SMAD3, SMURF2, WIPF1, GBF1, SNX32, ASAP1, EPS15L1, IGF2R, EEA1, CYTH2, ITCH, ZFYVE16, SNX2, KIF5C, TRAF6, KIF5B, PSD3, KIF5A, MDM2, AMPH, SMAP2, STAM2, FGFR3	400	241	6879	1.71261	0.96249	0.312735	0.305681
KEGG_PATHWAY	hsa03018:RNA degradation	hsa03018	Rna Degradation	11	0.88141	0.0129327	PAN2, BTG3, ZCCHC7, BTG2, BTG1, CNOT6L, XRN1, DCP1A, ENO3, PFKM, DCP1B	400	77	6879	2.45679	0.968649	0.312735	0.305681
KEGG_PATHWAY	hsa04918:Thyroid hormone synthesis	hsa04918	Thyroid Hormone Synthesis	10	0.801282	0.0190472	ATF2, ADCY9, CREB1, ATF6B, GSR, ATP1A3, ATP1A2, ATP1B2, PLCB1, PRKACB	400	70	6879	2.45679	0.993997	0.334007	0.326473
KEGG_PATHWAY	hsa05200:Pathways in cancer	hsa05200	Pathways In Cancer	34	2.72436	0.0192677	GSK3B, CDKN1A, PIK3R3, RASGRP1, RELA, GNG2, ITGAV, PRKACB, JAK1, APPL1, ARNT2, JUN, FZD3, SMAD3, PTCH1, VEGFC, ARNT, BRAF, FOS, GNG11, KITLG, ADCY9, APC, PIK3CA, TRAF6, KIT, COL4A6, BCL2, MDM2, COL4A5, FAS, PLCB1, FGF13, FGFR3	400	393	6879	1.48782	0.994345	0.334007	0.326473
KEGG_PATHWAY	hsa04330:Notch signaling pathway	hsa04330	Notch Signaling Pathway	8	0.641026	0.0196407	KAT2B, ADAM17, MAML2, HES1, MAML3, DTX4, HES5, DLL3	400	48	6879	2.86625	0.994889	0.334007	0.326473
KEGG_PATHWAY	hsa05161:Hepatitis B	hsa05161	Hepatitis B	16	1.28205	0.0204876	ATF2, CDKN1A, JUN, MAP3K1, ATF6B, ATP6AP1, PIK3R3, NFATC1, FOS, RELA, DDB2, CREB1, PIK3CA, BCL2, FAS, JAK1	400	145	6879	1.89766	0.995939	0.334007	0.326473
KEGG_PATHWAY	hsa04722:Neurotrophin signaling pathway	hsa04722	Neurotrophin Signaling Pathway	14	1.12179	0.0212212	GSK3B, JUN, SHC2, MAP3K1, PRDM4, KIDINS220, PIK3R3, BRAF, RELA, PIK3CA, CAMK4, TRAF6, BCL2, MAP2K5	400	120	6879	2.00637	0.996673	0.334007	0.326473
KEGG_PATHWAY	hsa04014:Ras signaling pathway	hsa04014	Ras Signaling Pathway	22	1.76282	0.0213463	SHC2, RASA4B, VEGFC, PIK3R3, PLA2G3, FOXO4, GAB2, GNG11, RASGRP1, RELA, KITLG, GNG2, PIK3CA, PDGFD, KIT, NF1, PAK3, FGF13, PAK2, FGFR3, PRKACB, EPHA2	400	226	6879	1.67409	0.996784	0.334007	0.326473
KEGG_PATHWAY	hsa04725:Cholinergic synapse	hsa04725	Cholinergic Synapse	13	1.04167	0.026632	CHRNA7, PIK3R3, FOS, GNG11, CREB1, ADCY9, GNG2, PIK3CA, CAMK4, BCL2, FYN, PLCB1, PRKACB	400	111	6879	2.01412	0.999238	0.393561	0.384684
KEGG_PATHWAY	hsa04261:Adrenergic signaling in cardiomyocytes	hsa04261	Adrenergic Signaling In Cardiomyocytes	15	1.20192	0.0286138	ATF2, ATF6B, PPP2R5B, ATP1A3, ATP1A2, ATP1B2, ATP2B1, CACNB3, CREB1, CACNB4, ADCY9, BCL2, PLCB1, PRKACB, CACNG4	400	138	6879	1.86929	0.999557	0.400594	0.391558
KEGG_PATHWAY	hsa04728:Dopaminergic synapse	hsa04728	Dopaminergic Synapse	14	1.12179	0.0338926	ATF2, GSK3B, ATF6B, PPP2R5B, FOS, GNG11, CREB1, GNG2, KIF5C, KIF5B, KIF5A, PLCB1, PRKACB, GRIA4	400	128	6879	1.88098	0.999896	0.450771	0.440603
KEGG_PATHWAY	hsa05166:HTLV-I infection	hsa05166	Htlv-I Infection	23	1.84295	0.0378837	EGR1, ATF2, GSK3B, CDKN1A, FZD3, JUN, CRTC3, MAP3K1, SMAD3, PIK3R3, NFATC1, FOS, RELA, KAT2B, HLA-DMA, CREB1, ADCY9, APC, PIK3CA, TP53INP1, TLN2, PRKACB, JAK1	400	254	6879	1.55725	0.999965	0.460525	0.450137
KEGG_PATHWAY	hsa04115:p53 signaling pathway	hsa04115	P53 Signaling Pathway	9	0.721154	0.0388576	CDKN1A, SESN3, CD82, ZMAT3, GADD45A, SESN1, MDM2, FAS, DDB2	400	67	6879	2.31011	0.999974	0.460525	0.450137
KEGG_PATHWAY	hsa04380:Osteoclast differentiation	hsa04380	Osteoclast Differentiation	14	1.12179	0.0398198	JUN, JUND, PIK3R3, NFATC1, FOS, GAB2, RELA, CREB1, PIK3CA, CAMK4, TRAF6, FYN, JUNB, JAK1	400	131	6879	1.8379	0.99998	0.460525	0.450137
KEGG_PATHWAY	hsa04668:TNF signaling pathway	hsa04668	Tnf Signaling Pathway	12	0.961538	0.045135	ATF2, MMP14, ITCH, JUN, CREB1, PIK3CA, ATF6B, FAS, PIK3R3, FOS, JUNB, RELA	400	107	6879	1.92869	0.999995	0.500246	0.488962
KEGG_PATHWAY	hsa04921:Oxytocin signaling pathway	hsa04921	Oxytocin Signaling Pathway	15	1.20192	0.0522097	CDKN1A, JUN, PRKAB2, CAMK1D, NFATC1, FOS, RGS2, CACNB3, CACNB4, ADCY9, CAMK4, PLCB1, PRKACB, MAP2K5, CACNG4	400	150	6879	1.71975	0.999999	0.538928	0.526772
KEGG_PATHWAY	hsa04510:Focal adhesion	hsa04510	Focal Adhesion	19	1.52244	0.0526772	GSK3B, JUN, SHC2, VEGFC, PIK3R3, BRAF, THBS3, PIK3CA, PDGFD, COL6A1, COL4A6, BCL2, CAPN2, COL4A5, ITGAV, FYN, TLN2, PAK3, PAK2	400	206	6879	1.58618	0.999999	0.538928	0.526772
KEGG_PATHWAY	hsa04915:Estrogen signaling pathway	hsa04915	Estrogen Signaling Pathway	11	0.88141	0.0601419	ATF2, JUN, SHC2, ADCY9, CREB1, PIK3CA, ATF6B, PIK3R3, FOS, PLCB1, PRKACB	400	99	6879	1.91083	1	0.582888	0.56974
KEGG_PATHWAY	hsa05030:Cocaine addiction	hsa05030	Cocaine Addiction	7	0.560897	0.0623454	ATF2, JUN, CREB1, CDK5, ATF6B, PRKACB, RELA	400	49	6879	2.45679	1	0.582888	0.56974
KEGG_PATHWAY	hsa04660:T cell receptor signaling pathway	hsa04660	T Cell Receptor Signaling Pathway	11	0.88141	0.0635479	GSK3B, JUN, PIK3CA, PIK3R3, NFATC1, FYN, FOS, PAK3, PAK2, RASGRP1, RELA	400	100	6879	1.89172	1	0.582888	0.56974
KEGG_PATHWAY	hsa05215:Prostate cancer	hsa05215	Prostate Cancer	10	0.801282	0.0678544	GSK3B, CDKN1A, CREB1, PIK3CA, PDGFD, MDM2, BCL2, PIK3R3, BRAF, RELA	400	88	6879	1.95426	1	0.601642	0.588072
KEGG_PATHWAY	hsa05211:Renal cell carcinoma	hsa05211	Renal Cell Carcinoma	8	0.641026	0.0863475	ARNT2, JUN, PIK3CA, ARNT, PIK3R3, BRAF, PAK3, PAK2	400	66	6879	2.08455	1	0.69969	0.683908
KEGG_PATHWAY	hsa05031:Amphetamine addiction	hsa05031	Amphetamine Addiction	8	0.641026	0.0863475	ATF2, JUN, CREB1, ATF6B, CAMK4, FOS, PRKACB, GRIA4	400	66	6879	2.08455	1	0.69969	0.683908
KEGG_PATHWAY	hsa05120:Epithelial cell signaling in Helicobacter pylori infection	hsa05120	Epithelial Cell Signaling In Helicobacter Pylori Infection	8	0.641026	0.0918879	ADAM17, JUN, ATP6V1G2, ATP6AP1, RELA, JAM2, JAM3, ATP6V0A1	400	67	6879	2.05343	1	0.69969	0.683908
KEGG_PATHWAY	hsa03320:PPAR signaling pathway	hsa03320	Ppar Signaling Pathway	8	0.641026	0.0918879	CYP27A1, ACOX1, FABP7, SCD5, ACSL4, CPT1C, PPARA, PLTP	400	67	6879	2.05343	1	0.69969	0.683908
KEGG_PATHWAY	hsa00531:Glycosaminoglycan degradation	hsa00531	Glycosaminoglycan Degradation	4	0.320513	0.0941706	HGSNAT, HEXA, IDS, SGSH	400	19	6879	3.62053	1	0.69969	0.683908
KEGG_PATHWAY	hsa04145:Phagosome	hsa04145	Phagosome	14	1.12179	0.0946949	DYNC2H1, ATP6V1G2, ATP6AP1, STX7, TUBB4A, THBS3, EEA1, HLA-DMA, TUBA1A, TUBB3, LAMP2, ITGAV, ATP6V0A1, VAMP3	400	150	6879	1.6051	1	0.69969	0.683908

## Sheet: Onorati_Cluster1
Category	Term	GO_ID	GO_term_name	Count	%	PValue	Genes	List Total	Pop Hits	Pop Total	Fold Enrichment	Bonferroni	Benjamini	FDR
GOTERM_BP_DIRECT	GO:0048715~negative regulation of oligodendrocyte differentiation	GO:0048715	Negative Regulation Of Oligodendrocyte Differentiation	3	3.75	0.000745499	DLX1, DLX2, ID2	64	11	16792	71.5568	0.30247	0.360076	0.360076
GOTERM_BP_DIRECT	GO:0048663~neuron fate commitment	GO:0048663	Neuron Fate Commitment	3	3.75	0.00181687	ID2, OLIG1, OLIG2	64	17	16792	46.3015	0.58453	0.438774	0.438774
GOTERM_BP_DIRECT	GO:0009954~proximal/distal pattern formation	GO:0009954	Proximal/Distal Pattern Formation	3	3.75	0.0036254	DLX1, DLX2, SP8	64	24	16792	32.7969	0.826963	0.583689	0.583689
GOTERM_BP_DIRECT	GO:0021893~cerebral cortex GABAergic interneuron fate commitment	GO:0021893	Cerebral Cortex Gabaergic Interneuron Fate Commitment	2	2.5	0.00748972	DLX1, DLX2	64	2	16792	262.375	0.973514	0.60181	0.60181
GOTERM_BP_DIRECT	GO:0030326~embryonic limb morphogenesis	GO:0030326	Embryonic Limb Morphogenesis	3	3.75	0.00985873	DLX5, DLX6, SP8	64	40	16792	19.6781	0.991649	0.60181	0.60181
GOTERM_BP_DIRECT	GO:0021882~regulation of transcription from RNA polymerase II promoter involved in forebrain neuron fate commitment	GO:0021882	Regulation Of Transcription From Rna Polymerase Ii Promoter Involved In Forebrain Neuron Fate Commitment	2	2.5	0.0112139	DLX1, DLX2	64	3	16792	174.917	0.99569	0.60181	0.60181
GOTERM_BP_DIRECT	GO:0021530~spinal cord oligodendrocyte cell fate specification	GO:0021530	Spinal Cord Oligodendrocyte Cell Fate Specification	2	2.5	0.0112139	OLIG2, ASCL1	64	3	16792	174.917	0.99569	0.60181	0.60181
GOTERM_BP_DIRECT	GO:0060166~olfactory pit development	GO:0060166	Olfactory Pit Development	2	2.5	0.0112139	DLX5, ASCL1	64	3	16792	174.917	0.99569	0.60181	0.60181
GOTERM_BP_DIRECT	GO:0021544~subpallium development	GO:0021544	Subpallium Development	2	2.5	0.0112139	DLX1, DLX2	64	3	16792	174.917	0.99569	0.60181	0.60181
GOTERM_BP_DIRECT	GO:0042475~odontogenesis of dentin-containing tooth	GO:0042475	Odontogenesis Of Dentin-Containing Tooth	3	3.75	0.0181069	DLX1, DLX2, BMPR1A	64	55	16792	14.3114	0.999853	0.822533	0.822533
GOTERM_BP_DIRECT	GO:0045665~negative regulation of neuron differentiation	GO:0045665	Negative Regulation Of Neuron Differentiation	3	3.75	0.0187326	ID2, OLIG2, ASCL1	64	56	16792	14.0558	0.999892	0.822533	0.822533
GOTERM_BP_DIRECT	GO:0050679~positive regulation of epithelial cell proliferation	GO:0050679	Positive Regulation Of Epithelial Cell Proliferation	3	3.75	0.0213256	DLX5, DLX6, BMPR1A	64	60	16792	13.1188	0.99997	0.858354	0.858354
GOTERM_BP_DIRECT	GO:0060021~palate development	GO:0060021	Palate Development	3	3.75	0.0330533	DLX5, DLX6, BMPR1A	64	76	16792	10.3569	1	1	1
GOTERM_BP_DIRECT	GO:0048646~anatomical structure formation involved in morphogenesis	GO:0048646	Anatomical Structure Formation Involved In Morphogenesis	2	2.5	0.040516	DLX5, DLX6	64	11	16792	47.7045	1	1	1
GOTERM_BP_DIRECT	GO:0021527~spinal cord association neuron differentiation	GO:0021527	Spinal Cord Association Neuron Differentiation	2	2.5	0.0477069	LMO4, ASCL1	64	13	16792	40.3654	1	1	1
GOTERM_BP_DIRECT	GO:0007398~ectoderm development	GO:0007398	Ectoderm Development	2	2.5	0.0477069	AMER2, BMPR1A	64	13	16792	40.3654	1	1	1
GOTERM_BP_DIRECT	GO:0000122~negative regulation of transcription from RNA polymerase II promoter	GO:0000122	Negative Regulation Of Transcription From Rna Polymerase Ii Promoter	7	8.75	0.0524515	DLX1, DLX2, KLF12, ID2, OLIG2, SOX6, ASCL1	64	720	16792	2.55087	1	1	1
GOTERM_BP_DIRECT	GO:0048821~erythrocyte development	GO:0048821	Erythrocyte Development	2	2.5	0.0548449	ARID4A, SOX6	64	15	16792	34.9833	1	1	1
GOTERM_BP_DIRECT	GO:0021522~spinal cord motor neuron differentiation	GO:0021522	Spinal Cord Motor Neuron Differentiation	2	2.5	0.0619301	LMO4, OLIG2	64	17	16792	30.8676	1	1	1
GOTERM_BP_DIRECT	GO:0021772~olfactory bulb development	GO:0021772	Olfactory Bulb Development	2	2.5	0.0689631	DLX2, ID2	64	19	16792	27.6184	1	1	1
GOTERM_BP_DIRECT	GO:0006491~N-glycan processing	GO:0006491	N-Glycan Processing	2	2.5	0.0724601	EDEM3, FUT8	64	20	16792	26.2375	1	1	1
GOTERM_BP_DIRECT	GO:0045944~positive regulation of transcription from RNA polymerase II promoter	GO:0045944	Positive Regulation Of Transcription From Rna Polymerase Ii Promoter	8	10	0.0736345	DLX2, KLF12, LMO4, ARID4A, PRKD1, SOX6, ASCL1, BMPR1A	64	981	16792	2.13965	1	1	1
GOTERM_BP_DIRECT	GO:0014003~oligodendrocyte development	GO:0014003	Oligodendrocyte Development	2	2.5	0.0828738	ID2, ASCL1	64	23	16792	22.8152	1	1	1
GOTERM_BP_DIRECT	GO:0048589~developmental growth	GO:0048589	Developmental Growth	2	2.5	0.0897522	CHST11, BMPR1A	64	25	16792	20.99	1	1	1
GOTERM_BP_DIRECT	GO:0030206~chondroitin sulfate biosynthetic process	GO:0030206	Chondroitin Sulfate Biosynthetic Process	2	2.5	0.0897522	SLC35D1, CHST11	64	25	16792	20.99	1	1	1
GOTERM_BP_DIRECT	GO:0030534~adult behavior	GO:0030534	Adult Behavior	2	2.5	0.0931723	NRXN3, SLC1A2	64	26	16792	20.1827	1	1	1
KEGG_PATHWAY	hsa04550:Signaling pathways regulating pluripotency of stem cells	hsa04550	Signaling Pathways Regulating Pluripotency Of Stem Cells	3	3.75	0.0728776	DLX5, ID2, BMPR1A	23	140	6879	6.40901	0.983196	1	1
KEGG_PATHWAY	hsa04390:Hippo signaling pathway	hsa04390	Hippo Signaling Pathway	3	3.75	0.0830701	CRB1, ID2, BMPR1A	23	151	6879	5.94212	0.99075	1	1

## Sheet: Onorati_Cluster2
Category	Term	GO_ID	GO_term_name	Count	%	PValue	Genes	List Total	Pop Hits	Pop Total	Fold Enrichment	Bonferroni	Benjamini	FDR
GOTERM_BP_DIRECT	GO:0021983~pituitary gland development	GO:0021983	Pituitary Gland Development	5	4.71698	1.36967e-05	SOX2, SALL1, HMGA2, PAX6, GLI2	90	28	16792	33.3175	0.0105453	0.0106012	0.0105464
GOTERM_BP_DIRECT	GO:0060271~cilium morphogenesis	GO:0060271	Cilium Morphogenesis	7	6.60377	8.46331e-05	DYNC2H1, IFT88, TTC8, IFT81, TCTN1, IFT46, DZIP1	90	136	16792	9.60327	0.0634092	0.032753	0.0325837
GOTERM_BP_DIRECT	GO:0007224~smoothened signaling pathway	GO:0007224	Smoothened Signaling Pathway	5	4.71698	0.000490096	PAX6, IFT46, DZIP1, GLI3, GLI2	90	69	16792	13.5201	0.315747	0.0991277	0.0986154
GOTERM_BP_DIRECT	GO:0042384~cilium assembly	GO:0042384	Cilium Assembly	6	5.66038	0.000512288	DYNC2H1, TTC8, IFT81, RFX4, IFT46, DZIP1	90	124	16792	9.02796	0.327405	0.0991277	0.0986154
GOTERM_BP_DIRECT	GO:0006695~cholesterol biosynthetic process	GO:0006695	Cholesterol Biosynthetic Process	4	3.77358	0.0010617	FDPS, IDI1, HSD17B7, LBR	90	38	16792	19.6398	0.560533	0.164351	0.163502
GOTERM_BP_DIRECT	GO:0045893~positive regulation of transcription, DNA-templated	GO:0045893	Positive Regulation Of Transcription, Dna-Templated	10	9.43396	0.00161527	SOX2, SMARCC2, SALL1, MDK, CDK2, HMGA2, PAX6, SOX9, GLI3, GLI2	90	515	16792	3.62287	0.713848	0.19299	0.191993
GOTERM_BP_DIRECT	GO:0090090~negative regulation of canonical Wnt signaling pathway	GO:0090090	Negative Regulation Of Canonical Wnt Signaling Pathway	6	5.66038	0.00174539	SOX2, LRP4, SOX9, PFDN5, GLI3, BICC1	90	163	16792	6.86789	0.741307	0.19299	0.191993
GOTERM_BP_DIRECT	GO:0048566~embryonic digestive tract development	GO:0048566	Embryonic Digestive Tract Development	3	2.83019	0.00317606	SALL1, GLI3, GLI2	90	16	16792	34.9833	0.914751	0.251201	0.249903
GOTERM_BP_DIRECT	GO:0045665~negative regulation of neuron differentiation	GO:0045665	Negative Regulation Of Neuron Differentiation	4	3.77358	0.00325725	SOX2, NOTCH3, PAX6, GLI3	90	56	16792	13.327	0.91996	0.251201	0.249903
GOTERM_BP_DIRECT	GO:0042733~embryonic digit morphogenesis	GO:0042733	Embryonic Digit Morphogenesis	4	3.77358	0.00325725	SALL1, LRP4, GLI3, GLI2	90	56	16792	13.327	0.91996	0.251201	0.249903
GOTERM_BP_DIRECT	GO:0060041~retina development in camera-type eye	GO:0060041	Retina Development In Camera-Type Eye	4	3.77358	0.00359826	RRM1, PAX6, SOX9, PFDN5	90	58	16792	12.8674	0.938583	0.251201	0.249903
GOTERM_BP_DIRECT	GO:0007283~spermatogenesis	GO:0007283	Spermatogenesis	8	7.54717	0.00433932	PHC2, CADM1, IFT81, HMGA2, SOX9, DZIP1, SPA17, DPCD	90	385	16792	3.87694	0.96547	0.251201	0.249903
GOTERM_BP_DIRECT	GO:0030325~adrenal gland development	GO:0030325	Adrenal Gland Development	3	2.83019	0.00447942	SALL1, MDK, HMGA2	90	19	16792	29.4596	0.969034	0.251201	0.249903
GOTERM_BP_DIRECT	GO:0009611~response to wounding	GO:0009611	Response To Wounding	4	3.77358	0.00454369	SOX2, MDK, PAX6, ZFP36L1	90	63	16792	11.8462	0.970543	0.251201	0.249903
GOTERM_BP_DIRECT	GO:0035019~somatic stem cell population maintenance	GO:0035019	Somatic Stem Cell Population Maintenance	4	3.77358	0.00496	SOX2, SALL1, HMGA2, SOX9	90	65	16792	11.4817	0.97869	0.255936	0.254613
GOTERM_BP_DIRECT	GO:0070371~ERK1 and ERK2 cascade	GO:0070371	Erk1 And Erk2 Cascade	3	2.83019	0.00710684	SOX9, IQGAP3, ZFP36L1	90	24	16792	23.3222	0.995995	0.32357	0.321898
GOTERM_BP_DIRECT	GO:0009954~proximal/distal pattern formation	GO:0009954	Proximal/Distal Pattern Formation	3	2.83019	0.00710684	LRP4, GLI3, GLI2	90	24	16792	23.3222	0.995995	0.32357	0.321898
GOTERM_BP_DIRECT	GO:0007411~axon guidance	GO:0007411	Axon Guidance	5	4.71698	0.0101396	EFNB2, TTC8, PAX6, GLI3, GLI2	90	159	16792	5.86723	0.999625	0.436001	0.433748
GOTERM_BP_DIRECT	GO:0009953~dorsal/ventral pattern formation	GO:0009953	Dorsal/Ventral Pattern Formation	3	2.83019	0.0124264	DYNC2H1, LRP4, GLI3	90	32	16792	17.4917	0.999937	0.506214	0.503598
GOTERM_BP_DIRECT	GO:0021776~smoothened signaling pathway involved in spinal cord motor neuron cell fate specification	GO:0021776	Smoothened Signaling Pathway Involved In Spinal Cord Motor Neuron Cell Fate Specification	2	1.88679	0.0158172	GLI3, GLI2	90	3	16792	124.385	0.999996	0.571989	0.569033
GOTERM_BP_DIRECT	GO:0021775~smoothened signaling pathway involved in ventral spinal cord interneuron specification	GO:0021775	Smoothened Signaling Pathway Involved In Ventral Spinal Cord Interneuron Specification	2	1.88679	0.0158172	GLI3, GLI2	90	3	16792	124.385	0.999996	0.571989	0.569033
GOTERM_BP_DIRECT	GO:0007507~heart development	GO:0007507	Heart Development	5	4.71698	0.0162581	SALL1, GLI3, BICC1, GLI2, ZFP36L1	90	183	16792	5.09775	0.999997	0.571989	0.569033
GOTERM_BP_DIRECT	GO:0001942~hair follicle development	GO:0001942	Hair Follicle Development	3	2.83019	0.0172552	TNFRSF19, LRP4, SOX9	90	38	16792	14.7298	0.999999	0.580674	0.577674
GOTERM_BP_DIRECT	GO:0006366~transcription from RNA polymerase II promoter	GO:0006366	Transcription From Rna Polymerase Ii Promoter	8	7.54717	0.0191079	SOX2, RFX4, HMGA2, PAX6, OTX1, SOX9, GLI3, GLI2	90	513	16792	2.90959	1	0.602988	0.599872
GOTERM_BP_DIRECT	GO:0001658~branching involved in ureteric bud morphogenesis	GO:0001658	Branching Involved In Ureteric Bud Morphogenesis	3	2.83019	0.0208471	SALL1, SOX9, GLI3	90	42	16792	13.327	1	0.602988	0.599872
GOTERM_BP_DIRECT	GO:0030858~positive regulation of epithelial cell differentiation	GO:0030858	Positive Regulation Of Epithelial Cell Differentiation	2	1.88679	0.0210345	PAX6, SOX9	90	4	16792	93.2889	1	0.602988	0.599872
GOTERM_BP_DIRECT	GO:0007442~hindgut morphogenesis	GO:0007442	Hindgut Morphogenesis	2	1.88679	0.0210345	GLI3, GLI2	90	4	16792	93.2889	1	0.602988	0.599872
GOTERM_BP_DIRECT	GO:0030900~forebrain development	GO:0030900	Forebrain Development	3	2.83019	0.0247212	SOX2, DYNC2H1, NOTCH3	90	46	16792	12.1681	1	0.68195	0.678426
GOTERM_BP_DIRECT	GO:0021696~cerebellar cortex morphogenesis	GO:0021696	Cerebellar Cortex Morphogenesis	2	1.88679	0.0262244	RFX4, GLI2	90	5	16792	74.6311	1	0.68195	0.678426
GOTERM_BP_DIRECT	GO:0006355~regulation of transcription, DNA-templated	GO:0006355	Regulation Of Transcription, Dna-Templated	15	14.1509	0.0264322	MEAF6, MTERF2, HP1BP3, HMGA2, PAX6, BAZ1A, RPL6, ZFP36L1, SOX2, COMMD9, RFX4, PPP1R8, PFDN5, ZNF664, FADS1	90	1504	16792	1.86082	1	0.68195	0.678426
GOTERM_BP_DIRECT	GO:0010564~regulation of cell cycle process	GO:0010564	Regulation Of Cell Cycle Process	2	1.88679	0.0313871	HMGA2, SOX9	90	6	16792	62.1926	1	0.743909	0.740065
GOTERM_BP_DIRECT	GO:0007368~determination of left/right symmetry	GO:0007368	Determination Of Left/Right Symmetry	3	2.83019	0.0344025	DYNC2H1, DPCD, BICC1	90	55	16792	10.177	1	0.743909	0.740065
GOTERM_BP_DIRECT	GO:0042475~odontogenesis of dentin-containing tooth	GO:0042475	Odontogenesis Of Dentin-Containing Tooth	3	2.83019	0.0344025	LRP4, GLI3, GLI2	90	55	16792	10.177	1	0.743909	0.740065
GOTERM_BP_DIRECT	GO:0050680~negative regulation of epithelial cell proliferation	GO:0050680	Negative Regulation Of Epithelial Cell Proliferation	3	2.83019	0.035556	SOX2, PAX6, SOX9	90	56	16792	9.99524	1	0.743909	0.740065
GOTERM_BP_DIRECT	GO:0032808~lacrimal gland development	GO:0032808	Lacrimal Gland Development	2	1.88679	0.0365227	PAX6, SOX9	90	7	16792	53.3079	1	0.743909	0.740065
GOTERM_BP_DIRECT	GO:0021798~forebrain dorsal/ventral pattern formation	GO:0021798	Forebrain Dorsal/Ventral Pattern Formation	2	1.88679	0.0365227	PAX6, GLI3	90	7	16792	53.3079	1	0.743909	0.740065
GOTERM_BP_DIRECT	GO:0060831~smoothened signaling pathway involved in dorsal/ventral neural tube patterning	GO:0060831	Smoothened Signaling Pathway Involved In Dorsal/Ventral Neural Tube Patterning	2	1.88679	0.0365227	GLI3, GLI2	90	7	16792	53.3079	1	0.743909	0.740065
GOTERM_BP_DIRECT	GO:1904628~cellular response to phorbol 13-acetate 12-myristate	GO:1904628	Cellular Response To Phorbol 13-Acetate 12-Myristate	2	1.88679	0.0365227	RPLP0, ZFP36L1	90	7	16792	53.3079	1	0.743909	0.740065
GOTERM_BP_DIRECT	GO:0060009~Sertoli cell development	GO:0060009	Sertoli Cell Development	2	1.88679	0.0517686	SOX9, FNDC3A	90	10	16792	37.3156	1	1	0.996119
GOTERM_BP_DIRECT	GO:0021846~cell proliferation in forebrain	GO:0021846	Cell Proliferation In Forebrain	2	1.88679	0.0617997	RRM1, HMGA2	90	12	16792	31.0963	1	1	0.996119
GOTERM_BP_DIRECT	GO:0003351~epithelial cilium movement	GO:0003351	Epithelial Cilium Movement	2	1.88679	0.0667759	SPA17, DPCD	90	13	16792	28.7043	1	1	0.996119
GOTERM_BP_DIRECT	GO:0009952~anterior/posterior pattern specification	GO:0009952	Anterior/Posterior Pattern Specification	3	2.83019	0.0672915	OTX1, GLI3, GLI2	90	80	16792	6.99667	1	1	0.996119
GOTERM_BP_DIRECT	GO:0008299~isoprenoid biosynthetic process	GO:0008299	Isoprenoid Biosynthetic Process	2	1.88679	0.0717259	FDPS, IDI1	90	14	16792	26.654	1	1	0.996119
GOTERM_BP_DIRECT	GO:0045944~positive regulation of transcription from RNA polymerase II promoter	GO:0045944	Positive Regulation Of Transcription From Rna Polymerase Ii Promoter	10	9.43396	0.0751944	SOX2, NOTCH3, SALL1, RFX4, HMGA2, PAX6, OTX1, SOX9, GLI3, GLI2	90	981	16792	1.90191	1	1	0.996119
GOTERM_BP_DIRECT	GO:0006338~chromatin remodeling	GO:0006338	Chromatin Remodeling	3	2.83019	0.0762846	SMARCC2, SOX9, BAZ1A	90	86	16792	6.50853	1	1	0.996119
GOTERM_BP_DIRECT	GO:0001822~kidney development	GO:0001822	Kidney Development	3	2.83019	0.0762846	SALL1, LRP4, GLI2	90	86	16792	6.50853	1	1	0.996119
GOTERM_BP_DIRECT	GO:0060441~epithelial tube branching involved in lung morphogenesis	GO:0060441	Epithelial Tube Branching Involved In Lung Morphogenesis	2	1.88679	0.07665	HMGA2, SOX9	90	15	16792	24.877	1	1	0.996119
GOTERM_BP_DIRECT	GO:0042073~intraciliary transport	GO:0042073	Intraciliary Transport	2	1.88679	0.0815483	IFT81, IFT46	90	16	16792	23.3222	1	1	0.996119
GOTERM_BP_DIRECT	GO:0048593~camera-type eye morphogenesis	GO:0048593	Camera-Type Eye Morphogenesis	2	1.88679	0.0815483	GDF11, GLI3	90	16	16792	23.3222	1	1	0.996119
GOTERM_BP_DIRECT	GO:0030279~negative regulation of ossification	GO:0030279	Negative Regulation Of Ossification	2	1.88679	0.0815483	LRP4, SOX9	90	16	16792	23.3222	1	1	0.996119
GOTERM_BP_DIRECT	GO:0021537~telencephalon development	GO:0021537	Telencephalon Development	2	1.88679	0.0864208	RFX4, TCTN1	90	17	16792	21.9503	1	1	0.996119
GOTERM_BP_DIRECT	GO:0048663~neuron fate commitment	GO:0048663	Neuron Fate Commitment	2	1.88679	0.0864208	NOTCH3, PAX6	90	17	16792	21.9503	1	1	0.996119
GOTERM_BP_DIRECT	GO:0032331~negative regulation of chondrocyte differentiation	GO:0032331	Negative Regulation Of Chondrocyte Differentiation	2	1.88679	0.0864208	SOX9, GLI2	90	17	16792	21.9503	1	1	0.996119
GOTERM_BP_DIRECT	GO:0000122~negative regulation of transcription from RNA polymerase II promoter	GO:0000122	Negative Regulation Of Transcription From Rna Polymerase Ii Promoter	8	7.54717	0.0873197	SOX2, NOTCH3, SMARCC2, SALL1, HMGA2, PAX6, GLI3, GLI2	90	720	16792	2.07309	1	1	0.996119
GOTERM_BP_DIRECT	GO:0008584~male gonad development	GO:0008584	Male Gonad Development	3	2.83019	0.0888249	RRM1, HMGA2, SOX9	90	94	16792	5.95461	1	1	0.996119
GOTERM_BP_DIRECT	GO:0043066~negative regulation of apoptotic process	GO:0043066	Negative Regulation Of Apoptotic Process	6	5.66038	0.0940137	CCND2, UCP2, HMGA2, SOX9, GLI3, GLI2	90	455	16792	2.46037	1	1	0.996119
GOTERM_BP_DIRECT	GO:0008589~regulation of smoothened signaling pathway	GO:0008589	Regulation Of Smoothened Signaling Pathway	2	1.88679	0.0960894	TCTN1, GLI2	90	19	16792	19.6398	1	1	0.996119
GOTERM_BP_DIRECT	GO:0032332~positive regulation of chondrocyte differentiation	GO:0032332	Positive Regulation Of Chondrocyte Differentiation	2	1.88679	0.0960894	SOX9, GLI3	90	19	16792	19.6398	1	1	0.996119
KEGG_PATHWAY	hsa01130:Biosynthesis of antibiotics	hsa01130	Biosynthesis Of Antibiotics	5	4.71698	0.0522719	FDPS, IDI1, NME7, HSD17B7, PGD	47	212	6879	3.45193	0.998964	1	1
KEGG_PATHWAY	hsa04550:Signaling pathways regulating pluripotency of stem cells	hsa04550	Signaling Pathways Regulating Pluripotency Of Stem Cells	4	3.77358	0.066434	SOX2, PIK3R3, PAX6, OTX1	47	140	6879	4.18176	0.999849	1	1

## Sheet: Onorati_Cluster3
Category	Term	GO_ID	GO_term_name	Count	%	PValue	Genes	List Total	Pop Hits	Pop Total	Fold Enrichment	Bonferroni	Benjamini	FDR
GOTERM_BP_DIRECT	GO:0045944~positive regulation of transcription from RNA polymerase II promoter	GO:0045944	Positive Regulation Of Transcription From Rna Polymerase Ii Promoter	8	17.7778	0.000719021	NR6A1, PAX7, SALL4, ESRRB, HES1, EBF3, GATA3, PITX2	28	981	16792	4.89064	0.216947	0.103945	0.103334
GOTERM_BP_DIRECT	GO:0000122~negative regulation of transcription from RNA polymerase II promoter	GO:0000122	Negative Regulation Of Transcription From Rna Polymerase Ii Promoter	7	15.5556	0.000831664	CDKN1C, DMBX1, NR6A1, SALL4, HES1, GATA3, PITX2	28	720	16792	5.83056	0.246392	0.103945	0.103334
GOTERM_BP_DIRECT	GO:0003281~ventricular septum development	GO:0003281	Ventricular Septum Development	3	6.66667	0.000917164	SALL4, HES1, GATA3	28	28	16792	64.2551	0.268003	0.103945	0.103334
GOTERM_BP_DIRECT	GO:0043401~steroid hormone mediated signaling pathway	GO:0043401	Steroid Hormone Mediated Signaling Pathway	3	6.66667	0.00376288	NR6A1, ESRRB, RXRG	28	57	16792	31.5639	0.72246	0.319845	0.317963
GOTERM_BP_DIRECT	GO:0007224~smoothened signaling pathway	GO:0007224	Smoothened Signaling Pathway	3	6.66667	0.00546594	HHAT, TCTN2, HES1	28	69	16792	26.0745	0.844874	0.328006	0.326077
GOTERM_BP_DIRECT	GO:0045892~negative regulation of transcription, DNA-templated	GO:0045892	Negative Regulation Of Transcription, Dna-Templated	5	11.1111	0.00785945	CDKN1C, DMBX1, MAGEL2, HES1, GATA3	28	499	16792	6.00916	0.931626	0.328006	0.326077
GOTERM_BP_DIRECT	GO:0071599~otic vesicle development	GO:0071599	Otic Vesicle Development	2	4.44444	0.00801468	COL2A1, GATA3	28	5	16792	239.886	0.935169	0.328006	0.326077
GOTERM_BP_DIRECT	GO:0007275~multicellular organism development	GO:0007275	Multicellular Organism Development	5	11.1111	0.00912198	HHAT, SALL4, TLL2, EBF3, RELT	28	521	16792	5.75542	0.955653	0.328006	0.326077
GOTERM_BP_DIRECT	GO:2000288~positive regulation of myoblast proliferation	GO:2000288	Positive Regulation Of Myoblast Proliferation	2	4.44444	0.00961018	PAX7, PITX2	28	6	16792	199.905	0.962494	0.328006	0.326077
GOTERM_BP_DIRECT	GO:0006351~transcription, DNA-templated	GO:0006351	Transcription, Dna-Templated	9	20	0.00964725	DMBX1, MAGEL2, NR6A1, PAX7, DPPA2, ESRRB, HES1, EBF3, RXRG	28	1955	16792	2.76083	0.962969	0.328006	0.326077
GOTERM_BP_DIRECT	GO:0060065~uterus development	GO:0060065	Uterus Development	2	4.44444	0.0222855	CDKN1C, GATA3	28	14	16792	85.6735	0.99953	0.688824	0.684772
GOTERM_BP_DIRECT	GO:0006367~transcription initiation from RNA polymerase II promoter	GO:0006367	Transcription Initiation From Rna Polymerase Ii Promoter	3	6.66667	0.0246403	NR6A1, ESRRB, RXRG	28	152	16792	11.8365	0.999793	0.698141	0.694035
GOTERM_BP_DIRECT	GO:0001894~tissue homeostasis	GO:0001894	Tissue Homeostasis	2	4.44444	0.0301281	CUBN, COL2A1	28	19	16792	63.1278	0.99997	0.787965	0.78333
GOTERM_BP_DIRECT	GO:0090102~cochlea development	GO:0090102	Cochlea Development	2	4.44444	0.0379101	HES1, GATA3	28	24	16792	49.9762	0.999998	0.862178	0.857106
GOTERM_BP_DIRECT	GO:0048589~developmental growth	GO:0048589	Developmental Growth	2	4.44444	0.0394592	DMBX1, GATA3	28	25	16792	47.9771	0.999999	0.862178	0.857106
GOTERM_BP_DIRECT	GO:0043388~positive regulation of DNA binding	GO:0043388	Positive Regulation Of Dna Binding	2	4.44444	0.0440923	HES1, PITX2	28	28	16792	42.8367	1	0.862178	0.857106
GOTERM_BP_DIRECT	GO:0060412~ventricular septum morphogenesis	GO:0060412	Ventricular Septum Morphogenesis	2	4.44444	0.0456319	HES1, PITX2	28	29	16792	41.3596	1	0.862178	0.857106
GOTERM_BP_DIRECT	GO:0071773~cellular response to BMP stimulus	GO:0071773	Cellular Response To Bmp Stimulus	2	4.44444	0.0471691	COL2A1, GATA3	28	30	16792	39.981	1	0.862178	0.857106
GOTERM_BP_DIRECT	GO:0006366~transcription from RNA polymerase II promoter	GO:0006366	Transcription From Rna Polymerase Ii Promoter	4	8.88889	0.0481805	SALL4, EBF3, GATA3, PITX2	28	513	16792	4.67613	1	0.862178	0.857106
GOTERM_BP_DIRECT	GO:0048469~cell maturation	GO:0048469	Cell Maturation	2	4.44444	0.0563423	HES1, GATA3	28	36	16792	33.3175	1	0.957819	0.952185
GOTERM_BP_DIRECT	GO:0043010~camera-type eye development	GO:0043010	Camera-Type Eye Development	2	4.44444	0.0624105	CDKN1C, PITX2	28	40	16792	29.9857	1	1	0.99705
GOTERM_BP_DIRECT	GO:0048538~thymus development	GO:0048538	Thymus Development	2	4.44444	0.0669369	HES1, GATA3	28	43	16792	27.8937	1	1	0.99705
GOTERM_BP_DIRECT	GO:0007399~nervous system development	GO:0007399	Nervous System Development	3	6.66667	0.0772534	FGF19, HES1, MSI1	28	287	16792	6.26879	1	1	0.99705
GOTERM_BP_DIRECT	GO:0042472~inner ear morphogenesis	GO:0042472	Inner Ear Morphogenesis	2	4.44444	0.0803903	COL2A1, GATA3	28	52	16792	23.0659	1	1	0.99705
GOTERM_BP_DIRECT	GO:0006355~regulation of transcription, DNA-templated	GO:0006355	Regulation Of Transcription, Dna-Templated	6	13.3333	0.0884074	DPPA2, SALL4, ESRRB, HES1, EBF3, PITX2	28	1504	16792	2.39248	1	1	0.99705
GOTERM_BP_DIRECT	GO:0051216~cartilage development	GO:0051216	Cartilage Development	2	4.44444	0.0907248	COL2A1, PAX7	28	59	16792	20.3293	1	1	0.99705
GOTERM_BP_DIRECT	GO:0035019~somatic stem cell population maintenance	GO:0035019	Somatic Stem Cell Population Maintenance	2	4.44444	0.0994937	SALL4, HES1	28	65	16792	18.4527	1	1	0.99705

[truncated: 13 more sheets: Onorati_Cluster4, Onorati_Cluster5, Onorati_Cluster6, Onorati_Cluster7, Onorati_Cluster8, Onorati_Cluster9, Onorati_Cluster10, Yuzwa_E11.5_Cluster1, Yuzwa_E11.5_Cluster2, Yuzwa_E11.5_Cluster3, Yuzwa_E11.5_Cluster4, Yuzwa_E11.5_Cluster5, Yuzwa_E11.5_Cluster6]
