# Supplementary material for: Signal requirement for cortical potential of transplantable human neuroepithelial stem cells
Source: Nat Commun. 2022 May 23;13:2844. doi: 10.1038/s41467-022-29839-8 (PMC9126949; doi:10.1038/s41467-022-29839-8)
Supplement: Supplementary file 4 — Source Data [file 41467_2022_29839_MOESM4_ESM.zip › Supplementary_table_Onorati_human_scRNAseq_heatmap_table.xlsx]

## Sheet: Summary
	Tables of values for Onorati et al single-cell RNA sequencing gene expression heatmaps
	Values presented as Z-scores of log2(CPM+1) calculated on lrRNAseq samples (columns K-V) or on scRNAseq samples (columns W-ATZ)
	Column clusters :	lrRNAseq samples	Cluster A	Cluster B	Cluster C	Cluster D	Cluster E	Cluster F
	Associated cell types:	cNESCs and hESCs	In vitro NESCs	In vitro NESCs, NE-PCW5/6	NE-PCW8	DPC-PCW16/19	DPC-PCW19/20	Mixed
	Columns in excel table :	K-V	W-KL	KM-UA	UB-AAH	AAI-AHB	AHC-AJE	AJF-ATZ

## Sheet: Heatmap_Z-scores_table
gene_name_id	gene_id	gene_name	gene_biotype	chr	start	end	strand	length	Cluster	CA1J_cNES_p22_d10_4F_1	CA1J_cNES_p22_d10_4F_2	H1JA_cNES_p37_d10_4F_1	H1JA_cNES_p37_d10_4F_2	CA1J_cNES_p22_d10_6F_1	CA1J_cNES_p22_d10_6F_2	H1JA_cNES_p37_d10_6F_1	H1JA_cNES_p37_d10_6F_2	CA1_hESC_rep1	CA1_hESC_rep2	H1_hESC_p40_1	H1_hESC_p40_2	Neuronal epithelium-NES/P8	Neuronal epithelium-NES/P8	Neuronal epithelium-NES/P8	Neuronal epithelium-NES/P8	Neuronal epithelium-NES/P8	Neuronal epithelium-NES/P8	Neuronal epithelium-NES/P8	Neuronal epithelium-NES/P8	Neuronal epithelium-NES/P8	Neuronal epithelium-NES/P8	Neuronal epithelium-NES/P8	Neuronal epithelium-NES/P8	Neuronal epithelium-NES/P8	Neuronal epithelium-NES/P8	Neuronal epithelium-NES/P8	Neuronal epithelium-NES/P8	Neuronal epithelium-NES/P8	Neuronal epithelium-NES/P8	Neuronal epithelium-NES/P8	Neuronal epithelium-NES/P8	Neuronal epithelium-NES/P8	Neuronal epithelium-NES/P8	Neuronal epithelium-NES/P8	Neuronal epithelium-NES/P8	Neuronal epithelium-NES/P8	Neuronal epithelium-NES/P8	Neuronal epithelium-NES/P8	Neuronal epithelium-NES/P8
ENSG00000186469.GNG2	ENSG00000186469	GNG2	protein_coding	14;14;14;14;14;14;14;14;14;14;14;14;14;14;14;14;14;14;14;14;14;14;14;14;14;14;14;14;14;14;14;14;14;14;14;14;14;14;14;14;14;14;14;14;14;14;14;14;14;14;14;14;14;14;14;14;14;14;14;14;14;14;14;14;14	51826195;51826200;51826200;51827668;51827668;51827668;51841506;51847126;51847172;51847234;51847234;51860414;51860641;51860642;51860646;51860734;51861324;51873882;51873882;51877592;51877617;51877617;51877617;51877617;51877617;51877617;51877617;51877617;51877617;51877617;51877634;51913009;51913009;51913009;51913112;51914110;51939781;51939781;51939781;51950650;51950650;51950650;51950650;51950650;519…	51826230;51826230;51826230;51827807;51827807;51827807;51841572;51847378;51847378;51847378;51847378;51860790;51860790;51860790;51860790;51860790;51861390;51874082;51874082;51877657;51877657;51877657;51877657;51877657;51878044;51877657;51877657;51877657;51877657;51877657;51877657;51913128;51913128;51913336;51913128;51914274;51940091;51940091;51940399;51950765;51950765;51950765;51950765;51950765;519…	+;+;+;+;+;+;+;+;+;+;+;+;+;+;+;+;+;+;+;+;+;+;+;+;+;+;+;+;+;+;+;+;+;+;+;+;+;+;+;+;+;+;+;+;+;+;+;+;+;+;+;+;+;+;+;+;+;+;+;+;+;+;+;+;+	6379	1	0.474823	0.373074	-0.307948	-0.932916	1.20494	1.65488	0.801844	0.766297	-1.07591	-1.326	-0.826352	-0.806729	-0.170792	-0.6564	0.816221	0.544603	-0.00866797	0.251508	-0.228326	0.483015	0.125902	0.211921	0.676041	0.37588	0.67366	1.07945	0.840908	0.175977	-0.149023	0.512737	1.05677	0.828172	0.595462	0.428922	0.668179	0.093922	0.553376	0.944936	1.14622	0.535459
ENSG00000198732.SMOC1	ENSG00000198732	SMOC1	protein_coding	14;14;14;14;14;14;14;14;14;14;14;14;14;14;14;14;14;14;14;14;14;14;14;14;14;14;14;14;14;14;14;14;14;14;14	69854131;69858506;69864162;69879416;69879426;69952137;69952138;69952138;69952138;69953420;69953420;69953420;69975715;69975715;69975715;69977918;69977918;69977918;69992417;69992417;69994239;69994400;69994400;70010754;70010754;70010754;70011485;70011485;70011485;70013386;70013386;70023203;70023203;70030242;70030245	69854340;69858646;69864214;69879777;69879777;69952303;69952303;69952303;69952303;69953532;69953532;69953532;69975814;69975814;69975814;69977965;69977965;69978088;69992473;69992473;69994480;69994480;69994480;70010946;70010946;70010946;70011567;70011567;70011568;70013491;70013491;70023447;70023447;70030727;70032366	+;+;+;+;+;+;+;+;+;+;+;+;+;+;+;+;+;+;+;+;+;+;+;+;+;+;+;+;+;+;+;+;+;+;+	4369	1	0.369511	0.330859	-0.400648	-0.760547	1.54059	1.46261	0.552443	0.691001	-0.250632	-0.667133	-1.65649	-1.21156	1.36009	1.67636	1.46019	1.44351	2.28064	1.96432	2.10707	1.74526	1.13714	1.6725	2.50542	-0.666662	0.735713	1.39247	1.56925	1.60093	1.73711	1.3734	0.815325	1.71715	1.89021	1.27694	1.71846	1.99787	2.11458	1.76856	1.70665	0.745798
ENSG00000184588.PDE4B	ENSG00000184588	PDE4B	protein_coding	1;1;1;1;1;1;1;1;1;1;1;1;1;1;1;1;1;1;1;1;1;1;1;1;1;1;1;1;1;1;1;1;1;1;1;1;1;1;1;1;1;1;1;1;1;1;1;1;1;1;1;1;1;1;1;1;1;1;1;1;1;1;1;1;1;1;1;1;1;1;1;1;1;1;1;1;1;1;1;1;1;1;1;1;1;1;1;1;1;1;1;1;1;1;1;1;1;1;1;1;1;1;1;1;1;1;1;1;1;1;1;1;1;1;1;1;1;1;1;1	65792514;65792895;65913245;65913245;65918597;65918597;65992422;65992616;65992735;65992736;66048825;66062894;66112770;66152390;66247460;66247460;66247460;66247460;66247460;66247460;66257365;66257425;66257647;66257647;66257647;66257647;66257647;66257647;66257647;66257793;66257793;66257793;66257793;66257793;66257793;66257793;66266038;66266038;66266038;66266038;66266038;66266038;66266038;66266672;662…	65792630;65793248;65913356;65913356;65918835;65918835;65993142;65993142;65993142;65993142;66048890;66062957;66112798;66152532;66247557;66247654;66247654;66247654;66247654;66247544;66257504;66257526;66257683;66257683;66257683;66257683;66257683;66257683;66257683;66257863;66257863;66257863;66257863;66257863;66257863;66257863;66266087;66266087;66266087;66266087;66266155;66266087;66266087;66267139;662…	+;+;+;+;+;+;+;+;+;+;+;+;+;+;+;+;+;+;+;+;+;+;+;+;+;+;+;+;+;+;+;+;+;+;+;+;+;+;+;+;+;+;+;+;+;+;+;+;+;+;+;+;+;+;+;+;+;+;+;+;+;+;+;+;+;+;+;+;+;+;+;+;+;+;+;+;+;+;+;+;+;+;+;+;+;+;+;+;+;+;+;+;+;+;+;+;+;+;+;+;+;+;+;+;+;+;+;+;+;+;+;+;+;+;+;+;+;+;+;+	8930	1	0.521921	0.496313	-1.17689	-1.08986	1.59177	1.15359	1.02026	0.420338	-0.979253	-1.18187	-0.679024	-0.0972867	1.34266	1.65131	0.694671	0.762128	1.45534	-0.216927	2.04772	0.26445	0.742387	1.11408	0.622986	0.939756	1.36127	0.963546	0.229838	0.838715	0.347415	-0.713776	0.811699	0.685538	1.59207	1.07596	0.800978	1.52432	0.653316	0.193135	0.420054	1.23749
ENSG00000185432.METTL7A	ENSG00000185432	METTL7A	protein_coding	12;12;12;12;12;12;12;12;12;12;12;12;12;12	50923472;50924005;50924667;50924983;50925015;50925037;50925041;50929914;50929914;50929914;50929914;50929914;50931598;50931615	50924080;50924080;50925536;50925536;50925536;50925536;50925536;50932510;50929955;50930291;50930422;50932508;50932438;50932507	+;+;+;+;+;+;+;+;+;+;+;+;+;+	4076	1	0.391403	0.555624	-0.509099	0.0795396	0.734164	0.888083	1.29015	0.979658	-1.84519	-1.53143	-0.652927	-0.379984	0.0260651	0.61333	1.00872	1.18064	-0.133681	1.02239	-0.136615	0.991071	-0.674477	-0.674477	0.170794	-0.674477	1.98306	1.84554	-0.259355	1.42402	-0.674477	0.833126	-0.674477	1.4314	1.39272	1.15615	1.02739	-0.166311	1.2268	1.68501	1.76609	1.69042
ENSG00000184304.PRKD1	ENSG00000184304	PRKD1	protein_coding	14;14;14;14;14;14;14;14;14;14;14;14;14;14;14;14;14;14;14;14;14;14;14;14;14;14;14;14;14;14;14;14;14;14;14;14;14;14;14;14;14;14;14;14;14;14;14;14;14;14;14;14;14;14;14;14;14;14;14;14;14;14;14;14;14;14;14;14;14;14;14;14;14;14;14;14;14;14;14;14;14;14;14;14;14;14;14;14;14;14;14;14;14;14;14;14;14;14;14;14;14;14;14;14;14;14;14;14;14;14;14;14;14;14;14	29576479;29576479;29576529;29576942;29577003;29578275;29578275;29578275;29578275;29578275;29591115;29592700;29594086;29597491;29597491;29597491;29597491;29597491;29597491;29599027;29599027;29599027;29599027;29599027;29599656;29599656;29599656;29599656;29599656;29624152;29624152;29624152;29624152;29624152;29626484;29626484;29626484;29626484;29626484;29629041;29629041;29629041;29629041;29629041;296…	29577456;29577456;29577456;29577456;29577456;29578360;29578360;29578360;29578360;29578360;29591289;29592754;29594169;29597758;29597668;29597758;29597758;29597758;29597758;29599125;29599125;29599125;29599125;29599125;29599817;29599817;29599817;29599817;29599817;29624258;29624258;29624258;29624258;29624258;29626556;29626556;29626556;29626556;29626556;29629093;29629093;29629093;29629093;29629093;296…	-;-;-;-;-;-;-;-;-;-;-;-;-;-;-;-;-;-;-;-;-;-;-;-;-;-;-;-;-;-;-;-;-;-;-;-;-;-;-;-;-;-;-;-;-;-;-;-;-;-;-;-;-;-;-;-;-;-;-;-;-;-;-;-;-;-;-;-;-;-;-;-;-;-;-;-;-;-;-;-;-;-;-;-;-;-;-;-;-;-;-;-;-;-;-;-;-;-;-;-;-;-;-;-;-;-;-;-;-;-;-;-;-;-;-	5221	1	0.141789	-0.440339	-0.513443	-1.01711	1.26786	1.53238	-0.112157	1.09718	-0.105676	-1.84555	0.667821	-0.672757	-0.780424	0.00663061	1.21189	1.51813	1.59223	0.289288	1.61018	1.20815	1.25324	1.93564	-0.339058	0.429499	1.00337	0.807889	1.56443	1.2623	0.680578	-0.259427	1.98924	0.981222	0.764567	1.758	0.740708	-0.185975	0.82467	-0.780424	1.57968	1.49239
ENSG00000139116.KIF21A	ENSG00000139116	KIF21A	protein_coding	12;12;12;12;12;12;12;12;12;12;12;12;12;12;12;12;12;12;12;12;12;12;12;12;12;12;12;12;12;12;12;12;12;12;12;12;12;12;12;12;12;12;12;12;12;12;12;12;12;12;12;12;12;12;12;12;12;12;12;12;12;12;12;12;12;12;12;12;12;12;12;12;12;12;12;12;12;12;12;12;12;12;12;12;12;12;12;12;12;12;12;12;12;12;12;12;12;12;12;12;12;12;12;12;12;12;12;12;12;12;12;12;12;12;12;12;12;12;12;12;12;12;12;12;12;12;12;12;12;12;12;12;12;…	39293228;39293229;39293229;39293231;39293231;39294387;39294421;39294424;39301480;39301480;39301480;39301480;39301480;39301480;39301480;39301480;39302965;39302965;39302965;39302965;39302965;39302965;39302965;39302965;39304821;39304821;39304821;39304821;39304821;39304821;39304821;39304821;39307565;39307565;39307565;39307565;39307565;39307565;39307565;39307565;39309586;39309586;39309586;39309586;393…	39294517;39294517;39294517;39294517;39294517;39294517;39294517;39294517;39301679;39301679;39301679;39301679;39301679;39301679;39301679;39301679;39303135;39303135;39303135;39303135;39303135;39303135;39303135;39303135;39304938;39304938;39304938;39304938;39304938;39304938;39304938;39304938;39307729;39307729;39307729;39307729;39307729;39307729;39307729;39307729;39309766;39309766;39309766;39309766;393…	-;-;-;-;-;-;-;-;-;-;-;-;-;-;-;-;-;-;-;-;-;-;-;-;-;-;-;-;-;-;-;-;-;-;-;-;-;-;-;-;-;-;-;-;-;-;-;-;-;-;-;-;-;-;-;-;-;-;-;-;-;-;-;-;-;-;-;-;-;-;-;-;-;-;-;-;-;-;-;-;-;-;-;-;-;-;-;-;-;-;-;-;-;-;-;-;-;-;-;-;-;-;-;-;-;-;-;-;-;-;-;-;-;-;-;-;-;-;-;-;-;-;-;-;-;-;-;-	10117	1	0.585271	0.597862	0.0264242	-0.185031	0.958332	1.20151	0.746513	0.859962	-0.714914	-0.880383	-1.27043	-1.92512	0.762603	0.241716	0.348321	0.981994	0.773162	0.558035	0.72797	1.01061	0.818171	0.902748	1.07039	0.95527	0.55092	1.14726	0.60434	0.587948	0.531112	-0.17912	1.07067	0.668358	-0.0837614	0.836368	0.343207	0.783561	0.444868	0.723832	0.415615	0.655124
ENSG00000110436.SLC1A2	ENSG00000110436	SLC1A2	protein_coding	11;11;11;11;11;11;11;11;11;11;11;11;11;11;11;11;11;11;11;11;11;11;11;11;11;11;11;11;11;11;11;11;11;11;11;11;11;11;11;11;11;11;11;11;11;11;11;11;11;11;11;11;11;11;11;11;11;11;11;11;11;11;11;11;11;11;11;11;11;11;11;11;11;11;11;11;11;11;11;11;11;11;11;11;11;11;11;11;11;11;11;11;11;11;11;11;11;11;11;11;11;11;11;11;11;11;11;11;11;11;11;11;11;11;11;11;11;11;11;11;11;11;11;11;11;11;11;11;11;11;11;11;11;…	35251205;35251242;35254421;35254696;35256952;35256952;35256952;35256952;35256953;35258970;35258971;35258972;35259075;35259350;35259364;35259540;35259837;35260239;35260686;35260801;35260809;35260810;35260844;35260844;35260857;35261670;35261670;35261670;35261670;35261815;35263978;35264830;35264969;35265034;35265104;35265121;35265443;35265487;35265527;35265527;35265527;35265527;35265527;35265527;352…	35260965;35254808;35254808;35254808;35260965;35260965;35260965;35260965;35260965;35260965;35260965;35260965;35260965;35260965;35260965;35260965;35260965;35260965;35260965;35260965;35260965;35260965;35260965;35260965;35260952;35261740;35261740;35261862;35261862;35261885;35264143;35265758;35265758;35265758;35265758;35265758;35265758;35265758;35265758;35265758;35265758;35265758;35265758;35265758;352…	-;-;-;-;-;-;-;-;-;-;-;-;-;-;-;-;-;-;-;-;-;-;-;-;-;-;-;-;-;-;-;-;-;-;-;-;-;-;-;-;-;-;-;-;-;-;-;-;-;-;-;-;-;-;-;-;-;-;-;-;-;-;-;-;-;-;-;-;-;-;-;-;-;-;-;-;-;-;-;-;-;-;-;-;-;-;-;-;-;-;-;-;-;-;-;-;-;-;-;-;-;-;-;-;-;-;-;-;-;-;-;-;-;-;-;-;-;-;-;-;-;-;-;-;-;-;-;-	22800	1	0.617205	0.659141	-0.20658	-1.14607	1.68479	0.909406	1.09229	0.0794806	-1.48841	-0.748881	-0.468657	-0.983711	1.38688	1.47675	1.01478	1.03277	0.873464	0.271168	1.45381	0.459385	1.49749	1.29781	0.387573	0.786781	1.35387	1.33879	1.39345	0.942814	1.03846	0.379441	0.560393	1.31328	1.63883	0.862407	0.182979	1.09204	1.26678	1.28025	0.77129	1.36888
ENSG00000164651.SP8	ENSG00000164651	SP8	protein_coding	7;7;7;7;7;7;7;7	20782283;20784287;20784287;20785455;20785948;20786778;20786778;20786778	20785328;20785795;20785795;20785795;20786043;20786886;20786886;20786886	-;-;-;-;-;-;-;-	3718	1	0.442834	0.444099	-1.10625	-1.67289	1.43942	1.81263	0.397714	0.104043	-0.268001	-0.82536	-0.453387	-0.314851	1.11601	2.07503	1.31935	1.24848	0.148132	1.3814	0.937163	0.880488	0.641115	0.404057	0.868304	0.707159	1.43503	1.74556	0.947653	1.35317	0.822553	0.904535	-0.180289	1.74423	1.473	0.866728	1.57816	1.7597	1.04437	1.34896	1.8516	1.22747
ENSG00000011021.CLCN6	ENSG00000011021	CLCN6	protein_coding	1;1;1;1;1;1;1;1;1;1;1;1;1;1;1;1;1;1;1;1;1;1;1;1;1;1;1;1;1;1;1;1;1;1;1;1;1;1;1;1;1;1;1;1;1;1;1;1;1;1;1;1;1;1;1;1;1;1;1;1;1;1;1;1;1;1;1;1;1;1;1;1;1;1;1;1;1;1;1;1;1;1;1;1;1;1;1;1;1;1;1;1;1;1;1;1;1;1;1;1;1;1;1;1;1;1;1;1;1;1;1;1;1;1;1;1;1;1;1;1;1;1;1;1;1;1;1;1;1;1;1;1;1;1;1;1;1;1;1;1;1;1	11806096;11806191;11806213;11806231;11806260;11806263;11806263;11806263;11807131;11807131;11807131;11807131;11807131;11807131;11807131;11807131;11815846;11815846;11815846;11815846;11815846;11815846;11815846;11816615;11816615;11816615;11816615;11816615;11816615;11816615;11816615;11819488;11819488;11819488;11819488;11819488;11819488;11819488;11819488;11820362;11822695;11822695;11822695;11822695;118…	11806349;11806349;11806349;11806349;11806349;11806349;11806349;11806349;11807190;11807190;11807190;11807190;11807190;11807190;11807190;11807190;11815911;11815911;11815911;11815911;11815911;11815911;11815911;11816680;11816680;11816680;11816680;11816680;11816680;11816680;11816680;11819554;11819554;11819554;11819554;11819554;11819554;11819554;11819554;11820779;11822801;11822801;11822801;11822801;118…	+;+;+;+;+;+;+;+;+;+;+;+;+;+;+;+;+;+;+;+;+;+;+;+;+;+;+;+;+;+;+;+;+;+;+;+;+;+;+;+;+;+;+;+;+;+;+;+;+;+;+;+;+;+;+;+;+;+;+;+;+;+;+;+;+;+;+;+;+;+;+;+;+;+;+;+;+;+;+;+;+;+;+;+;+;+;+;+;+;+;+;+;+;+;+;+;+;+;+;+;+;+;+;+;+;+;+;+;+;+;+;+;+;+;+;+;+;+;+;+;+;+;+;+;+;+;+;+	8173	1	0.444901	-0.0104092	0.312375	0.599094	1.2513	1.05752	0.780541	0.650223	-1.11067	-1.26981	-1.10291	-1.60216	1.69561	0.512543	1.65405	-0.0275304	-0.807306	0.0298102	-0.807306	1.48388	-0.0458061	1.20003	0.780354	1.93141	-0.807306	0.139442	1.72742	0.963402	0.623576	1.9318	0.927553	0.161336	-0.807306	-0.807306	0.501503	0.112932	0.486654	0.421661	1.51021	1.31275
ENSG00000136040.PLXNC1	ENSG00000136040	PLXNC1	protein_coding	12;12;12;12;12;12;12;12;12;12;12;12;12;12;12;12;12;12;12;12;12;12;12;12;12;12;12;12;12;12;12;12;12;12;12;12;12;12;12;12;12;12;12;12;12;12;12;12;12;12;12;12;12;12;12;12;12;12;12;12;12;12;12;12;12;12;12;12;12;12;12;12;12;12;12;12;12;12;12;12;12;12;12;12;12;12;12;12;12;12;12;12;12;12;12;12;12;12	94148577;94150832;94158101;94169153;94169153;94169153;94181446;94181446;94181446;94186373;94186373;94186373;94209590;94209590;94220016;94224228;94226489;94226605;94227149;94227149;94237664;94240485;94243938;94247903;94248227;94248362;94251426;94251426;94254478;94254518;94254528;94254787;94254787;94254787;94255193;94255193;94255193;94255193;94255193;94255904;94259337;94259337;94259337;94259386;942…	94150033;94150867;94158210;94169293;94169293;94169293;94181580;94181580;94181580;94186765;94186473;94186473;94209629;94209704;94220163;94224315;94226707;94226707;94227453;94227235;94237803;94240664;94244025;94248106;94248412;94248412;94251528;94251528;94254540;94254888;94254888;94254888;94254888;94254888;94255296;94255296;94255296;94255296;94255296;94256285;94259375;94259375;94259375;94259734;942…	+;+;+;+;+;+;+;+;+;+;+;+;+;+;+;+;+;+;+;+;+;+;+;+;+;+;+;+;+;+;+;+;+;+;+;+;+;+;+;+;+;+;+;+;+;+;+;+;+;+;+;+;+;+;+;+;+;+;+;+;+;+;+;+;+;+;+;+;+;+;+;+;+;+;+;+;+;+;+;+;+;+;+;+;+;+;+;+;+;+;+;+;+;+;+;+;+;+	10033	1	-1.62536	0.124666	0.23982	0.531604	1.19114	0.676992	0.693897	1.16681	-0.0398248	-1.53092	-1.39132	-0.0375098	-0.636512	1.04374	0.630745	-0.636512	2.75921	2.35866	-0.0984684	0.311356	0.96557	1.68614	1.72451	1.75367	-0.636512	0.157169	1.02084	1.89743	0.936705	-0.636512	2.81653	1.58164	1.90561	1.77191	-0.636512	-0.636512	2.38642	1.84563	1.1178	1.09887
ENSG00000139364.TMEM132B	ENSG00000139364	TMEM132B	protein_coding	12;12;12;12;12;12;12;12;12;12;12;12;12;12;12;12;12;12;12;12;12;12;12;12;12;12;12;12	125186836;125326551;125326616;125327407;125349452;125349452;125349452;125349452;125415531;125415531;125519439;125519439;125583851;125583851;125622452;125622496;125644076;125644076;125644076;125650683;125650683;125650683;125652441;125652441;125652441;125653565;125653565;125653565	125186866;125326675;125326675;125327507;125349978;125350343;125350343;125349778;125415677;125415677;125519625;125519625;125583994;125588411;125622628;125622628;125644281;125644281;125644281;125650953;125650953;125650953;125652632;125652632;125652632;125654817;125662371;125662377	+;+;+;+;+;+;+;+;+;+;+;+;+;+;+;+;+;+;+;+;+;+;+;+;+;+;+;+	15703	1	0.446169	0.218343	-1.07251	-1.9402	1.37224	1.14906	0.213775	0.902394	-0.90032	-0.904833	0.338125	0.177755	0.738017	1.03042	0.832854	1.64673	-0.170078	0.110907	-0.781183	1.37351	0.846397	0.775586	1.21298	1.41795	0.300951	-0.0469424	1.43683	1.64878	2.04007	2.07467	0.391435	0.562358	-0.781183	0.699306	-0.781183	0.114454	1.70787	0.326826	-0.17533	1.31977
ENSG00000205927.OLIG2	ENSG00000205927	OLIG2	protein_coding	21;21;21;21;21	33025935;33025935;33025935;33026801;33026801	33026026;33026260;33029196;33027049;33029185	+;+;+;+;+	3262	1	-0.675226	0.307669	-0.675226	-0.675226	2.19365	1.64978	-0.675226	0.372425	-0.675226	-0.675226	-0.675226	0.203052	1.73686	-0.395641	2.13076	-0.395641	-0.395641	1.71754	-0.395641	0.606753	1.07014	1.43464	1.81247	1.45737	-0.395641	1.59908	-0.395641	2.60443	0.36911	-0.395641	1.97636	-0.395641	0.77655	0.638719	-0.395641	3.3913	-0.395641	0.586786	3.21479	-0.395641
ENSG00000165323.FAT3	ENSG00000165323	FAT3	protein_coding	11;11;11;11;11;11;11;11;11;11;11;11;11;11;11;11;11;11;11;11;11;11;11;11;11;11;11;11;11;11;11;11;11;11;11;11;11;11;11;11;11;11;11;11;11;11;11;11;11;11;11;11;11;11;11;11;11;11;11;11;11;11;11;11;11;11;11;11;11	92352096;92352541;92355186;92524634;92524634;92524634;92697384;92697384;92761856;92761856;92764879;92764879;92774041;92774041;92789943;92789943;92792767;92792767;92797836;92797836;92805153;92805153;92806362;92806362;92809843;92809843;92831622;92831622;92834870;92834870;92836566;92836566;92837663;92837663;92840562;92840562;92843934;92843934;92844340;92857214;92857214;92857214;92859165;92859165;928…	92355404;92355404;92355404;92524948;92524948;92524949;92697445;92697445;92762170;92762170;92765089;92765089;92774180;92774180;92790218;92790218;92792977;92792977;92801909;92801909;92805349;92805349;92806515;92806515;92810076;92810076;92832011;92832011;92835084;92835084;92836703;92836703;92837806;92837806;92840759;92840759;92844732;92844732;92844732;92857348;92857348;92857348;92859322;92859322;928…	+;+;+;+;+;+;+;+;+;+;+;+;+;+;+;+;+;+;+;+;+;+;+;+;+;+;+;+;+;+;+;+;+;+;+;+;+;+;+;+;+;+;+;+;+;+;+;+;+;+;+;+;+;+;+;+;+;+;+;+;+;+;+;+;+;+;+;+;+	19280	1	-0.00246236	0.0153667	-0.822896	-1.13076	2.14508	1.58182	-0.768918	0.549642	-0.764046	-0.570095	-0.352229	0.1195	1.29244	1.09089	1.38369	1.01329	0.845259	0.79817	0.914585	0.845591	1.12203	0.923917	0.801801	0.953674	1.05846	1.66246	1.03787	0.636443	-0.435231	1.614	1.32011	1.29178	0.565816	1.13839	0.448292	0.670414	0.489776	0.963949	0.992612	1.29065
ENSG00000099251.HSD17B7P2	ENSG00000099251	HSD17B7P2	transcribed_unprocessed_pseudogene	10;10;10;10;10;10;10;10;10;10;10;10;10;10;10;10;10	38356380;38356455;38358312;38358312;38362240;38362240;38363496;38363496;38365434;38365434;38369124;38369953;38369953;38371075;38371075;38377985;38377985	38356489;38356489;38358515;38358515;38362338;38362338;38363610;38363610;38365629;38365629;38369228;38370009;38370009;38371173;38371173;38378107;38378505	+;+;+;+;+;+;+;+;+;+;+;+;+;+;+;+;+	1506	1	0.876022	0.711287	-0.157182	0.185789	1.18995	0.707465	0.69409	0.871986	-1.31555	-1.29506	-1.07084	-1.39795	2.24534	2.05809	1.67303	-0.617289	1.33444	-0.617289	-0.617289	0.335649	1.94216	2.18144	0.0451336	0.79052	1.13781	-0.617289	1.34126	2.01755	1.68896	1.30722	-0.0512726	1.21567	1.16333	1.61182	1.57872	0.479516	2.64781	1.99103	1.44754	1.75397
ENSG00000179104.TMTC2	ENSG00000179104	TMTC2	protein_coding	12;12;12;12;12;12;12;12;12;12;12;12;12;12;12;12;12;12;12;12;12;12;12;12;12;12;12;12;12;12;12;12;12;12;12;12;12;12;12;12;12;12;12;12;12;12;12;12;12;12	82686880;82686906;82687001;82687481;82758555;82760872;82857010;82857010;82857010;82857010;82895818;82895818;82895818;82895818;82895818;82930431;82930431;82930431;82930431;82930431;82965024;82965024;82965024;82965024;82965024;82965560;82965560;82965560;82965560;82965560;82966919;82966919;82966919;82966919;82985925;82985925;82985925;82985925;83030798;83030798;83030798;83050904;83050904;83050904;830…	82687669;82687669;82687669;82687669;82760359;82760936;82857580;82857580;82857580;82857580;82896646;82896646;82896646;82896646;82896646;82930545;82930545;82930545;82930545;82930545;82965109;82965109;82965109;82965109;82965109;82965744;82965744;82965744;82965744;82965971;82966997;82966997;82966997;82966997;82986046;82986046;82986046;82986573;83030879;83030879;83030879;83051018;83051018;83051018;830…	+;+;+;+;+;+;+;+;+;+;+;+;+;+;+;+;+;+;+;+;+;+;+;+;+;+;+;+;+;+;+;+;+;+;+;+;+;+;+;+;+;+;+;+;+;+;+;+;+;+	8323	1	0.80986	0.906644	-0.129076	-0.286539	0.910948	1.2523	0.459187	0.775961	-0.605274	-1.16959	-1.77995	-1.14447	0.560526	1.00753	-0.0647355	0.0896287	1.05648	0.14879	-0.714911	2.31432	2.115	0.349802	0.806411	-0.245543	1.27582	2.15126	1.76049	-0.714911	0.223911	-0.714911	-0.714911	-0.714911	-0.103909	0.262192	-0.714911	-0.714911	-0.714911	-0.0687873	-0.305708	-0.714911
ENSG00000183621.ZNF438	ENSG00000183621	ZNF438	protein_coding	10;10;10;10;10;10;10;10;10;10;10;10;10;10;10;10;10;10;10;10;10;10;10;10;10;10;10;10;10;10;10;10;10;10;10;10;10;10;10;10;10;10;10;10;10;10;10;10;10;10;10;10;10;10;10;10;10;10;10;10;10;10;10;10;10;10;10;10	30820207;30830114;30834121;30835567;30844634;30844634;30844638;30844638;30844638;30844638;30844772;30844781;30848531;30848531;30848531;30848531;30848531;30848531;30848531;30848531;30850222;30850222;30857680;30857680;30875331;30876998;30876998;30876998;30876998;30876998;30876998;30876998;30876998;30876998;30908933;30908933;30908933;30908933;30908933;30908933;30908933;30908933;30908933;30910360;309…	30820444;30830167;30834212;30835640;30845573;30845573;30845573;30845573;30845573;30845573;30845573;30845573;30850367;30850367;30850367;30850367;30850367;30850367;30850367;30849443;30850367;30850367;30857778;30857778;30875509;30877065;30877065;30877065;30877065;30877065;30877065;30877065;30877065;30877065;30909015;30909015;30909015;30909015;30909015;30909015;30909015;30909015;30909015;30910440;309…	-;-;-;-;-;-;-;-;-;-;-;-;-;-;-;-;-;-;-;-;-;-;-;-;-;-;-;-;-;-;-;-;-;-;-;-;-;-;-;-;-;-;-;-;-;-;-;-;-;-;-;-;-;-;-;-;-;-;-;-;-;-;-;-;-;-;-;-	4267	1	-0.782484	0.353005	0.0753898	0.256203	0.232072	1.83324	0.815744	0.482794	-0.403095	0.0340149	-0.576948	-2.31994	-0.534681	1.76512	1.49075	-0.534681	1.11585	1.99844	-0.534681	2.43422	1.28678	1.59776	1.37188	2.26665	-0.534681	2.75078	-0.0870507	3.4348	-0.534681	-0.534681	0.265929	1.24835	-0.121033	0.994792	2.65216	-0.534681	2.75215	2.02767	-0.534681	1.0586
ENSG00000165443.PHYHIPL	ENSG00000165443	PHYHIPL	protein_coding	10;10;10;10;10;10;10;10;10;10;10;10;10;10;10;10;10;10	59176643;59176661;59177258;59206754;59234304;59234304;59234304;59236483;59236483;59236483;59236527;59238588;59238588;59238588;59238588;59245057;59245057;59245057	59176959;59176959;59177618;59206844;59234500;59234500;59234500;59236657;59236657;59236657;59236657;59238768;59238705;59238705;59238705;59246147;59247770;59247774	+;+;+;+;+;+;+;+;+;+;+;+;+;+;+;+;+;+	4040	1	-0.0749301	0.316796	0.224172	0.198363	1.47174	1.56406	0.544462	-0.278417	-0.289386	-0.331163	-1.79105	-1.55464	1.08345	1.4179	1.33199	1.65983	1.09736	1.04746	1.74022	1.56399	0.951947	1.50259	0.791596	0.983811	0.801297	0.858014	1.77247	1.73985	0.682765	1.21915	0.847031	1.18999	1.4279	1.67127	1.58608	1.39475	0.963534	1.16183	1.42457	1.3306
ENSG00000170456.DENND5B	ENSG00000170456	DENND5B	protein_coding	12;12;12;12;12;12;12;12;12;12;12;12;12;12;12;12;12;12;12;12;12;12;12;12;12;12;12;12;12;12;12;12;12;12;12;12;12;12;12;12;12;12;12;12;12;12;12;12;12;12;12;12;12;12;12;12;12;12;12;12;12;12;12;12;12;12	31382226;31387393;31389324;31389324;31392267;31392267;31392614;31392614;31398175;31398175;31399654;31399654;31402498;31402498;31409263;31409263;31413436;31413436;31415367;31415367;31423597;31423597;31424535;31424535;31424569;31426293;31426293;31426293;31432375;31433155;31433155;31442775;31442775;31442775;31447538;31447538;31447538;31451702;31451940;31451940;31451940;31460194;31460194;31460194;314…	31387786;31387786;31389498;31389498;31392393;31392393;31392696;31392696;31398362;31398362;31399772;31399772;31402643;31402643;31409384;31409384;31413564;31413564;31415448;31415448;31423675;31423675;31424687;31424687;31424687;31426424;31426751;31426424;31433248;31433248;31433248;31442925;31442925;31442925;31447769;31447769;31447769;31452476;31452476;31452476;31452476;31460381;31460381;31460381;314…	-;-;-;-;-;-;-;-;-;-;-;-;-;-;-;-;-;-;-;-;-;-;-;-;-;-;-;-;-;-;-;-;-;-;-;-;-;-;-;-;-;-;-;-;-;-;-;-;-;-;-;-;-;-;-;-;-;-;-;-;-;-;-;-;-;-	11346	1	1.10074	-0.227156	-0.0109994	0.144099	1.38202	1.32898	0.157514	0.391721	-1.63272	-1.61358	-0.699011	-0.321602	0.9438	1.24611	0.918181	0.44793	0.75465	0.86808	-0.310321	0.895476	0.804367	0.470326	0.521463	1.60281	0.73141	1.44677	1.42097	0.734497	-0.0878922	0.470996	1.18429	1.21523	0.564639	0.463766	1.10744	-1.17362	0.153951	0.119512	0.158269	0.0617297
ENSG00000231607.DLEU2	ENSG00000231607	DLEU2	lncRNA	13;13;13;13;13;13;13;13;13;13;13;13;13;13;13;13;13;13;13;13;13;13;13;13;13;13;13;13;13;13;13;13;13;13;13;13;13;13;13;13;13;13;13;13;13;13;13;13;13;13;13;13;13;13;13;13;13;13;13;13;13;13;13;13;13;13;13;13;13;13;13;13;13;13;13;13;13;13;13;13;13;13;13;13;13;13;13;13	49956670;49956733;49956825;49974773;49975947;49976333;49976333;49976333;49978063;49978063;49982552;49988586;49993711;49993793;49993793;49993793;49997074;49997074;49997074;49997074;50027090;50027133;50027207;50029278;50029278;50029278;50043437;50043492;50043908;50044515;50044640;50044651;50044651;50044724;50044751;50045118;50049189;50049189;50049189;50049190;50049584;50049584;50049584;50049584;500…	49956895;49956895;49956895;49976454;49976454;49976454;49976454;49979183;49979448;49979546;49983754;49988621;49993961;49993961;49993961;49993961;49998785;49997136;49997160;49997419;50027406;50027406;50027406;50029492;50029492;50029492;50044749;50044768;50044768;50044768;50044768;50044768;50044768;50044768;50044768;50045232;50049662;50049662;50049662;50049662;50049662;50049662;50049662;50049662;500…	-;-;-;-;-;-;-;-;-;-;-;-;-;-;-;-;-;-;-;-;-;-;-;-;-;-;-;-;-;-;-;-;-;-;-;-;-;-;-;-;-;-;-;-;-;-;-;-;-;-;-;-;-;-;-;-;-;-;-;-;-;-;-;-;-;-;-;-;-;-;-;-;-;-;-;-;-;-;-;-;-;-;-;-;-;-;-;-	11643	1	0.618148	0.107085	0.794194	0.333488	0.474906	0.496643	0.731052	1.4487	-1.80723	-1.28428	-0.871486	-1.04122	1.44971	1.60811	1.24472	1.33753	1.04838	0.206609	1.7281	1.34421	1.35704	-1.06255	1.23824	1.69246	-0.495569	1.13641	1.41913	0.82541	-0.20522	0.797739	0.403652	1.50813	1.5473	0.462986	0.802737	0.433889	1.2524	0.656292	1.28006	0.897186
ENSG00000130779.CLIP1	ENSG00000130779	CLIP1	protein_coding	12;12;12;12;12;12;12;12;12;12;12;12;12;12;12;12;12;12;12;12;12;12;12;12;12;12;12;12;12;12;12;12;12;12;12;12;12;12;12;12;12;12;12;12;12;12;12;12;12;12;12;12;12;12;12;12;12;12;12;12;12;12;12;12;12;12;12;12;12;12;12;12;12;12;12;12;12;12;12;12;12;12;12;12;12;12;12;12;12;12;12;12;12;12;12;12;12;12;12;12;12;12;12;12;12;12;12;12;12;12;12;12;12;12;12;12;12;12;12;12;12;12;12;12;12;12;12;12;12;12;12;12;12;…	122271432;122271434;122271434;122271434;122271434;122272043;122272461;122272599;122272661;122272668;122272806;122272834;122274038;122274038;122274038;122274038;122274038;122274038;122274038;122274038;122274038;122274038;122274038;122274038;122276439;122276439;122277368;122278154;122278154;122278154;122278154;122278154;122278154;122278154;122278154;122278154;122278154;122278792;122278792;122278792…	122273100;122273100;122273100;122273100;122273100;122273100;122273100;122273100;122273100;122273100;122273100;122273100;122274162;122274162;122274162;122274162;122274162;122274162;122274162;122274162;122274162;122275823;122274143;122274162;122276444;122278472;122278203;122278203;122278203;122278203;122278203;122278203;122278203;122278203;122278203;122278203;122278203;122278942;122278942;122278942…	-;-;-;-;-;-;-;-;-;-;-;-;-;-;-;-;-;-;-;-;-;-;-;-;-;-;-;-;-;-;-;-;-;-;-;-;-;-;-;-;-;-;-;-;-;-;-;-;-;-;-;-;-;-;-;-;-;-;-;-;-;-;-;-;-;-;-;-;-;-;-;-;-;-;-;-;-;-;-;-;-;-;-;-;-;-;-;-;-;-;-;-;-;-;-;-;-;-;-;-;-;-;-;-;-;-;-;-;-;-;-;-;-;-;-;-;-;-;-;-;-;-;-;-;-;-;-;-	18559	1	0.38029	-0.137706	0.719069	0.617111	1.06869	1.09239	0.949224	0.0228709	-2.0257	-0.619169	-0.835621	-1.23145	0.996824	1.54733	0.725378	0.500211	0.359988	0.0956802	0.753884	0.446025	0.748548	0.908045	-0.240676	0.580763	0.300641	0.192334	0.718872	0.421056	0.395145	1.46414	0.139673	-0.270042	1.02801	0.849179	-0.204643	1.04641	-0.125128	-0.589373	0.952588	1.17756
ENSG00000184221.OLIG1	ENSG00000184221	OLIG1	protein_coding	21;21;21;21;21	33070141;33070965;33071668;33072052;33072052	33072413;33071685;33071705;33072413;33072413	+;+;+;+;+	2273	1	-0.850266	-0.850266	-0.850266	-0.396818	1.49887	2.28766	-0.345009	-0.337798	0.423184	-0.850266	0.0311588	0.239811	0.773013	0.926782	0.536629	2.48375	1.43631	1.13676	1.76599	-0.476362	1.98439	0.616269	2.58547	-0.476362	0.295531	1.74739	1.02853	3.01095	1.35905	0.863218	2.51553	1.955	1.1811	2.61249	0.151108	3.22911	2.09258	1.86368	0.525697	1.96143
ENSG00000148541.FAM13C	ENSG00000148541	FAM13C	protein_coding	10;10;10;10;10;10;10;10;10;10;10;10;10;10;10;10;10;10;10;10;10;10;10;10;10;10;10;10;10;10;10;10;10;10;10;10;10;10;10;10;10;10;10;10;10;10;10;10;10;10;10;10;10;10;10;10;10;10;10;10;10;10;10;10;10;10;10;10;10;10;10;10;10;10;10;10;10;10;10;10;10;10;10;10;10;10;10;10;10;10;10;10;10;10;10;10;10;10;10;10;10;10;10;10;10;10;10;10;10;10;10;10;10;10;10;10;10;10;10;10;10;10;10;10;10;10;10;10;10;10;10;10;10;…	59246130;59246133;59246134;59246136;59246136;59246179;59247567;59247692;59251169;59251575;59251575;59251575;59251575;59251575;59251575;59251575;59251575;59252799;59252799;59252799;59252799;59252799;59252799;59252799;59252799;59252799;59253717;59254348;59254348;59254348;59254348;59254348;59254348;59254348;59254348;59254348;59262434;59262434;59262434;59262434;59262434;59262434;59262434;59262434;592…	59247737;59247737;59247737;59247737;59247737;59247737;59247737;59247737;59251676;59251676;59251676;59251676;59251676;59251676;59251676;59251676;59251676;59252998;59252998;59252998;59252998;59252998;59252995;59252995;59252995;59252998;59254443;59254443;59254443;59254443;59254443;59254443;59254443;59254443;59254443;59254443;59262645;59262645;59262645;59262645;59262645;59262645;59262645;59262645;592…	-;-;-;-;-;-;-;-;-;-;-;-;-;-;-;-;-;-;-;-;-;-;-;-;-;-;-;-;-;-;-;-;-;-;-;-;-;-;-;-;-;-;-;-;-;-;-;-;-;-;-;-;-;-;-;-;-;-;-;-;-;-;-;-;-;-;-;-;-;-;-;-;-;-;-;-;-;-;-;-;-;-;-;-;-;-;-;-;-;-;-;-;-;-;-;-;-;-;-;-;-;-;-;-;-;-;-;-;-;-;-;-;-;-;-;-;-;-;-;-;-;-;-;-;-;-;-;-	6752	1	0.881638	0.382575	0.0333637	-0.307324	0.82057	0.229595	1.32313	0.700381	-0.146627	-0.209341	-1.66198	-2.04598	0.342251	-0.370147	1.80455	0.511503	1.70224	1.65696	1.36614	0.856364	1.15812	-0.256311	1.47749	1.71524	0.182596	1.45263	-0.415596	1.43074	1.36025	-0.784043	1.70916	0.269606	0.733407	1.04801	-0.108709	1.0807	-0.347163	-0.784043	0.794389	1.79929
ENSG00000134376.CRB1	ENSG00000134376	CRB1	protein_coding	1;1;1;1;1;1;1;1;1;1;1;1;1;1;1;1;1;1;1;1;1;1;1;1;1;1;1;1;1;1;1;1;1;1;1;1;1;1;1;1;1;1;1;1;1;1;1;1;1;1;1;1;1;1;1;1;1;1;1;1;1;1;1;1;1;1;1;1;1;1;1;1;1;1;1;1;1;1;1;1;1;1;1;1;1	197268204;197268204;197268252;197268276;197268278;197268278;197268413;197328422;197328422;197328422;197328422;197328422;197328422;197328422;197344281;197344281;197344281;197344281;197344281;197344281;197347340;197347340;197347340;197347340;197347340;197347340;197356831;197356831;197356831;197356831;197356831;197356831;197356831;197360349;197413829;197421000;197421000;197421000;197421000;197421000…	197268482;197268482;197268482;197268482;197268482;197268482;197268482;197329003;197329003;197329003;197329003;197329003;197329003;197329003;197344476;197344476;197344476;197344476;197344476;197344476;197347479;197347479;197347479;197347479;197347479;197347479;197357013;197358128;197357013;197357013;197357013;197357013;197357013;197360479;197414000;197421956;197421956;197421956;197421956;197421956…	+;+;+;+;+;+;+;+;+;+;+;+;+;+;+;+;+;+;+;+;+;+;+;+;+;+;+;+;+;+;+;+;+;+;+;+;+;+;+;+;+;+;+;+;+;+;+;+;+;+;+;+;+;+;+;+;+;+;+;+;+;+;+;+;+;+;+;+;+;+;+;+;+;+;+;+;+;+;+;+;+;+;+;+;+	12721	1	0.746223	1.23459	-0.272577	-0.389444	1.56215	0.196582	0.703138	0.611182	-0.50672	-1.39328	-1.39328	-1.09856	0.700874	0.70369	0.309115	0.982074	1.09287	1.5432	1.23135	1.17623	0.268821	0.686101	1.37461	1.64035	0.980737	1.93022	0.725483	0.129137	1.38547	1.42267	0.138164	1.59828	1.70798	0.889246	1.86691	0.454463	0.315005	1.67128	0.795874	0.969865
ENSG00000137726.FXYD6	ENSG00000137726	FXYD6	protein_coding	11;11;11;11;11;11;11;11;11;11;11;11;11;11;11;11;11;11;11;11;11;11;11;11;11;11;11;11;11;11;11;11;11;11;11;11;11;11;11;11;11;11;11;11;11;11;11;11;11;11;11;11;11;11;11;11;11;11;11;11;11;11;11;11;11;11;11;11;11;11;11;11;11;11;11;11;11;11;11;11;11;11;11;11;11;11;11;11;11;11;11;11;11;11;11;11;11;11;11;11;11;11;11;11;11;11;11;11;11;11;11;11;11;11;11;11;11;11;11;11;11	117836976;117836978;117836981;117836981;117837851;117837946;117837984;117838000;117838208;117838208;117838235;117839023;117839577;117839781;117839781;117839781;117839781;117839781;117839781;117839781;117839781;117839781;117839781;117839781;117839781;117840148;117840237;117840319;117840319;117840319;117840319;117840319;117840319;117840319;117840319;117840319;117840319;117840344;117841148;117841148…	117838277;117838277;117838277;117838277;117838277;117838277;117838277;117838277;117838277;117838277;117838277;117840368;117839830;117839830;117839830;117839830;117839830;117839830;117839830;117839830;117839830;117839830;117839830;117839830;117839830;117840368;117840368;117840368;117840368;117840368;117840368;117840368;117840368;117840368;117840368;117840368;117840368;117840368;117841184;117841184…	-;-;-;-;-;-;-;-;-;-;-;-;-;-;-;-;-;-;-;-;-;-;-;-;-;-;-;-;-;-;-;-;-;-;-;-;-;-;-;-;-;-;-;-;-;-;-;-;-;-;-;-;-;-;-;-;-;-;-;-;-;-;-;-;-;-;-;-;-;-;-;-;-;-;-;-;-;-;-;-;-;-;-;-;-;-;-;-;-;-;-;-;-;-;-;-;-;-;-;-;-;-;-;-;-;-;-;-;-;-;-;-;-;-;-;-;-;-;-;-;-	4986	1	0.771668	0.428312	0.573113	0.201229	0.864324	0.812241	0.668526	0.627762	-0.43821	-0.853241	-1.86036	-1.79536	0.846218	-0.0163523	0.688875	0.311171	0.796898	0.481238	0.0951858	0.39308	0.0844527	0.509125	0.789948	-0.299562	0.10875	0.556054	0.885549	0.153245	0.181591	0.712733	0.306576	0.48127	0.695229	0.488889	0.492577	0.650205	0.963559	0.389545	0.508862	-0.0562254
ENSG00000116641.DOCK7	ENSG00000116641	DOCK7	protein_coding	1;1;1;1;1;1;1;1;1;1;1;1;1;1;1;1;1;1;1;1;1;1;1;1;1;1;1;1;1;1;1;1;1;1;1;1;1;1;1;1;1;1;1;1;1;1;1;1;1;1;1;1;1;1;1;1;1;1;1;1;1;1;1;1;1;1;1;1;1;1;1;1;1;1;1;1;1;1;1;1;1;1;1;1;1;1;1;1;1;1;1;1;1;1;1;1;1;1;1;1;1;1;1;1;1;1;1;1;1;1;1;1;1;1;1;1;1;1;1;1;1;1;1;1;1;1;1;1;1;1;1;1;1;1;1;1;1;1;1;1;1;1;1;1;1;1;1;1;1;1;1;1;1;1;1;1;1;1;1;1;1;1;1;1;1;1;1;1;1;1;1;1;1;1;1;1;1;1;1;1;1;1;1;1;1;1;1;1;1;1;1;1;1;1;1;1;1;1;1;1…	62454298;62454726;62454726;62454830;62454898;62455010;62455013;62455033;62455414;62455414;62457538;62457538;62457538;62457538;62457538;62457538;62457538;62457538;62457538;62457538;62460934;62473982;62473982;62473982;62473982;62473982;62473982;62473982;62473982;62473982;62473982;62474010;62475208;62475208;62475208;62475208;62475208;62475208;62475208;62475208;62475208;62475208;62475212;62475707;624…	62455454;62455456;62455456;62455456;62455456;62455456;62455456;62455456;62455456;62455456;62457705;62457705;62457705;62457705;62457705;62459199;62457705;62457705;62457705;62457705;62460970;62474088;62474088;62474044;62474088;62474088;62474088;62474088;62474088;62474088;62474088;62474088;62475351;62475351;62475351;62475351;62475351;62475351;62475351;62475351;62475351;62475351;62475943;62475943;624…	-;-;-;-;-;-;-;-;-;-;-;-;-;-;-;-;-;-;-;-;-;-;-;-;-;-;-;-;-;-;-;-;-;-;-;-;-;-;-;-;-;-;-;-;-;-;-;-;-;-;-;-;-;-;-;-;-;-;-;-;-;-;-;-;-;-;-;-;-;-;-;-;-;-;-;-;-;-;-;-;-;-;-;-;-;-;-;-;-;-;-;-;-;-;-;-;-;-;-;-;-;-;-;-;-;-;-;-;-;-;-;-;-;-;-;-;-;-;-;-;-;-;-;-;-;-;-;-	24890	1	0.856478	0.589695	0.0790575	0.728678	0.934551	0.582714	0.555668	0.853827	-1.22488	-1.54005	-1.62065	-0.795088	0.287695	1.04721	1.20472	1.23016	1.41798	1.22589	0.257422	0.986528	0.999627	1.12944	-0.325487	0.6389	1.40803	0.25784	1.52746	0.68314	1.03562	1.12163	0.620627	1.29803	0.242494	0.423893	0.659797	0.537187	0.40108	0.32982	1.24501	0.839075
ENSG00000100503.NIN	ENSG00000100503	NIN	protein_coding	14;14;14;14;14;14;14;14;14;14;14;14;14;14;14;14;14;14;14;14;14;14;14;14;14;14;14;14;14;14;14;14;14;14;14;14;14;14;14;14;14;14;14;14;14;14;14;14;14;14;14;14;14;14;14;14;14;14;14;14;14;14;14;14;14;14;14;14;14;14;14;14;14;14;14;14;14;14;14;14;14;14;14;14;14;14;14;14;14;14;14;14;14;14;14;14;14;14;14;14;14;14;14;14;14;14;14;14;14;14;14;14;14;14;14;14;14;14;14;14;14;14;14;14;14;14;14;14;14;14;14;14;14;…	50719763;50719817;50719839;50719839;50721497;50723418;50725827;50725828;50725833;50725840;50725953;50725953;50725953;50725953;50725953;50725953;50727233;50727236;50727689;50729523;50729523;50729523;50729523;50729523;50729523;50729523;50729523;50729523;50729523;50729523;50729523;50730923;50730923;50730923;50730923;50735516;50735516;50735516;50735516;50735516;50735516;50735516;50735516;50735516;507…	50723672;50723672;50723672;50723672;50723672;50723672;50726066;50726066;50726066;50726066;50726066;50726414;50726066;50726066;50726066;50726066;50727751;50727751;50727751;50729723;50729723;50729723;50729723;50729723;50729723;50729723;50729723;50729723;50729723;50729723;50729723;50730983;50730983;50730983;50730983;50735617;50735617;50735617;50735617;50735617;50735617;50735617;50735617;50735617;507…	-;-;-;-;-;-;-;-;-;-;-;-;-;-;-;-;-;-;-;-;-;-;-;-;-;-;-;-;-;-;-;-;-;-;-;-;-;-;-;-;-;-;-;-;-;-;-;-;-;-;-;-;-;-;-;-;-;-;-;-;-;-;-;-;-;-;-;-;-;-;-;-;-;-;-;-;-;-;-;-;-;-;-;-;-;-;-;-;-;-;-;-;-;-;-;-;-;-;-;-;-;-;-;-;-;-;-;-;-;-;-;-;-;-;-;-;-;-;-;-;-;-;-;-;-;-;-;-	13782	1	0.349423	0.329818	0.849354	0.758137	0.734709	0.417303	0.755383	0.986095	-1.20994	-1.13047	-0.949881	-1.88993	1.02888	1.03497	1.32851	0.717489	0.905583	0.56366	0.847521	0.659742	0.911122	0.703461	1.17825	0.918855	0.860822	0.906841	1.53031	-0.293427	0.000834778	0.51256	1.24462	0.991282	1.28278	1.16176	1.47304	0.858014	-0.397282	0.93777	0.980997	1.09524
ENSG00000262655.SPON1	ENSG00000262655	SPON1	protein_coding	11;11;11;11;11;11;11;11;11;11;11;11;11;11;11;11;11;11	13962723;13982847;14041521;14075345;14079899;14135420;14243332;14254528;14255647;14256617;14257716;14259280;14259534;14260588;14262447;14262712;14265524;14265524	13963142;13982953;14041654;14075418;14080021;14135568;14243396;14254729;14255787;14256692;14257898;14259450;14259701;14260752;14262975;14262975;14265999;14268133	+;+;+;+;+;+;+;+;+;+;+;+;+;+;+;+;+;+	5317	1	1.24328	1.25647	-0.624565	-1.16415	1.29363	1.09917	0.0190884	0.371244	-1.04921	-0.920869	-0.753728	-0.770349	1.4143	2.35723	1.15492	2.02544	-0.490412	1.35972	1.73615	2.65223	1.87133	2.19834	1.72726	0.845274	-0.490412	2.38579	2.84554	0.0595567	-0.490412	1.19228	2.47361	2.41212	1.25474	2.35184	1.37986	2.48124	1.25676	1.112	0.171851	0.934605
ENSG00000134897.BIVM	ENSG00000134897	BIVM	protein_coding	13;13;13;13;13;13;13;13;13;13;13;13;13;13;13;13;13;13;13;13;13;13;13;13;13;13;13;13;13;13;13;13;13;13;13;13;13;13;13;13;13;13;13;13;13;13;13;13;13;13;13;13;13;13;13;13;13;13;13;13;13;13;13;13;13;13;13;13;13;13;13;13;13;13;13;13;13;13;13;13;13;13;13;13;13;13;13;13;13;13;13;13;13;13;13;13;13;13;13;13;13;13;13;13;13;13;13;13;13;13;13;13;13;13;13;13;13;13;13;13;13;13;13;13;13;13;13;13;13;13;13;13;13;…	102799119;102799119;102799119;102799138;102799140;102799183;102799183;102799317;102799414;102800352;102800362;102800401;102800572;102800655;102801439;102801494;102801691;102805058;102805058;102805307;102805307;102805307;102805307;102805307;102805307;102805307;102806277;102806277;102807146;102807146;102807146;102807146;102807146;102807146;102807146;102807146;102807146;102807146;102807146;102807284…	102799521;102799521;102799521;102799463;102799521;102799521;102799521;102799521;102799463;102800735;102800735;102800735;102800735;102800735;102801767;102801767;102801767;102805239;102805239;102805390;102805390;102805390;102805390;102805390;102805390;102805390;102806350;102806350;102807745;102807323;102807400;102807745;102807745;102807745;102807745;102807745;102807745;102807745;102807745;102807745…	+;+;+;+;+;+;+;+;+;+;+;+;+;+;+;+;+;+;+;+;+;+;+;+;+;+;+;+;+;+;+;+;+;+;+;+;+;+;+;+;+;+;+;+;+;+;+;+;+;+;+;+;+;+;+;+;+;+;+;+;+;+;+;+;+;+;+;+;+;+;+;+;+;+;+;+;+;+;+;+;+;+;+;+;+;+;+;+;+;+;+;+;+;+;+;+;+;+;+;+;+;+;+;+;+;+;+;+;+;+;+;+;+;+;+;+;+;+;+;+;+;+;+;+;+;+;+;+	7952	1	0.626161	0.947725	0.0983687	0.47566	0.89648	1.44543	0.373896	0.00928918	-1.23777	-1.01096	-0.84126	-1.78302	0.887307	0.0475367	1.46126	0.819982	-0.781947	0.425503	0.786111	-0.781947	0.425827	0.601569	0.496041	1.0443	1.04014	0.35426	1.52161	1.07755	-0.781947	0.435121	1.61416	1.62137	-0.21336	0.632324	-0.0702739	-0.0632371	-0.321559	-0.781947	1.65811	0.717057
ENSG00000139352.ASCL1	ENSG00000139352	ASCL1	protein_coding	12;12	102957674;102959362	102959002;102960513	+;+	2481	1	0.897376	1.26701	-0.496427	-0.372891	1.5215	1.22859	-0.0226088	-0.0050588	-0.519948	-1.02518	-1.21029	-1.26207	-0.131053	-0.917335	0.227319	0.550825	0.796046	-0.140886	0.556189	0.876483	0.737385	0.988925	1.63452	-0.269954	0.842875	0.804514	0.283665	-0.43783	1.31009	-0.917335	-0.246472	0.821775	1.21976	0.918195	1.85765	1.01361	0.447277	0.694353	0.954063	1.37823
ENSG00000110900.TSPAN11	ENSG00000110900	TSPAN11	protein_coding	12;12;12;12;12;12;12;12;12;12;12;12;12;12;12;12;12;12;12;12;12;12;12;12;12	30926428;30926748;30926904;30926958;30953981;30953981;30953981;30963826;30963826;30963826;30978561;30978561;30978561;30979566;30979566;30979566;30982532;30982532;30982532;30983064;30983064;30983064;30991856;30991856;30991856	30926796;30926796;30927005;30927005;30954075;30954075;30955260;30964017;30964017;30964017;30978635;30978635;30978635;30979670;30979670;30979670;30982690;30982690;30982690;30983150;30983150;30983150;30992123;30992151;30996602	+;+;+;+;+;+;+;+;+;+;+;+;+;+;+;+;+;+;+;+;+;+;+;+;+	7116	1	0.887993	0.527282	0.115901	0.602379	0.796552	0.952082	0.436199	0.521949	-0.822886	-0.641583	-2.307	-1.06887	-0.0398406	-0.55587	2.50954	1.10135	-0.55587	0.105016	1.34752	0.962739	1.40633	1.4918	2.15475	-0.55587	1.5298	0.700449	0.811462	2.82084	0.0122706	2.69802	-0.55587	-0.044026	-0.55587	1.46498	2.94518	-0.55587	-0.55587	-0.55587	1.15017	1.17268
ENSG00000166275.BORCS7	ENSG00000166275	BORCS7	protein_coding	10;10;10;10;10;10;10;10;10;10;10;10;10;10	102854259;102854262;102854409;102860332;102860332;102860332;102860498;102860498;102860498;102862160;102862160;102862873;102862873;102863730	102854427;102854427;102854427;102860394;102860394;102860394;102860541;102860827;102860541;102862180;102862180;102862932;102864961;102864213	+;+;+;+;+;+;+;+;+;+;+;+;+;+	2672	1	0.561616	0.772377	0.63761	0.638514	0.932216	0.741796	0.548828	0.461865	-1.50099	-1.65183	-1.25038	-0.891616	0.414133	-0.959486	-0.959486	1.12589	0.83082	1.3349	1.05923	0.152182	1.11695	0.694083	-0.0170112	0.0709482	1.00596	-0.232063	0.352475	1.07897	0.331914	1.03348	0.313463	0.860937	-0.959486	-0.959486	0.990807	1.66519	0.61957	0.38513	1.26456	1.45609
ENSG00000155816.FMN2	ENSG00000155816	FMN2	protein_coding	1;1;1;1;1;1;1;1;1;1;1;1;1;1;1;1;1;1;1;1;1;1;1;1;1;1;1;1;1;1;1;1;1;1;1;1;1;1;1;1;1;1;1;1;1;1;1;1;1;1;1;1;1	240014348;240068028;240091883;240123179;240123179;240177921;240177921;240180169;240188207;240188207;240206799;240206799;240211091;240235771;240245260;240257945;240257945;240257945;240294822;240294822;240294822;240329076;240329076;240329076;240329144;240329339;240329339;240329339;240329339;240330603;240330603;240330603;240333887;240333887;240334109;240334109;240334121;240355816;240355816;240392511…	240014435;240068073;240093724;240123345;240123345;240178068;240178068;240180180;240188262;240188262;240207187;240208732;240211235;240235895;240245565;240258032;240258032;240258032;240294883;240294883;240294883;240329167;240329167;240329167;240329167;240329468;240329468;240329468;240329392;240330676;240330749;240330749;240333946;240333946;240334118;240334229;240334229;240355908;240355908;240392562…	+;+;+;+;+;+;+;+;+;+;+;+;+;+;+;+;+;+;+;+;+;+;+;+;+;+;+;+;+;+;+;+;+;+;+;+;+;+;+;+;+;+;+;+;+;+;+;+;+;+;+;+;+	9686	1	0.861369	0.817906	0.0229907	0.162329	0.951068	1.53052	0.59352	-0.408033	-1.19027	-1.62095	-1.22916	-0.491275	-0.25675	-0.708008	0.832603	1.24615	2.44027	2.33713	-0.708008	1.53035	1.22238	0.890065	-0.708008	-0.708008	0.714078	0.498066	1.64407	2.70382	-0.211179	-0.708008	1.9384	-0.708008	0.656683	0.257178	-0.209455	-0.203483	-0.21931	1.01278	-0.303796	1.4527
ENSG00000237457.LINC01351	ENSG00000237457	LINC01351	lncRNA	1;1;1;1	190478551;190479006;190480345;190480345	190478631;190479140;190480735;190480735	+;+;+;+	607	1	0.963617	0.323984	0.451714	0.338395	0.815715	0.488085	1.1348	0.219267	-1.70335	-0.0347057	-1.58021	-1.41731	2.53871	-0.487933	0.445874	1.85765	0.679727	-0.487933	2.64004	-0.487933	1.82398	2.22575	-0.487933	-0.487933	2.22103	0.915007	-0.487933	-0.487933	2.85313	1.39046	-0.487933	1.79098	-0.487933	1.39671	-0.487933	1.06834	-0.487933	0.440055	1.32603	1.70987
ENSG00000033170.FUT8	ENSG00000033170	FUT8	protein_coding	14;14;14;14;14;14;14;14;14;14;14;14;14;14;14;14;14;14;14;14;14;14;14;14;14;14;14;14;14;14;14;14;14;14;14;14;14;14;14;14;14;14;14;14;14;14;14;14;14;14;14;14;14;14;14;14;14;14;14;14;14;14;14;14;14;14;14;14;14;14;14;14;14;14;14;14;14;14;14;14;14;14;14;14;14;14;14;14;14;14;14;14;14;14;14;14;14;14;14;14;14;14;14;14;14;14;14;14	65410592;65411122;65411863;65411865;65411874;65411891;65411936;65412730;65412981;65413006;65413008;65413019;65413022;65413069;65430216;65455621;65455621;65455621;65455621;65455621;65455621;65455621;65455621;65455621;65455621;65455621;65455621;65457894;65457894;65479707;65479707;65488318;65516243;65561337;65561337;65561337;65561337;65561337;65561337;65561337;65561337;65561337;65561337;65561337;656…	65411993;65411993;65411993;65411993;65411993;65411993;65411993;65413214;65413214;65413214;65413214;65413214;65413214;65413214;65430309;65455718;65455718;65455718;65455718;65455718;65455718;65455718;65455718;65455718;65455718;65455718;65455718;65458188;65458188;65479784;65479784;65488583;65516388;65561766;65561766;65561697;65561702;65561715;65561766;65561766;65561766;65561610;65561652;65561685;656…	+;+;+;+;+;+;+;+;+;+;+;+;+;+;+;+;+;+;+;+;+;+;+;+;+;+;+;+;+;+;+;+;+;+;+;+;+;+;+;+;+;+;+;+;+;+;+;+;+;+;+;+;+;+;+;+;+;+;+;+;+;+;+;+;+;+;+;+;+;+;+;+;+;+;+;+;+;+;+;+;+;+;+;+;+;+;+;+;+;+;+;+;+;+;+;+;+;+;+;+;+;+;+;+;+;+;+;+	6976	1	0.663026	0.804522	-0.0959709	0.335889	0.671199	1.10923	0.299691	0.52355	-0.343773	-0.0847006	-1.73711	-2.14555	0.102592	0.393136	1.4888	0.0714572	0.399288	1.49316	-1.10704	1.47656	1.3792	0.871003	0.460644	1.58817	-0.608302	0.745165	1.22463	1.76516	1.11979	1.74998	-0.713449	1.11338	0.630773	1.05131	1.29151	2.09614	0.406938	0.436918	0.288027	1.72024
ENSG00000100505.TRIM9	ENSG00000100505	TRIM9	protein_coding	14;14;14;14;14;14;14;14;14;14;14;14;14;14;14;14;14;14;14;14;14;14;14;14;14;14;14;14;14;14;14;14;14;14;14;14;14;14	50975262;50978778;50979387;50979508;50981800;50981800;50981800;50982683;50982865;50982942;50983380;50983380;50983380;50985956;50985956;50985956;50988341;50996064;50998050;50998050;51000683;51000683;51000683;51009080;51009080;51009080;51010384;51010384;51010384;51022835;51022835;51022835;51025265;51025265;51025265;51094118;51094118;51094118	50977353;50979549;50979549;50979549;50982103;50982311;50982103;50982965;50982965;50982965;50983421;50983421;50983421;50986144;50986144;50986452;50988376;50998188;50998188;50998188;51000840;51000828;51000840;51009233;51009233;51009233;51010494;51010494;51010494;51022957;51022957;51022957;51025360;51025360;51025360;51095076;51095329;51096061	-;-;-;-;-;-;-;-;-;-;-;-;-;-;-;-;-;-;-;-;-;-;-;-;-;-;-;-;-;-;-;-;-;-;-;-;-;-	8945	1	0.479825	0.349344	0.857405	0.329201	0.859711	0.518491	0.481818	0.702797	-0.0951399	-2.41993	-0.836806	-1.22671	1.5558	1.70488	1.2828	1.09478	0.988689	1.25346	0.375681	1.45853	1.15509	1.40664	1.20111	1.43815	1.50024	0.747851	0.963143	1.46309	1.87782	1.83908	1.43244	1.39626	0.100838	0.447529	1.25406	0.803861	1.5671	1.32814	1.47417	1.61198
ENSG00000139910.NOVA1	ENSG00000139910	NOVA1	protein_coding	14;14;14;14;14;14;14;14;14;14;14;14;14;14;14;14;14;14;14;14;14;14;14;14;14;14;14;14;14;14;14;14;14;14;14;14;14;14;14;14;14;14;14;14;14;14;14;14;14;14;14;14;14;14	26443090;26443093;26445888;26448528;26448718;26448734;26448828;26448852;26470118;26471951;26472320;26472320;26472320;26472320;26472320;26472320;26479017;26479977;26479977;26479977;26479977;26479977;26479977;26479977;26479977;26479977;26479977;26519199;26549351;26549680;26549680;26568420;26588400;26595410;26595410;26595410;26595410;26595410;26595410;26595410;26595410;26595410;26595410;26595410;265…	26448963;26448963;26448963;26448963;26448963;26448963;26448963;26448963;26470490;26472391;26472391;26472391;26472391;26472391;26472391;26472391;26480143;26480143;26480143;26480143;26480143;26480143;26480143;26480143;26480143;26480143;26480143;26519554;26549781;26549781;26549781;26568465;26588479;26595553;26595553;26595553;26595553;26595553;26595626;26595473;26595478;26595499;26595553;26595553;265…	-;-;-;-;-;-;-;-;-;-;-;-;-;-;-;-;-;-;-;-;-;-;-;-;-;-;-;-;-;-;-;-;-;-;-;-;-;-;-;-;-;-;-;-;-;-;-;-;-;-;-;-;-;-	10328	1	0.551075	0.532956	0.678643	0.966623	1.09364	0.611685	0.480276	0.364689	-1.60694	-1.24692	-1.25959	-1.16613	0.660912	0.699635	1.00471	-0.239126	0.606904	-0.0422312	-0.321195	0.819708	1.01807	0.468234	1.14874	0.435984	0.506847	0.228407	0.706551	1.598	0.54582	-1.23063	1.22206	1.29291	1.09797	0.557218	0.782805	1.46832	0.795541	0.37226	0.903294	0.642614
ENSG00000219481.NBPF1	ENSG00000219481	NBPF1	protein_coding	1;1;1;1;1;1;1;1;1;1;1;1;1;1;1;1;1;1;1;1;1;1;1;1;1;1;1;1;1;1;1;1;1;1;1;1;1;1;1;1;1;1;1;1;1;1;1;1;1;1;1;1;1;1;1;1;1;1;1;1;1;1;1;1;1;1;1;1;1;1;1;1;1;1;1;1;1;1;1;1;1;1;1;1;1;1;1;1	16562319;16564018;16564807;16564807;16564853;16565633;16565633;16565637;16566408;16566408;16566408;16567179;16567179;16567179;16567979;16567979;16567979;16569073;16569073;16569073;16573142;16573142;16573142;16574487;16574487;16574487;16575157;16575157;16575157;16576267;16576267;16576267;16577317;16577317;16577317;16579193;16579193;16579193;16580745;16580745;16580745;16581420;16581420;16581420;165…	16564186;16564186;16564865;16564918;16564918;16565805;16565805;16565805;16566459;16566459;16566459;16567351;16567351;16567351;16568030;16568030;16568030;16569236;16569236;16569236;16573193;16573193;16573193;16574692;16574692;16574692;16575229;16575229;16575229;16576481;16576481;16576481;16577419;16577419;16577419;16579402;16579402;16579402;16580956;16580956;16580956;16581492;16581492;16581492;165…	-;-;-;-;-;-;-;-;-;-;-;-;-;-;-;-;-;-;-;-;-;-;-;-;-;-;-;-;-;-;-;-;-;-;-;-;-;-;-;-;-;-;-;-;-;-;-;-;-;-;-;-;-;-;-;-;-;-;-;-;-;-;-;-;-;-;-;-;-;-;-;-;-;-;-;-;-;-;-;-;-;-;-;-;-;-;-;-	12212	1	0.0864847	0.163656	0.889149	1.15791	0.533033	0.0285531	0.806684	1.12014	-1.67579	-1.67407	-0.753167	-0.682587	0.765329	1.20857	1.87736	0.741705	1.76519	1.28037	-0.828391	1.6275	1.20529	0.0746073	0.488115	1.27041	1.3606	2.39727	1.61812	-0.828391	1.79885	2.44121	-0.324956	1.34634	1.37062	1.30324	1.20218	1.82873	1.31426	0.768393	0.680836	1.43256
ENSG00000120049.KCNIP2	ENSG00000120049	KCNIP2	protein_coding	10;10;10;10;10;10;10;10;10;10;10;10;10;10;10;10;10;10;10;10;10;10;10;10;10;10;10;10;10;10;10;10;10;10;10;10;10;10;10;10;10;10;10;10;10;10;10;10;10;10;10;10;10;10;10;10;10;10;10;10;10;10;10;10;10;10;10;10;10;10;10;10;10;10;10;10;10;10;10;10;10;10;10;10;10;10;10;10;10;10;10;10;10;10;10;10;10;10;10;10;10;10;10;10;10;10;10;10	101825974;101825974;101825975;101826453;101826973;101827186;101827296;101827353;101827353;101827353;101827353;101827353;101827641;101827689;101827689;101827689;101827689;101827689;101827689;101827689;101827689;101827689;101827689;101827689;101827689;101827889;101827889;101827889;101827889;101827889;101827889;101827889;101827889;101827889;101827889;101827889;101827889;101827889;101828151;101828151…	101827400;101827400;101827400;101827400;101827270;101827400;101827400;101827400;101827400;101827400;101827400;101827400;101827751;101827751;101827751;101827751;101827751;101827751;101827751;101827751;101827751;101827751;101827751;101827751;101827751;101827993;101827993;101827993;101827993;101827993;101827993;101827993;101827993;101827993;101827993;101827993;101827993;101827955;101828258;101828258…	-;-;-;-;-;-;-;-;-;-;-;-;-;-;-;-;-;-;-;-;-;-;-;-;-;-;-;-;-;-;-;-;-;-;-;-;-;-;-;-;-;-;-;-;-;-;-;-;-;-;-;-;-;-;-;-;-;-;-;-;-;-;-;-;-;-;-;-;-;-;-;-;-;-;-;-;-;-;-;-;-;-;-;-;-;-;-;-;-;-;-;-;-;-;-;-;-;-;-;-;-;-;-;-;-;-;-;-	3397	1	0.834215	1.23465	0.173059	-0.010826	0.762403	0.119765	0.836327	0.677436	-0.571371	-2.23807	-0.843731	-0.973854	2.56777	2.63959	-0.36478	-0.36478	-0.36478	2.54661	-0.36478	-0.36478	3.015	0.583926	0.545541	0.380337	-0.36478	-0.36478	1.43734	-0.36478	-0.36478	-0.36478	4.31765	3.68011	-0.36478	0.715156	1.12938	2.16404	4.78795	2.40069	-0.36478	-0.36478
ENSG00000134202.GSTM3	ENSG00000134202	GSTM3	protein_coding	1;1;1;1;1;1;1;1;1;1;1;1;1;1;1;1;1;1;1;1;1;1;1;1;1;1;1;1;1;1;1;1;1;1;1;1;1;1;1;1;1;1;1;1;1;1;1;1;1	109733932;109733937;109736930;109736975;109736976;109737365;109737394;109737398;109737417;109737430;109737434;109737441;109737449;109737457;109737457;109737457;109737457;109737460;109737656;109737656;109737656;109737656;109737656;109737656;109738091;109738091;109738091;109738091;109738091;109738091;109738285;109738285;109738285;109738285;109738285;109739429;109739429;109739429;109739429;109739429…	109737169;109737169;109737169;109737567;109737169;109737392;109737396;109737415;109737428;109737432;109737439;109737446;109737457;109737567;109737567;109737567;109737567;109737567;109737751;109737751;109737751;109737751;109737751;109737751;109738143;109738191;109738191;109738191;109738191;109738191;109738366;109738366;109738366;109738366;109738366;109739493;109739493;109739493;109739493;109739493…	-;-;-;-;-;-;-;-;-;-;-;-;-;-;-;-;-;-;-;-;-;-;-;-;-;-;-;-;-;-;-;-;-;-;-;-;-;-;-;-;-;-;-;-;-;-;-;-;-	4750	1	0.81327	0.922523	0.816608	0.50593	0.657531	0.66923	0.45391	0.507076	-1.38563	-1.12961	-1.31914	-1.51169	1.58167	1.09547	-0.407013	0.720121	-0.0751621	-0.586712	1.10114	0.804726	0.649338	1.33872	0.654082	1.3811	0.908787	1.21329	0.0424872	0.265015	1.20352	0.587076	0.175897	0.811919	1.27834	0.707111	0.112559	0.406004	1.72113	0.705047	0.980528	1.2732
ENSG00000234420.ZNF37BP	ENSG00000234420	ZNF37BP	transcribed_processed_pseudogene	10;10;10;10;10;10;10;10;10;10;10;10;10;10;10;10;10;10;10;10	42513510;42519695;42520787;42520823;42523182;42523182;42523182;42523612;42523612;42523612;42525540;42550557;42550557;42550557;42551573;42551577;42551990;42552388;42552774;42552799	42521127;42521046;42521127;42521127;42523305;42523305;42523305;42523738;42523738;42523738;42525660;42550615;42550615;42552808;42551814;42552596;42552280;42552542;42552794;42552822	-;-;-;-;-;-;-;-;-;-;-;-;-;-;-;-;-;-;-;-	10256	1	0.441719	-0.128346	0.94999	1.36775	-0.245751	0.904315	0.353795	1.06946	-1.55757	-1.08737	-0.787614	-1.28038	-0.952134	0.497861	0.777363	-0.0264115	-0.952134	0.0286137	0.566861	0.431236	1.56577	0.714552	0.660607	-0.564262	-0.952134	2.00291	0.993814	1.7512	0.517744	-0.0617228	0.00707298	0.0338678	0.260323	0.568349	0.735799	1.82971	1.45513	0.695707	-0.952134	1.80243
ENSG00000186007.LEMD1	ENSG00000186007	LEMD1	protein_coding	1;1;1;1;1;1;1;1;1;1;1;1;1;1;1;1;1;1;1;1;1;1;1;1;1;1;1;1;1;1;1	205381378;205381378;205381378;205381378;205381378;205381381;205381381;205381381;205384288;205384288;205384288;205384288;205416232;205416232;205416232;205419230;205419230;205419230;205419230;205420455;205420455;205420455;205420455;205420455;205420455;205420455;205420455;205421990;205421990;205449868;205455917	205381856;205381856;205381856;205381856;205381856;205381856;205381856;205381856;205384364;205384364;205384364;205384364;205416296;205416296;205416296;205419352;205419352;205419352;205419352;205420574;205420574;205420582;205420582;205420582;205420574;205420574;205420574;205422030;205422056;205449931;205455954	-;-;-;-;-;-;-;-;-;-;-;-;-;-;-;-;-;-;-;-;-;-;-;-;-;-;-;-;-;-;-	1041	1	0.581141	0.879396	1.02145	0.629989	0.095414	0.385321	0.751993	0.823603	-0.885198	-1.58361	-1.58667	-1.11283	-0.4674	-0.4674	-0.4674	1.70253	1.7161	2.67383	1.86356	-0.4674	-0.4674	-0.4674	2.91601	2.63628	1.2729	-0.4674	-0.4674	0.974358	-0.4674	-0.4674	-0.4674	1.52918	1.92658	1.60071	2.17237	-0.4674	-0.4674	-0.4674	0.574259	1.82319
ENSG00000116406.EDEM3	ENSG00000116406	EDEM3	protein_coding	1;1;1;1;1;1;1;1;1;1;1;1;1;1;1;1;1;1;1;1;1;1;1;1;1;1;1;1;1;1;1;1;1;1;1;1;1;1;1;1;1;1;1;1;1;1;1;1;1;1;1;1;1;1;1;1;1;1;1;1;1;1;1;1;1;1	184690237;184690493;184690503;184693366;184694044;184694468;184701497;184702811;184702811;184702811;184702811;184706643;184706643;184706643;184706643;184708153;184708153;184708153;184708153;184710394;184710394;184710394;184710394;184711723;184711723;184711723;184712433;184712433;184716888;184716888;184717540;184717540;184719162;184719162;184719443;184719443;184720510;184721289;184721289;184723751…	184694472;184694472;184692145;184693432;184694472;184694472;184701544;184702996;184702996;184702996;184702996;184706808;184706808;184706808;184706808;184708210;184708344;184708344;184708344;184710547;184710547;184710469;184710547;184711757;184711877;184711877;184712598;184712598;184717012;184717012;184717623;184717623;184719245;184719245;184719568;184719568;184721386;184721386;184721386;184723856…	-;-;-;-;-;-;-;-;-;-;-;-;-;-;-;-;-;-;-;-;-;-;-;-;-;-;-;-;-;-;-;-;-;-;-;-;-;-;-;-;-;-;-;-;-;-;-;-;-;-;-;-;-;-;-;-;-;-;-;-;-;-;-;-;-;-	7792	1	0.998597	0.867758	0.429663	0.672254	0.501437	0.58621	0.356033	0.59143	-2.00647	-0.771549	-0.641352	-1.58401	-0.652996	1.27739	0.617486	1.38641	1.7769	0.950186	2.06769	1.59961	1.43953	1.40369	0.875382	-0.186365	0.376055	-0.0238058	1.31452	0.947077	0.0805514	0.688213	1.94268	1.1345	1.10955	-1.02915	1.15909	0.565805	0.95037	0.184599	1.2833	1.0502
ENSG00000165566.AMER2	ENSG00000165566	AMER2	protein_coding	13;13;13;13	25161684;25169091;25170839;25171913	25170481;25172287;25171719;25172288	-;-;-;-	10605	1	0.949542	1.08498	0.960916	0.159842	0.560036	-0.0390114	0.898115	0.545373	-1.27995	-1.27995	-1.27995	-1.27995	0.842877	-0.190433	0.521639	0.26865	0.251957	0.989251	-1.38552	0.230618	0.12353	0.264607	-0.0562967	-1.38552	0.348464	0.937776	0.218332	0.918943	-1.38552	0.789135	-0.356791	0.329917	-0.969368	0.225889	-0.518616	-0.240657	0.571755	0.0549885	0.781742	1.06174
ENSG00000066084.DIP2B	ENSG00000066084	DIP2B	protein_coding	12;12;12;12;12;12;12;12;12;12;12;12;12;12;12;12;12;12;12;12;12;12;12;12;12;12;12;12;12;12;12;12;12;12;12;12;12;12;12;12;12;12;12;12;12;12;12;12;12;12;12;12;12;12;12;12;12;12;12;12;12;12;12;12;12;12;12;12;12;12;12;12;12;12;12;12;12;12;12;12;12;12	50504985;50504985;50625976;50625976;50640724;50640724;50640805;50655011;50660194;50660194;50660194;50671186;50671186;50671186;50674474;50674474;50674474;50675329;50675329;50675329;50678679;50678679;50678679;50680672;50683138;50685833;50685848;50685886;50686573;50686573;50686573;50691049;50692949;50692949;50695267;50695267;50695848;50695848;50697061;50697061;50698328;50698328;50699066;50699066;507…	50505240;50505240;50626047;50626047;50640852;50640852;50640852;50655040;50660319;50660319;50660319;50671398;50671398;50671398;50674629;50674629;50674629;50675448;50675448;50675448;50678876;50680282;50680282;50680763;50683248;50685956;50685956;50685956;50686682;50686682;50686892;50691151;50693013;50693013;50695360;50695360;50695967;50695967;50697175;50697175;50698467;50698467;50699202;50699202;507…	+;+;+;+;+;+;+;+;+;+;+;+;+;+;+;+;+;+;+;+;+;+;+;+;+;+;+;+;+;+;+;+;+;+;+;+;+;+;+;+;+;+;+;+;+;+;+;+;+;+;+;+;+;+;+;+;+;+;+;+;+;+;+;+;+;+;+;+;+;+;+;+;+;+;+;+;+;+;+;+;+;+	10351	1	0.284918	0.299244	0.82536	1.24027	0.388427	0.263338	0.23783	1.02943	-1.50607	-1.62878	0.0966449	-1.53061	0.196799	0.804654	1.00446	1.09086	1.16347	0.847912	1.16643	0.664573	0.0689389	0.416044	0.622496	1.39349	0.30217	1.25129	0.994308	0.992343	0.0726943	-0.396494	1.29627	0.614984	1.24863	0.927613	0.63078	0.312801	0.657504	1.0581	1.43623	1.24468
ENSG00000151322.NPAS3	ENSG00000151322	NPAS3	protein_coding	14;14;14;14;14;14;14;14;14;14;14;14;14;14;14;14;14;14;14;14;14;14;14;14;14;14;14;14;14;14;14;14;14;14;14;14;14;14;14;14;14;14;14;14;14;14;14;14;14;14;14;14;14;14;14;14;14;14;14;14;14;14;14;14;14;14;14;14;14;14;14;14;14;14;14;14;14;14;14;14;14;14;14;14;14;14;14;14;14;14;14;14;14;14;14;14;14;14	32934933;32934933;32939243;32939272;32939317;32939317;33055905;33055905;33213678;33215182;33215182;33215182;33215182;33215182;33215182;33215182;33215213;33215312;33215537;33367186;33367186;33367186;33367186;33367186;33367186;33367186;33367192;33367192;33367192;33560121;33560121;33560121;33560121;33560121;33560121;33560121;33560121;33560121;33560121;33560185;33578239;33582082;33583293;33585962;336…	32935003;32935003;32939366;32939366;32939366;32939366;33055994;33055994;33215426;33215426;33215426;33215426;33215426;33215426;33215426;33215426;33215426;33215426;33215587;33367268;33367268;33367268;33367268;33367268;33367268;33367268;33367268;33367268;33367268;33560210;33560210;33560414;33560210;33560210;33560210;33560210;33560210;33560210;33560210;33560210;33578336;33582166;33583405;33585979;336…	+;+;+;+;+;+;+;+;+;+;+;+;+;+;+;+;+;+;+;+;+;+;+;+;+;+;+;+;+;+;+;+;+;+;+;+;+;+;+;+;+;+;+;+;+;+;+;+;+;+;+;+;+;+;+;+;+;+;+;+;+;+;+;+;+;+;+;+;+;+;+;+;+;+;+;+;+;+;+;+;+;+;+;+;+;+;+;+;+;+;+;+;+;+;+;+;+;+	9241	1	0.864967	0.745009	0.747212	1.10035	0.461874	0.494713	0.396866	0.483887	-1.45103	-1.15055	-1.24227	-1.45103	1.0492	0.828663	1.18636	1.02177	0.38348	-0.0566977	-0.462239	0.617912	1.3822	0.946976	0.999592	0.732639	0.768024	1.01397	0.94118	0.839108	1.47246	-0.727015	1.14423	0.691733	0.154449	0.574665	1.27914	1.37452	1.08808	0.12718	1.28276	0.931406
ENSG00000162512.SDC3	ENSG00000162512	SDC3	protein_coding	1;1;1;1;1;1;1;1;1;1;1;1;1;1;1	30869466;30869467;30874297;30874297;30876552;30876552;30876767;30878623;30878623;30878676;30878929;30879977;30880602;30881358;30908449	30873377;30873377;30874588;30874588;30877165;30878740;30877165;30878740;30878740;30878740;30879012;30880014;30880769;30881429;30908758	-;-;-;-;-;-;-;-;-;-;-;-;-;-;-	7065	1	0.902699	0.564775	1.04997	0.921689	0.820184	0.593168	0.299063	0.0366695	-1.19856	-1.49454	-1.33663	-1.1585	0.906794	0.945746	0.500682	0.722284	1.37377	1.01294	-1.53537	0.947743	0.465281	0.86759	0.686664	0.580066	0.507688	0.637525	0.769008	0.424962	-1.53537	0.966029	1.07777	0.185429	0.0167614	0.540758	0.153879	0.501308	1.14001	0.415856	0.731898	0.690874
ENSG00000162849.KIF26B	ENSG00000162849	KIF26B	protein_coding	1;1;1;1;1;1;1;1;1;1;1;1;1;1;1;1;1;1;1;1;1;1;1;1;1;1;1;1;1;1;1;1;1;1	245154985;245156282;245353678;245366834;245366834;245370576;245371421;245419579;245511002;245540767;245540767;245602577;245602577;245607651;245607651;245609266;245609266;245611793;245611793;245646092;245646121;245646121;245684233;245684233;245684233;245685405;245685405;245685405;245698106;245698106;245698887;245698887;245702458;245702458	245155487;245156683;245353916;245367367;245367367;245370694;245371717;245419745;245511128;245540950;245540950;245602783;245602783;245607744;245607744;245609528;245609528;245611976;245611976;245646280;245646280;245646280;245684395;245684395;245684395;245687314;245688807;245688807;245698308;245698308;245699037;245699037;245709431;245709432	+;+;+;+;+;+;+;+;+;+;+;+;+;+;+;+;+;+;+;+;+;+;+;+;+;+;+;+;+;+;+;+;+;+	14404	1	0.916846	-0.058352	0.728364	1.058	-0.346623	-0.385395	0.622084	1.74664	-1.22924	-1.24747	-1.13016	-0.674693	2.08592	1.32572	1.35183	0.941708	0.881777	2.00542	1.54653	-0.130335	0.768089	0.880464	0.308175	2.24432	2.33491	2.58567	1.14497	-0.563426	-0.563426	1.97276	-0.563426	1.10433	1.11593	1.07831	0.402185	0.228919	-0.563426	-0.563426	2.48483	2.22062
ENSG00000266028.SRGAP2	ENSG00000266028	SRGAP2	protein_coding	1;1;1;1;1;1;1;1;1;1;1;1;1;1;1;1;1;1;1;1;1;1;1;1;1;1;1;1;1;1;1;1;1;1;1;1;1;1;1;1;1;1;1;1;1;1;1;1;1;1;1;1;1;1;1;1;1;1;1;1;1;1;1;1;1;1;1;1;1;1;1;1;1;1;1;1;1;1;1;1;1;1;1;1;1;1;1;1;1;1;1;1;1;1;1;1;1;1;1;1;1;1;1;1;1;1;1;1;1;1;1;1;1;1;1;1;1;1;1;1;1;1	206203345;206203346;206203888;206203908;206205429;206205429;206205429;206205626;206205673;206205909;206205909;206214505;206214723;206296820;206303281;206303281;206303281;206303281;206303281;206303281;206312148;206342846;206342846;206342846;206342846;206342846;206342846;206384014;206384014;206384014;206384014;206384014;206384014;206384014;206392689;206392689;206392689;206392689;206392689;206392689…	206203650;206203482;206208229;206204000;206206037;206205819;206205829;206206037;206206037;206206037;206206037;206214611;206214840;206296869;206303473;206303473;206303473;206303473;206303473;206303473;206312247;206342900;206343008;206343008;206343008;206343008;206343008;206384076;206384076;206384076;206384076;206384076;206384076;206384066;206392904;206392904;206392904;206392904;206392757;206392904…	+;+;+;+;+;+;+;+;+;+;+;+;+;+;+;+;+;+;+;+;+;+;+;+;+;+;+;+;+;+;+;+;+;+;+;+;+;+;+;+;+;+;+;+;+;+;+;+;+;+;+;+;+;+;+;+;+;+;+;+;+;+;+;+;+;+;+;+;+;+;+;+;+;+;+;+;+;+;+;+;+;+;+;+;+;+;+;+;+;+;+;+;+;+;+;+;+;+;+;+;+;+;+;+;+;+;+;+;+;+;+;+;+;+;+;+;+;+;+;+;+;+	15675	1	1.59006	0.947995	0.243771	0.369333	0.478146	0.252484	0.325644	0.530336	-2.02668	-0.681571	-1.19652	-0.832992	-0.427298	-0.0624323	1.28676	0.886892	0.570357	1.28145	1.07156	0.542665	0.68673	0.704741	0.382078	1.0279	-0.15016	1.00936	0.746853	0.534058	-0.606733	0.288855	0.170789	-0.152164	-0.333518	1.42733	0.469891	0.602982	1.20961	0.109017	1.2026	1.47011
ENSG00000177981.ASB8	ENSG00000177981	ASB8	protein_coding	12;12;12;12;12;12;12;12;12;12;12;12;12;12;12;12;12;12;12;12;12;12;12;12;12;12;12;12;12;12;12;12;12;12;12;12;12;12;12;12;12;12;12;12;12;12;12;12;12;12;12;12;12;12;12;12;12;12;12;12;12;12;12;12;12;12;12;12;12;12;12;12	48147789;48147789;48149430;48149457;48149529;48149609;48149792;48149803;48149839;48149851;48149861;48149891;48149896;48149920;48150087;48150087;48150087;48150916;48150918;48151201;48151201;48151201;48151201;48151201;48151201;48151201;48151201;48151201;48151201;48151201;48151201;48151201;48151282;48151565;48151565;48151594;48151610;48153368;48153368;48153368;48153368;48153368;48153368;48153368;481…	48149998;48149998;48149998;48149998;48149998;48150140;48149998;48149998;48149998;48149998;48149998;48149998;48149998;48149998;48150170;48150140;48150140;48151305;48151305;48151305;48151305;48151305;48151305;48151305;48151305;48151386;48151305;48151305;48151305;48151305;48151305;48151305;48151305;48151665;48151665;48151665;48151665;48153529;48153529;48153529;48153529;48153529;48153529;48153529;481…	-;-;-;-;-;-;-;-;-;-;-;-;-;-;-;-;-;-;-;-;-;-;-;-;-;-;-;-;-;-;-;-;-;-;-;-;-;-;-;-;-;-;-;-;-;-;-;-;-;-;-;-;-;-;-;-;-;-;-;-;-;-;-;-;-;-;-;-;-;-;-;-	4086	1	1.07638	0.0831068	0.38861	0.950015	0.127642	0.827651	0.0169955	0.594354	-2.44335	-1.16939	0.152481	-0.604502	1.88399	-0.338929	0.889527	-0.919103	-0.919103	-0.919103	-0.483054	0.933845	1.16794	0.430595	1.44686	-0.919103	1.04021	0.523645	-0.259488	1.07106	1.44171	0.598895	1.75357	-0.0280598	0.324203	0.478677	-0.919103	0.576494	1.58458	-0.919103	-0.919103	0.510519
ENSG00000135090.TAOK3	ENSG00000135090	TAOK3	protein_coding	12;12;12;12;12;12;12;12;12;12;12;12;12;12;12;12;12;12;12;12;12;12;12;12;12;12;12;12;12;12;12;12;12;12;12;12;12;12;12;12;12;12;12;12;12;12;12;12;12;12;12;12;12;12;12;12;12;12;12;12;12;12;12;12;12;12;12;12;12;12;12;12;12;12;12;12;12;12;12;12;12;12;12;12;12;12;12;12;12;12;12;12;12;12;12;12;12;12;12;12;12;12;12;12;12;12;12;12;12;12;12;12;12;12;12;12;12;12;12;12;12;12;12;12;12;12;12	118149801;118149801;118149942;118150443;118150909;118150957;118151094;118152227;118152227;118152227;118152227;118152227;118152227;118159776;118160146;118160146;118160146;118160146;118160146;118161788;118161788;118161788;118161788;118161788;118172457;118172457;118172457;118172457;118177201;118177201;118177201;118177201;118181371;118181371;118181371;118181371;118181442;118181515;118189807;118189807…	118151158;118151158;118150077;118151158;118151158;118151158;118151158;118152409;118152409;118152409;118152409;118152409;118152753;118160358;118160358;118160358;118160358;118160358;118160358;118161879;118162027;118162027;118162027;118162027;118172660;118172660;118172660;118172660;118177329;118177329;118177329;118177329;118181607;118181607;118181607;118181607;118181607;118181607;118190545;118189941…	-;-;-;-;-;-;-;-;-;-;-;-;-;-;-;-;-;-;-;-;-;-;-;-;-;-;-;-;-;-;-;-;-;-;-;-;-;-;-;-;-;-;-;-;-;-;-;-;-;-;-;-;-;-;-;-;-;-;-;-;-;-;-;-;-;-;-;-;-;-;-;-;-;-;-;-;-;-;-;-;-;-;-;-;-;-;-;-;-;-;-;-;-;-;-;-;-;-;-;-;-;-;-;-;-;-;-;-;-;-;-;-;-;-;-;-;-;-;-;-;-;-;-;-;-;-;-	10532	1	0.637314	0.557143	0.670598	1.09095	0.379413	0.447231	0.622738	-0.00226475	-2.52085	-0.999301	-0.731857	-0.151114	1.02379	1.46233	1.10199	0.630621	1.43647	0.495979	0.787198	0.937357	0.948523	0.821467	-0.0829115	1.60615	0.38175	0.880929	0.444003	0.561616	1.44991	0.303175	-0.119165	0.937887	0.517066	1.10375	1.6617	0.546415	1.24746	0.818451	0.640092	0.134679
ENSG00000032219.ARID4A	ENSG00000032219	ARID4A	protein_coding	14;14;14;14;14;14;14;14;14;14;14;14;14;14;14;14;14;14;14;14;14;14;14;14;14;14;14;14;14;14;14;14;14;14;14;14;14;14;14;14;14;14;14;14;14;14;14;14;14;14;14;14;14;14;14;14;14;14;14;14;14;14;14;14;14;14;14;14;14;14;14;14;14;14;14;14;14;14;14;14;14;14;14;14;14;14;14;14;14;14;14;14;14;14;14;14;14;14;14;14;14;14;14;14;14;14;14;14;14;14;14;14;14;14;14;14;14;14;14;14;14;14;14;14;14;14;14;14;14;14;14;14	58298504;58298555;58298556;58298559;58298588;58299331;58299537;58299798;58299798;58299798;58299798;58299798;58299798;58301580;58301580;58301580;58301580;58301580;58301580;58303538;58304944;58304944;58304944;58304944;58304944;58304944;58304944;58306022;58306022;58306022;58306022;58306022;58306022;58318542;58318542;58318542;58318542;58318542;58318711;58318711;58318711;58318711;58318711;58323485;583…	58298700;58298700;58298700;58298700;58298700;58299691;58299860;58299860;58299860;58299860;58299860;58299860;58299860;58301690;58301690;58301690;58301690;58301690;58301690;58303761;58304990;58305009;58305009;58305009;58305009;58305009;58305009;58306112;58306112;58306112;58306112;58306112;58306112;58318621;58318621;58318621;58318621;58318621;58318805;58318805;58318805;58318805;58318805;58323617;583…	+;+;+;+;+;+;+;+;+;+;+;+;+;+;+;+;+;+;+;+;+;+;+;+;+;+;+;+;+;+;+;+;+;+;+;+;+;+;+;+;+;+;+;+;+;+;+;+;+;+;+;+;+;+;+;+;+;+;+;+;+;+;+;+;+;+;+;+;+;+;+;+;+;+;+;+;+;+;+;+;+;+;+;+;+;+;+;+;+;+;+;+;+;+;+;+;+;+;+;+;+;+;+;+;+;+;+;+;+;+;+;+;+;+;+;+;+;+;+;+;+;+;+;+;+;+;+;+	7449	1	0.921519	0.156441	0.40232	1.72914	0.451018	0.168372	0.402328	0.392283	-0.514497	-0.991526	-1.95877	-1.15863	0.0462258	0.980443	0.659617	0.517418	0.455212	0.417054	0.800667	-0.0423033	0.786541	0.368814	0.825786	1.05098	0.331706	0.0867572	-0.436136	-0.345729	0.204204	0.170083	0.631203	0.934487	0.792646	0.274392	0.0848955	0.911586	0.667269	0.623339	0.661458	0.937344
ENSG00000115738.ID2	ENSG00000115738	ID2	protein_coding	2;2;2;2;2;2;2;2;2;2;2;2	8678845;8681491;8681854;8682056;8682056;8682780;8682843;8682843;8682843;8683685;8683685;8683685	8679317;8681565;8682513;8682513;8682513;8682906;8683007;8682906;8682906;8684031;8684453;8684461	+;+;+;+;+;+;+;+;+;+;+;+	2213	1	0.204434	0.0375616	1.55727	1.09993	-0.548305	-0.0746274	0.951633	1.02671	-0.584632	-0.836502	-1.42271	-1.41077	0.546722	0.413554	0.802186	0.639699	0.753599	0.878606	0.114757	0.39833	0.358408	0.543337	0.607541	0.489636	0.469898	0.502769	0.784552	0.605689	0.737603	1.00229	0.776302	0.565134	-0.0144525	0.786563	0.278619	0.146004	0.776106	0.892266	0.448378	0.631532
ENSG00000276550.HERC2P2	ENSG00000276550	HERC2P2	transcribed_unprocessed_pseudogene	15;15;15;15;15;15;15;15;15;15;15;15;15;15;15;15;15;15;15;15;15;15;15;15;15;15;15;15;15;15;15;15;15;15;15;15;15;15;15;15;15;15;15;15;15;15;15;15;15;15;15;15;15;15;15;15;15;15;15;15;15;15;15;15;15;15;15;15;15;15;15;15;15;15;15;15;15	22495570;22516876;22516909;22534068;22534068;22537438;22537438;22537993;22537993;22539097;22539097;22541995;22541995;22542483;22542483;22542723;22542723;22542943;22542943;22545767;22545767;22546430;22546430;22546678;22546678;22546938;22546938;22547881;22547881;22554385;22554385;22556012;22556012;22556910;22556910;22559789;22559789;22560788;22560788;22561258;22561258;22561434;22561559;22561559;225…	22495672;22516990;22516990;22534243;22534243;22537608;22537608;22538096;22538096;22539247;22539247;22542209;22542209;22542615;22542615;22542850;22542850;22543138;22543138;22545900;22545900;22546600;22546600;22546820;22546820;22547089;22547089;22548072;22548072;22554572;22554572;22556204;22556204;22557092;22557092;22559970;22559970;22560935;22560935;22561454;22561454;22561454;22561789;22561789;225…	+;+;+;+;+;+;+;+;+;+;+;+;+;+;+;+;+;+;+;+;+;+;+;+;+;+;+;+;+;+;+;+;+;+;+;+;+;+;+;+;+;+;+;+;+;+;+;+;+;+;+;+;+;+;+;+;+;+;+;+;+;+;+;+;+;+;+;+;+;+;+;+;+;+;+;+;+	6965	1	-0.146175	0.00879564	1.39693	1.69635	-0.435373	-0.113779	0.78015	0.939311	-0.712087	-1.30242	-0.948448	-1.16326	1.40397	1.20853	0.549752	0.474562	1.0978	-0.508217	-1.26978	0.519468	0.516951	0.328617	0.423888	0.187669	1.40193	0.509955	0.108615	-0.563982	-0.0814482	0.408981	-0.837745	0.672464	1.06841	1.0605	1.43779	1.65893	-0.451944	-1.26978	-0.104071	0.7037
ENSG00000173208.ABCD2	ENSG00000173208	ABCD2	protein_coding	12;12;12;12;12;12;12;12;12;12	39550033;39573716;39579535;39586152;39600571;39603912;39604762;39607599;39616988;39618677	39554131;39573841;39579619;39586297;39600716;39604006;39604930;39607714;39617168;39619803	-;-;-;-;-;-;-;-;-;-	6290	1	1.35511	1.89378	-0.730368	-0.730368	0.672298	0.0119418	-0.730368	1.17944	-0.730368	-0.730368	-0.730368	-0.730368	-0.433763	0.130523	0.0661125	-0.433763	-0.433763	0.270617	-0.433763	2.71903	3.22583	0.624324	1.3978	1.84606	1.88168	-0.433763	-0.433763	0.208399	0.171768	1.77584	-0.433763	3.55177	-0.433763	-0.433763	-0.433763	-0.433763	0.471875	0.344123	1.58988	0.75377
ENSG00000206149.HERC2P9	ENSG00000206149	HERC2P9	transcribed_unprocessed_pseudogene	15;15;15;15;15;15;15;15;15;15;15;15;15;15;15;15;15;15;15;15;15;15;15;15;15;15;15;15;15;15;15;15;15;15;15;15;15;15;15;15;15;15;15;15;15;15;15;15;15;15;15;15;15;15;15;15;15;15;15;15;15;15;15;15;15;15;15;15;15;15;15;15;15;15;15;15;15;15;15;15;15;15;15;15;15;15;15;15;15;15	28589492;28590158;28590189;28612059;28612142;28618219;28618524;28618524;28629266;28629266;28632637;28632637;28633123;28633125;28633192;28633192;28633590;28633590;28633590;28636487;28636487;28636487;28636975;28636975;28637215;28637215;28637215;28637435;28637435;28637435;28640259;28640259;28640259;28640922;28640922;28640922;28641170;28641170;28641430;28641430;28641430;28642373;28642373;28648880;286…	28589548;28591123;28590260;28612173;28612173;28618378;28618655;28618655;28629441;28629441;28632807;28632807;28633295;28633295;28633274;28633295;28633740;28633740;28633740;28636701;28636701;28637107;28637107;28637107;28637342;28637342;28637342;28637630;28637630;28637630;28640392;28640392;28640392;28641092;28641092;28641312;28641226;28641312;28641581;28641581;28641565;28642421;28642564;28649067;286…	+;+;+;+;+;+;+;+;+;+;+;+;+;+;+;+;+;+;+;+;+;+;+;+;+;+;+;+;+;+;+;+;+;+;+;+;+;+;+;+;+;+;+;+;+;+;+;+;+;+;+;+;+;+;+;+;+;+;+;+;+;+;+;+;+;+;+;+;+;+;+;+;+;+;+;+;+;+;+;+;+;+;+;+;+;+;+;+;+;+	8310	1	-0.323473	0.091201	1.4205	1.69198	-0.336735	-0.191917	0.678632	0.971894	-0.609078	-1.52474	-0.863194	-1.00507	1.36539	1.64438	0.0904719	0.673107	1.47156	-1.10229	1.26707	0.678116	0.926072	1.3761	0.968229	0.230664	1.51693	0.573278	-0.217246	-0.352455	-1.10229	0.879774	0.861053	1.45434	0.974872	1.03792	1.5423	1.64367	-0.233426	0.0855192	-0.718968	1.54442
ENSG00000151023.ENKUR	ENSG00000151023	ENKUR	protein_coding	10;10;10;10;10;10;10;10;10;10;10;10;10;10;10;10;10;10;10;10;10;10;10;10;10;10;10;10	24981979;24981980;24981985;24984210;24984402;24984736;24984736;24984736;24984836;24990463;24990463;24990463;24990463;24990463;24995646;24995646;24995646;24995646;24995646;24999401;24999401;24999401;25015860;25015860;25015860;25015860;25061112;25062182	24982770;24984376;24984376;24984376;24984905;24984905;24984905;24984905;24984905;24990609;24990609;24990609;24990609;24990609;24995869;24995869;24995869;24995869;24995869;24999546;24999546;24999546;25015960;25016156;25016158;25016160;25061369;25062279	-;-;-;-;-;-;-;-;-;-;-;-;-;-;-;-;-;-;-;-;-;-;-;-;-;-;-;-	4076	1	1.11139	0.662732	1.1195	1.06663	0.48193	0.660543	-0.0760642	-0.0639383	-0.968165	-1.33152	-1.33152	-1.33152	1.30551	-0.518947	-0.518947	2.17807	1.24265	2.8037	-0.518947	1.65113	1.01176	1.80329	2.95935	1.53938	2.33989	2.49177	0.712231	2.01169	1.17813	2.17578	2.89669	1.3788	-0.518947	2.42699	1.75372	2.28471	-0.518947	0.13823	1.94542	1.70586
ENSG00000139155.SLCO1C1	ENSG00000139155	SLCO1C1	protein_coding	12;12;12;12;12;12;12;12;12;12;12;12;12;12;12;12;12;12;12;12;12;12;12;12;12;12;12;12;12;12;12;12;12;12;12;12;12;12;12;12;12;12;12;12;12;12;12;12;12;12;12;12;12;12;12;12;12;12;12;12;12;12;12;12;12;12;12;12;12;12;12;12;12;12;12;12;12;12;12;12;12;12;12;12	20695355;20695431;20695462;20695465;20695480;20695561;20695571;20695597;20695736;20695736;20695736;20695736;20695736;20695736;20695750;20696749;20696831;20696831;20699552;20699552;20699552;20699552;20699552;20701318;20701318;20701318;20705949;20705949;20705949;20705949;20711386;20711386;20711386;20711386;20711386;20715139;20715139;20715139;20715139;20717132;20717132;20717132;20717132;20717132;207…	20695612;20695612;20695612;20695807;20695612;20695612;20695612;20695807;20695807;20695807;20695807;20695807;20695807;20695807;20695807;20696975;20696943;20697496;20699705;20699705;20699705;20699705;20700239;20701459;20701459;20701459;20706081;20706081;20706081;20706081;20711510;20711510;20711510;20711510;20711510;20715285;20715285;20715285;20715285;20717230;20717230;20717230;20717230;20717230;207…	+;+;+;+;+;+;+;+;+;+;+;+;+;+;+;+;+;+;+;+;+;+;+;+;+;+;+;+;+;+;+;+;+;+;+;+;+;+;+;+;+;+;+;+;+;+;+;+;+;+;+;+;+;+;+;+;+;+;+;+;+;+;+;+;+;+;+;+;+;+;+;+;+;+;+;+;+;+;+;+;+;+;+;+	4860	1	-0.859372	0.12539	1.78529	1.54245	-0.273104	0.166207	-0.289936	1.24056	-0.859372	-0.859372	-0.859372	-0.859372	1.67084	-0.0277427	0.437396	0.0391247	0.0458701	3.04346	-0.488717	1.31586	2.50443	1.72097	-0.488717	-0.488717	2.04865	-0.488717	1.57336	-0.488717	3.35483	-0.0601939	-0.488717	1.56156	0.269497	-0.488717	-0.488717	-0.488717	-0.00214468	-0.488717	-0.488717	-0.488717
ENSG00000108239.TBC1D12	ENSG00000108239	TBC1D12	protein_coding	10;10;10;10;10;10;10;10;10;10;10;10;10;10;10;10;10;10;10	94402541;94441896;94474668;94493365;94497055;94500221;94507267;94508442;94510091;94511583;94511583;94521955;94522344;94531202;94531202;94533028;94533028;94534339;94535627	94403584;94442019;94474783;94493447;94497172;94500327;94507347;94510179;94510179;94511654;94511654;94522083;94522453;94531460;94531460;94533297;94536332;94534455;94535928	+;+;+;+;+;+;+;+;+;+;+;+;+;+;+;+;+;+;+	7286	1	1.08628	-0.202987	0.539192	1.66315	-0.0593619	0.188296	-0.28733	0.985339	-2.01194	-1.10317	-0.551572	-0.245904	1.42617	0.11572	0.261395	2.01321	0.212833	0.588804	2.30145	1.05363	1.79827	0.103857	0.0760613	-0.730304	-0.730304	1.00012	0.588489	2.33294	2.26198	1.2493	2.65674	1.10584	0.850412	1.77808	1.56725	0.56013	0.878006	-0.730304	0.252193	0.0831623
ENSG00000116704.SLC35D1	ENSG00000116704	SLC35D1	protein_coding	1;1;1;1;1;1;1;1;1;1;1;1	66999350;67009085;67020369;67021535;67042236;67047265;67049782;67050433;67052012;67052771;67052956;67053811	67004448;67009167;67020447;67021602;67042328;67047367;67049850;67050504;67052079;67052857;67052989;67054148	-;-;-;-;-;-;-;-;-;-;-;-	6193	1	0.447221	0.895171	1.01846	1.46169	0.266732	0.673025	-0.214924	0.0722343	-1.74998	-0.460603	-1.01338	-1.39564	-0.74283	0.504354	1.23169	1.3338	-0.186096	2.05051	1.68935	0.904283	0.0619086	-0.130722	0.663799	1.22123	2.18594	1.74697	0.564885	1.19309	0.0382388	1.11153	-0.74283	1.28113	0.365393	0.968228	-0.74283	1.57088	1.52889	-0.0810361	0.880533	0.267475
ENSG00000009830.POMT2	ENSG00000009830	POMT2	protein_coding	14;14;14;14;14;14;14;14;14;14;14;14;14;14;14;14;14;14;14;14;14;14;14;14;14;14;14;14;14;14;14;14;14;14;14;14;14;14;14;14;14;14;14;14;14;14;14;14;14;14;14;14;14;14;14;14;14;14;14;14;14;14;14;14;14;14;14;14;14;14;14;14;14;14;14;14;14;14;14;14;14;14;14;14;14;14;14;14;14;14;14;14;14;14;14;14;14;14;14;14;14;14;14;14;14;14;14;14;14;14;14;14;14;14;14;14;14;14;14;14;14;14;14;14;14;14;14;14;14;14;14;14;14;…	77274956;77274958;77274958;77276983;77276991;77277415;77278286;77278394;77278394;77278394;77278394;77278394;77278394;77278729;77278729;77278729;77278729;77278729;77278729;77278773;77278813;77279537;77279537;77279684;77279823;77279823;77279823;77279823;77279823;77280021;77280021;77280021;77280021;77280021;77280021;77280306;77280392;77280392;77280392;77280392;77280392;77283797;77283797;77283797;772…	77277481;77277481;77277481;77277278;77277481;77277481;77278508;77278508;77278508;77278508;77278508;77278508;77278508;77278869;77278869;77278869;77278961;77279061;77279928;77278869;77278869;77279928;77279586;77279928;77279928;77279909;77279928;77279928;77279928;77280080;77280074;77280080;77280080;77280080;77280080;77280463;77280463;77280463;77280463;77280463;77280463;77283873;77284363;77283852;772…	-;-;-;-;-;-;-;-;-;-;-;-;-;-;-;-;-;-;-;-;-;-;-;-;-;-;-;-;-;-;-;-;-;-;-;-;-;-;-;-;-;-;-;-;-;-;-;-;-;-;-;-;-;-;-;-;-;-;-;-;-;-;-;-;-;-;-;-;-;-;-;-;-;-;-;-;-;-;-;-;-;-;-;-;-;-;-;-;-;-;-;-;-;-;-;-;-;-;-;-;-;-;-;-;-;-;-;-;-;-;-;-;-;-;-;-;-;-;-;-;-;-;-;-;-;-;-;-	10008	1	-0.399019	-0.396668	1.97941	1.37593	0.958155	-0.547002	0.183282	0.179621	-0.657815	-1.41842	-0.208139	-1.04934	-0.473593	1.60404	2.15405	0.912122	-0.473593	-0.473593	0.665605	2.38256	0.260395	0.367562	0.722205	0.967064	-0.473593	0.27375	-0.473593	-0.473593	-0.473593	3.09826	-0.473593	1.31323	0.928726	-0.473593	-0.473593	-0.473593	-0.473593	-0.473593	3.4793	3.13966
ENSG00000118922.KLF12	ENSG00000118922	KLF12	protein_coding	13;13;13;13;13;13;13;13;13;13;13	73686089;73715368;73764938;73812873;73813152;73845827;73845827;73943981;73943981;73994990;73994990	73695671;73715525;73765000;73813287;73813287;73846373;73846373;73944070;73944070;73995056;73995049	-;-;-;-;-;-;-;-;-;-;-	10923	1	0.128342	1.00111	1.07722	1.39578	-0.0580391	0.425813	0.449657	-0.183697	-0.158655	-2.11471	-1.10099	-0.861818	-0.381977	1.15636	1.36969	1.14195	1.57665	0.686811	-1.1424	0.679039	1.15217	0.383744	1.17365	-0.0246409	1.78264	0.959394	1.16674	0.83007	-1.1424	-0.630207	0.297677	1.06112	0.942011	0.821115	0.01813	0.7563	1.05867	0.906637	1.27571	0.602923
ENSG00000184226.PCDH9	ENSG00000184226	PCDH9	protein_coding	13;13;13;13;13;13;13;13;13;13;13;13;13;13;13;13;13;13;13;13;13;13	66302834;66302834;66303345;66304604;66304956;66306176;66631210;66631210;66631210;66631210;66782714;66903504;66903504;66903504;67201015;67225405;67225405;67225405;67229780;67229780;67229780;67229780	66305028;66305028;66305028;66305028;66305028;66306309;66631285;66631411;66631411;66631411;66782797;66903605;66903605;66903605;67228575;67228575;67228575;67228575;67230336;67230445;67230445;67229818	-;-;-;-;-;-;-;-;-;-;-;-;-;-;-;-;-;-;-;-;-;-	30944	1	0.422905	-0.929803	1.11895	2.28746	-0.0199914	0.573747	0.294028	-0.436001	-0.929803	-0.929803	-0.929803	-0.521882	0.429196	0.48483	0.711841	0.809611	0.401731	-0.217015	-0.321357	1.08231	0.762429	0.288204	-0.0415092	0.991912	-0.589392	1.17245	0.837094	0.570053	1.22186	0.484518	0.597773	-0.134141	0.00488089	0.553529	-0.762683	0.363052	0.164389	-1.74336	0.549962	0.646806
ENSG00000204950.LRRC10B	ENSG00000204950	LRRC10B	protein_coding	11	61508749	61511018	+	2270	1	0.215513	0.27321	1.75622	1.5609	-0.557589	0.322794	0.642705	-0.0383154	-0.931448	-0.950194	-1.39923	-0.894566	-0.391486	1.65925	3.77675	2.41327	-0.391486	-0.391486	0.692687	1.26289	-0.391486	2.24544	-0.391486	2.20647	2.79522	3.26483	-0.391486	0.678221	3.56625	3.72736	-0.391486	-0.391486	-0.391486	1.56809	1.76428	2.97958	4.29516	0.904309	-0.391486	1.79695
ENSG00000115844.DLX2	ENSG00000115844	DLX2	protein_coding	2;2;2;2;2	172099438;172100557;172101462;172102139;172102139	172100944;172101646;172101646;172102900;172102900	-;-;-;-;-	2971	1	-0.605552	1.50523	1.03749	-0.605552	-0.605552	-0.605552	-0.605552	2.16954	-0.605552	-0.605552	-0.605552	0.132162	-0.159616	1.01084	0.920554	0.490167	1.28823	0.555387	-0.60707	-0.193587	0.74049	0.771452	0.815361	-0.147335	0.465106	0.821486	0.419532	0.884799	1.10149	1.0858	-0.60707	0.760686	1.20732	1.02919	1.56688	0.99798	0.767071	0.836744	1.44571	0.799425
ENSG00000171310.CHST11	ENSG00000171310	CHST11	protein_coding	12;12;12;12;12;12;12;12;12;12;12;12;12;12;12	104455295;104456916;104456948;104456968;104456971;104457001;104588848;104601906;104601906;104601906;104601906;104601906;104756949;104756949;104756949	104455636;104456996;104457529;104457529;104457514;104457514;104588943;104602279;104601991;104601991;104601991;104602147;104757339;104762014;104762014	+;+;+;+;+;+;+;+;+;+;+;+;+;+;+	6492	1	0.869679	0.492592	1.10989	1.73109	0.41279	-0.373552	-0.218719	0.10864	-1.83088	-0.683279	-1.1796	-0.438654	0.388374	1.02167	1.79658	1.58859	0.325157	1.09154	1.37309	1.7572	0.763393	1.85435	1.47241	1.19182	2.29865	0.408404	0.981642	1.92362	1.66464	0.487755	1.685	2.28581	1.16603	1.6854	1.39714	1.95033	1.93795	1.93833	1.52675	1.08406
ENSG00000021645.NRXN3	ENSG00000021645	NRXN3	protein_coding	14;14;14;14;14;14;14;14;14;14;14;14;14;14;14;14;14;14;14;14;14;14;14;14;14;14;14;14;14;14;14;14;14;14;14;14;14;14;14;14;14;14;14;14;14;14;14;14;14;14;14;14;14;14;14;14;14;14;14;14;14;14;14;14;14;14;14;14;14;14;14;14;14;14;14;14;14;14;14;14;14;14;14;14;14;14;14;14;14;14;14;14;14;14;14;14;14;14;14;14;14;14;14;14;14;14;14;14;14;14;14;14;14;14;14;14;14;14;14;14;14;14;14;14;14;14;14;14;14;14;14;14;14;…	78170373;78242391;78242391;78243037;78243602;78278645;78278645;78278645;78297831;78297831;78297831;78297831;78297831;78300680;78300680;78403731;78403750;78602420;78614932;78614932;78645120;78645120;78645120;78645120;78645120;78645120;78645120;78645120;78645120;78649268;78651165;78651165;78651165;78651165;78651165;78651165;78651165;78651165;78698220;78708497;78709217;78709217;78709217;78709217;787…	78170674;78243802;78243802;78243802;78243802;78278662;78278662;78278662;78297860;78297860;78297860;78297860;78297860;78300691;78300691;78403878;78403878;78602489;78615032;78615032;78645427;78645421;78645421;78645421;78645421;78645421;78645421;78645421;78645421;78649291;78651311;78651326;78651326;78651326;78651326;78651326;78651326;78651326;78698289;78708552;78709655;78709655;78709655;78709655;787…	+;+;+;+;+;+;+;+;+;+;+;+;+;+;+;+;+;+;+;+;+;+;+;+;+;+;+;+;+;+;+;+;+;+;+;+;+;+;+;+;+;+;+;+;+;+;+;+;+;+;+;+;+;+;+;+;+;+;+;+;+;+;+;+;+;+;+;+;+;+;+;+;+;+;+;+;+;+;+;+;+;+;+;+;+;+;+;+;+;+;+;+;+;+;+;+;+;+;+;+;+;+;+;+;+;+;+;+;+;+;+;+;+;+;+;+;+;+;+;+;+;+;+;+;+;+;+;+	15533	1	1.29725	0.93334	1.01035	1.26189	-0.106981	-0.510862	0.321759	0.222446	-1.06455	-1.66199	-1.02799	-0.674657	-0.814097	0.591249	1.62161	0.632339	1.5778	0.522788	1.64959	0.746912	1.53788	-0.358004	1.53711	0.350981	1.14639	1.63564	-0.0930401	-0.40702	0.841421	-0.814097	-0.44015	1.09646	1.17606	1.09356	0.711736	1.65805	1.95997	1.00869	0.445694	1.33898
ENSG00000144355.DLX1	ENSG00000144355	DLX1	protein_coding	2;2;2;2;2;2;2;2;2;2;2;2;2;2;2;2;2;2	172084740;172084749;172085312;172085507;172085536;172085557;172085611;172086267;172086654;172086654;172086654;172086654;172087367;172088003;172088003;172088003;172088003;172088003	172084881;172084881;172085990;172085990;172085990;172085990;172085990;172086853;172087138;172086853;172086853;172086854;172087568;172088051;172088373;172089312;172089674;172089677	+;+;+;+;+;+;+;+;+;+;+;+;+;+;+;+;+;+	3570	1	1.19797	-0.0542169	1.01221	1.50388	-1.1513	-0.00471351	0.00807094	0.985769	-1.1513	-1.1513	-0.0437853	-1.1513	1.38017	0.558583	1.62681	1.46764	-0.0331493	1.18875	0.837424	1.29588	1.30971	1.16052	2.20908	-0.582886	1.61973	1.81594	1.71042	1.46238	0.780155	-0.142219	-0.582886	1.50861	2.08946	1.40913	2.7002	2.09374	2.16596	0.69954	2.15962	1.08298
ENSG00000143013.LMO4	ENSG00000143013	LMO4	protein_coding	1;1;1;1;1;1;1;1;1;1;1;1;1;1;1;1;1;1	87328880;87329099;87331227;87331668;87331781;87332013;87332013;87332013;87339536;87339536;87339536;87339536;87340047;87340047;87340047;87344788;87344788;87344788	87329244;87329244;87331309;87331814;87332251;87332251;87332251;87332251;87339632;87339632;87339632;87339632;87340202;87340202;87340202;87345408;87348923;87345015	+;+;+;+;+;+;+;+;+;+;+;+;+;+;+;+;+;+	5421	1	-0.255536	-0.338927	-1.29387	-1.48047	0.643009	0.776224	-1.13072	-0.537733	0.197152	0.604821	1.39177	1.42427	0.523181	0.648855	1.31679	0.51361	1.22072	1.10171	-0.0623686	1.3956	1.0435	0.695072	0.952137	1.30806	0.284031	0.77812	1.17793	0.681135	-0.282874	1.63888	1.80084	0.833407	0.0271696	1.15042	0.706208	1.28249	0.831847	0.944346	1.03763	0.840027
ENSG00000152556.PFKM	ENSG00000152556	PFKM	protein_coding	12;12;12;12;12;12;12;12;12;12;12;12;12;12;12;12;12;12;12;12;12;12;12;12;12;12;12;12;12;12;12;12;12;12;12;12;12;12;12;12;12;12;12;12;12;12;12;12;12;12;12;12;12;12;12;12;12;12;12;12;12;12;12;12;12;12;12;12;12;12;12;12;12;12;12;12;12;12;12;12;12;12;12;12;12;12;12;12;12;12;12;12;12;12;12;12;12;12;12;12;12;12;12;12;12;12;12;12;12;12;12;12;12;12;12;12;12;12;12;12;12;12;12;12;12;12;12;12;12;12;12;12;12;…	48105139;48105482;48105621;48105911;48105923;48105923;48106106;48106107;48106116;48106118;48106144;48106388;48107365;48107365;48107365;48107365;48107365;48107365;48107365;48108072;48108072;48108072;48108072;48108072;48108072;48108072;48108072;48118482;48118482;48118482;48118482;48119264;48119327;48119343;48119343;48119348;48119351;48119352;48119352;48119364;48119391;48119787;48122574;48122647;481…	48105419;48105717;48105810;48106137;48106137;48106137;48106137;48106311;48106181;48106252;48106311;48106535;48107455;48107455;48107455;48107455;48107455;48107455;48107455;48108194;48108194;48108194;48108194;48108194;48108194;48108194;48108194;48118577;48118577;48118577;48118577;48119406;48119462;48119406;48119406;48119406;48119406;48119406;48119406;48119406;48119406;48119929;48122653;48122677;481…	+;+;+;+;+;+;+;+;+;+;+;+;+;+;+;+;+;+;+;+;+;+;+;+;+;+;+;+;+;+;+;+;+;+;+;+;+;+;+;+;+;+;+;+;+;+;+;+;+;+;+;+;+;+;+;+;+;+;+;+;+;+;+;+;+;+;+;+;+;+;+;+;+;+;+;+;+;+;+;+;+;+;+;+;+;+;+;+;+;+;+;+;+;+;+;+;+;+;+;+;+;+;+;+;+;+;+;+;+;+;+;+;+;+;+;+;+;+;+;+;+;+;+;+;+;+;+;+	7246	1	0.69726	0.948127	1.32631	1.74963	0.241457	-0.0475985	-0.369238	-0.334547	-1.04402	-0.872071	-1.1249	-1.17041	0.397322	1.31548	0.444662	0.635153	1.18044	-0.116057	-0.0787322	0.832475	-0.289235	0.885292	0.771298	1.30894	1.42393	1.18529	-0.09767	0.947485	-0.308819	1.7565	0.733032	1.24469	0.778165	-1.03855	-0.444114	-1.03855	1.22244	0.889152	0.765905	0.529831
ENSG00000198838.RYR3	ENSG00000198838	RYR3	protein_coding	15;15;15;15;15;15;15;15;15;15;15;15;15;15;15;15;15;15;15;15;15;15;15;15;15;15;15;15;15;15;15;15;15;15;15;15;15;15;15;15;15;15;15;15;15;15;15;15;15;15;15;15;15;15;15;15;15;15;15;15;15;15;15;15;15;15;15;15;15;15;15;15;15;15;15;15;15;15;15;15;15;15;15;15;15;15;15;15;15;15;15;15;15;15;15;15;15;15;15;15;15;15;15;15;15;15;15;15;15;15;15;15;15;15;15;15;15;15;15;15;15;15;15;15;15;15;15;15;15;15;15;15;15;…	33310945;33310962;33310976;33310976;33311046;33311068;33473419;33473419;33473419;33473419;33473419;33503631;33503631;33503631;33503631;33503631;33503631;33530592;33530592;33530592;33530592;33530592;33533311;33533311;33533311;33533311;33533311;33533322;33539150;33539350;33539350;33539350;33539350;33539350;33540791;33540791;33540791;33540791;33540791;33543622;33543622;33543622;33543622;33543622;335…	33311096;33311096;33311096;33311096;33311096;33311096;33473538;33473538;33473538;33473538;33473538;33503738;33503738;33503738;33503738;33503738;33503738;33530666;33530666;33530666;33530666;33530666;33533389;33533389;33533389;33533389;33533389;33533389;33539181;33539462;33539462;33539462;33539462;33539462;33540890;33540890;33540890;33540890;33540890;33543715;33543715;33543715;33543715;33543715;335…	+;+;+;+;+;+;+;+;+;+;+;+;+;+;+;+;+;+;+;+;+;+;+;+;+;+;+;+;+;+;+;+;+;+;+;+;+;+;+;+;+;+;+;+;+;+;+;+;+;+;+;+;+;+;+;+;+;+;+;+;+;+;+;+;+;+;+;+;+;+;+;+;+;+;+;+;+;+;+;+;+;+;+;+;+;+;+;+;+;+;+;+;+;+;+;+;+;+;+;+;+;+;+;+;+;+;+;+;+;+;+;+;+;+;+;+;+;+;+;+;+;+;+;+;+;+;+;+	20370	1	-0.516138	0.257214	0.916829	2.23903	0.386917	0.687864	-0.643909	-0.967525	-1.16588	0.37625	-1.01521	-0.55545	2.28269	1.49697	1.3762	0.998344	1.21242	0.00791701	1.90056	0.912971	1.58864	0.511652	0.285711	-0.606537	-0.606537	-0.606537	1.62469	2.04775	2.13635	-0.606537	-0.606537	1.80903	1.39831	2.49344	0.635493	1.75055	0.987663	0.725145	0.372596	1.1928
ENSG00000165338.HECTD2	ENSG00000165338	HECTD2	protein_coding	10;10;10;10;10;10;10;10;10;10;10;10;10;10;10;10;10;10;10;10;10;10;10;10;10;10;10;10;10;10;10;10;10;10;10;10;10;10;10;10;10;10;10;10;10;10;10;10;10;10;10;10;10;10;10;10;10;10;10;10;10;10;10;10;10;10	91409280;91410285;91410344;91410345;91425281;91425281;91425281;91425281;91460427;91460427;91460427;91460427;91461254;91461254;91461254;91462095;91462095;91462095;91478201;91478201;91481094;91481094;91482967;91482967;91484090;91484108;91484334;91484507;91484507;91485180;91485180;91485180;91485180;91487682;91487682;91487682;91491200;91491200;91491200;91492352;91492352;91492352;91493420;91493420;914…	91409421;91410576;91410576;91410576;91425410;91425410;91425410;91425410;91460549;91460565;91460565;91460565;91461356;91461356;91461356;91462184;91462184;91463664;91478265;91478265;91481139;91481139;91483076;91483076;91484655;91484655;91484345;91484655;91484655;91485303;91485303;91489981;91485303;91487778;91487778;91487778;91491307;91491307;91491307;91492484;91492484;91492484;91493508;91493508;914…	+;+;+;+;+;+;+;+;+;+;+;+;+;+;+;+;+;+;+;+;+;+;+;+;+;+;+;+;+;+;+;+;+;+;+;+;+;+;+;+;+;+;+;+;+;+;+;+;+;+;+;+;+;+;+;+;+;+;+;+;+;+;+;+;+;+	11550	1	1.07505	0.317287	1.39181	1.73306	-0.224885	-0.229429	-0.289486	0.064248	-0.46191	-0.697432	-1.7425	-0.935816	-0.793636	0.428669	-0.210046	-0.793636	0.968031	1.43288	1.63798	1.80787	1.98153	1.42796	-0.278928	0.220314	0.188902	0.0831425	-0.419129	-0.793636	-0.342182	-0.793636	2.73307	1.48041	-0.793636	0.761824	-0.340615	-0.793636	0.335273	-0.793636	-0.42634	1.14529
ENSG00000110693.SOX6	ENSG00000110693	SOX6	protein_coding	11;11;11;11;11;11;11;11;11;11;11;11;11;11;11;11;11;11;11;11;11;11;11;11;11;11;11;11;11;11;11;11;11;11;11;11;11;11;11;11;11;11;11;11;11;11;11;11;11;11;11;11;11;11;11;11;11;11;11;11;11;11;11;11;11;11;11;11;11;11;11;11;11;11;11;11;11;11;11;11;11;11;11;11;11;11;11;11;11;11;11;11;11;11;11;11;11;11;11;11;11;11;11;11;11;11;11;11;11;11;11;11;11;11;11;11;11;11;11;11;11;11;11;11;11;11;11;11;11;11;11;11;11;…	15966449;15966449;15966449;15972699;15972708;15972708;15986204;15986204;15986204;15986204;15986204;15986204;15986265;15988997;15988997;15988997;15988997;15988997;15988997;15988997;16014942;16014942;16014942;16014942;16014942;16014942;16014942;16015253;16046514;16046514;16046514;16046514;16046514;16046514;16049713;16049713;16049713;16049755;16049755;16049755;16049782;16055752;16055752;16055752;160…	15973112;15973112;15973112;15973112;15973112;15973112;15986420;15986420;15986420;15986420;15986420;15986420;15986420;15989230;15989230;15989230;15989170;15989170;15989230;15989230;16015050;16015050;16015050;16015050;16015050;16015050;16015050;16015327;16046701;16046701;16046701;16046701;16046701;16046701;16049938;16049938;16049938;16049938;16049938;16049938;16049938;16055901;16055901;16055901;160…	-;-;-;-;-;-;-;-;-;-;-;-;-;-;-;-;-;-;-;-;-;-;-;-;-;-;-;-;-;-;-;-;-;-;-;-;-;-;-;-;-;-;-;-;-;-;-;-;-;-;-;-;-;-;-;-;-;-;-;-;-;-;-;-;-;-;-;-;-;-;-;-;-;-;-;-;-;-;-;-;-;-;-;-;-;-;-;-;-;-;-;-;-;-;-;-;-;-;-;-;-;-;-;-;-;-;-;-;-;-;-;-;-;-;-;-;-;-;-;-;-;-;-;-;-;-;-;-	19640	1	0.852496	0.853541	1.10979	1.76051	-0.982611	-0.0800651	-0.214761	0.206374	0.00394275	-1.15072	-1.02491	-1.33358	0.867378	1.24304	1.05306	0.96516	1.16868	0.922559	0.801738	0.901247	1.06047	1.08607	1.28884	0.588641	0.524763	1.15087	1.53179	0.581458	0.660356	0.456957	0.970341	1.10165	1.09678	0.69682	0.875669	1.16506	0.204697	0.563479	0.474298	0.860944
ENSG00000261326.LINC01355	ENSG00000261326	LINC01355	lncRNA	1;1;1;1;1;1;1;1;1;1;1;1	23281307;23281308;23281309;23281309;23281332;23283995;23283995;23283995;23283995;23284356;23285110;23285110	23283113;23283113;23283113;23286752;23283113;23284484;23285743;23287439;23287488;23284410;23285454;23286545	-;-;-;-;-;-;-;-;-;-;-;-	6182	1	1.50855	1.16673	0.526994	1.38233	0.0380618	-0.008903	-1.25802	0.0204047	-0.264604	-1.25802	-0.595492	-1.25802	1.73597	-0.552267	-0.151355	1.62587	1.86581	-0.552267	1.88998	2.53429	2.41355	-0.552267	1.696	-0.0990551	1.7791	-0.03958	-0.552267	2.70684	-0.552267	-0.552267	1.92653	-0.552267	-0.552267	1.67449	0.87587	0.884941	2.28831	2.71455	1.88269	2.71167
ENSG00000107779.BMPR1A	ENSG00000107779	BMPR1A	protein_coding	10;10;10;10;10;10;10;10;10;10;10;10;10;10;10;10;10;10;10;10;10;10;10;10;10;10;10;10;10;10;10;10;10;10;10;10;10;10;10;10;10;10;10;10;10;10;10;10;10;10;10;10;10;10;10;10;10	86756601;86756650;86838862;86838862;86838865;86838865;86838939;86843406;86875867;86875867;86875867;86875867;86875867;86890062;86890062;86890062;86890062;86890062;86892127;86892127;86892127;86892127;86899794;86899794;86899794;86899794;86900027;86900027;86900027;86900027;86912240;86912240;86912240;86912240;86917134;86917134;86917134;86917134;86919172;86919172;86919172;86919172;86921520;86921520;869…	86756919;86756919;86838979;86838979;86838979;86838979;86838979;86843510;86876085;86876085;86876085;86876085;86876085;86890224;86890224;86890117;86890224;86890224;86892229;86892229;86892229;86892229;86899890;86899890;86899890;86899890;86900126;86900126;86900126;86900126;86912384;86912384;86912384;86912384;86917326;86917326;86917326;86917326;86919469;86919469;86919469;86919469;86921695;86921695;869…	+;+;+;+;+;+;+;+;+;+;+;+;+;+;+;+;+;+;+;+;+;+;+;+;+;+;+;+;+;+;+;+;+;+;+;+;+;+;+;+;+;+;+;+;+;+;+;+;+;+;+;+;+;+;+;+;+	11412	1	-0.868129	-1.36235	-0.289276	0.905028	-0.806572	-0.618487	0.512284	-0.502071	-0.709243	0.616488	1.25912	1.86321	1.42885	0.837787	0.54603	1.27316	1.12982	1.16337	1.2554	1.18595	1.06856	1.10849	0.440023	0.766897	0.0567188	1.55539	1.21475	0.0950646	1.20061	0.94853	0.550473	1.24319	-0.412703	0.903045	1.43507	0.751169	0.516916	1.16677	0.632233	1.10361
ENSG00000116194.ANGPTL1	ENSG00000116194	ANGPTL1	protein_coding	1;1;1;1;1;1;1;1;1;1;1;1;1	178849535;178850624;178852683;178852683;178853594;178853594;178864954;178864954;178865434;178869114;178869114;178870741;178870741	178851316;178851316;178852953;178852953;178853787;178853787;178865802;178865802;178865802;178869223;178869278;178871022;178871077	-;-;-;-;-;-;-;-;-;-;-;-;-	3598	1	-0.458216	-0.458216	1.62652	2.5422	-0.458216	-0.458216	-0.0447761	-0.458216	-0.458216	-0.458216	-0.458216	-0.458216	-0.604124	1.53625	2.22832	1.7101	1.81417	0.450449	0.637957	-0.604124	1.45636	1.57442	1.87313	-0.132001	0.307988	-0.604124	1.92102	1.69015	2.71518	1.75158	1.73848	2.20476	1.42985	1.75634	2.52277	-0.604124	1.66962	0.671314	0.666282	0.257965
ENSG00000137959.IFI44L	ENSG00000137959	IFI44L	protein_coding	1;1;1;1;1;1;1;1;1;1;1;1;1;1;1;1;1;1;1;1;1;1;1;1;1;1;1;1;1;1;1;1;1;1;1;1;1;1;1;1;1;1;1;1;1;1;1;1;1;1;1;1;1	78619922;78620382;78620448;78620449;78620457;78620469;78620878;78625670;78627906;78627906;78627906;78627985;78628951;78628951;78628951;78628951;78628951;78628951;78629635;78629720;78629720;78629720;78629720;78629720;78629720;78629720;78629993;78631441;78635337;78635337;78635337;78635337;78635337;78635337;78636692;78637032;78637032;78637032;78637032;78637100;78641021;78641021;78641021;78641021;786…	78620058;78620571;78620571;78620571;78620571;78620571;78620971;78628999;78628018;78628207;78628393;78628393;78628999;78628999;78628999;78628999;78628999;78628999;78629915;78629915;78629915;78629915;78629915;78629915;78629915;78629915;78630187;78631647;78635489;78635489;78635489;78635983;78635489;78635489;78637203;78637203;78637203;78637161;78637203;78637203;78641121;78641121;78641121;78641121;786…	+;+;+;+;+;+;+;+;+;+;+;+;+;+;+;+;+;+;+;+;+;+;+;+;+;+;+;+;+;+;+;+;+;+;+;+;+;+;+;+;+;+;+;+;+;+;+;+;+;+;+;+;+	10240	1	-0.0303343	-0.512834	2.21397	1.99685	-0.512834	-0.512834	-0.512834	-0.0778013	-0.512834	-0.512834	-0.512834	-0.512834	2.27449	1.70133	-0.0887033	1.52998	1.80106	2.14971	0.0437675	0.95185	0.172464	1.15408	0.0772312	1.78874	2.10111	1.009	1.73575	1.43219	1.35512	1.78553	-0.629755	1.72729	0.973501	0.760409	1.41026	2.24248	0.142093	1.91838	0.877441	1.14401
ENSG00000151474.FRMD4A	ENSG00000151474	FRMD4A	protein_coding	10;10;10;10;10;10;10;10;10;10;10;10;10;10;10;10;10;10;10;10;10;10;10;10;10;10;10;10;10;10;10;10;10;10;10;10;10;10;10;10;10;10;10;10;10;10;10;10;10;10;10;10;10;10;10;10;10;10;10;10;10;10;10;10;10;10;10;10;10;10;10;10;10;10;10;10;10;10;10;10;10;10;10;10;10;10;10;10;10;10;10;10;10;10;10;10;10;10;10;10;10;10;10;10;10;10;10;10;10;10;10;10	13643706;13646272;13646334;13651903;13654416;13654416;13654416;13656636;13656636;13659323;13660316;13663453;13666097;13666224;13670406;13670406;13674911;13674911;13675038;13684036;13692169;13693482;13693482;13693703;13693898;13693898;13693898;13693898;13693983;13701340;13701340;13701340;13701340;13701340;13701340;13701340;13707037;13707037;13707037;13707037;13707037;13707037;13707037;13707276;137…	13647035;13647035;13647035;13651974;13654512;13654512;13654526;13657123;13657522;13659490;13660553;13663509;13666325;13666325;13670528;13670528;13675044;13675044;13675044;13684864;13694039;13693517;13693517;13694039;13694039;13694039;13694039;13694039;13694039;13701478;13701478;13701478;13701478;13701478;13701478;13701478;13707113;13707126;13707757;13707113;13707113;13707113;13707113;13707536;137…	-;-;-;-;-;-;-;-;-;-;-;-;-;-;-;-;-;-;-;-;-;-;-;-;-;-;-;-;-;-;-;-;-;-;-;-;-;-;-;-;-;-;-;-;-;-;-;-;-;-;-;-;-;-;-;-;-;-;-;-;-;-;-;-;-;-;-;-;-;-;-;-;-;-;-;-;-;-;-;-;-;-;-;-;-;-;-;-;-;-;-;-;-;-;-;-;-;-;-;-;-;-;-;-;-;-;-;-;-;-;-;-	14686	1	1.75274	0.801216	0.611198	1.39846	0.0650104	-0.273536	-0.344374	-1.30877	0.264133	-1.00045	-0.835079	-1.13055	0.657977	-0.525194	1.08899	0.414416	0.832573	0.805444	1.21698	1.00127	0.684355	0.85455	0.900554	0.419056	1.41925	1.4289	1.15182	1.4655	1.03909	1.07904	0.881508	0.295655	0.850219	0.524546	0.43257	1.35599	0.309762	1.35978	0.623388	0.957037
ENSG00000105880.DLX5	ENSG00000105880	DLX5	protein_coding	7;7;7;7;7;7;7;7	97020396;97020666;97021978;97022185;97022185;97024269;97024269;97024269	97021065;97021065;97022369;97022287;97022369;97024831;97024950;97024827	-;-;-;-;-;-;-;-	1744	1	-0.529646	-0.529646	-0.529646	1.12139	-0.529646	-0.529646	-0.529646	-0.529646	1.28735	2.35807	-0.529646	-0.529646	-0.525637	1.45887	1.71188	2.12207	2.03492	2.43258	1.56769	1.39659	0.360476	1.73782	2.28404	-0.0941995	1.91212	2.44471	1.34615	-0.525637	1.46827	-0.525637	-0.525637	2.06595	2.00641	2.06505	0.462425	1.9972	1.89546	2.35293	2.39924	-0.525637
ENSG00000006377.DLX6	ENSG00000006377	DLX6	protein_coding	7;7;7;7;7;7;7;7	97005553;97006493;97007425;97007638;97007638;97009796;97009796;97009796	97006413;97007529;97007831;97007831;97007831;97010054;97010176;97011040	+;+;+;+;+;+;+;+	3445	1	-0.59176	-0.59176	-0.59176	0.51695	-0.59176	-0.59176	-0.59176	-0.59176	2.52191	1.10685	0.58837	-0.59176	0.408057	0.901475	2.32932	2.15097	2.22681	0.584082	0.524644	2.66016	3.18619	2.10033	3.10449	2.18702	2.39787	2.34765	-0.477878	0.332917	0.887232	0.207757	-0.477878	2.38239	1.59922	-0.477878	1.47426	0.483848	2.8192	2.87411	2.32626	1.9003
ENSG00000255248.MIR100HG	ENSG00000255248	MIR100HG	lncRNA	11;11;11;11;11;11;11;11;11;11;11;11;11;11;11;11;11;11;11;11;11;11;11;11;11;11;11;11;11;11;11;11;11;11;11;11;11;11;11;11;11;11;11;11;11;11;11;11;11;11;11;11;11;11;11;11;11;11;11;11;11;11;11;11;11;11;11;11;11;11;11;11;11;11;11;11;11;11;11;11;11;11;11;11;11;11;11;11;11;11;11;11;11;11;11;11;11;11;11;11;11;11;11;11;11;11;11;11;11;11;11;11;11;11;11;11;11;11;11;11;11;11;11;11;11;11;11;11;11;11;11;11;11;…	122028325;122028327;122028327;122028330;122028331;122028333;122028333;122028338;122028351;122028351;122028361;122028364;122028364;122028366;122028366;122028371;122028371;122028378;122028389;122028395;122028698;122032258;122032258;122032258;122033314;122033314;122033314;122033314;122033314;122033314;122033314;122033314;122033314;122033314;122033314;122033314;122033314;122034283;122034283;122034283…	122028845;122028845;122028845;122028845;122028845;122028845;122028845;122028845;122028845;122028845;122028845;122028845;122028845;122028845;122028845;122028845;122028845;122028845;122028845;122028845;122028845;122032310;122032310;122032310;122033462;122033462;122033462;122033462;122033462;122037057;122033462;122033462;122033462;122033462;122033462;122033462;122033462;122034411;122034411;122034411…	-;-;-;-;-;-;-;-;-;-;-;-;-;-;-;-;-;-;-;-;-;-;-;-;-;-;-;-;-;-;-;-;-;-;-;-;-;-;-;-;-;-;-;-;-;-;-;-;-;-;-;-;-;-;-;-;-;-;-;-;-;-;-;-;-;-;-;-;-;-;-;-;-;-;-;-;-;-;-;-;-;-;-;-;-;-;-;-;-;-;-;-;-;-;-;-;-;-;-;-;-;-;-;-;-;-;-;-;-;-;-;-;-;-;-;-;-;-;-;-;-;-;-;-;-;-;-;-	28649	1	1.07605	1.08966	1.41881	1.50484	-0.763077	-1.2059	-0.968939	0.0644861	-0.226425	-0.630165	-0.79252	-0.56681	0.506841	0.197183	0.667872	0.48433	0.298303	0.787844	0.774304	0.662478	0.509223	0.491483	0.523741	0.382972	0.334088	0.549334	0.736929	1.09684	0.109712	0.856814	0.322812	0.751396	0.304179	0.302055	0.375545	-1.82558	0.372472	0.468539	0.794974	0.298895
ENSG00000227640.SOX21-AS1	ENSG00000227640	SOX21-AS1	lncRNA	13;13;13;13;13;13	94703454;94712716;94713638;94764408;94790638;94802323	94703585;94713393;94716246;94764551;94790818;94803430	+;+;+;+;+;+	4852	2	0.270236	0.217364	-1.11753	-1.004	1.33966	1.09512	1.34204	0.942447	-0.178463	-0.78425	-0.919995	-1.20262	-0.393786	-0.393786	-0.393786	-0.393786	2.24968	1.29243	-0.393786	0.666523	2.51449	1.8698	-0.393786	0.361118	2.63978	1.395	-0.393786	-0.393786	-0.393786	-0.393786	-0.393786	-0.393786	2.83463	-0.393786	3.19997	3.65652	1.31198	2.10575	1.89668	2.25535
ENSG00000122870.BICC1	ENSG00000122870	BICC1	protein_coding	10;10;10;10;10;10;10;10;10;10;10;10;10;10;10;10;10;10;10;10;10;10;10;10;10;10;10;10;10;10;10;10;10	58512872;58620849;58620855;58650108;58702074;58785001;58786923;58788370;58789262;58789682;58793484;58793535;58796340;58796340;58798399;58798399;58799056;58799056;58800194;58800194;58800890;58800890;58803077;58803077;58806584;58806584;58807004;58807004;58813830;58813830;58817562;58820369;58828761	58513333;58620901;58620901;58650867;58702143;58785080;58787081;58788423;58789456;58789933;58793615;58793615;58796526;58796526;58798560;58798560;58799252;58799252;58800326;58800326;58801046;58801046;58803242;58803242;58806623;58806623;58807158;58807158;58813986;58814314;58817722;58820468;58831435	+;+;+;+;+;+;+;+;+;+;+;+;+;+;+;+;+;+;+;+;+;+;+;+;+;+;+;+;+;+;+;+;+	6835	2	0.0195734	-1.05352	0.301752	-0.819652	0.827442	1.63858	0.921762	1.09074	-1.54797	-1.03697	-0.477387	0.135657	1.36813	0.233484	0.746503	1.52908	0.808189	-0.772076	0.869457	-0.772076	0.837783	1.4699	-0.772076	-0.772076	0.751728	1.10208	0.382995	1.55015	-0.108129	-0.772076	1.51443	1.48834	1.82587	1.29634	0.892333	-0.772076	0.806761	-0.772076	1.09358	0.745612
ENSG00000134291.TMEM106C	ENSG00000134291	TMEM106C	protein_coding	12;12;12;12;12;12;12;12;12;12;12;12;12;12;12;12;12;12;12;12;12;12;12;12;12;12;12;12;12;12;12;12;12;12;12;12;12;12;12;12;12;12;12;12;12;12;12;12;12;12;12;12;12;12;12;12;12;12;12;12;12;12;12;12;12;12;12;12;12;12;12;12;12;12;12;12;12;12;12;12;12;12;12;12;12;12;12;12;12;12;12;12;12;12;12;12;12;12;12;12;12;12;12;12;12;12;12;12;12;12;12;12;12;12;12	47963569;47963584;47963584;47963596;47963596;47963596;47963601;47963605;47963607;47963607;47963609;47963635;47963635;47963638;47963858;47964145;47964209;47964209;47964209;47964209;47964209;47964209;47964209;47964209;47964209;47964209;47964209;47964209;47964209;47964209;47964213;47964241;47964281;47965282;47965282;47965282;47965282;47965282;47965282;47965282;47965282;47965282;47965282;47965282;479…	47963633;47963633;47963633;47963633;47963633;47963704;47963633;47963633;47963633;47963633;47963633;47963704;47963704;47963704;47963969;47964423;47964462;47964765;47964423;47964423;47964423;47964423;47964423;47964423;47964423;47964423;47964423;47964423;47964314;47964314;47964423;47964423;47964423;47965345;47965345;47965345;47965345;47965345;47965345;47965522;47965665;47966229;47965345;47965345;479…	+;+;+;+;+;+;+;+;+;+;+;+;+;+;+;+;+;+;+;+;+;+;+;+;+;+;+;+;+;+;+;+;+;+;+;+;+;+;+;+;+;+;+;+;+;+;+;+;+;+;+;+;+;+;+;+;+;+;+;+;+;+;+;+;+;+;+;+;+;+;+;+;+;+;+;+;+;+;+;+;+;+;+;+;+;+;+;+;+;+;+;+;+;+;+;+;+;+;+;+;+;+;+;+;+;+;+;+;+;+;+;+;+;+;+	3475	2	0.256142	0.41496	-0.130055	-0.0585656	1.08655	1.01533	1.15193	0.959991	-1.73846	-1.46202	-0.788976	-0.706834	1.08957	-0.149549	0.0651789	0.848844	0.833306	0.0282893	0.0743804	1.0815	1.04757	1.10862	1.01045	1.41584	0.62896	-1.0114	1.18157	-1.0114	0.401671	0.610019	1.14447	0.98728	1.25046	1.05873	1.34426	1.09261	0.341173	1.47399	1.0771	1.0567
ENSG00000135821.GLUL	ENSG00000135821	GLUL	protein_coding	1;1;1;1;1;1;1;1;1;1;1;1;1;1;1;1;1;1;1;1;1;1;1;1;1;1;1;1;1;1;1;1;1;1;1;1;1;1;1;1;1;1;1;1;1;1;1;1;1;1;1;1;1;1;1;1;1;1;1;1;1;1;1;1;1;1;1;1;1	182381704;182381704;182381705;182381705;182382894;182382894;182384196;182384415;182385357;182385357;182385357;182385357;182385357;182385357;182385357;182385403;182385699;182385760;182385760;182385760;182385760;182385760;182385760;182385760;182385760;182386195;182386256;182386256;182386256;182386256;182386256;182386256;182386273;182386362;182386775;182387131;182387131;182387131;182387131;182387131…	182384723;182384723;182384723;182384723;182384723;182387292;182384723;182384723;182385556;182385556;182385556;182385556;182385556;182385556;182385556;182385556;182385887;182385842;182385887;182385887;182385887;182385887;182385887;182385887;182385939;182386402;182386402;182386402;182386402;182386402;182386402;182386402;182386402;182386402;182387292;182387292;182387292;182387292;182387292;182387292…	-;-;-;-;-;-;-;-;-;-;-;-;-;-;-;-;-;-;-;-;-;-;-;-;-;-;-;-;-;-;-;-;-;-;-;-;-;-;-;-;-;-;-;-;-;-;-;-;-;-;-;-;-;-;-;-;-;-;-;-;-;-;-;-;-;-;-;-;-	9032	2	0.537805	0.77244	-0.599821	-0.684474	1.38681	1.42746	0.698497	0.634561	-0.971835	-1.10498	-1.23708	-0.859384	1.14443	-0.142445	0.577834	0.948987	0.299838	0.134078	1.35467	0.860692	0.543249	0.783908	0.828739	1.10353	0.963793	0.468159	1.02036	0.90032	0.760613	0.772384	1.04425	0.604931	0.954222	0.839197	0.655007	0.760795	0.395429	0.842869	0.385714	0.928046
ENSG00000180592.SKIDA1	ENSG00000180592	SKIDA1	protein_coding	10;10;10;10;10;10;10;10;10;10;10;10;10	21513475;21515016;21517154;21518566;21519508;21521389;21521389;21521389;21523683;21523683;21523683;21525547;21526291	21519658;21516916;21517919;21519658;21519658;21521480;21521480;21521480;21523895;21523871;21523871;21525682;21526368	-;-;-;-;-;-;-;-;-;-;-;-;-	6703	2	0.246816	-0.172284	0.0530813	0.336196	1.03474	0.818267	1.08311	1.16021	-0.66457	-0.504436	-1.90542	-1.48572	1.22658	-0.250978	-0.414839	-0.173947	0.368662	1.10541	0.27152	0.502341	-0.105346	0.576007	1.18137	-0.0962907	1.12359	-0.287059	-0.003796	-1.05749	0.653396	0.959994	-1.05749	0.700318	0.256056	0.46446	0.899012	-1.05749	-1.05749	0.272419	-0.113467	0.212994
ENSG00000111678.C12orf57	ENSG00000111678	C12orf57	protein_coding	12;12;12;12;12;12;12;12;12;12;12;12;12;12;12;12;12;12;12;12;12	6942978;6943433;6943502;6943542;6943817;6943834;6944022;6944107;6944122;6944380;6944476;6944476;6944476;6944476;6944476;6944476;6945771;6945771;6945771;6945771;6945771	6943244;6943662;6943662;6943662;6944173;6944173;6944173;6944173;6944173;6944652;6944652;6944652;6945066;6945098;6944565;6944652;6945921;6945996;6946002;6946002;6946003	+;+;+;+;+;+;+;+;+;+;+;+;+;+;+;+;+;+;+;+;+	1806	2	0.00840332	0.476927	0.665475	-0.245209	0.783003	1.20464	1.16231	0.819759	-0.88734	-1.21441	-1.57887	-1.19469	0.497016	0.107067	0.914564	0.863546	1.0666	0.308367	0.940566	0.929415	-0.031903	0.753029	0.761274	0.410547	0.459828	-0.695927	0.731167	1.01983	1.40344	-0.0568268	0.235758	0.626631	0.84933	1.07079	1.20355	1.35747	0.516311	1.27245	0.714035	0.362355
ENSG00000132688.NES	ENSG00000132688	NES	protein_coding	1;1;1;1	156668763;156673454;156675216;156676482	156673205;156673527;156675340;156677407	-;-;-;-	5568	2	0.818295	0.524599	-0.583819	-0.390191	1.5322	1.31995	0.298773	0.721321	-0.638226	-0.995875	-1.48413	-1.12289	1.29705	0.425809	1.02606	1.39276	0.182382	0.808513	0.200603	0.748929	0.806792	0.944536	0.782139	0.757302	-0.481838	0.464213	0.797193	0.467275	0.439489	0.809076	0.942332	0.404359	0.561404	0.759583	1.11242	0.721508	0.329852	0.365602	0.850795	0.889431
ENSG00000074047.GLI2	ENSG00000074047	GLI2	protein_coding	2;2;2;2;2;2;2;2;2;2;2;2;2;2;2;2;2;2;2;2;2;2;2;2;2;2;2;2;2;2;2;2;2;2;2;2;2;2;2;2;2;2;2;2;2;2;2;2;2;2;2;2;2;2;2;2;2;2;2;2;2;2;2;2;2;2;2;2;2;2;2;2;2;2;2;2;2;2;2;2;2;2;2;2;2;2;2;2;2;2;2;2;2;2;2;2;2;2;2;2;2;2;2;2;2;2;2;2;2;2;2;2	120735623;120735623;120736247;120792283;120792283;120792283;120792283;120792409;120797291;120797291;120797291;120797291;120797291;120797291;120797291;120797291;120797291;120797291;120797296;120797345;120797345;120927361;120927361;120927361;120927361;120927361;120927361;120927361;120951243;120951243;120951243;120951243;120951243;120951243;120955245;120955245;120955245;120955245;120968714;120968714…	120735681;120735681;120736285;120792438;120792438;120792438;120792438;120792438;120797468;120797468;120797468;120797468;120797468;120797468;120797468;120797468;120797468;120797468;120797468;120797468;120797468;120927466;120927458;120927466;120927466;120927466;120927466;120927466;120951763;120951445;120951445;120951445;120951445;120951466;120955430;120955430;120955430;120955430;120968915;120968915…	+;+;+;+;+;+;+;+;+;+;+;+;+;+;+;+;+;+;+;+;+;+;+;+;+;+;+;+;+;+;+;+;+;+;+;+;+;+;+;+;+;+;+;+;+;+;+;+;+;+;+;+;+;+;+;+;+;+;+;+;+;+;+;+;+;+;+;+;+;+;+;+;+;+;+;+;+;+;+;+;+;+;+;+;+;+;+;+;+;+;+;+;+;+;+;+;+;+;+;+;+;+;+;+;+;+;+;+;+;+;+;+	7341	2	0.336423	0.188575	-0.158751	0.447725	1.31451	0.781837	1.09755	0.654211	-0.913701	-1.94268	-1.35818	-0.447517	2.56585	2.74016	1.40254	2.10012	0.648116	-0.639647	1.7428	0.864066	0.362265	1.61132	0.434178	1.18514	0.643672	2.28341	2.59971	2.12643	2.66263	2.07148	-0.639647	1.1231	-0.00462663	0.724141	1.6004	-0.639647	-0.639647	1.78835	0.198048	0.665157
ENSG00000182957.SPATA13	ENSG00000182957	SPATA13	protein_coding	13;13;13;13;13;13;13;13;13;13;13;13;13;13;13;13;13;13;13;13;13;13;13;13;13;13;13;13;13;13;13;13;13;13;13;13;13;13;13;13;13;13;13;13;13;13;13;13;13;13;13;13;13;13;13;13;13;13;13;13;13;13;13;13;13;13;13;13;13;13;13;13;13;13;13;13;13;13;13;13;13;13;13;13;13;13;13;13;13;13;13	23979805;23983727;24017667;24160720;24160722;24160748;24222819;24222819;24222819;24224241;24249477;24249477;24249477;24249477;24251694;24251718;24251718;24251718;24251718;24270687;24270688;24270719;24270841;24272689;24278614;24278614;24278614;24278614;24284135;24284135;24284135;24284135;24284135;24284135;24284135;24284135;24286214;24286214;24286214;24286214;24286214;24286214;24286214;24286214;242…	23979924;23983933;24017701;24160932;24160932;24160932;24224582;24224582;24224798;24224582;24249663;24249842;24249842;24249842;24251862;24251862;24251862;24251862;24251862;24270912;24270912;24270912;24270912;24273137;24278769;24278769;24278821;24278821;24284271;24284271;24284271;24284271;24284271;24284271;24284271;24284271;24286393;24286393;24286393;24286393;24286393;24286393;24286393;24286393;242…	+;+;+;+;+;+;+;+;+;+;+;+;+;+;+;+;+;+;+;+;+;+;+;+;+;+;+;+;+;+;+;+;+;+;+;+;+;+;+;+;+;+;+;+;+;+;+;+;+;+;+;+;+;+;+;+;+;+;+;+;+;+;+;+;+;+;+;+;+;+;+;+;+;+;+;+;+;+;+;+;+;+;+;+;+;+;+;+;+;+;+	9944	2	1.11319	0.39878	-0.232075	-0.293242	0.702322	0.988266	1.01457	1.01884	-1.02304	-0.909469	-1.69882	-1.07931	1.01035	0.0148278	0.982345	1.05742	0.157013	1.68193	-0.990928	0.416311	0.633203	0.912419	-0.990928	-0.990928	1.20425	0.18972	1.11337	0.274133	1.61165	1.7362	0.985366	0.740826	1.06589	0.438762	-0.990928	1.29339	1.36651	0.711564	0.992962	1.03881
ENSG00000089157.RPLP0	ENSG00000089157	RPLP0	protein_coding	12;12;12;12;12;12;12;12;12;12;12;12;12;12;12;12;12;12;12;12;12;12;12;12;12;12;12;12;12;12;12;12;12;12;12;12;12;12;12;12;12;12;12;12;12;12;12;12;12;12;12;12;12;12;12;12;12;12;12;12;12;12;12;12;12;12;12;12;12;12;12;12;12;12;12;12;12;12;12;12;12;12;12;12;12;12;12;12;12;12;12;12;12;12;12;12;12;12;12;12;12;12;12;12;12;12;12;12;12;12;12;12;12;12;12;12;12;12;12;12;12;12;12;12;12;12;12;12;12;12;12;12;12;…	120196699;120196699;120196699;120196702;120196702;120196702;120196707;120196707;120196708;120196814;120196842;120197322;120197322;120197322;120197322;120197322;120197322;120197322;120197322;120197322;120197322;120197322;120197322;120197323;120197372;120198358;120198554;120198554;120198554;120198554;120198554;120198554;120198554;120198554;120198554;120198554;120198554;120198554;120198556;120198704…	120196934;120196934;120197375;120196934;120196934;120196934;120196934;120196934;120196934;120196934;120196934;120197462;120197462;120197462;120197462;120197462;120197462;120197808;120197462;120197462;120197462;120197462;120197462;120197462;120197462;120199205;120198739;120198770;120198770;120198631;120198739;120198739;120198739;120198739;120198739;120198739;120198739;120198739;120199000;120198739…	-;-;-;-;-;-;-;-;-;-;-;-;-;-;-;-;-;-;-;-;-;-;-;-;-;-;-;-;-;-;-;-;-;-;-;-;-;-;-;-;-;-;-;-;-;-;-;-;-;-;-;-;-;-;-;-;-;-;-;-;-;-;-;-;-;-;-;-;-;-;-;-;-;-;-;-;-;-;-;-;-;-;-;-;-;-;-;-;-;-;-;-;-;-;-;-;-;-;-;-;-;-;-;-;-;-;-;-;-;-;-;-;-;-;-;-;-;-;-;-;-;-;-;-;-;-;-;-	3988	2	0.665269	0.758412	0.167529	-0.31202	0.943885	1.10116	0.921685	0.718198	-1.2197	-0.87878	-1.32752	-1.53811	0.850341	-0.211248	0.264231	0.552255	0.100987	0.514053	0.48925	0.322107	-0.106245	0.369931	0.703094	0.589053	0.283831	0.319967	0.305067	0.559147	0.494375	0.579633	0.4502	0.576571	0.775653	0.19261	0.724801	1.0425	1.06883	0.306075	0.719809	0.523008
ENSG00000117751.PPP1R8	ENSG00000117751	PPP1R8	protein_coding	1;1;1;1;1;1;1;1;1;1;1;1;1;1;1;1;1;1;1;1;1;1;1;1;1;1;1;1;1	27830782;27830814;27830822;27831324;27832756;27832756;27832756;27832756;27838699;27838699;27838699;27838699;27841014;27841014;27841014;27843186;27843186;27843186;27843186;27847028;27847028;27847028;27847028;27850093;27850093;27850093;27850093;27850093;27851540	27830891;27831366;27831246;27831366;27832816;27832816;27832816;27832816;27838852;27838852;27838852;27838852;27841234;27841234;27841234;27843330;27843330;27843330;27843330;27847092;27847092;27847092;27847092;27850414;27850432;27851528;27851672;27851676;27851676	+;+;+;+;+;+;+;+;+;+;+;+;+;+;+;+;+;+;+;+;+;+;+;+;+;+;+;+;+	2815	2	0.355283	0.149504	0.00875467	0.858891	0.733556	1.17997	0.513785	1.17163	-1.49517	-1.57493	-0.843006	-1.05826	-0.120272	-0.801503	1.28839	0.387776	-0.801503	-0.801503	0.28761	1.28843	1.77601	1.1767	1.19164	0.517042	-0.801503	2.20156	0.96508	1.92882	-0.0637078	0.841356	0.707827	1.09063	-0.210355	0.746754	0.774682	1.8822	0.715181	0.88393	0.100509	0.756981
ENSG00000135486.HNRNPA1	ENSG00000135486	HNRNPA1	protein_coding	12;12;12;12;12;12;12;12;12;12;12;12;12;12;12;12;12;12;12;12;12;12;12;12;12;12;12;12;12;12;12;12;12;12;12;12;12;12;12;12;12;12;12;12;12;12;12;12;12;12;12;12;12;12;12;12;12;12;12;12;12;12;12;12;12;12;12;12;12;12;12;12;12;12;12;12;12;12;12;12;12;12;12;12;12;12;12;12	54280193;54280748;54280748;54280749;54280755;54280763;54280775;54280780;54281006;54281186;54281386;54281386;54281386;54281386;54281386;54281386;54281386;54281386;54281386;54281386;54281795;54281795;54281795;54281795;54281795;54281795;54281795;54281795;54282090;54282090;54282090;54282090;54282090;54282090;54282090;54282090;54282090;54282090;54282198;54282394;54282394;54282394;54282394;54282394;542…	54280822;54280822;54280822;54280822;54280822;54280822;54280822;54280822;54281094;54281295;54281502;54281502;54281502;54281941;54281502;54281502;54281502;54281502;54281502;54281502;54281941;54281941;54281941;54281941;54281941;54281941;54281941;54281941;54282300;54282300;54282300;54282138;54282284;54282300;54282300;54282300;54282300;54282300;54282300;54282486;54282486;54282486;54282472;54282486;542…	+;+;+;+;+;+;+;+;+;+;+;+;+;+;+;+;+;+;+;+;+;+;+;+;+;+;+;+;+;+;+;+;+;+;+;+;+;+;+;+;+;+;+;+;+;+;+;+;+;+;+;+;+;+;+;+;+;+;+;+;+;+;+;+;+;+;+;+;+;+;+;+;+;+;+;+;+;+;+;+;+;+;+;+;+;+;+;+	5093	2	0.503385	0.266467	0.437738	0.483858	0.908614	0.818127	0.956925	0.862818	-1.10716	-1.03233	-1.58862	-1.50983	0.313117	0.409348	0.228341	0.142497	0.598384	0.427359	0.569372	0.206851	0.0972577	0.152917	0.496553	-0.0990225	0.476981	0.589886	0.630894	0.433102	0.482498	0.390381	0.491738	0.558187	0.734368	0.428096	0.519017	0.944677	0.714784	-0.0289685	0.681193	-0.0164815
ENSG00000089009.RPL6	ENSG00000089009	RPL6	protein_coding	12;12;12;12;12;12;12;12;12;12;12;12;12;12;12;12;12;12;12;12;12;12;12;12;12;12;12;12;12;12;12;12;12;12;12;12;12;12;12;12;12;12;12;12;12;12;12;12;12;12;12;12;12;12	112405190;112405199;112405203;112405853;112405853;112406294;112406294;112406294;112406294;112406299;112406343;112406629;112406747;112406747;112406747;112406747;112406747;112406748;112406866;112406871;112408021;112408240;112408240;112408240;112408240;112408240;112408240;112408240;112408240;112408240;112408260;112408420;112408420;112408420;112408420;112408420;112408420;112408420;112408420;112408420…	112406037;112405376;112405376;112406037;112406037;112406342;112406342;112406342;112406344;112406342;112407069;112406890;112406890;112406890;112406890;112408656;112406890;112406890;112406890;112406890;112408338;112408338;112408338;112408338;112408338;112408338;112408338;112408338;112408338;112408338;112408338;112408656;112408656;112408656;112408656;112408656;112408656;112408656;112408656;112408952…	-;-;-;-;-;-;-;-;-;-;-;-;-;-;-;-;-;-;-;-;-;-;-;-;-;-;-;-;-;-;-;-;-;-;-;-;-;-;-;-;-;-;-;-;-;-;-;-;-;-;-;-;-;-	4447	2	0.45553	0.630169	0.373534	0.149967	1.0405	1.14297	0.749961	0.582803	-0.910054	-1.07169	-1.46195	-1.68173	0.866394	-0.0505446	0.251077	0.562517	0.24105	0.292617	0.474222	0.485443	-0.299373	0.475572	0.264927	0.497299	0.062812	0.29825	0.310009	0.640333	0.619758	0.379566	0.798036	0.441799	0.676613	0.329953	0.496453	0.498722	0.911563	0.810417	0.316223	0.395702
ENSG00000180817.PPA1	ENSG00000180817	PPA1	protein_coding	10;10;10;10;10;10;10;10;10;10;10;10;10;10;10;10;10;10;10;10;10;10;10;10;10;10;10;10;10;10;10;10;10;10	70202835;70203589;70204873;70206264;70209205;70209205;70209558;70209558;70209645;70210195;70210394;70213463;70213463;70213463;70214500;70214500;70214500;70217812;70217812;70217812;70218445;70218764;70218764;70218764;70218779;70230341;70230341;70230341;70230341;70230341;70233264;70233264;70233264;70233728	70203186;70206333;70204915;70206333;70209290;70209290;70210250;70209685;70209685;70210419;70210419;70213589;70213589;70213589;70214586;70214586;70214586;70217931;70217931;70217931;70218817;70218817;70218817;70218817;70218817;70230399;70230399;70230399;70230399;70230379;70233434;70233337;70233429;70233911	-;-;-;-;-;-;-;-;-;-;-;-;-;-;-;-;-;-;-;-;-;-;-;-;-;-;-;-;-;-;-;-;-;-	5166	2	0.685441	0.574816	0.297925	-0.195662	0.588109	0.905541	0.796448	1.16584	-1.64926	-1.7916	-0.557341	-0.820263	0.531	-0.795734	0.198979	0.673213	0.100267	0.114747	0.025648	0.641774	0.0512097	0.163169	0.00906043	-0.235196	0.693387	-0.910718	0.445018	0.1393	-0.255673	-0.134067	0.817305	0.362507	0.37881	0.868257	0.602282	0.949457	-0.0571253	-1.16119	0.436726	-0.0251371
ENSG00000132196.HSD17B7	ENSG00000132196	HSD17B7	protein_coding	1;1;1;1;1;1;1;1;1;1;1;1;1;1;1;1;1;1;1;1;1;1;1;1;1;1;1;1;1;1;1;1;1;1;1;1;1;1;1;1;1;1;1;1;1;1;1;1;1;1;1;1;1;1;1;1;1;1	162790702;162790721;162790723;162790733;162790746;162790789;162790801;162792565;162792659;162792659;162792659;162792659;162792659;162792659;162795621;162795621;162796585;162796585;162796585;162796585;162796585;162796585;162797186;162797802;162797802;162797802;162797802;162797802;162797828;162797828;162799504;162799743;162799743;162799743;162799743;162799743;162799832;162800213;162802832;162802918…	162790835;162790835;162790835;162790835;162790835;162790835;162790835;162792862;162793052;162792862;162792862;162792862;162792862;162792862;162795663;162795663;162796677;162796677;162796677;162796677;162796677;162796677;162797587;162797916;162797916;162797916;162797916;162798935;162797831;162799937;162799937;162799834;162799937;162799937;162799937;162799937;162799937;162800314;162802949;162803535…	+;+;+;+;+;+;+;+;+;+;+;+;+;+;+;+;+;+;+;+;+;+;+;+;+;+;+;+;+;+;+;+;+;+;+;+;+;+;+;+;+;+;+;+;+;+;+;+;+;+;+;+;+;+;+;+;+;+	4778	2	0.795989	0.85328	-0.123319	0.124291	1.16176	0.898092	0.609655	0.761837	-1.42666	-1.25719	-1.13232	-1.26542	-0.791661	0.0339004	1.7512	1.04059	0.128665	-0.791661	0.352019	1.82485	1.54002	1.27149	0.165278	-0.791661	-0.791661	0.49574	0.750643	-0.791661	1.0975	0.419653	1.79537	1.92234	-0.791661	0.528726	-0.791661	1.81304	0.289969	-0.791661	1.3997	0.583813
ENSG00000166165.CKB	ENSG00000166165	CKB	protein_coding	14;14;14;14;14;14;14;14;14;14;14;14;14;14;14;14;14;14;14;14;14;14;14;14;14;14;14;14;14;14;14;14;14;14;14;14;14;14;14;14;14;14;14;14;14;14;14;14;14;14;14;14;14;14;14;14;14;14;14;14;14;14;14;14	103519667;103519668;103519679;103519695;103519702;103519862;103519992;103520122;103520122;103520122;103520122;103520122;103520122;103520122;103520153;103520469;103520469;103520469;103520469;103520502;103521073;103521237;103521262;103521263;103521263;103521263;103521263;103521263;103521263;103521263;103521283;103521621;103521648;103521683;103521818;103521818;103521818;103521818;103521818;103521818…	103520042;103520042;103520042;103520042;103520042;103520042;103520042;103520311;103520311;103520311;103520311;103520311;103520311;103520311;103520311;103520592;103520728;103520592;103520592;103520592;103521101;103521434;103521434;103521770;103521322;103521342;103521434;103521434;103521434;103521443;103521434;103521950;103522177;103521950;103521950;103521950;103521950;103521950;103522177;103522198…	-;-;-;-;-;-;-;-;-;-;-;-;-;-;-;-;-;-;-;-;-;-;-;-;-;-;-;-;-;-;-;-;-;-;-;-;-;-;-;-;-;-;-;-;-;-;-;-;-;-;-;-;-;-;-;-;-;-;-;-;-;-;-;-	2383	2	0.756176	0.696549	0.23823	-0.201829	1.21294	1.00771	0.632777	0.556644	-1.56038	-1.68373	-0.759691	-0.89539	0.442308	0.367246	0.924209	0.598853	0.333637	0.144141	0.489639	0.543266	-0.226553	0.521116	0.539281	0.411044	0.0956337	0.350694	0.792645	0.554794	-0.00300317	0.55721	0.44537	0.571449	0.710331	0.548183	0.844449	0.842736	0.558506	0.0700626	0.990418	0.618529
ENSG00000135829.DHX9	ENSG00000135829	DHX9	protein_coding	1;1;1;1;1;1;1;1;1;1;1;1;1;1;1;1;1;1;1;1;1;1;1;1;1;1;1;1;1;1;1;1;1;1;1;1;1;1;1;1;1;1;1;1;1;1;1;1;1;1;1;1;1;1;1;1;1;1;1;1;1;1;1;1	182839347;182839734;182842545;182842545;182843294;182843294;182852233;182852233;182853306;182853306;182854030;182854030;182854041;182855577;182856532;182856532;182858104;182858551;182858733;182858830;182859040;182859040;182859993;182859993;182866444;182866961;182872337;182874854;182876050;182876129;182876447;182876447;182876830;182876914;182877418;182878021;182878021;182879250;182879250;182879250…	182839456;182839935;182842677;182842677;182843434;182843434;182852344;182852344;182853418;182853418;182854178;182854142;182854178;182855713;182856572;182856578;182858240;182858640;182858894;182858894;182859117;182859117;182860184;182860305;182866585;182867043;182872493;182874954;182876263;182876263;182876541;182876749;182876903;182877047;182878173;182878173;182878173;182879410;182879410;182879410…	+;+;+;+;+;+;+;+;+;+;+;+;+;+;+;+;+;+;+;+;+;+;+;+;+;+;+;+;+;+;+;+;+;+;+;+;+;+;+;+;+;+;+;+;+;+;+;+;+;+;+;+;+;+;+;+;+;+;+;+;+;+;+;+	5898	2	-0.113861	-0.661511	0.819209	1.09895	0.477617	0.782578	0.833742	1.20911	-1.12366	-1.79991	-0.683411	-0.838848	1.20492	0.630879	0.598951	1.07495	0.145658	0.324629	0.510786	0.807362	0.62046	0.658227	0.768145	0.58092	0.266548	0.57704	0.516996	-0.686028	0.479322	0.814927	1.35908	0.393825	0.480874	0.756083	-0.0478341	0.85564	1.30268	-0.856864	0.831155	0.448158
ENSG00000125266.EFNB2	ENSG00000125266	EFNB2	protein_coding	13;13;13;13;13;13;13;13;13	106489745;106489810;106494881;106494881;106495748;106495748;106512529;106516438;106534843	106493428;106493428;106494994;106494994;106495840;106495840;106512812;106516447;106535662	-;-;-;-;-;-;-;-;-	5005	2	0.609669	0.501447	0.228073	0.653638	1.00934	0.7387	0.795415	0.755257	-1.55187	-1.09289	-1.21244	-1.43434	0.815224	0.714406	0.0749522	0.0793024	0.533166	1.04365	1.21775	0.28124	0.601527	1.10882	1.03504	0.62646	0.685338	1.23715	0.755829	0.191664	0.344055	0.661572	1.08563	0.409039	0.732439	1.08163	-0.088988	0.194892	0.459413	1.04511	0.49103	0.314478
ENSG00000235823.OLMALINC	ENSG00000235823	OLMALINC	lncRNA	10;10;10;10;10;10;10;10;10;10;10;10;10;10;10;10;10;10;10;10;10;10;10;10;10;10;10;10;10;10;10;10;10;10;10;10;10;10;10;10;10;10;10;10;10;10;10;10;10;10;10;10;10;10;10;10;10;10;10;10;10;10;10;10;10;10;10;10;10;10;10;10;10;10;10;10;10;10;10;10;10;10;10;10;10;10;10;10;10;10;10;10;10;10;10;10;10;10;10;10;10;10;10;10;10;10;10;10;10;10;10;10;10;10;10;10;10;10;10;10;10;10;10;10;10;10;10;10;10;10;10;10;10	100373099;100373513;100373516;100373521;100373544;100373544;100373544;100373544;100373544;100373558;100373566;100373567;100373568;100373568;100373568;100373568;100373568;100373568;100373568;100373568;100373569;100373570;100373571;100373572;100373576;100373576;100373577;100373577;100373578;100373592;100373615;100373630;100373647;100373712;100373900;100375212;100380895;100380895;100380983;100380983…	100373229;100374012;100374012;100374012;100374012;100374012;100374012;100374012;100374012;100374012;100374012;100374012;100374012;100374012;100374012;100374080;100374083;100374134;100374012;100374012;100374012;100374016;100374012;100374012;100374012;100374016;100374012;100374858;100374012;100374080;100374012;100374012;100374012;100374012;100374080;100375442;100381109;100381109;100381109;100381109…	+;+;+;+;+;+;+;+;+;+;+;+;+;+;+;+;+;+;+;+;+;+;+;+;+;+;+;+;+;+;+;+;+;+;+;+;+;+;+;+;+;+;+;+;+;+;+;+;+;+;+;+;+;+;+;+;+;+;+;+;+;+;+;+;+;+;+;+;+;+;+;+;+;+;+;+;+;+;+;+;+;+;+;+;+;+;+;+;+;+;+;+;+;+;+;+;+;+;+;+;+;+;+;+;+;+;+;+;+;+;+;+;+;+;+;+;+;+;+;+;+;+;+;+;+;+;+;+	13609	2	1.02369	0.852168	-0.585522	-1.0353	1.40978	1.14624	0.392746	0.253266	-1.70515	-1.074	-0.356646	-0.321279	1.01251	1.06244	0.699847	1.19617	1.06591	1.43969	1.54024	0.666858	1.23539	0.738689	1.34898	1.19523	-1.02741	1.3338	0.549375	1.07397	0.203174	0.32619	1.54797	1.02872	1.12571	0.757308	0.522728	1.28821	1.43699	0.605647	0.0229113	1.26033
ENSG00000117461.PIK3R3	ENSG00000117461	PIK3R3	protein_coding	1;1;1;1;1;1;1;1;1;1;1;1;1;1;1;1;1;1;1;1;1;1;1;1;1;1;1;1;1;1;1;1;1;1;1;1;1;1;1;1;1;1;1;1;1;1;1;1;1;1;1;1;1;1;1;1;1	46040140;46040140;46040142;46042641;46043662;46045918;46045918;46045918;46045918;46045918;46046551;46046551;46046551;46046551;46046551;46055795;46055795;46055795;46055795;46061929;46061929;46061929;46061929;46061950;46066054;46066054;46066054;46066054;46066054;46066056;46066911;46066911;46066911;46066911;46066911;46066911;46077515;46077515;46077515;46077515;46077515;46077515;46080642;46080642;460…	46043871;46043871;46043871;46043871;46043871;46046088;46046088;46046088;46046088;46046088;46046625;46046625;46046625;46046625;46046625;46057434;46055971;46055971;46055971;46062071;46062071;46062071;46062071;46062071;46066179;46066179;46066179;46066179;46066179;46066179;46067091;46067091;46067091;46067091;46067091;46067091;46077613;46077613;46077613;46077613;46077613;46077613;46080750;46080750;460…	-;-;-;-;-;-;-;-;-;-;-;-;-;-;-;-;-;-;-;-;-;-;-;-;-;-;-;-;-;-;-;-;-;-;-;-;-;-;-;-;-;-;-;-;-;-;-;-;-;-;-;-;-;-;-;-;-	7397	2	0.487816	0.253883	0.595825	0.645646	1.1022	1.1171	0.442969	0.50928	-0.8997	-1.74638	-1.28111	-1.22752	0.628369	-1.10765	1.07557	0.265275	-0.0198663	1.14673	1.00555	0.853775	0.776612	0.0431665	0.231786	0.460309	2.05318	1.27599	1.83212	1.13106	0.902593	2.06483	1.06718	0.885645	1.45653	1.42793	1.29485	0.888398	0.36232	0.598972	1.13873	0.751269
ENSG00000198830.HMGN2	ENSG00000198830	HMGN2	protein_coding	1;1;1;1;1;1;1;1;1;1;1;1;1;1;1;1;1;1;1;1;1;1;1;1;1;1;1;1;1;1;1;1;1;1;1;1;1;1;1;1;1;1;1;1;1;1;1;1;1;1	26472440;26472450;26472463;26472477;26472506;26472511;26472515;26472517;26472608;26473206;26473429;26473460;26473483;26473483;26473483;26473483;26473483;26473483;26473483;26473703;26473703;26473703;26473703;26473703;26473703;26473703;26474085;26474085;26474085;26474085;26474085;26474085;26474085;26474572;26474572;26474572;26474572;26474572;26474572;26474572;26474572;26474572;26475113;26475113;264…	26472627;26472627;26472627;26472627;26472627;26472627;26472562;26472627;26472627;26473527;26474135;26473527;26473527;26473585;26473732;26474135;26473527;26473527;26473527;26473732;26473817;26474135;26473732;26473732;26473732;26473732;26474135;26474135;26474128;26474135;26474135;26474135;26474135;26474667;26474667;26475360;26474667;26474667;26474667;26474667;26474667;26474667;26475568;26475626;264…	+;+;+;+;+;+;+;+;+;+;+;+;+;+;+;+;+;+;+;+;+;+;+;+;+;+;+;+;+;+;+;+;+;+;+;+;+;+;+;+;+;+;+;+;+;+;+;+;+;+	3189	2	0.119524	0.0371682	0.672631	0.929704	0.570952	0.654255	0.91668	0.997888	-0.886473	-0.553735	-1.77424	-1.68436	0.382141	0.767754	0.526057	0.783066	0.650617	0.662714	1.02274	0.520757	0.226259	0.457735	1.0058	0.227684	0.539272	0.799321	0.63986	0.226967	0.909645	0.671763	-0.481485	0.645767	0.990969	0.973163	1.06718	0.443982	0.739662	0.701762	1.11359	0.722188
ENSG00000142657.PGD	ENSG00000142657	PGD	protein_coding	1;1;1;1;1;1;1;1;1;1;1;1;1;1;1;1;1;1;1;1;1;1;1;1;1;1;1;1;1;1;1;1;1;1;1;1;1;1;1;1;1;1;1;1;1;1;1;1;1;1;1;1;1;1	10398592;10399044;10399064;10399073;10399112;10399498;10399629;10399629;10399629;10399629;10399629;10399632;10400376;10400393;10400393;10400393;10400393;10403071;10403071;10403071;10403071;10404161;10404161;10404161;10404161;10404161;10408071;10408071;10408071;10408071;10411418;10411418;10411418;10411418;10412834;10413062;10413062;10413062;10415292;10416987;10416987;10416987;10416987;10417376;104…	10398751;10399125;10399125;10399125;10399125;10399704;10399704;10399704;10399704;10399704;10400008;10399704;10400572;10400572;10400572;10400572;10400572;10403136;10403136;10403136;10403136;10404276;10404279;10404279;10404279;10404279;10408140;10408140;10408140;10408140;10411552;10411552;10411552;10411552;10413251;10413251;10413251;10413251;10415392;10417117;10417044;10417117;10417117;10417509;104…	+;+;+;+;+;+;+;+;+;+;+;+;+;+;+;+;+;+;+;+;+;+;+;+;+;+;+;+;+;+;+;+;+;+;+;+;+;+;+;+;+;+;+;+;+;+;+;+;+;+;+;+;+;+	3333	2	0.806188	0.673752	0.26603	0.454598	0.971822	0.712059	0.549331	0.86747	-1.20033	-1.20111	-1.33801	-1.5618	0.720861	0.9655	0.703957	0.822476	1.00925	0.933967	0.439623	1.01149	0.130661	0.601951	0.928412	1.06355	0.59633	0.511278	0.715051	0.682952	0.68542	0.774734	0.745583	0.674331	1.08387	0.439618	0.847753	1.19561	1.1946	0.106226	0.808399	0.97166
ENSG00000167552.TUBA1A	ENSG00000167552	TUBA1A	protein_coding	12;12;12;12;12;12;12;12;12;12;12;12;12;12;12;12;12;12;12;12;12;12;12;12;12;12;12;12;12;12	49184795;49184959;49185010;49185602;49185621;49185925;49186016;49186163;49186310;49186310;49186310;49186310;49186310;49186310;49186611;49186611;49186611;49186611;49186611;49186611;49186653;49186990;49186990;49188417;49188889;49188977;49188977;49188977;49188977;49188977	49185990;49185990;49185990;49185990;49185990;49185990;49186458;49186833;49186458;49186458;49186458;49186458;49186458;49186833;49186833;49186833;49186864;49186833;49186833;49186833;49186833;49187084;49187458;49188899;49189078;49188983;49189001;49189066;49189066;49189080	-;-;-;-;-;-;-;-;-;-;-;-;-;-;-;-;-;-;-;-;-;-;-;-;-;-;-;-;-;-	3178	2	0.593142	0.760675	0.481768	0.41335	0.91509	1.06313	0.593014	0.501686	-1.26724	-1.27717	-1.3617	-1.41574	0.186673	0.453528	0.133396	0.2561	-0.0392184	0.499261	0.459304	0.359708	-0.165243	0.474901	0.189803	0.421158	0.721406	0.693604	0.388195	0.215112	0.719303	0.609305	0.159235	0.684118	0.778044	0.0735489	0.569867	0.595153	0.847216	0.328589	0.614892	0.387266
ENSG00000205659.LIN52	ENSG00000205659	LIN52	protein_coding	14;14;14;14;14;14;14;14;14;14;14;14;14;14;14;14;14;14;14;14;14;14;14;14;14;14	74084796;74084956;74084960;74084963;74085505;74091232;74091232;74091232;74091232;74091238;74095930;74095948;74095948;74095948;74095948;74097794;74097794;74097794;74097794;74097794;74101155;74101155;74114006;74198922;74198922;74198922	74084993;74084993;74085601;74084993;74085601;74091306;74091306;74091306;74091306;74091306;74095985;74095985;74095985;74095985;74095985;74097860;74097860;74097860;74097860;74097860;74101238;74101238;74114295;74200438;74201235;74199251	+;+;+;+;+;+;+;+;+;+;+;+;+;+;+;+;+;+;+;+;+;+;+;+;+;+	3692	2	0.17925	0.0259505	0.440468	0.486363	0.444943	0.765592	0.975525	0.87548	-0.365676	-0.485622	-2.69081	-0.651463	0.951938	1.99056	1.23925	1.06824	1.19346	2.09461	0.200557	-0.882985	1.17379	-0.358591	1.87562	-0.251086	1.69158	2.06986	-0.882985	1.67011	-0.0591874	1.49326	0.786978	-0.485377	-0.882985	-0.882985	0.785106	0.241845	1.03662	0.866773	1.17789	2.00016
ENSG00000182985.CADM1	ENSG00000182985	CADM1	protein_coding	11;11;11;11;11;11;11;11;11;11;11;11;11;11;11;11;11;11;11;11;11;11;11;11;11;11;11;11;11;11;11;11;11;11;11;11;11;11;11;11;11;11;11;11;11;11;11;11;11;11;11;11;11;11;11;11;11;11;11;11;11;11;11;11;11;11;11;11;11;11;11;11;11;11;11;11;11;11;11;11;11;11;11;11;11;11;11;11;11;11;11;11;11;11;11;11;11;11;11;11;11;11;11;11;11;11;11;11;11;11;11;11;11;11;11;11;11;11;11;11;11;11;11;11;11;11;11;11;11;11;11;11;11;…	115169218;115169236;115169236;115169589;115173625;115174307;115174307;115175341;115176295;115176327;115176330;115176408;115176467;115178644;115178644;115178644;115178644;115178644;115178644;115178644;115178644;115178644;115178644;115178644;115178644;115178644;115190609;115190888;115190888;115190888;115190888;115193838;115198406;115198406;115198406;115198406;115198406;115198406;115207302;115209574…	115169626;115169626;115176592;115169626;115176592;115176592;115176592;115176592;115176592;115176592;115176592;115176592;115176592;115178775;115178775;115178775;115178775;115178775;115178775;115178775;115178775;115178775;115179111;115178775;115178775;115178775;115190941;115190941;115190941;115190941;115191046;115194110;115198438;115198438;115198440;115198438;115198438;115198438;115207307;115209657…	-;-;-;-;-;-;-;-;-;-;-;-;-;-;-;-;-;-;-;-;-;-;-;-;-;-;-;-;-;-;-;-;-;-;-;-;-;-;-;-;-;-;-;-;-;-;-;-;-;-;-;-;-;-;-;-;-;-;-;-;-;-;-;-;-;-;-;-;-;-;-;-;-;-;-;-;-;-;-;-;-;-;-;-;-;-;-;-;-;-;-;-;-;-;-;-;-;-;-;-;-;-;-;-;-;-;-;-;-;-;-;-;-;-;-;-;-;-;-;-;-;-;-;-;-;-;-;-	11017	2	0.823746	0.683067	-0.142117	0.13334	0.99484	0.933242	0.453589	0.675979	-0.25751	-0.598192	-1.96058	-1.7394	0.983169	0.542867	0.550631	0.826079	0.210849	0.546464	0.664591	0.679271	0.502944	0.631461	0.56586	0.372962	0.719403	1.32802	0.504705	0.399064	0.966416	0.610828	0.783138	0.744811	0.781412	0.604892	0.863101	0.629875	-1.01613	0.759506	0.96096	0.958816
ENSG00000143815.LBR	ENSG00000143815	LBR	protein_coding	1;1;1;1;1;1;1;1;1;1;1;1;1;1;1;1;1;1;1;1;1;1;1;1;1;1;1;1;1;1;1;1;1;1;1;1;1;1;1;1;1;1;1;1;1;1;1;1;1;1;1;1;1;1;1;1;1;1;1	225401502;225401503;225401530;225403090;225403204;225404404;225404404;225404404;225404404;225404626;225404626;225404626;225406562;225406664;225406664;225406664;225410291;225410291;225410291;225410291;225411337;225411337;225411337;225411337;225412454;225412454;225412454;225415278;225415278;225415278;225417550;225417984;225417984;225417984;225419263;225419263;225419263;225419263;225419263;225419715…	225403463;225403463;225401728;225403463;225403463;225404526;225404526;225404526;225404565;225404706;225404706;225404706;225406832;225406832;225406832;225406832;225410416;225410416;225410416;225410818;225411417;225411440;225411440;225411440;225412645;225412645;225412645;225415332;225415332;225415332;225418180;225418180;225418180;225418180;225419452;225419452;225419452;225419452;225419362;225419798…	-;-;-;-;-;-;-;-;-;-;-;-;-;-;-;-;-;-;-;-;-;-;-;-;-;-;-;-;-;-;-;-;-;-;-;-;-;-;-;-;-;-;-;-;-;-;-;-;-;-;-;-;-;-;-;-;-;-;-	5710	2	0.606969	-0.0139886	0.416068	0.659899	0.538088	0.530753	0.949645	1.03294	-0.700138	-0.445654	-1.3372	-2.23739	0.123726	0.460999	0.548284	-0.0300703	0.579256	1.06693	-0.434087	0.742257	0.292347	0.575821	0.401002	0.754162	0.215923	-0.317435	0.372357	-0.0598898	0.991765	-1.2372	0.885991	0.755591	0.973301	0.4086	0.931667	-0.301399	0.278357	0.677902	0.675073	0.369211
ENSG00000198912.C1orf174	ENSG00000198912	C1orf174	protein_coding	1;1;1;1;1;1;1;1;1;1;1;1	3889125;3889125;3889133;3890569;3890569;3890569;3892883;3892883;3895295;3900172;3900172;3900172	3890073;3890073;3890073;3891057;3891057;3892996;3892996;3892996;3896183;3900293;3900247;3900272	-;-;-;-;-;-;-;-;-;-;-;-	4388	2	0.362588	0.0921924	0.323657	0.421012	0.390019	0.750778	0.300922	1.60159	-0.931796	0.210423	-1.97747	-1.54392	1.18371	1.34522	0.0394029	-0.43147	0.395749	0.00824637	0.59742	1.22095	0.327533	1.17686	0.805329	0.581724	-0.595288	0.0210618	1.14176	0.898359	-0.0965321	-1.14908	-1.14908	0.300889	0.641324	0.206481	0.439953	0.312542	0.619592	0.165714	0.667928	0.52295
ENSG00000167325.RRM1	ENSG00000167325	RRM1	protein_coding	11;11;11;11;11;11;11;11;11;11;11;11;11;11;11;11;11;11;11;11;11;11;11;11;11;11;11;11;11;11;11;11;11;11;11;11;11;11;11;11;11;11;11;11;11;11;11;11;11;11;11;11;11;11;11;11;11;11;11;11;11;11;11;11;11;11;11;11;11;11;11;11;11;11;11;11;11;11;11;11;11;11;11;11;11;11;11;11;11;11;11;11;11;11;11;11;11;11;11;11;11;11;11;11;11;11;11;11;11;11;11;11;11;11;11;11;11;11;11;11;11	4094707;4094799;4094799;4094805;4094843;4094852;4099325;4101928;4101993;4101993;4101993;4101993;4101993;4105606;4106046;4106046;4106046;4106046;4106046;4106046;4107435;4107435;4107435;4107435;4107435;4109644;4109644;4109644;4111601;4111601;4111601;4111900;4111900;4111900;4111975;4116078;4116243;4118320;4118320;4118320;4118320;4118320;4118320;4119062;4119069;4119706;4119706;4119845;4119845;4119845…	4095031;4095031;4095031;4095031;4095031;4095031;4099468;4102081;4102081;4102081;4102081;4102081;4102081;4105691;4106147;4106223;4106223;4106223;4106223;4106223;4107535;4107535;4107535;4107570;4107480;4109703;4109703;4109703;4111640;4111640;4111640;4112062;4112062;4112062;4112062;4116360;4116360;4118461;4118461;4118461;4118461;4118461;4118461;4119142;4119213;4119724;4119724;4119928;4119928;4119928…	+;+;+;+;+;+;+;+;+;+;+;+;+;+;+;+;+;+;+;+;+;+;+;+;+;+;+;+;+;+;+;+;+;+;+;+;+;+;+;+;+;+;+;+;+;+;+;+;+;+;+;+;+;+;+;+;+;+;+;+;+;+;+;+;+;+;+;+;+;+;+;+;+;+;+;+;+;+;+;+;+;+;+;+;+;+;+;+;+;+;+;+;+;+;+;+;+;+;+;+;+;+;+;+;+;+;+;+;+;+;+;+;+;+;+;+;+;+;+;+;+	4233	2	0.430499	0.361276	0.543576	0.824219	0.834689	0.46464	1.16008	0.572603	-1.26201	-0.833483	-1.40169	-1.6944	0.76996	0.722352	0.659885	1.10938	0.993968	0.824135	1.58656	0.895777	0.868087	0.902555	1.20065	0.997685	0.772184	0.124561	1.17406	0.357143	0.84312	-0.0661804	1.19796	0.811781	1.31346	0.92576	1.34151	1.11107	1.24872	1.13593	0.850424	1.09756
ENSG00000148950.IMMP1L	ENSG00000148950	IMMP1L	protein_coding	11;11;11;11;11;11;11;11;11;11;11;11;11;11;11;11;11;11;11;11;11;11;11;11;11;11;11;11;11;11;11;11;11;11;11;11;11;11;11;11;11;11;11;11;11;11;11;11;11;11;11;11;11;11;11;11;11;11;11;11;11;11;11;11;11;11;11;11;11;11;11;11	31432401;31432401;31432401;31432401;31432402;31432402;31432431;31432493;31433460;31433460;31433460;31433460;31433460;31433460;31433460;31433460;31437076;31447983;31449030;31452198;31452545;31456260;31456260;31456260;31456260;31456260;31456260;31456260;31456260;31456293;31456313;31460626;31460626;31460626;31460626;31460626;31460626;31460626;31463172;31463172;31463172;31463172;31463172;31463172;314…	31432568;31432568;31432568;31432568;31432568;31432568;31432568;31432568;31433570;31433570;31433570;31433570;31433755;31433570;31433570;31433570;31437154;31449091;31449091;31453092;31453092;31456338;31456386;31456386;31456386;31456386;31456386;31456386;31456386;31456386;31456386;31460714;31460714;31460714;31460714;31460714;31460714;31460714;31463305;31463305;31463305;31463305;31463305;31463305;314…	-;-;-;-;-;-;-;-;-;-;-;-;-;-;-;-;-;-;-;-;-;-;-;-;-;-;-;-;-;-;-;-;-;-;-;-;-;-;-;-;-;-;-;-;-;-;-;-;-;-;-;-;-;-;-;-;-;-;-;-;-;-;-;-;-;-;-;-;-;-;-;-	3901	2	-0.833993	0.983865	0.848405	0.519116	1.00886	0.799096	0.237617	0.959235	-1.61336	-1.32525	-0.566898	-1.01669	-0.0293633	1.43109	0.145929	0.643665	-0.0928468	-0.0406279	-0.930152	-0.0805659	0.896689	0.892824	-0.339573	1.40725	2.12649	0.571942	0.873569	1.6427	-0.144778	1.50162	1.62781	-0.930152	1.37434	-0.229534	0.38071	1.59449	0.888027	1.63836	1.34466	0.895246
ENSG00000234664.HMGN2P5	ENSG00000234664	HMGN2P5	processed_pseudogene	15	29730713	29730985	+	273	2	0.272296	-0.017462	0.638284	0.911839	0.690334	0.503476	0.977436	0.824594	-0.813903	-0.386247	-1.91728	-1.68336	-0.716458	0.421794	-0.716458	1.23737	-0.716458	0.704386	1.24909	-0.716458	-0.716458	-0.716458	1.34675	-0.716458	1.48569	1.22017	0.296806	0.578883	2.14931	0.927383	-0.716458	1.7106	1.70308	1.65645	3.00815	1.91502	1.11036	1.55868	0.84337	-0.716458
ENSG00000198168.SVIP	ENSG00000198168	SVIP	protein_coding	11;11;11;11;11;11;11;11;11;11;11;11;11;11;11;11;11;11;11	22813799;22818927;22820192;22822747;22822867;22827207;22827207;22827207;22827207;22827245;22827824;22827824;22827824;22827824;22827824;22829257;22829295;22829695;22830164	22814066;22823133;22820336;22823133;22823133;22827320;22827320;22827320;22827320;22827320;22827874;22827874;22827874;22827874;22827877;22829373;22829571;22829801;22830299	-;-;-;-;-;-;-;-;-;-;-;-;-;-;-;-;-;-;-	5201	2	0.158766	0.505584	0.595693	0.7511	0.570051	0.973007	0.904988	0.546731	-1.38011	-0.431524	-1.26706	-1.92723	-0.0614197	0.595569	-0.382989	0.250677	-0.845134	-0.19392	-0.845134	0.511338	0.686204	0.339951	0.458251	-0.322701	1.11073	-0.845134	0.57596	0.396589	-0.845134	1.73944	0.836029	1.14436	0.263808	0.456631	1.09956	0.581679	0.640855	0.795585	0.487094	1.99708
ENSG00000165669.FAM204A	ENSG00000165669	FAM204A	protein_coding	10;10;10;10;10;10;10;10;10;10;10;10;10;10;10;10;10;10;10;10;10;10;10;10;10;10;10;10;10;10;10;10;10;10;10;10;10;10;10;10;10;10;10;10;10;10;10;10;10;10;10;10;10;10	118297925;118308606;118309081;118309535;118310414;118310636;118310720;118310720;118310746;118311207;118311207;118311207;118311207;118311207;118311207;118322305;118322305;118326154;118326154;118326154;118326154;118326154;118335114;118335114;118335114;118335114;118335114;118335258;118335396;118335396;118335396;118335396;118335554;118335554;118335554;118335554;118335554;118336025;118336182;118336182…	118310908;118308865;118309132;118309580;118310908;118310908;118310908;118310908;118310908;118311313;118311313;118311313;118311486;118311313;118311313;118322411;118322411;118326243;118326243;118326243;118326349;118326243;118335213;118335213;118335213;118335213;118335213;118335641;118335426;118335426;118335426;118335426;118335641;118335641;118335641;118335641;118335641;118336423;118336423;118336423…	-;-;-;-;-;-;-;-;-;-;-;-;-;-;-;-;-;-;-;-;-;-;-;-;-;-;-;-;-;-;-;-;-;-;-;-;-;-;-;-;-;-;-;-;-;-;-;-;-;-;-;-;-;-	15023	2	-0.247891	0.0205529	1.07022	1.0125	0.565362	0.494691	1.04191	0.889905	-1.70102	-1.23397	-0.754608	-1.15765	0.466193	0.595842	0.172924	0.616073	0.47683	0.804368	-0.319769	0.363896	0.131499	0.591258	1.07124	0.55917	-0.150274	0.244261	-0.654047	1.0205	0.655702	0.359758	0.386028	0.315714	0.838567	0.55775	0.816613	0.215996	0.717896	0.565977	0.180989	0.0956335
ENSG00000067064.IDI1	ENSG00000067064	IDI1	protein_coding	10;10;10;10;10;10;10;10;10;10;10;10;10;10;10;10;10;10;10;10	1039152;1039908;1040903;1042549;1042632;1042632;1042632;1042677;1043301;1043301;1043301;1043301;1043301;1043999;1043999;1048264;1048264;1048864;1048864;1048864	1041504;1041504;1041504;1042762;1042762;1042762;1042762;1042762;1043393;1044171;1043393;1043393;1043393;1044171;1044171;1048397;1048883;1048935;1049103;1049170	-;-;-;-;-;-;-;-;-;-;-;-;-;-;-;-;-;-;-;-	4345	2	0.765699	0.876523	0.187895	0.198765	0.997236	1.08539	0.416575	0.490608	-0.66889	-1.0589	-1.65317	-1.63773	0.8454	0.749071	1.01838	0.707977	0.346367	0.952921	0.735905	0.632181	0.766185	0.521764	0.5683	1.01563	0.665658	0.672543	0.918966	0.673537	0.991389	0.352534	1.06077	0.983016	0.670916	0.566105	0.806226	0.454012	0.749051	0.497743	1.01686	0.794107
ENSG00000176894.PXMP2	ENSG00000176894	PXMP2	protein_coding	12;12;12;12;12;12;12;12;12;12;12;12;12;12;12;12;12;12	132687587;132687642;132690263;132690263;132690263;132690314;132695884;132695884;132695945;132701250;132701250;132701250;132701250;132702429;132704619;132704619;132704619;132704619	132687792;132687792;132690376;132690376;132690376;132690376;132696046;132696046;132696046;132701369;132701369;132701369;132701684;132702564;132704985;132704985;132704898;132704900	+;+;+;+;+;+;+;+;+;+;+;+;+;+;+;+;+;+	1421	2	0.729993	0.0032099	0.728673	0.861313	0.534499	0.776213	0.718801	0.894804	-1.46804	-1.04083	-1.35925	-1.37939	3.32677	-0.455877	0.382999	0.628454	-0.455877	-0.455877	-0.455877	0.87608	2.16634	-0.455877	-0.455877	-0.455877	2.26479	1.51768	-0.455877	0.62178	0.560307	0.911715	-0.455877	0.957102	1.1017	-0.455877	1.93351	-0.455877	2.3786	2.95086	0.84182	0.442105
ENSG00000139428.MMAB	ENSG00000139428	MMAB	protein_coding	12;12;12;12;12;12;12;12;12;12;12;12;12;12;12;12;12;12;12;12;12;12;12;12;12;12;12;12;12;12;12;12;12;12;12;12;12;12;12;12;12;12;12;12;12;12;12;12;12;12;12;12;12;12;12;12;12;12;12;12;12;12;12;12;12;12;12;12	109553715;109556697;109556703;109556751;109556754;109559096;109559096;109559096;109559096;109559096;109561040;109561040;109561040;109561040;109561040;109561243;109561243;109561420;109561420;109561420;109561420;109561420;109561684;109561780;109561780;109561780;109561780;109561780;109561780;109561836;109564820;109565119;109565119;109565119;109565119;109565119;109565119;109565119;109565119;109567011…	109557136;109557136;109557136;109557136;109557136;109559155;109559155;109559155;109559155;109559155;109561104;109561104;109561104;109561104;109561329;109561329;109561329;109561517;109561517;109561517;109561517;109561517;109561852;109561852;109561852;109561852;109561852;109561852;109561852;109561852;109565176;109565176;109565176;109565176;109565176;109565176;109565176;109565176;109565176;109567167…	-;-;-;-;-;-;-;-;-;-;-;-;-;-;-;-;-;-;-;-;-;-;-;-;-;-;-;-;-;-;-;-;-;-;-;-;-;-;-;-;-;-;-;-;-;-;-;-;-;-;-;-;-;-;-;-;-;-;-;-;-;-;-;-;-;-;-;-	6018	2	0.606938	0.39979	0.568179	0.814971	0.771389	0.491798	0.687431	0.955616	-1.24612	-1.66003	-1.41594	-0.974025	1.72403	1.69132	1.51696	1.7737	1.89118	2.07081	-0.68744	1.72594	1.42372	1.60683	-0.123695	0.65236	1.26966	0.679082	1.53132	-0.68744	-0.68744	2.05345	-0.20574	1.6456	1.17136	-0.68744	1.62627	1.16394	0.853693	1.30517	0.712614	1.62074
ENSG00000135414.GDF11	ENSG00000135414	GDF11	protein_coding	12;12;12;12;12;12;12	55743122;55743399;55748586;55748586;55749502;55749502;55757013	55743761;55743761;55748983;55748983;55749883;55757264;55757127	+;+;+;+;+;+;+	8801	2	0.61607	0.347719	0.633061	0.651522	1.38369	0.695354	0.411741	0.389937	-1.33642	-0.922544	-1.75026	-1.11987	1.172	1.41277	1.54063	0.811758	-0.871244	-0.385576	1.48094	1.46398	0.829191	1.19357	-0.395233	1.44707	0.587416	1.74255	0.747797	1.58196	1.18553	-0.309352	-0.251778	-0.871244	1.76196	0.218025	1.79688	-0.447265	0.430047	-0.871244	1.5447	-0.159796
ENSG00000117477.CCDC181	ENSG00000117477	CCDC181	protein_coding	1;1;1;1;1;1;1;1;1;1;1;1;1;1;1;1;1;1;1;1;1;1;1;1;1;1;1;1;1;1;1;1;1;1;1	169394870;169394870;169395047;169397237;169397237;169397237;169418786;169419013;169419013;169419013;169421363;169421363;169421363;169421363;169421363;169424811;169424811;169424811;169424811;169424811;169427288;169427288;169427288;169427288;169442638;169451133;169452558;169454391;169454500;169459797;169459797;169459797;169460253;169460253;169460253	169395206;169395206;169395206;169397388;169397388;169397391;169419159;169419159;169419159;169419159;169422313;169422313;169422313;169422313;169422313;169424950;169424950;169424950;169424930;169424950;169427417;169427462;169427474;169427474;169443408;169451311;169452749;169454580;169454580;169459864;169459864;169459864;169460452;169460669;169460421	-;-;-;-;-;-;-;-;-;-;-;-;-;-;-;-;-;-;-;-;-;-;-;-;-;-;-;-;-;-;-;-;-;-;-	3961	2	1.09427	0.12322	0.393311	0.526059	1.03968	0.403672	0.584318	0.83412	-1.68258	-0.749389	-1.72395	-0.842737	-0.677767	0.525703	-0.677767	-0.677767	-0.140547	-0.677767	-0.677767	1.17987	-0.677767	1.18966	-0.677767	-0.677767	-0.677767	-0.677767	-0.26539	-0.677767	-0.677767	0.15692	2.23746	-0.677767	1.30614	1.37272	-0.677767	-0.677767	2.08057	0.858235	-0.677767	-0.677767
ENSG00000110442.COMMD9	ENSG00000110442	COMMD9	protein_coding	11;11;11;11;11;11;11;11;11;11;11;11;11;11;11;11;11;11;11;11;11;11;11;11;11;11;11;11;11;11	36269284;36272292;36273166;36273960;36274223;36274325;36274356;36274473;36274640;36276137;36276137;36276137;36276137;36276467;36277089;36277089;36278201;36278477;36278477;36278477;36278477;36280712;36280712;36280712;36280712;36289362;36289362;36289362;36289362;36289362	36271827;36274772;36273359;36274224;36274772;36274772;36274420;36274772;36274683;36276240;36276416;36276240;36276240;36277123;36277123;36277123;36278616;36278616;36278616;36278616;36278616;36280837;36280837;36280837;36280837;36289424;36289424;36289426;36289428;36289449	-;-;-;-;-;-;-;-;-;-;-;-;-;-;-;-;-;-;-;-;-;-;-;-;-;-;-;-;-;-	6592	2	0.607501	0.0229192	0.405592	1.20847	0.775223	0.575234	0.818813	0.689126	-1.24735	-1.30443	-0.819026	-1.73207	1.07218	-0.243241	0.505961	0.581518	-0.835207	-0.835207	-0.390295	1.45288	0.158317	0.323079	1.79607	0.230915	0.0656758	1.24932	0.0273829	-0.396231	1.78416	-0.0343259	0.874549	1.28469	1.17512	-0.835207	1.8686	1.4523	1.97631	-0.835207	1.51855	-0.46942
ENSG00000111728.ST8SIA1	ENSG00000111728	ST8SIA1	protein_coding	12;12;12;12;12;12;12;12;12;12;12;12;12;12;12;12;12;12;12;12;12;12;12;12;12;12;12;12;12;12;12;12;12;12;12;12;12;12;12;12;12;12;12;12;12;12;12;12;12;12;12;12;12;12;12;12	22063773;22066345;22066419;22068863;22070572;22070572;22087864;22104105;22107159;22107275;22118312;22150198;22193391;22200999;22201468;22201661;22201904;22223272;22248826;22249006;22249006;22249006;22249006;22249006;22249006;22249006;22249006;22250730;22255280;22255280;22255280;22255280;22255280;22268512;22268512;22287149;22287149;22287149;22287149;22287149;22324379;22324412;22325099;22325798;223…	22063927;22066435;22066435;22069020;22070613;22070625;22087924;22104189;22107536;22107536;22118489;22150234;22202038;22202038;22202038;22202038;22202038;22223773;22249098;22249098;22249098;22249098;22249046;22249098;22249098;22249098;22249098;22250787;22255389;22255389;22255389;22255389;22255389;22268605;22268613;22287194;22287293;22287293;22287293;22287293;22325459;22326341;22325459;22325932;223…	-;-;-;-;-;-;-;-;-;-;-;-;-;-;-;-;-;-;-;-;-;-;-;-;-;-;-;-;-;-;-;-;-;-;-;-;-;-;-;-;-;-;-;-;-;-;-;-;-;-;-;-;-;-;-;-	14483	2	0.826514	1.11148	0.17345	-0.327511	1.25155	1.02869	0.138194	0.426232	-1.40682	-1.69292	-0.993493	-0.535359	-0.471075	0.911515	-1.10677	0.199736	-1.10677	-0.34477	1.13288	-0.172756	0.454011	-0.0838553	-0.689993	-0.362851	-1.10677	-1.10677	1.03788	-0.394443	0.714199	0.580919	-1.10677	0.396243	-0.662688	0.822296	-1.10677	-1.10677	-1.10677	-1.10677	-1.10677	0.463245
ENSG00000160752.FDPS	ENSG00000160752	FDPS	protein_coding	1;1;1;1;1;1;1;1;1;1;1;1;1;1;1;1;1;1;1;1;1;1;1;1;1;1;1;1;1;1;1;1;1;1;1;1;1;1;1;1;1;1;1;1;1;1;1;1;1;1;1;1;1;1;1;1;1;1;1;1;1;1;1;1;1;1;1;1;1;1;1;1;1;1;1;1;1;1;1;1;1;1;1;1;1;1;1;1;1;1;1;1;1;1;1;1;1;1;1;1;1;1;1;1;1;1;1;1;1;1;1;1;1;1;1;1;1;1;1;1;1;1;1;1;1;1;1;1;1;1;1;1;1;1;1;1;1;1	155308748;155308755;155308794;155308803;155308852;155308854;155308863;155308889;155308893;155308914;155308914;155308916;155308959;155308968;155308970;155308984;155308985;155309753;155309753;155309789;155309789;155310043;155310043;155310043;155310043;155310043;155310043;155310064;155310064;155310064;155310064;155310064;155310064;155310064;155310064;155310336;155312255;155312255;155312255;155312255…	155308965;155308965;155308965;155308965;155308965;155308965;155308965;155308965;155308965;155308965;155310205;155309076;155309076;155309076;155309076;155309076;155309076;155309965;155309965;155309965;155309965;155310205;155310205;155310205;155310205;155310205;155310205;155310205;155310205;155310205;155310205;155310205;155310205;155310205;155310205;155310453;155312395;155312395;155312395;155312395…	+;+;+;+;+;+;+;+;+;+;+;+;+;+;+;+;+;+;+;+;+;+;+;+;+;+;+;+;+;+;+;+;+;+;+;+;+;+;+;+;+;+;+;+;+;+;+;+;+;+;+;+;+;+;+;+;+;+;+;+;+;+;+;+;+;+;+;+;+;+;+;+;+;+;+;+;+;+;+;+;+;+;+;+;+;+;+;+;+;+;+;+;+;+;+;+;+;+;+;+;+;+;+;+;+;+;+;+;+;+;+;+;+;+;+;+;+;+;+;+;+;+;+;+;+;+;+;+	3718	2	1.1344	1.14485	-0.191091	-0.556764	1.24497	1.23258	0.353214	-0.00784492	-0.966256	-0.874212	-1.30319	-1.21067	0.937953	0.714843	0.76358	0.828575	0.516009	0.387288	0.788064	0.858416	0.650071	0.620861	1.13977	0.821901	1.04126	1.03211	0.975303	1.0229	1.04827	1.21292	0.528684	0.986786	1.03574	0.821573	0.935657	1.01797	1.51178	0.746358	0.380021	1.03384
ENSG00000075415.SLC25A3	ENSG00000075415	SLC25A3	protein_coding	12;12;12;12;12;12;12;12;12;12;12;12;12;12;12;12;12;12;12;12;12;12;12;12;12;12;12;12;12;12;12;12;12;12;12;12;12;12;12;12;12;12;12;12;12;12;12;12;12;12;12;12;12;12;12;12;12;12;12;12;12;12;12;12;12;12;12;12;12;12;12;12;12;12;12;12;12;12;12;12;12;12;12;12;12;12;12;12;12;12	98593591;98593625;98593625;98593650;98593655;98593656;98593660;98593686;98593686;98593686;98593696;98593696;98593725;98593975;98593975;98593975;98593975;98593975;98593975;98593979;98593979;98593979;98593979;98595433;98595433;98595433;98595433;98595433;98595664;98595727;98595727;98595727;98595727;98595727;98595727;98597565;98597856;98597856;98597856;98597856;98597856;98597856;98597856;98597856;985…	98593740;98593740;98594135;98593740;98593740;98593740;98593740;98593740;98593740;98594135;98593740;98593744;98594135;98594135;98594135;98595848;98594135;98594135;98594135;98594135;98594135;98594135;98594503;98595557;98595661;98595557;98595557;98595557;98595848;98595848;98595848;98595848;98595848;98595848;98595848;98598035;98598035;98598036;98598073;98598563;98598034;98598035;98598035;98598035;985…	+;+;+;+;+;+;+;+;+;+;+;+;+;+;+;+;+;+;+;+;+;+;+;+;+;+;+;+;+;+;+;+;+;+;+;+;+;+;+;+;+;+;+;+;+;+;+;+;+;+;+;+;+;+;+;+;+;+;+;+;+;+;+;+;+;+;+;+;+;+;+;+;+;+;+;+;+;+;+;+;+;+;+;+;+;+;+;+;+;+	8896	2	0.827905	0.791485	0.480735	0.453102	0.613621	0.697968	0.774498	0.733548	-1.38831	-1.19641	-1.34708	-1.44107	0.811933	1.1335	0.899997	0.67196	0.395296	0.374888	0.701844	0.363029	0.354516	0.686533	0.76972	1.1587	0.557717	-0.127806	0.905693	1.10667	0.756955	0.688093	0.962196	0.478429	0.306689	-0.0341928	0.549699	0.381986	0.259204	-0.444315	1.01256	0.616767
ENSG00000179195.ZNF664	ENSG00000179195	ZNF664	protein_coding	12;12;12;12;12;12;12;12;12;12;12;12;12;12;12;12;12;12;12;12;12;12;12;12;12;12;12;12;12;12;12;12;12;12;12;12;12;12;12;12;12;12;12;12;12;12;12;12;12;12;12;12;12;12;12;12;12	123971845;123973123;123973212;123973215;123973215;123973215;123973219;123973219;123973241;123973273;123973275;123973485;123973886;123973886;123973886;123973886;123973886;123973886;123973886;123973886;123973886;123973886;123973886;123988043;123988043;123988043;123988046;123988046;123988046;123988046;123988046;123989309;123997706;123997778;123998397;124003423;124004878;124011381;124011381;124011381…	123971881;123974020;123973303;123973352;123973352;123973352;123973303;123973352;123973303;123973303;123973303;123973511;123974020;123974020;123974553;123974553;123974020;123974020;123974020;123974020;123974020;123974020;123974020;123988138;123988138;123988138;123988138;123988138;123988138;123988138;123988152;123989442;123997845;123997845;123998753;124003540;124004935;124011441;124011441;124011441…	+;+;+;+;+;+;+;+;+;+;+;+;+;+;+;+;+;+;+;+;+;+;+;+;+;+;+;+;+;+;+;+;+;+;+;+;+;+;+;+;+;+;+;+;+;+;+;+;+;+;+;+;+;+;+;+;+	6340	2	0.518234	0.408636	0.570576	0.861349	0.557746	0.626624	0.59877	1.03381	-0.589	-1.47761	-1.52034	-1.58879	1.10948	0.594066	0.956625	0.572163	0.180986	0.180706	0.749698	1.1518	0.908596	0.843339	1.435	-1.18733	0.749646	0.298165	1.00128	-1.18733	0.662547	0.953022	-1.18733	0.449977	0.268554	0.804182	1.05936	-0.223593	-1.18733	-1.18733	0.924572	0.0418783
ENSG00000163875.MEAF6	ENSG00000163875	MEAF6	protein_coding	1;1;1;1;1;1;1;1;1;1;1;1;1;1;1;1;1;1;1;1;1;1;1;1;1;1;1;1;1;1;1;1;1;1;1;1;1;1;1;1;1;1;1;1;1;1;1;1;1;1;1;1;1;1;1;1;1;1;1;1;1;1;1;1	37492575;37493178;37493311;37493335;37493398;37493762;37493934;37495874;37495885;37495885;37495885;37495885;37495885;37495885;37496547;37496547;37496547;37496707;37496707;37496707;37496707;37501415;37501804;37501804;37501804;37501804;37501804;37501804;37501804;37501804;37509278;37509278;37509278;37509278;37509278;37509278;37509278;37509278;37509278;37509455;37509455;37509455;37509455;37509455;375…	37494107;37494107;37494107;37494107;37494107;37493814;37494107;37495918;37495918;37495918;37495918;37495918;37495918;37495918;37496604;37496604;37496604;37496736;37496736;37496736;37496736;37501996;37501996;37501996;37501996;37501996;37501996;37501996;37501996;37501996;37509323;37509323;37509323;37509323;37509323;37509323;37509323;37509323;37509323;37509542;37509542;37509542;37509542;37509542;375…	-;-;-;-;-;-;-;-;-;-;-;-;-;-;-;-;-;-;-;-;-;-;-;-;-;-;-;-;-;-;-;-;-;-;-;-;-;-;-;-;-;-;-;-;-;-;-;-;-;-;-;-;-;-;-;-;-;-;-;-;-;-;-;-	3487	2	0.292277	0.486596	0.342937	1.0496	1.11121	0.865045	0.315683	0.471487	-1.94397	-1.49869	-0.659231	-0.832944	0.561382	-0.813194	0.815815	0.346888	0.908611	0.122821	0.391517	-0.140417	0.0957636	0.572147	0.418886	-0.14042	-0.244821	-0.229952	1.02706	0.452569	0.64957	-1.38072	1.20737	0.289311	-0.19282	0.656694	0.619209	0.412795	0.606078	0.683888	1.07182	0.479554
ENSG00000106571.GLI3	ENSG00000106571	GLI3	protein_coding	7;7;7;7;7;7;7;7;7;7;7;7;7;7;7;7;7;7;7;7;7;7;7;7;7;7;7;7;7;7;7;7;7;7;7;7;7;7;7;7;7;7;7;7;7;7;7;7;7;7;7;7;7;7	41960949;41964082;41967596;41967596;41972337;41972337;41972440;41977558;41977558;41977558;41978599;41978599;42023468;42023468;42025264;42025264;42026199;42026199;42040038;42040038;42045384;42045384;42048491;42048491;42048630;42076752;42076752;42076752;42118193;42118193;42145318;42145438;42148226;42148226;42148226;42148226;42148226;42148226;42150020;42150020;42150020;42151235;42152353;42152353;421…	41966641;41966641;41967923;41967923;41972627;41972627;41972627;41977922;41977722;41977722;41978748;41978748;42023608;42023608;42025377;42025377;42026412;42026412;42040239;42040239;42045530;42045530;42048696;42048696;42048696;42076857;42076857;42076857;42118332;42118332;42145606;42145606;42148468;42148468;42148468;42148468;42148468;42148468;42150183;42150102;42150102;42152420;42152420;42152420;421…	-;-;-;-;-;-;-;-;-;-;-;-;-;-;-;-;-;-;-;-;-;-;-;-;-;-;-;-;-;-;-;-;-;-;-;-;-;-;-;-;-;-;-;-;-;-;-;-;-;-;-;-;-;-	11101	2	1.11166	0.85071	-0.435179	0.629174	0.947206	0.114154	0.619642	1.03152	-1.16668	-1.31414	-0.913409	-1.47466	-0.0260623	0.628486	0.600206	0.806692	0.098131	1.10128	-0.346607	0.693047	0.45714	0.643099	0.663622	0.409173	-0.205443	0.0401427	0.888493	0.437754	-0.0678447	0.553038	1.08359	0.0977829	-0.868769	0.886039	0.795863	0.775825	-0.39649	1.01715	0.800944	0.79757
ENSG00000185650.ZFP36L1	ENSG00000185650	ZFP36L1	protein_coding	14;14;14;14;14;14;14;14;14;14;14;14;14;14	68787660;68787662;68788605;68789527;68789945;68789955;68790189;68790983;68792882;68792882;68792882;68796043;68796075;68796075	68790492;68790492;68788809;68790492;68790492;68790492;68790492;68791243;68793070;68794736;68793067;68796081;68796214;68796253	-;-;-;-;-;-;-;-;-;-;-;-;-;-	5160	2	0.842318	0.738037	0.27067	0.75953	0.828483	0.465926	0.851479	0.559455	-1.49307	-1.29649	-1.42571	-1.10063	-0.394124	0.137365	-0.484867	-0.684702	0.234946	0.470867	-0.826267	-0.216049	-0.161692	0.0803071	-0.477551	0.119419	0.0447474	-0.532643	-0.295417	0.705042	0.33796	0.201775	-1.89411	0.540241	-0.145453	-0.158633	-0.110061	-0.0680001	-1.46629	-0.114579	0.166526	0.200604
ENSG00000122378.PRXL2A	ENSG00000122378	PRXL2A	protein_coding	10;10;10;10;10;10;10;10;10;10;10;10;10;10;10;10;10;10;10;10;10;10;10;10;10;10;10;10;10;10;10;10;10;10;10	80407829;80408486;80408494;80408551;80413819;80419998;80420000;80420466;80420466;80420466;80420483;80422417;80422417;80422417;80422417;80422417;80422417;80425866;80425866;80425866;80425866;80425866;80425866;80427332;80427332;80427332;80427332;80427332;80427332;80431986;80431986;80431986;80431986;80431986;80431986	80407956;80408643;80408643;80408643;80413876;80420645;80420645;80420645;80420645;80420645;80420645;80422508;80422508;80422508;80422508;80422508;80422508;80426006;80426006;80426006;80426006;80426006;80426006;80427496;80427496;80427496;80427496;80427496;80427496;80432997;80437115;80432108;80432996;80432996;80432997	+;+;+;+;+;+;+;+;+;+;+;+;+;+;+;+;+;+;+;+;+;+;+;+;+;+;+;+;+;+;+;+;+;+;+	6520	2	0.679987	0.598296	0.652183	0.518784	0.552612	0.491985	0.766163	0.874415	-1.1006	-0.579565	-1.91814	-1.53611	0.414554	0.745746	0.663674	0.751504	0.66181	0.765484	-0.175332	0.463361	0.619394	0.866812	0.866596	0.586762	0.786457	0.746882	0.765197	0.627646	0.949803	1.13265	0.719292	0.52293	0.6917	0.254159	0.672349	1.01699	0.962062	0.847072	0.330883	0.899431
ENSG00000143553.SNAPIN	ENSG00000143553	SNAPIN	protein_coding	1;1;1;1;1;1;1;1;1;1;1;1	153658703;153658712;153658714;153658727;153659138;153659448;153659448;153659448;153661200;153661200;153661200;153661200	153658886;153659184;153658886;153659566;153659184;153659566;153659566;153659566;153661250;153661564;153661829;153661852	+;+;+;+;+;+;+;+;+;+;+;+	1517	2	0.829855	0.577325	0.643948	0.397765	0.792499	0.805549	0.677957	0.404591	-1.50528	-1.82173	-0.516638	-1.28584	-1.01687	0.40619	-1.01687	0.828567	0.297221	-0.47109	1.73835	0.287228	0.193847	1.06114	0.71225	-0.579021	0.993105	0.122105	-1.01687	0.210253	-0.0164592	1.1201	0.28492	1.13904	1.6461	-0.105381	0.888557	2.16552	1.37809	0.0341998	1.61716	-0.602258
ENSG00000122970.IFT81	ENSG00000122970	IFT81	protein_coding	12;12;12;12;12;12;12;12;12;12;12;12;12;12;12;12;12;12;12;12;12;12;12;12;12;12;12;12;12;12;12;12;12;12;12;12;12;12;12;12;12;12;12;12;12;12;12;12;12;12;12;12;12;12;12;12;12;12;12;12;12;12;12;12;12;12;12;12;12;12;12;12;12;12;12;12;12;12;12;12;12;12;12;12;12;12;12;12;12;12;12;12;12;12;12;12;12;12	110124335;110124335;110124357;110124392;110127360;110127360;110127360;110127360;110127473;110128046;110128046;110128046;110128046;110128046;110128950;110128950;110128950;110128950;110128950;110132547;110132547;110132547;110132547;110132593;110134948;110134948;110134948;110134948;110134948;110134948;110135327;110135327;110135327;110135327;110135327;110135327;110136776;110136776;110136776;110136776…	110124443;110124861;110124861;110124443;110127524;110127524;110127524;110127524;110127524;110128149;110128149;110128149;110128149;110128149;110129130;110129130;110129130;110129130;110129130;110132636;110132636;110132636;110132636;110132636;110135013;110135013;110135013;110135013;110135013;110135013;110135437;110135437;110135437;110135437;110135437;110135437;110136860;110136860;110136860;110136860…	+;+;+;+;+;+;+;+;+;+;+;+;+;+;+;+;+;+;+;+;+;+;+;+;+;+;+;+;+;+;+;+;+;+;+;+;+;+;+;+;+;+;+;+;+;+;+;+;+;+;+;+;+;+;+;+;+;+;+;+;+;+;+;+;+;+;+;+;+;+;+;+;+;+;+;+;+;+;+;+;+;+;+;+;+;+;+;+;+;+;+;+;+;+;+;+;+;+	7001	2	0.214561	0.47672	0.841045	0.985162	0.854504	0.832289	0.763646	0.183633	-1.10147	-1.77234	-1.31287	-0.964884	0.203122	-0.332995	0.512495	1.25657	1.13952	1.11219	0.891989	1.55445	0.87223	0.91657	1.14529	-0.957919	1.0437	-0.208675	1.47592	1.27629	-1.31346	0.947704	0.864056	0.546077	0.963131	1.34508	-0.931149	-0.342448	-0.00219412	0.396883	0.945841	1.24706
ENSG00000077152.UBE2T	ENSG00000077152	UBE2T	protein_coding	1;1;1;1;1;1;1;1;1;1;1;1;1;1;1;1;1;1;1;1;1;1;1;1;1;1;1;1;1;1;1	202331657;202331657;202331657;202331738;202331955;202333010;202333010;202333010;202333010;202333010;202333237;202333237;202333237;202333450;202333450;202333450;202333450;202333450;202334989;202334989;202334989;202334989;202335642;202335642;202335646;202335646;202341895;202341895;202341895;202341895;202341895	202331960;202331960;202331960;202331960;202331960;202333093;202333093;202333335;202333335;202333093;202333335;202333335;202333335;202333555;202333555;202333555;202333555;202333555;202335058;202335058;202335058;202335818;202335818;202335818;202335818;202335818;202341970;202341980;202341936;202341936;202341959	-;-;-;-;-;-;-;-;-;-;-;-;-;-;-;-;-;-;-;-;-;-;-;-;-;-;-;-;-;-;-	1652	2	0.932541	0.715367	0.396758	-0.213206	0.419807	0.777877	0.708856	0.686792	-1.97965	-1.88472	-0.406733	-0.153682	0.79897	1.3381	1.1355	0.799097	0.359919	0.837068	0.987755	1.11538	0.780817	0.791082	0.648415	0.691266	0.428608	0.948672	0.995853	-1.15724	0.626455	0.0305532	0.0692171	0.889356	1.47026	0.964898	1.54959	0.801923	1.34005	1.07536	1.05657	0.83084
ENSG00000152457.DCLRE1C	ENSG00000152457	DCLRE1C	protein_coding	10;10;10;10;10;10;10;10;10;10;10;10;10;10;10;10;10;10;10;10;10;10;10;10;10;10;10;10;10;10;10;10;10;10;10;10;10;10;10;10;10;10;10;10;10;10;10;10;10;10;10;10;10;10;10;10;10;10;10;10;10;10;10;10;10;10;10;10;10;10;10;10;10;10;10;10;10;10;10;10;10;10;10;10;10;10;10;10;10;10;10;10;10;10;10;10;10;10;10;10;10;10;10;10;10;10;10;10;10;10;10;10;10;10;10;10;10;10;10;10;10;10;10;10;10;10;10;10;10;10;10;10;10;…	14897359;14904613;14907879;14908166;14908171;14908171;14908171;14908171;14908171;14908188;14908742;14909170;14911190;14919738;14919738;14919738;14919738;14919738;14919738;14919738;14919738;14919738;14919738;14919738;14919796;14920380;14922981;14922981;14922981;14922981;14922981;14922981;14922981;14922981;14922981;14922981;14922981;14922981;14926843;14926843;14926843;14926843;14926843;14926843;149…	14899312;14909330;14909330;14909330;14909330;14909330;14909330;14909330;14909330;14909330;14909330;14909330;14911322;14919832;14919832;14919832;14919832;14919832;14919832;14919832;14919832;14919832;14919832;14919832;14919832;14920444;14923069;14923675;14923069;14923069;14923069;14923069;14923069;14923069;14923069;14923069;14923069;14923069;14926897;14926897;14926897;14926897;14926897;14926897;149…	-;-;-;-;-;-;-;-;-;-;-;-;-;-;-;-;-;-;-;-;-;-;-;-;-;-;-;-;-;-;-;-;-;-;-;-;-;-;-;-;-;-;-;-;-;-;-;-;-;-;-;-;-;-;-;-;-;-;-;-;-;-;-;-;-;-;-;-;-;-;-;-;-;-;-;-;-;-;-;-;-;-;-;-;-;-;-;-;-;-;-;-;-;-;-;-;-;-;-;-;-;-;-;-;-;-;-;-;-;-;-;-;-;-;-;-;-;-;-;-;-;-;-;-;-;-;-;-	9592	2	0.727621	0.311608	0.466251	0.755775	0.423007	1.13355	0.50319	0.529911	-1.94611	-1.77902	-0.586138	-0.539642	0.94532	1.12119	1.06596	1.13552	0.80079	1.0685	1.29443	0.892341	1.04021	1.07985	1.59325	1.24944	0.191683	1.2219	1.15978	0.610149	1.4797	-0.618764	0.861191	0.539827	1.08572	1.04625	0.743632	1.39147	1.19198	0.566336	0.790828	0.849802
ENSG00000032742.IFT88	ENSG00000032742	IFT88	protein_coding	13;13;13;13;13;13;13;13;13;13;13;13;13;13;13;13;13;13;13;13;13;13;13;13;13;13;13;13;13;13;13;13;13;13;13;13;13;13;13;13;13;13;13;13;13;13;13;13;13;13;13;13;13;13;13;13;13;13;13;13;13;13;13;13;13;13;13;13;13;13;13;13;13;13;13;13;13;13;13;13;13;13;13;13;13;13	20567069;20567138;20567166;20567670;20567670;20567885;20574380;20574380;20574380;20582957;20582957;20582957;20589811;20589811;20590967;20590967;20591618;20591618;20592335;20592335;20596150;20596150;20597014;20597015;20597015;20598651;20598651;20598651;20599451;20599451;20599451;20601705;20601705;20601705;20601851;20605035;20605035;20605035;20605056;20614357;20615791;20615793;20615793;20615793;206…	20567256;20567256;20567256;20567785;20567997;20567997;20574475;20574475;20574475;20583016;20583019;20583019;20589867;20589867;20591020;20591020;20591681;20591681;20592404;20592404;20596240;20596240;20597119;20597119;20597119;20598753;20598753;20598753;20599565;20599565;20599565;20601748;20601933;20601933;20601933;20605105;20605105;20605105;20605105;20614435;20615879;20615879;20615879;20615879;206…	+;+;+;+;+;+;+;+;+;+;+;+;+;+;+;+;+;+;+;+;+;+;+;+;+;+;+;+;+;+;+;+;+;+;+;+;+;+;+;+;+;+;+;+;+;+;+;+;+;+;+;+;+;+;+;+;+;+;+;+;+;+;+;+;+;+;+;+;+;+;+;+;+;+;+;+;+;+;+;+;+;+;+;+;+;+	6111	2	0.329784	0.0241282	0.658341	1.32454	0.596207	0.481067	0.979744	0.532279	-1.13452	-0.615693	-1.30211	-1.87377	1.28724	-0.321078	0.819728	0.533641	0.27674	0.66744	1.23242	1.33843	1.36006	0.958817	1.24596	1.94615	0.666174	-1.07999	0.850577	0.779775	1.09003	0.130026	1.31544	0.108929	0.443545	1.39825	1.19995	-1.07999	1.13192	-0.282354	1.68008	-0.350283
ENSG00000123374.CDK2	ENSG00000123374	CDK2	protein_coding	12;12;12;12;12;12;12;12;12;12;12;12;12;12;12;12;12;12;12;12;12;12;12;12;12;12;12;12;12;12;12;12;12;12;12;12;12;12;12;12;12;12;12;12;12;12;12;12;12;12;12;12;12;12;12;12;12;12;12;12;12;12;12	55966781;55966800;55966821;55966830;55966830;55966831;55966831;55966834;55967027;55967280;55967321;55967462;55967857;55967857;55967857;55967857;55967857;55967857;55968049;55968049;55968049;55968049;55968049;55968049;55968049;55968049;55968049;55968049;55968049;55968778;55968778;55968778;55968778;55968778;55968778;55968778;55968778;55968778;55968778;55969475;55969475;55969475;55969475;55969475;559…	55966865;55967934;55967124;55967124;55967124;55967124;55967934;55967934;55967124;55967416;55967402;55967934;55967934;55967934;55967934;55967934;55967934;55967934;55968311;55968169;55968169;55968169;55968169;55968169;55968169;55968169;55968169;55968169;55968169;55968948;55968948;55968948;55968948;55968948;55968948;55968948;55968948;55968948;55968948;55969576;55969576;55969576;55969576;55969576;559…	+;+;+;+;+;+;+;+;+;+;+;+;+;+;+;+;+;+;+;+;+;+;+;+;+;+;+;+;+;+;+;+;+;+;+;+;+;+;+;+;+;+;+;+;+;+;+;+;+;+;+;+;+;+;+;+;+;+;+;+;+;+;+	3887	2	0.195179	0.979491	0.409461	0.952927	0.351945	0.91293	0.238424	1.07277	-1.6597	-1.08633	-1.29644	-1.07066	1.22032	0.636062	0.625066	0.390827	0.544538	-0.328769	1.23017	1.32679	1.31227	0.736335	1.47279	-0.0280803	-0.0138905	1.39505	2.07265	0.778428	-0.901393	-0.901393	-0.171015	0.924752	1.09184	-0.235583	0.256083	0.429275	1.06095	1.28755	-0.901393	1.46937
ENSG00000165410.CFL2	ENSG00000165410	CFL2	protein_coding	14;14;14;14;14;14;14;14;14;14;14;14;14;14;14;14;14;14;14;14;14;14;14;14;14;14;14;14;14;14;14;14;14;14;14;14;14;14	34709113;34710382;34710387;34712008;34712011;34712037;34712165;34712852;34712858;34713060;34713060;34713060;34713060;34713060;34713060;34713060;34713060;34713060;34713254;34713254;34713254;34713254;34713254;34713254;34713254;34713397;34713508;34713643;34713674;34713674;34713674;34714196;34714435;34714435;34714538;34714538;34714538;34714538	34712977;34712977;34712977;34712977;34712977;34712977;34712977;34712977;34712977;34713136;34713136;34713136;34713136;34713136;34713136;34713136;34713136;34713136;34713561;34713561;34713561;34713561;34713561;34713561;34713561;34713561;34713561;34713766;34713817;34713904;34713904;34714236;34714540;34714555;34714561;34714577;34714593;34714823	-;-;-;-;-;-;-;-;-;-;-;-;-;-;-;-;-;-;-;-;-;-;-;-;-;-;-;-;-;-;-;-;-;-;-;-;-;-	4942	2	0.564649	0.539627	0.754734	0.91509	0.88345	0.337314	0.677457	0.642673	-1.59041	-1.40289	-1.27059	-1.0511	1.35243	0.769491	-0.25508	1.05798	0.970547	1.36253	-0.10736	0.88636	0.922692	1.18437	0.201394	0.341701	1.06752	1.22992	1.21401	-1.15892	0.95284	1.08766	1.00351	0.653191	1.23263	0.774648	0.939415	0.771527	0.373596	1.15204	1.46046	1.03686
ENSG00000118600.RXYLT1	ENSG00000118600	RXYLT1	protein_coding	12;12;12;12;12;12;12;12;12;12;12;12;12;12;12;12;12;12;12;12;12;12;12;12;12;12;12;12;12;12;12;12	63779842;63779866;63779909;63780117;63780126;63781019;63781019;63781019;63781019;63781019;63782541;63782541;63784970;63784970;63784970;63784970;63784970;63784970;63790319;63802091;63802091;63802091;63802091;63803705;63804951;63805234;63805234;63805234;63808675;63808675;63808675;63808675	63780129;63780129;63780129;63780462;63780462;63781174;63781174;63781174;63781174;63781174;63782704;63782704;63785072;63785389;63785072;63785072;63785072;63785072;63790553;63802203;63802405;63802405;63802405;63805404;63809481;63805404;63805404;63805404;63808976;63809100;63809558;63809562	+;+;+;+;+;+;+;+;+;+;+;+;+;+;+;+;+;+;+;+;+;+;+;+;+;+;+;+;+;+;+;+	7769	2	0.138747	0.442175	0.43308	1.01969	0.184799	0.468374	0.863933	1.0093	-2.10291	-1.19454	0.0368776	-1.29953	-0.472455	-0.472455	0.356154	2.19611	2.59153	2.62522	-0.472455	-0.472455	1.28091	1.97974	1.01991	0.831986	-0.472455	0.204225	1.4706	-0.472455	-0.472455	-0.472455	-0.472455	0.801225	1.00105	1.01805	-0.472455	-0.472455	1.01588	1.50816	-0.472455	-0.472455
ENSG00000111783.RFX4	ENSG00000111783	RFX4	protein_coding	12;12;12;12;12;12;12;12;12;12;12;12;12;12;12;12;12;12;12;12;12;12;12;12;12;12;12;12;12;12;12;12;12;12;12;12;12;12;12;12;12;12;12;12;12;12;12;12;12;12;12;12;12;12;12;12;12;12;12;12;12;12;12;12;12;12;12;12;12;12;12;12;12;12;12;12;12;12;12;12;12;12;12;12;12;12;12;12;12;12;12;12;12;12;12;12;12;12;12;12;12;12;12;12;12;12;12;12;12;12;12;12;12;12;12	106582907;106583033;106583645;106585727;106601137;106601166;106601172;106608797;106608797;106608797;106608797;106608797;106608797;106639332;106639332;106639332;106639332;106639332;106639332;106639332;106639332;106645882;106654228;106654228;106654228;106654228;106654228;106654228;106654228;106654228;106654228;106662181;106681993;106681993;106681993;106681993;106681993;106681993;106681993;106681993…	106583363;106583363;106583734;106585976;106601346;106601346;106601346;106608883;106608883;106608883;106608883;106608883;106608883;106639392;106639392;106639392;106639392;106639392;106639392;106639392;106639392;106645936;106654351;106654351;106654351;106654351;106654351;106654351;106654351;106654351;106654351;106662262;106682054;106682054;106682054;106682054;106683466;106682054;106682054;106682054…	+;+;+;+;+;+;+;+;+;+;+;+;+;+;+;+;+;+;+;+;+;+;+;+;+;+;+;+;+;+;+;+;+;+;+;+;+;+;+;+;+;+;+;+;+;+;+;+;+;+;+;+;+;+;+;+;+;+;+;+;+;+;+;+;+;+;+;+;+;+;+;+;+;+;+;+;+;+;+;+;+;+;+;+;+;+;+;+;+;+;+;+;+;+;+;+;+;+;+;+;+;+;+;+;+;+;+;+;+;+;+;+;+;+;+	6783	2	0.835098	0.801437	0.590648	0.64917	0.717197	0.6685	0.46457	0.645866	-1.20059	-1.53428	-1.21428	-1.42334	0.549231	0.362153	1.49927	1.37199	1.36653	1.26667	0.572741	0.987872	1.25995	0.983586	0.587776	1.56956	1.33345	1.39505	0.947898	0.962171	1.25935	0.903622	0.9591	0.769005	1.13619	1.27238	0.951416	0.427428	0.80578	0.5477	1.27371	1.26779
ENSG00000149485.FADS1	ENSG00000149485	FADS1	protein_coding	11;11;11;11;11;11;11;11;11;11;11;11;11;11;11;11;11;11;11;11;11;11;11;11;11;11;11;11;11;11;11;11;11;11;11;11;11;11;11;11;11;11;11;11;11;11;11;11;11;11;11;11;11;11;11;11;11;11;11;11;11;11;11;11;11;11;11;11;11;11;11;11;11;11;11;11;11;11;11;11;11;11;11;11;11;11;11;11;11;11;11;11;11;11;11;11;11;11;11;11;11;11;11;11;11;11;11;11;11;11;11;11;11;11;11	61799627;61802007;61802058;61802218;61802313;61802801;61802801;61802801;61802801;61802801;61802836;61803032;61803032;61803032;61803032;61803032;61803032;61803363;61803363;61803363;61803363;61803363;61803363;61803426;61803670;61803670;61803670;61803670;61803670;61803670;61803670;61804685;61804685;61804685;61804685;61804685;61804685;61806664;61806664;61806664;61806664;61810727;61810742;61810748;618…	61802462;61802462;61802462;61802462;61802462;61802926;61802926;61802926;61802926;61802926;61802926;61803111;61803111;61803111;61803111;61803111;61803111;61803459;61803459;61803459;61803459;61803459;61803459;61803459;61803767;61803767;61803767;61804680;61803767;61803767;61803767;61806528;61804749;61804761;61804761;61804761;61804761;61806724;61806724;61806724;61806724;61810879;61810879;61810879;618…	-;-;-;-;-;-;-;-;-;-;-;-;-;-;-;-;-;-;-;-;-;-;-;-;-;-;-;-;-;-;-;-;-;-;-;-;-;-;-;-;-;-;-;-;-;-;-;-;-;-;-;-;-;-;-;-;-;-;-;-;-;-;-;-;-;-;-;-;-;-;-;-;-;-;-;-;-;-;-;-;-;-;-;-;-;-;-;-;-;-;-;-;-;-;-;-;-;-;-;-;-;-;-;-;-;-;-;-;-;-;-;-;-;-;-	10228	2	0.847112	0.648072	0.491683	0.750107	0.443153	0.285035	1.05275	0.687431	-1.4427	-0.739378	-1.48531	-1.53796	1.1837	-0.13517	0.4144	0.758187	0.795085	0.736286	0.55718	0.695949	0.679011	0.477346	0.895911	1.05173	0.173243	0.0968826	0.607546	0.499058	0.492554	0.448277	0.0935262	0.321324	1.15636	0.343307	1.1489	0.548382	0.911568	0.364319	0.566394	0.747703
ENSG00000111665.CDCA3	ENSG00000111665	CDCA3	protein_coding	12;12;12;12;12;12;12;12;12;12;12;12;12;12;12;12;12;12;12;12;12;12;12;12;12;12;12;12;12;12;12;12;12;12;12;12;12;12;12;12;12;12;12;12;12;12;12;12;12	6844793;6844799;6844859;6846725;6848061;6848061;6848809;6848816;6848829;6848829;6848832;6848843;6849075;6849154;6849323;6849323;6849323;6849323;6849323;6849551;6849565;6849565;6849565;6849565;6849565;6849565;6849565;6850199;6850467;6850467;6850467;6850467;6850467;6850467;6850467;6850467;6850833;6850833;6850833;6850833;6850833;6850833;6851222;6851222;6851222;6851222;6851222;6851222;6851222	6846903;6846903;6846367;6846903;6848367;6848872;6849198;6849198;6849198;6849198;6849198;6849198;6849198;6849198;6849429;6849858;6849413;6849429;6849429;6849807;6849783;6849858;6849858;6849858;6849858;6849858;6849858;6850596;6850490;6850596;6850596;6850596;6850596;6850596;6850596;6851009;6851009;6851009;6851009;6851009;6851009;6851258;6851292;6851292;6852066;6851249;6851252;6851262;6851269	-;-;-;-;-;-;-;-;-;-;-;-;-;-;-;-;-;-;-;-;-;-;-;-;-;-;-;-;-;-;-;-;-;-;-;-;-;-;-;-;-;-;-;-;-;-;-;-;-	5653	2	0.282533	0.49493	1.31396	0.522922	0.60663	0.513789	0.318571	0.941433	-0.479822	-1.47776	-1.39766	-1.63953	-0.342781	1.1347	-0.379585	1.14027	0.131881	-0.746693	-0.031083	1.90957	1.32575	0.194687	1.58376	1.35904	0.920968	1.97966	0.667408	-0.746693	-0.746693	-0.746693	-0.746693	1.83779	1.6417	1.27335	1.17378	-0.295103	1.298	1.04538	2.19888	0.296073
ENSG00000010219.DYRK4	ENSG00000010219	DYRK4	protein_coding	12;12;12;12;12;12;12;12;12;12;12;12;12;12;12;12;12;12;12;12;12;12;12;12;12;12;12;12;12;12;12;12;12;12;12;12;12;12;12;12;12;12;12;12;12;12;12;12;12;12;12;12;12;12;12;12;12;12;12;12;12;12;12;12;12;12;12;12;12;12;12;12;12;12;12;12;12;12;12;12;12;12;12;12;12;12;12;12;12;12;12;12;12;12;12	4562204;4562210;4562214;4562223;4563057;4564381;4567317;4567955;4567955;4567955;4567955;4567955;4567955;4572846;4573330;4573330;4580824;4580824;4588937;4588937;4588937;4588937;4588937;4590078;4590099;4590101;4590320;4590330;4590330;4590330;4590330;4590330;4590330;4590330;4590330;4590353;4590757;4590757;4591160;4591160;4591160;4591160;4591160;4591160;4592518;4593002;4593002;4593002;4593002;4596149…	4562283;4562283;4562283;4562283;4563176;4564498;4567383;4568048;4568048;4568048;4568048;4568048;4568048;4573198;4573356;4573356;4580977;4580977;4589017;4589017;4589017;4589017;4589017;4590105;4590207;4590201;4590440;4590440;4590440;4590440;4590440;4590500;4590554;4590554;4590384;4590440;4591160;4591160;4591298;4591298;4591298;4591298;4591298;4591818;4592705;4593165;4593165;4593165;4593165;4596285…	+;+;+;+;+;+;+;+;+;+;+;+;+;+;+;+;+;+;+;+;+;+;+;+;+;+;+;+;+;+;+;+;+;+;+;+;+;+;+;+;+;+;+;+;+;+;+;+;+;+;+;+;+;+;+;+;+;+;+;+;+;+;+;+;+;+;+;+;+;+;+;+;+;+;+;+;+;+;+;+;+;+;+;+;+;+;+;+;+;+;+;+;+;+;+	7054	2	0.768878	0.801474	0.723756	0.543068	0.594783	0.968029	0.661363	0.105991	-1.64409	-1.5154	-0.693253	-1.3146	1.00707	2.33552	1.26137	0.30206	0.311206	-0.567836	-0.567836	-0.567836	1.45548	1.86142	1.93306	1.79959	1.07491	-0.567836	-0.567836	0.00888257	-0.567836	2.38693	-0.567836	2.01888	-0.567836	1.67535	2.16343	1.84268	1.81411	1.58822	-0.567836	1.50747
ENSG00000127483.HP1BP3	ENSG00000127483	HP1BP3	protein_coding	1;1;1;1;1;1;1;1;1;1;1;1;1;1;1;1;1;1;1;1;1;1;1;1;1;1;1;1;1;1;1;1;1;1;1;1;1;1;1;1;1;1;1;1;1;1;1;1;1;1;1;1;1;1;1;1;1;1;1;1;1;1;1;1;1;1;1;1;1;1;1;1;1;1;1;1;1;1;1;1;1;1;1;1	20740266;20742679;20742682;20743135;20744744;20745543;20745543;20745543;20745543;20745592;20747544;20747544;20747544;20747544;20747544;20747615;20749723;20749723;20749723;20749723;20749723;20749723;20757166;20757166;20757166;20757166;20757199;20765377;20765377;20765377;20765377;20765377;20767584;20767584;20767584;20767584;20770930;20770930;20770930;20770930;20770930;20773451;20773451;20773451;207…	20745091;20745091;20745091;20743174;20745091;20745656;20745656;20745656;20745656;20745656;20747655;20747655;20747655;20747655;20747655;20747655;20749747;20749882;20749882;20749882;20749882;20750251;20757256;20757256;20757256;20757256;20757256;20765531;20765531;20765531;20765531;20765531;20767664;20767664;20767664;20767664;20771073;20771073;20771073;20771073;20771073;20773610;20773610;20773610;207…	-;-;-;-;-;-;-;-;-;-;-;-;-;-;-;-;-;-;-;-;-;-;-;-;-;-;-;-;-;-;-;-;-;-;-;-;-;-;-;-;-;-;-;-;-;-;-;-;-;-;-;-;-;-;-;-;-;-;-;-;-;-;-;-;-;-;-;-;-;-;-;-;-;-;-;-;-;-;-;-;-;-;-;-	9815	2	0.520325	0.130328	1.0189	1.19401	0.730554	0.576322	0.473541	0.541564	-1.24816	-1.02943	-1.55235	-1.3556	-0.547646	0.911255	0.404331	0.254807	0.512931	0.624164	0.933772	-0.0270614	0.473681	0.321881	0.281892	0.556183	0.364596	0.753725	0.907082	-0.190887	0.604167	0.474392	0.0869885	0.452257	0.543514	0.735558	1.02084	-0.715903	0.430114	-0.16432	0.68701	0.249942
ENSG00000026025.VIM	ENSG00000026025	VIM	protein_coding	10;10;10;10;10;10;10;10;10;10;10;10;10;10;10;10;10;10;10;10;10;10;10;10;10;10;10;10;10;10;10;10;10;10;10;10;10;10;10;10;10;10;10;10;10;10;10;10;10	17228241;17228515;17228869;17229276;17229276;17229276;17229278;17229278;17229291;17230004;17230609;17230650;17230650;17230650;17230650;17230654;17233225;17233587;17233587;17233587;17233587;17233587;17233587;17233770;17233770;17233770;17233770;17233770;17233770;17233770;17234693;17234693;17234693;17234693;17234693;17234693;17235169;17235169;17235169;17235169;17235846;17235846;17235846;17236294;172…	17228524;17228676;17229027;17229750;17229870;17229985;17229985;17229985;17229985;17230710;17230710;17230710;17231093;17230710;17230710;17230710;17233682;17233682;17233682;17233682;17233682;17233682;17233682;17233931;17233931;17233931;17233931;17233931;17234124;17233931;17234818;17234818;17234818;17235034;17235085;17234818;17235389;17235389;17235389;17236379;17236379;17235889;17235889;17236379;172…	+;+;+;+;+;+;+;+;+;+;+;+;+;+;+;+;+;+;+;+;+;+;+;+;+;+;+;+;+;+;+;+;+;+;+;+;+;+;+;+;+;+;+;+;+;+;+;+;+	5176	2	0.869845	0.736587	0.675542	0.749574	0.840493	0.728178	0.364072	0.381016	-1.23683	-1.2806	-1.40811	-1.41977	0.689562	0.253997	0.533408	0.749165	0.457694	0.481619	0.473294	0.702365	0.384851	0.602709	0.5976	0.700594	0.380193	0.490454	0.60336	0.592067	0.551061	0.776349	0.900052	0.62187	0.546947	0.593939	0.594982	0.899945	0.524331	0.373944	0.691628	0.502153
ENSG00000132970.WASF3	ENSG00000132970	WASF3	protein_coding	13;13;13;13;13;13;13;13;13;13;13;13;13;13;13;13;13;13;13;13;13;13;13;13;13;13;13;13;13;13;13;13;13;13;13	26557683;26557703;26557706;26612961;26612961;26612961;26641946;26642261;26642261;26642261;26642261;26665028;26665028;26665028;26665028;26667517;26667517;26667517;26667517;26671872;26671872;26671872;26671872;26676549;26676549;26680035;26680035;26681054;26681054;26681054;26682607;26682607;26682607;26685688;26685688	26557819;26557819;26557819;26613058;26613058;26613058;26642103;26642403;26642403;26642403;26642403;26665162;26665162;26665162;26665162;26667670;26667670;26667670;26667670;26671989;26671989;26671989;26671989;26676624;26676724;26680201;26680201;26681320;26681320;26681320;26682974;26682710;26682974;26688943;26688948	+;+;+;+;+;+;+;+;+;+;+;+;+;+;+;+;+;+;+;+;+;+;+;+;+;+;+;+;+;+;+;+;+;+;+	5182	2	1.03528	0.885695	0.119246	0.399466	1.13231	0.400753	0.180709	0.580891	-0.69369	-0.461264	-1.95874	-1.62065	1.14619	0.794653	0.967187	1.49096	0.336118	0.693368	1.29966	0.821923	1.2268	1.06756	0.818225	0.588836	0.217432	0.805427	-0.626152	0.808902	-0.548338	0.182266	0.673843	1.24591	1.0171	1.32726	0.789004	-1.00488	1.35328	0.24823	1.30143	1.37732
ENSG00000139684.ESD	ENSG00000139684	ESD	protein_coding	13;13;13;13;13;13;13;13;13;13;13;13;13;13;13;13;13;13;13;13;13;13;13;13;13;13;13;13;13;13;13;13;13;13;13;13;13;13;13;13;13;13;13;13	46771256;46771335;46775383;46775386;46777456;46777456;46777456;46779935;46779935;46779935;46779935;46779954;46781496;46781496;46781496;46781496;46781496;46782667;46782667;46782667;46782667;46782667;46784252;46784252;46784252;46784252;46784252;46785649;46787021;46787021;46787021;46787021;46790597;46791346;46791346;46791346;46791346;46793397;46793397;46793397;46793397;46797105;46797105;46797224	46771496;46771496;46775692;46777623;46777623;46777623;46777623;46780033;46780033;46780033;46780033;46780033;46781615;46781615;46781615;46781615;46781615;46782791;46782791;46782791;46782791;46782791;46784350;46784350;46784350;46784350;46784350;46785719;46787109;46787109;46787109;46787109;46790661;46791420;46791420;46791420;46791420;46793444;46793444;46793444;46793438;46797133;46797161;46797420	-;-;-;-;-;-;-;-;-;-;-;-;-;-;-;-;-;-;-;-;-;-;-;-;-;-;-;-;-;-;-;-;-;-;-;-;-;-;-;-;-;-;-;-	3527	2	0.978174	1.00102	0.510023	0.38748	0.674142	0.770328	0.34494	0.477064	-0.776274	-1.05504	-1.52083	-1.79103	0.761795	0.00185402	0.726252	0.749721	0.832164	0.766642	0.717527	0.721819	0.427633	0.793442	0.630191	-0.0205781	0.939181	0.612621	-0.598618	0.58867	0.691726	0.482721	0.880228	0.647876	1.09648	1.00621	0.635745	-1.49936	1.0083	0.0293285	0.667318	0.638949
ENSG00000187240.DYNC2H1	ENSG00000187240	DYNC2H1	protein_coding	11;11;11;11;11;11;11;11;11;11;11;11;11;11;11;11;11;11;11;11;11;11;11;11;11;11;11;11;11;11;11;11;11;11;11;11;11;11;11;11;11;11;11;11;11;11;11;11;11;11;11;11;11;11;11;11;11;11;11;11;11;11;11;11;11;11;11;11;11;11;11;11;11;11;11;11;11;11;11;11;11;11;11;11;11;11;11;11;11;11;11;11;11;11;11;11;11;11;11;11;11;11;11;11;11;11;11;11;11;11;11;11;11;11;11;11;11;11;11;11;11;11;11;11;11;11;11;11;11;11;11;11;11;…	103109410;103109426;103109514;103109522;103109562;103113537;103113537;103113537;103113537;103113537;103114103;103114103;103114103;103114103;103114103;103115177;103115177;103115177;103115177;103115177;103116570;103116570;103116570;103116570;103116570;103117631;103117631;103117631;103117631;103117631;103120447;103120447;103120447;103120447;103120447;103120689;103120689;103120689;103120689;103120689…	103109769;103109769;103109769;103109769;103109769;103113707;103113707;103113707;103113707;103113707;103114238;103114238;103114238;103114238;103114238;103115295;103115295;103115295;103115295;103115295;103116714;103116714;103116714;103116714;103116714;103117863;103117863;103117863;103117863;103117863;103120581;103120581;103120581;103120581;103120581;103120802;103120802;103120802;103120802;103120802…	+;+;+;+;+;+;+;+;+;+;+;+;+;+;+;+;+;+;+;+;+;+;+;+;+;+;+;+;+;+;+;+;+;+;+;+;+;+;+;+;+;+;+;+;+;+;+;+;+;+;+;+;+;+;+;+;+;+;+;+;+;+;+;+;+;+;+;+;+;+;+;+;+;+;+;+;+;+;+;+;+;+;+;+;+;+;+;+;+;+;+;+;+;+;+;+;+;+;+;+;+;+;+;+;+;+;+;+;+;+;+;+;+;+;+;+;+;+;+;+;+;+;+;+;+;+;+;+	15012	2	0.493675	0.259715	0.84323	1.07444	0.442179	-0.128285	1.07253	0.87328	-1.87849	-0.82005	-1.17011	-1.06212	1.27507	1.06291	1.33819	0.928129	0.117216	1.23569	1.73046	1.36397	1.1182	0.802123	0.594701	1.84834	-0.13491	-0.032515	1.47142	1.09585	1.54659	-0.343391	1.13731	1.50384	1.47028	0.472715	-0.513718	0.498525	0.421565	1.42778	1.06476	0.76553
ENSG00000134686.PHC2	ENSG00000134686	PHC2	protein_coding	1;1;1;1;1;1;1;1;1;1;1;1;1;1;1;1;1;1;1;1;1;1;1;1;1;1;1;1;1;1;1;1;1;1;1;1;1;1;1;1;1;1;1;1;1;1;1;1;1;1;1;1;1;1;1;1;1;1;1;1;1;1;1;1;1;1;1;1;1;1;1;1;1;1;1;1;1;1;1;1;1;1;1;1;1	33323623;33323626;33323626;33323626;33323626;33324689;33325795;33328870;33328870;33328870;33328870;33328870;33328870;33330071;33330071;33330071;33330071;33330071;33330071;33330071;33330071;33331348;33331348;33331348;33331348;33331348;33331348;33331348;33331348;33331364;33331625;33332275;33332275;33332275;33332275;33332275;33332275;33332275;33332275;33332275;33333844;33334090;33334090;33334090;333…	33325019;33325019;33325019;33325019;33325019;33325019;33325961;33329146;33329146;33329146;33329146;33329146;33329146;33330212;33330212;33330212;33330212;33330212;33330212;33330212;33330212;33331462;33331462;33331462;33331462;33331462;33331462;33331462;33331462;33331462;33331699;33332404;33332404;33332404;33332404;33332404;33332404;33332404;33332404;33332404;33333932;33334292;33334292;33334292;333…	-;-;-;-;-;-;-;-;-;-;-;-;-;-;-;-;-;-;-;-;-;-;-;-;-;-;-;-;-;-;-;-;-;-;-;-;-;-;-;-;-;-;-;-;-;-;-;-;-;-;-;-;-;-;-;-;-;-;-;-;-;-;-;-;-;-;-;-;-;-;-;-;-;-;-;-;-;-;-;-;-;-;-;-;-	4975	2	0.843123	0.618753	0.597047	0.803073	0.675889	0.643277	0.476955	0.446269	-0.57851	-0.964424	-1.75983	-1.80162	0.155751	0.0647184	0.782696	0.2615	0.604018	0.485608	-1.02488	1.15506	0.133265	0.760136	0.895125	-0.418676	0.0145578	1.44837	-0.33648	-1.02488	0.305752	-1.02488	-0.612417	0.806435	-0.375914	0.721565	0.220182	0.797796	-0.391648	0.707388	1.26163	-0.650736
ENSG00000064199.SPA17	ENSG00000064199	SPA17	protein_coding	11;11;11;11;11;11;11;11;11;11;11;11;11;11;11;11;11	124673798;124673844;124673910;124675238;124675238;124675314;124675666;124681389;124681389;124681389;124691696;124691696;124691696;124694303;124694303;124694303;124696177	124673952;124675418;124673952;124675418;124675418;124675418;124675875;124681459;124681459;124681459;124691782;124691782;124691782;124694442;124694661;124697518;124696686	+;+;+;+;+;+;+;+;+;+;+;+;+;+;+;+;+	5205	2	0.909772	0.727323	0.682457	0.727309	0.337635	0.751431	0.512115	0.625989	-1.1929	-0.92895	-1.7518	-1.40038	-0.459192	-0.459192	-0.459192	0.899036	2.17022	-0.459192	-0.459192	-0.459192	1.33135	-0.459192	-0.459192	-0.459192	1.05098	-0.459192	-0.459192	-0.459192	-0.459192	1.6313	-0.459192	1.29219	3.41322	1.15431	-0.459192	0.606308	-0.459192	-0.459192	-0.459192	-0.459192
ENSG00000149948.HMGA2	ENSG00000149948	HMGA2	protein_coding	12;12;12;12;12;12;12;12;12;12;12;12;12;12;12;12;12;12;12;12;12;12;12;12;12;12;12;12;12;12;12;12;12;12;12;12;12;12;12;12;12;12;12;12;12;12;12	65824131;65824460;65824460;65824460;65824460;65824460;65824460;65824811;65824898;65825123;65828001;65828001;65828001;65828001;65828001;65828001;65828001;65828001;65828001;65828001;65828001;65838519;65838519;65838519;65838519;65838519;65838519;65838519;65838519;65838519;65838519;65842134;65842591;65842591;65867489;65881743;65881743;65881743;65914720;65915059;65951383;65951383;65951383;65951383;659…	65825381;65825381;65825381;65825381;65825381;65825381;65825381;65825381;65825381;65825381;65828087;65828087;65829013;65828087;65828087;65828087;65828087;65828087;65828087;65828087;65828087;65838569;65838569;65838569;65838569;65838569;65838569;65838569;65838569;65838569;65838569;65842254;65842917;65843523;65867807;65881890;65881890;65882126;65915447;65915527;65951415;65951415;65951415;65958854;659…	+;+;+;+;+;+;+;+;+;+;+;+;+;+;+;+;+;+;+;+;+;+;+;+;+;+;+;+;+;+;+;+;+;+;+;+;+;+;+;+;+;+;+;+;+;+;+	15403	2	0.500721	0.0385253	0.762543	0.915869	0.855322	1.44572	0.0296072	-0.132419	-0.253548	-0.81288	-1.95123	-1.39823	0.374432	-1.03274	0.490564	-1.03274	-1.03274	-1.03274	-1.03274	0.526511	-0.106934	-0.222715	0.582049	-1.03274	-1.03274	-1.03274	-0.268838	-0.373225	1.13828	-1.03274	0.814263	0.206047	0.883807	-0.574966	-1.03274	-0.689043	0.9949	-1.03274	-0.0744172	-0.456006
ENSG00000153936.HS2ST1	ENSG00000153936	HS2ST1	protein_coding	1;1;1;1;1;1;1;1;1;1;1;1;1;1;1;1;1	86914635;86914648;86956484;86958440;87072934;87072934;87072934;87084194;87084194;87084194;87092531;87092531;87092531;87097838;87097838;87103432;87104470	86915160;86915160;86956572;86958507;87073172;87073172;87073172;87084279;87084279;87084279;87092669;87092669;87092588;87097935;87098445;87103589;87109982	+;+;+;+;+;+;+;+;+;+;+;+;+;+;+;+;+	7426	2	0.614547	0.346437	0.767195	1.1526	0.331529	0.3092	0.965389	0.591989	-0.727539	-1.86391	-1.25215	-1.2353	0.236379	1.10528	0.54631	1.13356	0.943394	1.56956	1.93296	0.881402	1.68942	1.31784	0.322033	-0.468978	0.510757	-0.181883	1.04594	1.90271	0.0587319	-0.879701	1.51215	1.43039	1.79201	1.11953	1.54374	0.878376	1.51412	1.26518	0.916246	1.93918
ENSG00000132718.SYT11	ENSG00000132718	SYT11	protein_coding	1;1;1;1	155859567;155867965;155880500;155881198	155859795;155868791;155880623;155885199	+;+;+;+	5182	2	0.946385	0.849669	0.451343	0.823831	0.487314	0.600257	0.555201	0.553474	-1.82896	-1.17442	-1.14272	-1.12138	0.879385	0.974689	0.960523	0.696672	-0.786656	-0.308465	0.692949	0.488993	0.119412	0.618947	0.180489	0.236199	0.959609	0.441143	0.715344	0.403152	0.112176	0.838964	0.509479	0.521413	0.553	0.605955	0.798187	-0.199152	0.705355	0.825796	0.173755	0.041082
ENSG00000269713.NBPF9	ENSG00000269713	NBPF9	protein_coding	1;1;1;1;1;1;1;1;1;1;1;1;1;1;1;1;1;1;1;1;1;1;1;1;1;1;1;1;1;1;1;1;1;1;1;1;1;1;1;1;1;1;1;1;1;1;1;1;1;1;1;1;1;1;1;1;1;1;1;1;1;1;1;1;1;1;1;1;1;1;1;1;1;1;1;1;1;1;1;1;1;1;1;1;1;1;1;1;1;1;1;1;1;1;1;1;1;1;1;1;1;1;1;1;1;1;1;1;1;1;1;1;1;1;1;1;1;1;1;1;1;1;1;1;1;1;1;1;1;1;1;1;1;1;1;1;1;1;1;1;1;1;1;1;1;1;1;1;1;1;1;1;1;1;1;1;1;1;1;1;1;1;1;1;1;1;1;1;1;1;1;1;1;1;1;1;1;1;1;1;1;1;1	149054027;149054033;149054033;149054033;149054033;149054138;149055630;149055630;149056512;149056512;149056512;149056512;149056512;149056512;149056512;149056512;149057335;149057335;149057335;149057335;149057335;149057335;149057335;149058164;149058164;149058164;149058164;149058164;149058164;149058164;149058925;149058925;149058925;149058925;149058925;149058925;149059700;149059700;149059700;149059763…	149055899;149055899;149055899;149055899;149055899;149055899;149055899;149055899;149056620;149056620;149056620;149056620;149056620;149056620;149056620;149056620;149057507;149057507;149057507;149057507;149057507;149057507;149057507;149058215;149058215;149058215;149058215;149058215;149058215;149058215;149059097;149059097;149059097;149059097;149059097;149059097;149059808;149059808;149059808;149059808…	-;-;-;-;-;-;-;-;-;-;-;-;-;-;-;-;-;-;-;-;-;-;-;-;-;-;-;-;-;-;-;-;-;-;-;-;-;-;-;-;-;-;-;-;-;-;-;-;-;-;-;-;-;-;-;-;-;-;-;-;-;-;-;-;-;-;-;-;-;-;-;-;-;-;-;-;-;-;-;-;-;-;-;-;-;-;-;-;-;-;-;-;-;-;-;-;-;-;-;-;-;-;-;-;-;-;-;-;-;-;-;-;-;-;-;-;-;-;-;-;-;-;-;-;-;-;-;-	9046	2	0.69264	0.653348	0.753569	1.01893	0.55592	0.363162	0.597478	0.672161	-1.44852	-0.983063	-1.29938	-1.57626	0.20251	0.0173002	1.63762	-0.840211	1.05953	1.13298	-0.19572	-0.840211	0.0964601	2.04814	-0.840211	0.223555	0.876094	0.615391	0.602879	0.489776	2.12486	-0.840211	-0.256071	0.351252	-0.11179	1.7701	-0.238511	1.16373	0.0565853	-0.0699196	0.393864	1.70092
ENSG00000266338.NBPF15	ENSG00000266338	NBPF15	protein_coding	1;1;1;1;1;1;1;1;1;1;1;1;1;1;1;1;1;1;1;1;1;1;1;1;1;1;1;1;1;1;1;1;1;1;1;1;1;1;1;1;1;1;1;1;1;1;1;1;1;1;1;1;1;1;1;1;1;1;1;1;1;1;1;1;1;1;1;1;1;1;1;1;1;1;1;1;1;1;1;1;1;1;1;1;1;1;1;1;1;1;1;1;1;1;1;1;1;1	144421386;144421386;144421390;144423870;144423870;144423870;144424690;144424690;144424690;144425517;144425517;144425517;144425517;144426278;144426278;144426278;144426278;144427047;144427047;144427047;144427047;144427818;144427818;144427818;144427818;144428606;144428606;144428606;144428606;144429700;144429700;144429700;144429700;144433773;144433773;144433773;144433773;144435111;144435111;144435111…	144423256;144423256;144423256;144423975;144423975;144423975;144424862;144424862;144424862;144425568;144425568;144425568;144425568;144426450;144426450;144426450;144426450;144427098;144427098;144427098;144427098;144427990;144427990;144427990;144427990;144428657;144428657;144428657;144428657;144429863;144429863;144429863;144429863;144433824;144433824;144433824;144433824;144435316;144435316;144435316…	-;-;-;-;-;-;-;-;-;-;-;-;-;-;-;-;-;-;-;-;-;-;-;-;-;-;-;-;-;-;-;-;-;-;-;-;-;-;-;-;-;-;-;-;-;-;-;-;-;-;-;-;-;-;-;-;-;-;-;-;-;-;-;-;-;-;-;-;-;-;-;-;-;-;-;-;-;-;-;-;-;-;-;-;-;-;-;-;-;-;-;-;-;-;-;-;-;-	5306	2	0.781504	0.543298	0.666987	1.04314	0.562377	0.503376	0.522988	0.584386	-1.71734	-0.680003	-1.49093	-1.31978	1.50732	1.04987	0.819897	-0.916788	2.3904	-0.248766	-0.916788	-0.16406	0.5651	0.584489	0.651249	0.639269	-0.207882	1.91962	1.35124	-0.916788	-0.0460929	-0.916788	0.745554	0.344531	-0.0365549	-0.140056	1.8099	-0.0349613	1.97763	-0.916788	0.807669	0.329149
ENSG00000183856.IQGAP3	ENSG00000183856	IQGAP3	protein_coding	1;1;1;1;1;1;1;1;1;1;1;1;1;1;1;1;1;1;1;1;1;1;1;1;1;1;1;1;1;1;1;1;1;1;1;1;1;1;1;1;1;1;1;1;1;1;1;1;1;1;1;1;1;1;1;1;1;1;1;1;1;1;1;1;1;1;1;1;1;1;1;1;1;1;1;1;1;1;1;1	156525405;156525405;156526223;156527952;156527952;156528509;156528509;156528916;156528916;156530105;156530105;156531160;156531160;156532980;156532980;156533773;156533773;156534009;156534009;156534501;156534501;156535163;156535163;156536831;156537176;156537181;156537181;156538809;156538809;156538809;156538809;156539374;156539374;156539838;156539838;156540708;156540708;156543981;156543981;156544152…	156525552;156526599;156526599;156528060;156528060;156528610;156528610;156529082;156529082;156530317;156530317;156531247;156531247;156533106;156533106;156533875;156533875;156534141;156534141;156534733;156534733;156535247;156535247;156537321;156537321;156537321;156537321;156539465;156538861;156539033;156539033;156539537;156539537;156539990;156539990;156540916;156540916;156544050;156544050;156544223…	-;-;-;-;-;-;-;-;-;-;-;-;-;-;-;-;-;-;-;-;-;-;-;-;-;-;-;-;-;-;-;-;-;-;-;-;-;-;-;-;-;-;-;-;-;-;-;-;-;-;-;-;-;-;-;-;-;-;-;-;-;-;-;-;-;-;-;-;-;-;-;-;-;-;-;-;-;-;-;-	6742	2	0.27122	-0.179713	1.08876	0.868311	-0.769504	0.590273	0.958624	1.37639	-1.79363	-0.65253	-0.800733	-0.957463	0.0318757	1.09325	0.345969	1.03459	0.343922	1.1272	0.724774	1.55732	0.1219	1.00235	2.01886	0.575664	2.10267	0.783501	1.61262	-0.931885	0.773946	0.431072	1.00374	1.79263	1.16418	1.42073	0.428419	0.437351	0.413561	0.481779	0.847873	1.36548
ENSG00000204852.TCTN1	ENSG00000204852	TCTN1	protein_coding	12;12;12;12;12;12;12;12;12;12;12;12;12;12;12;12;12;12;12;12;12;12;12;12;12;12;12;12;12;12;12;12;12;12;12;12;12;12;12;12;12;12;12;12;12;12;12;12;12;12;12;12;12;12;12;12;12;12;12;12;12;12;12;12;12;12;12;12;12;12;12;12;12;12;12;12;12;12;12;12;12;12;12;12;12;12;12;12;12;12;12;12;12;12;12;12;12;12;12;12;12;12;12;12;12;12;12;12;12;12;12;12;12;12;12;12;12;12;12;12;12;12;12;12;12;12;12;12;12;12;12;12;12;…	110614027;110614027;110614027;110614063;110614102;110614102;110614106;110614107;110614113;110614113;110614124;110614126;110614126;110614129;110614139;110614165;110614168;110616277;110616313;110616721;110616748;110619836;110619836;110619836;110619836;110619836;110619836;110619836;110619836;110619836;110619836;110619836;110619836;110619836;110619836;110619836;110619836;110619836;110626362;110626362…	110614402;110614402;110614402;110614402;110614402;110614402;110614402;110614463;110614402;110614402;110614402;110614402;110614463;110614402;110614402;110614463;110614402;110616352;110616352;110616904;110616904;110619956;110619956;110619956;110619956;110619956;110619956;110619956;110619956;110619956;110619956;110619956;110619923;110619956;110619956;110619956;110619956;110619956;110626492;110626492…	+;+;+;+;+;+;+;+;+;+;+;+;+;+;+;+;+;+;+;+;+;+;+;+;+;+;+;+;+;+;+;+;+;+;+;+;+;+;+;+;+;+;+;+;+;+;+;+;+;+;+;+;+;+;+;+;+;+;+;+;+;+;+;+;+;+;+;+;+;+;+;+;+;+;+;+;+;+;+;+;+;+;+;+;+;+;+;+;+;+;+;+;+;+;+;+;+;+;+;+;+;+;+;+;+;+;+;+;+;+;+;+;+;+;+;+;+;+;+;+;+;+;+;+;+;+;+;+	9605	2	0.629665	0.870388	0.876228	0.828957	0.650956	0.594856	0.334747	0.534191	-1.12862	-1.60225	-1.18677	-1.40234	0.993162	1.34745	2.22326	1.13227	2.46795	1.65286	1.07117	0.706089	1.44246	1.29305	-0.559933	-0.559933	0.807425	-0.559933	-0.559933	1.85894	-0.559933	-0.0774426	-0.559933	1.44972	-0.559933	-0.559933	-0.559933	-0.559933	-0.559933	0.155565	-0.559933	2.12243
ENSG00000139613.SMARCC2	ENSG00000139613	SMARCC2	protein_coding	12;12;12;12;12;12;12;12;12;12;12;12;12;12;12;12;12;12;12;12;12;12;12;12;12;12;12;12;12;12;12;12;12;12;12;12;12;12;12;12;12;12;12;12;12;12;12;12;12;12;12;12;12;12;12;12;12;12;12;12;12;12;12;12;12;12;12;12;12;12;12;12;12;12;12;12;12;12;12;12;12;12;12;12;12;12;12;12;12;12;12;12;12;12;12;12;12;12;12;12;12;12;12;12;12;12;12;12;12;12;12;12;12;12;12;12;12;12;12;12;12;12;12;12;12;12;12;12;12;12;12;12;12;…	56162359;56162983;56163330;56163345;56163345;56164303;56164303;56164303;56164648;56164648;56164648;56165318;56165318;56165318;56165318;56165318;56168060;56168060;56168060;56168060;56168060;56169529;56169529;56169529;56169529;56169529;56169776;56169776;56169776;56169776;56169776;56170144;56170144;56170144;56170144;56170144;56171271;56171271;56171271;56171271;56171271;56171394;56171679;56171679;561…	56163765;56163765;56163765;56163765;56163765;56164368;56164731;56164731;56164731;56164731;56164731;56165699;56165699;56165699;56165699;56165699;56168194;56168194;56168194;56168194;56168194;56169695;56169695;56169695;56169695;56169695;56169911;56169911;56169911;56169911;56169911;56170208;56170208;56170208;56170208;56170208;56171432;56171432;56171432;56171432;56171432;56171432;56171937;56171937;561…	-;-;-;-;-;-;-;-;-;-;-;-;-;-;-;-;-;-;-;-;-;-;-;-;-;-;-;-;-;-;-;-;-;-;-;-;-;-;-;-;-;-;-;-;-;-;-;-;-;-;-;-;-;-;-;-;-;-;-;-;-;-;-;-;-;-;-;-;-;-;-;-;-;-;-;-;-;-;-;-;-;-;-;-;-;-;-;-;-;-;-;-;-;-;-;-;-;-;-;-;-;-;-;-;-;-;-;-;-;-;-;-;-;-;-;-;-;-;-;-;-;-;-;-;-;-;-;-	9179	2	0.504998	0.478406	0.924142	1.20738	0.663117	0.675755	0.381401	0.384692	-1.35822	-0.931795	-1.5334	-1.39648	0.675964	1.17115	0.454541	0.655495	0.40231	-0.42957	0.81576	0.314019	0.339902	0.0265034	-0.760171	-1.39195	0.0810371	-0.172937	0.82269	0.44379	0.123586	0.703689	-0.558017	-0.134507	0.795483	0.31579	0.849452	-0.00549978	-0.403029	0.833709	1.01954	0.411514
ENSG00000110492.MDK	ENSG00000110492	MDK	protein_coding	11;11;11;11;11;11;11;11;11;11;11;11;11;11;11;11;11;11;11;11;11;11;11;11;11;11;11;11;11;11;11;11;11;11;11;11;11;11;11;11;11;11;11;11;11;11;11;11;11;11;11;11;11;11;11	46380756;46380937;46381061;46381068;46381207;46381655;46381669;46381676;46381693;46381711;46381711;46381737;46381753;46382057;46382057;46382057;46382057;46382057;46382057;46382057;46382057;46382057;46382057;46382294;46382294;46382294;46382294;46382294;46382294;46382294;46382294;46382294;46382294;46382294;46382587;46382587;46382587;46382587;46382587;46382587;46382587;46382587;46382587;46382587;463…	46381183;46381328;46381183;46381288;46381288;46381758;46381758;46381758;46381758;46381885;46382133;46381885;46382133;46382133;46382133;46382133;46382133;46382133;46382133;46382133;46382133;46382133;46382133;46382461;46382461;46382461;46382461;46382461;46382461;46382461;46382461;46382461;46382461;46382364;46382821;46383193;46382736;46382748;46382748;46382748;46382748;46382748;46382748;46382748;463…	+;+;+;+;+;+;+;+;+;+;+;+;+;+;+;+;+;+;+;+;+;+;+;+;+;+;+;+;+;+;+;+;+;+;+;+;+;+;+;+;+;+;+;+;+;+;+;+;+;+;+;+;+;+;+	2196	2	0.560399	0.530238	1.00461	1.0344	0.528035	0.538447	0.458706	0.55865	-0.908919	-1.05197	-1.70332	-1.54928	0.327641	0.482444	1.10619	1.17817	-0.310083	-1.11568	-0.313684	1.37418	0.315296	0.719873	0.153971	0.348047	-1.11568	-1.11568	0.816965	0.62403	0.142931	-1.11568	0.0344993	-1.11568	-0.128447	0.753754	0.3499	1.10824	0.437669	-0.187366	1.00093	0.827315
ENSG00000166086.JAM3	ENSG00000166086	JAM3	protein_coding	11;11;11;11;11;11;11;11;11;11;11;11;11;11;11;11;11;11;11;11;11;11;11;11;11;11;11;11;11;11;11;11;11;11;11;11;11;11;11;11;11;11;11;11	134069071;134069071;134069071;134069072;134069085;134070172;134126339;134139640;134139851;134139851;134139851;134139851;134139851;134139851;134140657;134140657;134140657;134140657;134140657;134140657;134144241;134144241;134144241;134144241;134144241;134144241;134144792;134144792;134144792;134144792;134144792;134144792;134144792;134145946;134145946;134147798;134148547;134148547;134148764;134148764…	134069159;134069159;134069159;134069159;134069159;134070278;134126478;134139745;134139916;134139916;134139916;134139916;134139916;134139916;134140770;134140770;134140770;134140770;134140770;134140770;134144393;134144393;134144393;134144393;134144393;134144393;134144996;134145012;134145431;134144826;134144934;134144994;134144994;134146045;134146045;134148676;134148676;134148676;134148818;134148818…	+;+;+;+;+;+;+;+;+;+;+;+;+;+;+;+;+;+;+;+;+;+;+;+;+;+;+;+;+;+;+;+;+;+;+;+;+;+;+;+;+;+;+;+	5305	2	0.562642	0.483575	1.00721	1.11504	0.330225	0.349564	0.620833	0.775023	-1.23489	-1.56543	-1.30203	-1.14177	0.835384	1.14711	0.386317	0.325793	0.760844	-1.22723	-0.320252	0.739703	0.764755	0.77261	1.14384	0.529443	0.419549	-1.22723	-0.289465	1.4929	0.411847	0.588517	0.808937	0.644249	0.0530623	0.883811	1.01844	-0.352058	1.45585	-0.0857494	-0.0631122	0.80217
ENSG00000123349.PFDN5	ENSG00000123349	PFDN5	protein_coding	12;12;12;12;12;12;12;12;12;12;12;12;12;12;12;12;12;12;12;12;12;12;12;12;12;12;12;12;12;12;12;12;12;12;12;12;12;12;12;12;12;12;12;12;12;12;12;12;12;12;12;12;12;12;12;12;12;12;12;12;12;12;12;12;12;12;12;12;12;12;12;12;12;12;12;12	53295291;53295451;53295525;53295525;53295527;53295536;53295542;53295542;53295542;53295542;53295542;53295548;53295556;53295559;53295576;53295582;53295839;53295839;53295839;53295839;53295839;53295839;53295839;53295839;53295839;53296035;53296244;53296244;53296430;53296430;53296430;53296430;53296430;53296454;53296454;53297372;53297613;53297697;53297703;53297788;53297850;53297850;53297850;53297850;532…	53295639;53295639;53295639;53295639;53295639;53295639;53295639;53295639;53295639;53295639;53295639;53295639;53295639;53296275;53295639;53295639;53295941;53295941;53295941;53296275;53296324;53296467;53295941;53295941;53295941;53296275;53296275;53296275;53296467;53296471;53296551;53296706;53297924;53296551;53296551;53297404;53297924;53297765;53297924;53298150;53297924;53297924;53297924;53297924;532…	+;+;+;+;+;+;+;+;+;+;+;+;+;+;+;+;+;+;+;+;+;+;+;+;+;+;+;+;+;+;+;+;+;+;+;+;+;+;+;+;+;+;+;+;+;+;+;+;+;+;+;+;+;+;+;+;+;+;+;+;+;+;+;+;+;+;+;+;+;+;+;+;+;+;+;+	3380	2	0.526024	1.04463	0.882752	0.734206	0.363801	0.767378	0.539825	0.386952	-1.2749	-0.929455	-1.38349	-1.65773	0.974509	0.506911	0.786767	0.493168	0.553338	0.326076	0.427529	0.649577	0.0863417	0.337967	0.68932	0.473489	0.587223	0.0371582	0.620838	0.27348	0.306641	0.654298	0.253521	0.334515	0.865009	0.25941	0.887803	0.969714	0.732628	0.311237	0.567797	0.663306
ENSG00000198604.BAZ1A	ENSG00000198604	BAZ1A	protein_coding	14;14;14;14;14;14;14;14;14;14;14;14;14;14;14;14;14;14;14;14;14;14;14;14;14;14;14;14;14;14;14;14;14;14;14;14;14;14;14;14;14;14;14;14;14;14;14;14;14;14;14;14;14;14;14;14;14;14;14;14;14;14;14;14;14;14;14;14;14;14;14;14;14;14;14;14;14;14;14;14;14;14;14;14;14;14;14;14;14;14;14;14;14;14;14;14;14;14;14;14;14;14;14;14;14;14;14	34752731;34752731;34752732;34753234;34754827;34754827;34754827;34754827;34758566;34758704;34758704;34758704;34761757;34761757;34761757;34761757;34761757;34764707;34764707;34764707;34764882;34765021;34765021;34765021;34765021;34768690;34771175;34771511;34771511;34771511;34771511;34773572;34773572;34773572;34773572;34774327;34774327;34774327;34775919;34775919;34775919;34780116;34780177;34780186;347…	34753704;34753704;34753704;34753704;34754914;34754914;34754914;34754914;34758846;34758846;34758846;34758846;34761776;34761936;34762223;34762223;34762223;34764933;34764933;34764933;34764933;34765268;34765268;34765268;34765268;34768780;34771659;34771659;34771659;34771659;34771659;34773726;34773726;34773726;34773726;34774490;34774490;34774490;34776515;34776515;34776515;34780310;34780310;34780310;347…	-;-;-;-;-;-;-;-;-;-;-;-;-;-;-;-;-;-;-;-;-;-;-;-;-;-;-;-;-;-;-;-;-;-;-;-;-;-;-;-;-;-;-;-;-;-;-;-;-;-;-;-;-;-;-;-;-;-;-;-;-;-;-;-;-;-;-;-;-;-;-;-;-;-;-;-;-;-;-;-;-;-;-;-;-;-;-;-;-;-;-;-;-;-;-;-;-;-;-;-;-;-;-;-;-;-;-	7698	2	1.17369	0.328168	0.729287	0.938201	0.442028	0.426484	0.744198	0.321502	-1.88048	-0.911114	-1.03497	-1.277	0.668088	-0.0590643	1.3222	0.647941	0.249941	0.962312	-1.38057	0.998151	0.464021	0.989819	1.36847	1.36754	-0.540729	0.866626	1.51122	-0.169823	1.1309	0.989036	0.870311	1.12154	0.695231	1.25269	1.01376	1.22128	0.219389	0.382841	0.774112	0.962349
ENSG00000102531.FNDC3A	ENSG00000102531	FNDC3A	protein_coding	13;13;13;13;13;13;13;13;13;13;13;13;13;13;13;13;13;13;13;13;13;13;13;13;13;13;13;13;13;13;13;13;13;13;13;13;13;13;13;13;13;13;13;13;13;13;13;13;13;13;13;13;13;13;13;13;13;13;13;13;13;13;13;13;13;13;13;13;13;13;13;13;13;13;13;13;13;13;13;13;13;13;13;13;13;13;13;13;13;13;13;13;13;13;13;13;13;13;13;13;13;13;13;13;13;13;13;13;13;13;13;13;13;13;13	48975912;48976069;48976609;48976673;49006152;49006152;49006152;49006152;49075289;49075289;49075289;49075289;49110313;49114655;49114655;49114655;49114655;49114655;49131137;49131137;49131137;49131137;49131137;49136332;49136332;49136332;49136332;49136332;49138747;49138747;49138747;49138747;49138747;49145778;49145778;49145778;49145778;49145778;49167244;49167244;49167244;49167244;49168613;49168613;491…	48976177;48976177;48976917;48976917;49006289;49006289;49006289;49006289;49075364;49075364;49075364;49075364;49110406;49114731;49114731;49114731;49114731;49114731;49131374;49131374;49131374;49131374;49131374;49136601;49136601;49136601;49136601;49136601;49138805;49138805;49138805;49138805;49138805;49145935;49145935;49146847;49145935;49145935;49167303;49167303;49167303;49167303;49168751;49168751;491…	+;+;+;+;+;+;+;+;+;+;+;+;+;+;+;+;+;+;+;+;+;+;+;+;+;+;+;+;+;+;+;+;+;+;+;+;+;+;+;+;+;+;+;+;+;+;+;+;+;+;+;+;+;+;+;+;+;+;+;+;+;+;+;+;+;+;+;+;+;+;+;+;+;+;+;+;+;+;+;+;+;+;+;+;+;+;+;+;+;+;+;+;+;+;+;+;+;+;+;+;+;+;+;+;+;+;+;+;+;+;+;+;+;+;+	7698	2	0.605194	0.608771	0.886277	1.18396	0.204673	0.592446	0.29825	0.818023	-0.997097	-1.57772	-1.34315	-1.27963	-0.688964	0.156823	0.0818618	1.20309	0.196272	-0.279729	-1.38377	0.926735	0.446807	0.415726	0.762392	1.14886	0.908378	0.905108	0.270289	0.645961	-0.984218	0.247733	-0.227205	1.19899	1.02687	0.834775	1.08327	0.735314	0.861552	1.24757	-0.291148	1.00986
ENSG00000257698.GIHCG	ENSG00000257698	GIHCG	lncRNA	12;12;12;12;12;12;12;12;12;12;12;12;12;12;12;12;12;12;12;12;12;12;12;12;12;12;12;12;12;12;12;12;12	57930115;57930272;57931165;57931228;57931295;57931453;57931528;57931528;57931528;57931569;57933911;57935074;57935238;57935298;57935395;57935470;57935470;57935470;57935470;57935470;57935470;57935839;57935839;57935839;57935839;57935839;57935839;57935839;57935839;57935839;57935839;57935839;57936051	57931737;57931737;57931737;57931737;57931737;57931737;57931737;57931737;57931737;57931737;57935553;57935553;57935553;57935553;57935553;57935553;57935553;57935572;57935592;57936059;57936180;57936345;57935914;57936063;57936079;57936119;57936122;57936141;57936155;57936166;57936175;57936202;57936175	-;-;-;-;-;-;-;-;-;-;-;-;-;-;-;-;-;-;-;-;-;-;-;-;-;-;-;-;-;-;-;-;-	4058	2	0.889104	1.05469	0.672191	0.878334	0.674959	0.345631	0.528465	0.135891	-1.17169	-1.01551	-1.25038	-1.74168	0.320858	-0.793456	0.841886	1.21699	-0.793456	-0.793456	-0.793456	-0.793456	0.655739	0.982812	1.1341	-0.793456	1.31914	2.35386	1.19991	-0.793456	0.957028	0.969792	-0.793456	-0.338741	-0.0198221	0.637173	1.235	1.37936	1.14934	-0.793456	1.83238	-0.347438
ENSG00000270629.NBPF14	ENSG00000270629	NBPF14	protein_coding	1;1;1;1;1;1;1;1;1;1;1;1;1;1;1;1;1;1;1;1;1;1;1;1;1;1;1;1;1;1;1;1;1;1;1;1;1;1;1;1;1;1;1;1;1;1;1;1;1;1;1;1;1;1;1;1;1;1;1;1;1;1;1;1;1;1;1;1;1;1;1;1;1;1;1;1;1;1;1;1;1;1;1;1;1;1;1;1;1;1;1;1;1;1;1;1;1;1;1;1;1;1;1;1;1;1;1;1;1;1;1;1;1;1;1;1;1;1;1;1;1;1;1;1;1;1;1;1;1;1;1;1;1;1;1;1;1;1;1;1;1;1;1;1;1;1;1;1;1;1;1;1;1;1;1;1;1;1;1;1;1;1;1;1;1;1;1;1;1;1;1;1;1;1;1;1;1;1;1;1;1;1;1;1;1;1;1;1;1;1;1;1;1;1;1;1;1;1;1;1…	148531385;148531385;148532118;148532979;148532979;148532979;148532979;148532979;148532980;148533861;148533861;148534684;148534684;148535453;148535453;148535453;148536224;148536224;148537011;148537011;148537834;148537834;148538649;148538649;148539410;148539410;148540179;148540179;148540950;148540950;148541731;148541731;148542554;148542554;148543363;148543363;148544124;148544124;148544893;148544893…	148533248;148533248;148533248;148533248;148533248;148533248;148533248;148533248;148533248;148533969;148533969;148534856;148534856;148535504;148535504;148535504;148536396;148536396;148537119;148537119;148538006;148538006;148538700;148538700;148539582;148539582;148540230;148540230;148541122;148541122;148541839;148541839;148542726;148542726;148543414;148543414;148544296;148544296;148544944;148544944…	-;-;-;-;-;-;-;-;-;-;-;-;-;-;-;-;-;-;-;-;-;-;-;-;-;-;-;-;-;-;-;-;-;-;-;-;-;-;-;-;-;-;-;-;-;-;-;-;-;-;-;-;-;-;-;-;-;-;-;-;-;-;-;-;-;-;-;-;-;-;-;-;-;-;-;-;-;-;-;-;-;-;-;-;-;-;-;-;-;-;-;-;-;-;-;-;-;-;-;-;-;-;-;-;-;-;-;-;-;-;-;-;-;-;-;-;-;-;-;-;-;-;-;-;-;-;-;-	11985	2	0.707487	0.0943262	0.868857	1.5581	0.643004	-0.198886	0.585919	0.635926	-1.07766	-1.08835	-1.22568	-1.50305	1.54247	1.29343	1.16225	0.987848	1.495	-0.0510002	-0.386361	1.43694	0.893646	0.731721	1.54325	1.2455	1.08484	1.09652	1.81186	1.55592	1.61436	1.85273	0.620245	1.40402	1.03394	1.32515	1.82506	0.0380166	0.26468	-0.94748	1.73946	1.34986
ENSG00000117640.MTFR1L	ENSG00000117640	MTFR1L	protein_coding	1;1;1;1;1;1;1;1;1;1;1;1;1;1;1;1;1;1;1;1;1;1;1;1;1;1;1;1;1;1;1;1;1;1;1;1;1;1;1;1;1;1;1;1;1;1;1;1;1;1;1;1;1;1;1;1;1;1;1;1;1;1;1;1;1;1;1;1;1;1;1;1;1;1;1;1;1;1;1;1;1;1;1;1;1;1;1;1;1;1;1;1;1;1;1;1;1;1;1;1;1;1;1;1;1;1;1;1;1;1;1;1;1;1;1;1;1;1;1;1;1;1;1;1;1;1;1;1;1	25818640;25819926;25819929;25819929;25819939;25819940;25819954;25819955;25819978;25819979;25819981;25819986;25820003;25820188;25820193;25820193;25820232;25820443;25820762;25820828;25821523;25822996;25822996;25823019;25823019;25823019;25823019;25823019;25823019;25823019;25823019;25823019;25823019;25823019;25823019;25823019;25823019;25823019;25823019;25823238;25823238;25823238;25823240;25823346;258…	25818852;25820029;25820029;25820029;25820029;25820029;25820029;25820029;25820029;25820029;25820029;25820029;25820029;25820349;25820414;25820349;25820659;25820659;25820921;25821003;25823128;25823128;25823128;25823128;25823128;25823747;25823128;25823128;25823128;25823128;25823128;25823128;25823128;25823128;25823128;25823128;25823128;25823128;25823128;25823323;25823323;25823323;25823439;25823439;258…	+;+;+;+;+;+;+;+;+;+;+;+;+;+;+;+;+;+;+;+;+;+;+;+;+;+;+;+;+;+;+;+;+;+;+;+;+;+;+;+;+;+;+;+;+;+;+;+;+;+;+;+;+;+;+;+;+;+;+;+;+;+;+;+;+;+;+;+;+;+;+;+;+;+;+;+;+;+;+;+;+;+;+;+;+;+;+;+;+;+;+;+;+;+;+;+;+;+;+;+;+;+;+;+;+;+;+;+;+;+;+;+;+;+;+;+;+;+;+;+;+;+;+;+;+;+;+;+	5797	2	0.555825	1.38895	0.745852	0.637739	0.605592	0.602499	0.17895	0.228284	-0.845524	-1.77188	-1.62397	-0.702308	0.986182	0.309389	1.36842	0.246184	0.899658	-0.893546	-0.893546	1.0402	-0.107925	0.374606	1.40977	1.35811	-0.387566	-0.893546	1.35417	-0.893546	0.528012	0.304608	1.06765	1.22194	1.48559	-0.893546	0.262394	1.87013	-0.893546	-0.893546	1.39199	0.855338
ENSG00000134874.DZIP1	ENSG00000134874	DZIP1	protein_coding	13;13;13;13;13;13;13;13;13;13;13;13;13;13;13;13;13;13;13;13;13;13;13;13;13;13;13;13;13;13;13;13;13;13;13;13;13;13;13;13;13;13;13;13;13;13;13;13;13;13;13;13;13;13;13;13;13;13;13;13;13;13;13;13;13;13;13;13;13;13;13;13;13;13;13;13;13;13;13;13;13;13;13;13;13;13;13;13;13;13;13;13;13;13;13;13;13;13;13;13;13;13;13;13;13;13;13;13;13;13;13	95578202;95578203;95578203;95581952;95581970;95584578;95584736;95584736;95584736;95584736;95584736;95586006;95586006;95586006;95586006;95586006;95586006;95587539;95587539;95587539;95587539;95587539;95587539;95589154;95589154;95589154;95589154;95589803;95589803;95589803;95589803;95590279;95590279;95590279;95590279;95593944;95593944;95593944;95593944;95599357;95599365;95599365;95599365;95599365;956…	95582313;95582313;95582313;95582313;95582313;95584910;95584910;95584910;95584910;95584910;95584910;95586136;95586136;95586136;95586136;95586136;95586136;95587729;95587729;95587729;95588133;95587674;95587729;95589207;95589207;95589207;95589207;95589932;95589932;95589932;95589932;95590441;95590441;95590441;95590441;95594086;95594086;95594086;95594086;95599424;95599424;95599424;95599424;95599424;956…	-;-;-;-;-;-;-;-;-;-;-;-;-;-;-;-;-;-;-;-;-;-;-;-;-;-;-;-;-;-;-;-;-;-;-;-;-;-;-;-;-;-;-;-;-;-;-;-;-;-;-;-;-;-;-;-;-;-;-;-;-;-;-;-;-;-;-;-;-;-;-;-;-;-;-;-;-;-;-;-;-;-;-;-;-;-;-;-;-;-;-;-;-;-;-;-;-;-;-;-;-;-;-;-;-;-;-;-;-;-;-	8470	2	0.848606	0.397062	1.20303	0.849976	0.234259	0.523211	-0.0178995	0.820597	-0.365943	-1.42952	-1.33102	-1.73236	0.502028	0.351435	0.408162	1.22592	0.885967	0.66998	-1.28041	0.962701	0.845296	1.07265	1.29398	-0.454601	1.26941	0.449546	0.362545	0.136113	-0.874611	0.00704502	0.110018	0.933875	0.548312	0.464705	0.458539	0.751403	0.445252	0.238197	0.0256463	-0.0822063
ENSG00000115507.OTX1	ENSG00000115507	OTX1	protein_coding	2;2;2;2;2;2;2;2;2;2;2;2;2;2;2;2;2;2;2;2;2;2	63050057;63050741;63050830;63050830;63050831;63050851;63051249;63051249;63051249;63051249;63051249;63051760;63052880;63052880;63052880;63052880;63053932;63054047;63054047;63055501;63055501;63055501	63050152;63051317;63050897;63050897;63050897;63050897;63051317;63051317;63051317;63051317;63051804;63052207;63053087;63053087;63053087;63053546;63054198;63054198;63054198;63056583;63057831;63057836	+;+;+;+;+;+;+;+;+;+;+;+;+;+;+;+;+;+;+;+;+;+	4833	2	-0.674757	-0.418878	0.125037	-0.104094	-1.36219	1.04487	0.443593	1.37388	0.271205	-2.07222	0.677864	0.695694	1.04704	0.459151	1.10386	0.827891	0.312138	1.03272	0.111344	1.75392	0.426671	0.762857	-0.770385	0.0141314	1.77331	-0.770385	1.16587	1.50506	-0.770385	0.581736	0.0425874	-0.770385	0.624293	1.3318	-0.770385	0.410074	2.05984	-0.770385	0.874971	-0.770385
ENSG00000127863.TNFRSF19	ENSG00000127863	TNFRSF19	protein_coding	13;13;13;13;13;13;13;13;13;13;13;13;13;13;13;13;13;13;13;13;13;13;13;13;13;13;13;13;13;13;13;13;13;13;13;13;13;13;13;13;13;13	23570370;23570370;23579359;23579360;23579380;23585456;23590150;23590150;23590150;23590150;23593345;23593345;23593345;23593345;23594227;23615867;23615867;23615867;23615867;23626707;23626707;23626707;23626707;23659050;23659050;23659050;23659050;23660365;23660365;23660365;23660365;23667980;23667980;23667980;23667980;23668692;23668692;23668692;23668692;23673372;23673372;23673372	23570848;23570848;23579529;23579529;23579529;23585545;23590252;23590252;23590252;23590252;23593455;23593455;23593455;23593455;23594411;23616045;23616045;23616045;23616045;23626792;23626792;23626792;23626792;23659214;23659214;23659214;23659214;23660490;23660490;23660490;23660490;23668082;23668082;23668082;23668082;23669273;23669097;23669097;23669097;23674889;23676093;23676104	+;+;+;+;+;+;+;+;+;+;+;+;+;+;+;+;+;+;+;+;+;+;+;+;+;+;+;+;+;+;+;+;+;+;+;+;+;+;+;+;+;+	5113	2	1.0887	0.992789	0.692062	0.793388	0.5067	0.481761	0.354318	0.129681	-0.670364	-1.03793	-1.57989	-1.75122	-0.696681	-0.262496	-0.696681	-0.696681	-0.696681	-0.696681	1.0061	0.281528	1.0637	0.943013	1.55044	-0.696681	0.143325	-0.204822	1.74132	1.15437	-0.696681	-0.293062	-0.696681	1.36788	0.435004	-0.696681	1.39983	-0.223543	0.468403	1.62616	0.912122	1.32961
ENSG00000166171.DPCD	ENSG00000166171	DPCD	protein_coding	10;10;10;10;10;10;10;10;10;10;10;10;10;10;10;10;10;10;10;10;10;10;10;10;10;10;10;10;10;10;10;10	101570560;101580060;101587276;101588309;101588321;101588325;101594658;101594658;101594658;101594658;101594702;101596593;101600738;101600738;101600738;101600738;101600739;101601203;101601203;101601203;101601203;101601203;101605140;101605140;101608835;101608867;101608867;101608867;101609367;101609367;101609367;101609367	101570749;101580308;101587457;101588400;101588400;101588400;101594738;101594738;101594738;101594738;101594738;101596651;101600862;101600862;101600862;101600862;101600862;101601336;101601336;101601336;101601336;101601336;101605212;101605212;101608937;101609044;101608902;101608937;101609439;101609447;101609661;101609662	+;+;+;+;+;+;+;+;+;+;+;+;+;+;+;+;+;+;+;+;+;+;+;+;+;+;+;+;+;+;+;+	1691	2	0.442903	0.721756	1.22292	1.10029	0.101511	0.117895	0.593008	0.635526	-1.36224	-0.515988	-1.51072	-1.54685	1.62188	0.120231	0.518484	1.33785	0.879197	0.0952576	-0.684559	-0.684559	0.405401	1.13643	1.0775	1.92499	1.5215	-0.684559	1.61751	1.67635	-0.684559	1.39333	1.2692	0.7103	1.61649	1.3976	-0.684559	-0.684559	1.40342	1.45663	1.11095	1.48649
ENSG00000165533.TTC8	ENSG00000165533	TTC8	protein_coding	14;14;14;14;14;14;14;14;14;14;14;14;14;14;14;14;14;14;14;14;14;14;14;14;14;14;14;14;14;14;14;14;14;14;14;14;14;14;14;14;14;14;14;14;14;14;14;14;14;14;14;14;14;14;14;14;14;14;14;14;14;14;14;14;14;14;14;14;14;14;14;14;14;14;14;14;14;14;14;14;14;14;14;14;14;14;14;14;14;14;14;14;14;14;14;14;14;14;14;14;14;14;14;14;14;14;14;14;14;14;14;14;14;14;14;14;14;14;14;14;14;14;14;14;14;14;14;14;14;14;14;14;14;…	88824153;88824153;88824153;88824153;88824153;88824574;88824574;88824574;88824574;88824574;88824594;88824624;88824651;88824656;88824656;88824660;88824662;88824672;88824685;88824739;88830876;88833693;88833693;88833916;88836908;88839452;88839452;88839452;88839452;88839452;88839452;88839452;88839452;88839452;88839452;88839452;88839452;88839452;88840839;88840865;88840865;88840865;88840865;88840865;888…	88824214;88824214;88824214;88824214;88824214;88824821;88824821;88824821;88824821;88824821;88824821;88824821;88824821;88824821;88824821;88824821;88824821;88824821;88824821;88824821;88831035;88833722;88833722;88834006;88837066;88839572;88839572;88839572;88839572;88839572;88839572;88839572;88839572;88839572;88839572;88839572;88839572;88839572;88840928;88840928;88840928;88840928;88840928;88840928;888…	+;+;+;+;+;+;+;+;+;+;+;+;+;+;+;+;+;+;+;+;+;+;+;+;+;+;+;+;+;+;+;+;+;+;+;+;+;+;+;+;+;+;+;+;+;+;+;+;+;+;+;+;+;+;+;+;+;+;+;+;+;+;+;+;+;+;+;+;+;+;+;+;+;+;+;+;+;+;+;+;+;+;+;+;+;+;+;+;+;+;+;+;+;+;+;+;+;+;+;+;+;+;+;+;+;+;+;+;+;+;+;+;+;+;+;+;+;+;+;+;+;+;+;+;+;+;+;+	6257	2	0.81573	0.372678	0.93723	1.32643	0.472542	0.788362	0.0965959	0.0300899	-0.60198	-1.27335	-1.88553	-1.07881	-0.612242	1.36682	0.157488	1.90699	1.37602	-0.612242	2.05395	1.416	2.13144	-0.612242	1.25895	-0.612242	0.999936	-0.612242	2.52759	0.313616	1.25204	0.730332	1.66117	-0.612242	0.328947	1.12593	-0.612242	-0.612242	1.90171	-0.612242	2.29578	0.790706
ENSG00000007372.PAX6	ENSG00000007372	PAX6	protein_coding	11;11;11;11;11;11;11;11;11;11;11;11;11;11;11;11;11;11;11;11;11;11;11;11;11;11;11;11;11;11;11;11;11;11;11;11;11;11;11;11;11;11;11;11;11;11;11;11;11;11;11;11;11;11;11;11;11;11;11;11;11;11;11;11;11;11;11;11;11;11;11;11;11;11;11;11;11;11;11;11;11;11;11;11;11;11;11;11;11;11;11;11;11;11;11;11;11;11;11;11;11;11;11;11;11;11;11;11;11;11;11;11;11;11;11;11;11;11;11;11;11;11;11;11;11;11;11;11;11;11;11;11;11;…	31784779;31784782;31784792;31784792;31784792;31784792;31788908;31788908;31788911;31788912;31789026;31789026;31789194;31789202;31789202;31789517;31789830;31789913;31789918;31789934;31789934;31789934;31789934;31789934;31789934;31789936;31789936;31789936;31789938;31789941;31789946;31789946;31789946;31789946;31789946;31789946;31789947;31789947;31789947;31789947;31789949;31789951;31789952;31789957;317…	31790019;31790019;31790019;31790019;31790019;31790019;31790019;31790019;31790019;31790019;31790019;31790019;31790019;31790019;31790019;31790019;31790019;31790019;31790019;31790019;31790019;31790019;31790019;31790019;31790019;31790019;31790019;31790019;31790019;31790019;31790019;31790019;31790019;31790019;31790019;31790019;31790019;31790019;31790019;31790019;31790019;31790019;31790019;31790019;317…	-;-;-;-;-;-;-;-;-;-;-;-;-;-;-;-;-;-;-;-;-;-;-;-;-;-;-;-;-;-;-;-;-;-;-;-;-;-;-;-;-;-;-;-;-;-;-;-;-;-;-;-;-;-;-;-;-;-;-;-;-;-;-;-;-;-;-;-;-;-;-;-;-;-;-;-;-;-;-;-;-;-;-;-;-;-;-;-;-;-;-;-;-;-;-;-;-;-;-;-;-;-;-;-;-;-;-;-;-;-;-;-;-;-;-;-;-;-;-;-;-;-;-;-;-;-;-;-	20639	2	1.15358	0.611558	-0.939245	-0.939245	1.5783	1.50362	-0.767185	-0.939245	0.272787	0.0350401	-0.774881	-0.79508	-0.646961	1.09107	-0.384691	-0.981658	-0.0738623	1.33476	-0.981658	0.26698	0.76271	0.346464	0.469553	0.99502	1.35317	-0.0871177	0.837207	1.22333	1.57068	-0.0234549	0.579579	0.435684	0.83708	1.17607	1.0867	-0.415815	0.958197	0.910509	-0.981658	0.87378
ENSG00000143653.SCCPDH	ENSG00000143653	SCCPDH	protein_coding	1;1;1;1;1;1;1;1;1;1;1;1	246724409;246726892;246735975;246740172;246744076;246758226;246759034;246759957;246760171;246764246;246766058;246767195	246724612;246727004;246736055;246740301;246744125;246758356;246759151;246760076;246760227;246764357;246766139;246768137	+;+;+;+;+;+;+;+;+;+;+;+	2141	2	0.606445	0.793058	1.1784	1.11077	-0.000846684	0.363407	0.412381	0.586539	-1.77704	-1.15191	-1.07087	-1.05033	1.18715	1.24865	0.0689818	1.61153	-0.740038	0.548274	-0.740038	2.16757	1.37386	1.52693	0.532183	-0.740038	-0.740038	-0.740038	-0.740038	1.24399	1.67096	-0.740038	1.48278	-0.29013	1.68532	1.17592	-0.740038	0.0268028	1.58028	1.08621	1.86876	0.506502
ENSG00000107874.CUEDC2	ENSG00000107874	CUEDC2	protein_coding	10;10;10;10;10;10;10;10;10;10;10;10;10;10;10;10;10;10;10;10;10;10	102423245;102423249;102423657;102423657;102423798;102423798;102423996;102424009;102424031;102424264;102424264;102424499;102424499;102424499;102424649;102424649;102424649;102425115;102425115;102432526;102432526;102432526	102423572;102423572;102423717;102423717;102423859;102424304;102424178;102424178;102424394;102424394;102424394;102424560;102424560;102424560;102424792;102424792;102424792;102425198;102425198;102432568;102432574;102432584	-;-;-;-;-;-;-;-;-;-;-;-;-;-;-;-;-;-;-;-;-;-	1335	2	1.06132	1.27459	0.908551	0.371631	0.746708	0.387154	0.252085	-0.0490245	-1.11193	-1.09533	-0.981505	-1.76424	0.335688	0.484569	0.908776	1.17574	0.879529	0.259037	1.20489	1.23852	-0.572274	0.410832	0.454427	0.529307	0.30061	-0.998672	1.31641	0.854115	0.158935	1.38036	1.51535	0.18732	1.23078	0.543969	0.0420739	0.625317	0.320412	0.380071	1.48201	-0.0343186
ENSG00000074181.NOTCH3	ENSG00000074181	NOTCH3	protein_coding	19;19;19;19;19;19;19;19;19;19;19;19;19;19;19;19;19;19;19;19;19;19;19;19;19;19;19;19;19;19;19;19;19;19;19;19;19;19;19;19;19;19;19;19;19;19;19;19;19;19;19;19;19;19;19;19;19;19;19;19;19;19;19;19;19;19;19;19;19	15159038;15161625;15162333;15162465;15162465;15165368;15165368;15165368;15165787;15165787;15167249;15167249;15170086;15170086;15170331;15170671;15174068;15177525;15177911;15178390;15178823;15178823;15178938;15179025;15179025;15179025;15179025;15179364;15179364;15179364;15180072;15180072;15180681;15180681;15180961;15180961;15181576;15181576;15184295;15184906;15184906;15185257;15185257;15185487;151…	15161714;15161714;15162562;15162562;15162562;15165515;15165515;15165515;15166091;15165967;15167411;15167411;15170150;15170170;15170553;15170825;15174400;15178090;15178090;15178941;15178941;15178941;15178941;15179220;15179282;15179282;15179282;15179496;15179496;15179659;15180256;15180256;15180828;15180828;15181162;15181162;15181801;15181801;15184450;15185019;15185019;15185408;15185408;15185679;151…	-;-;-;-;-;-;-;-;-;-;-;-;-;-;-;-;-;-;-;-;-;-;-;-;-;-;-;-;-;-;-;-;-;-;-;-;-;-;-;-;-;-;-;-;-;-;-;-;-;-;-;-;-;-;-;-;-;-;-;-;-;-;-;-;-;-;-;-;-	9408	2	1.09602	0.450038	-0.12114	-0.277126	0.161003	1.09934	-0.0948148	0.129952	-0.193626	1.33309	-1.86814	-1.71459	0.0664629	1.28878	0.560997	-0.0802951	0.764948	0.776135	-0.628358	0.499068	-0.646443	0.908369	0.357053	0.917073	-0.552455	0.396382	-1.13952	0.772611	0.134794	0.770417	1.18275	0.321255	0.698348	1.09756	0.544994	1.19723	0.0497029	0.745966	0.161004	0.65459
ENSG00000143156.NME7	ENSG00000143156	NME7	protein_coding	1;1;1;1;1;1;1;1;1;1;1;1;1;1;1;1;1;1;1;1;1;1;1;1;1;1;1;1;1;1;1;1;1;1;1;1;1;1;1;1;1;1;1;1;1;1;1;1;1;1;1;1;1;1;1;1;1;1;1;1;1;1;1;1;1;1;1;1;1;1;1;1;1;1;1;1;1;1;1;1;1;1;1;1;1;1;1;1;1;1;1;1;1;1;1;1;1;1;1;1;1	169132531;169132531;169132531;169132531;169132537;169169433;169169447;169169447;169169447;169169521;169190643;169190643;169230714;169230718;169230718;169230718;169230718;169230718;169230752;169235131;169235131;169235131;169235131;169235131;169235131;169237623;169237623;169237623;169237623;169237623;169237623;169246988;169283821;169287205;169287303;169287303;169287303;169287303;169287303;169298556…	169132817;169132817;169132817;169132817;169132817;169169554;169169554;169169554;169169554;169169554;169190705;169190710;169230819;169230819;169230819;169230732;169230819;169230819;169230819;169235199;169235199;169235199;169235199;169235199;169235199;169237687;169237687;169237687;169237687;169237687;169237687;169247060;169287408;169287408;169287408;169287408;169287408;169287408;169287408;169298763…	-;-;-;-;-;-;-;-;-;-;-;-;-;-;-;-;-;-;-;-;-;-;-;-;-;-;-;-;-;-;-;-;-;-;-;-;-;-;-;-;-;-;-;-;-;-;-;-;-;-;-;-;-;-;-;-;-;-;-;-;-;-;-;-;-;-;-;-;-;-;-;-;-;-;-;-;-;-;-;-;-;-;-;-;-;-;-;-;-;-;-;-;-;-;-;-;-;-;-;-;-	5718	2	0.135978	1.34582	0.773539	0.948166	-0.147949	0.645069	-0.225379	0.994058	-0.419838	-0.742652	-1.67133	-1.63548	1.46266	-0.219357	1.12944	0.674464	1.40677	1.72479	0.957486	-0.271627	-0.302499	1.09047	-0.920634	1.09503	1.43127	0.274788	-0.592373	-0.920634	1.31006	1.83874	1.708	0.871003	0.31858	0.801982	1.60613	-0.920634	1.56827	-0.920634	0.867692	1.38916
ENSG00000110906.KCTD10	ENSG00000110906	KCTD10	protein_coding	12;12;12;12;12;12;12;12;12;12;12;12;12;12;12;12;12;12;12;12;12;12;12;12;12;12;12;12;12;12;12;12;12;12;12;12;12;12;12;12;12;12;12;12;12;12;12;12;12;12;12;12;12;12;12;12;12;12;12;12;12;12;12;12;12;12;12;12;12;12;12;12;12;12;12;12;12	109448655;109449961;109449971;109449971;109451287;109451404;109451595;109451630;109451634;109451641;109451682;109456118;109456118;109456118;109456118;109456118;109456118;109456118;109456118;109456118;109456118;109456118;109456222;109456243;109456285;109457630;109457630;109457630;109457630;109457630;109457630;109457630;109457630;109457630;109457630;109457630;109457630;109457630;109457992;109457992…	109451813;109451813;109451813;109451813;109451813;109451813;109451813;109451813;109451813;109451813;109451813;109456313;109456313;109459629;109456244;109456313;109456313;109456313;109456313;109456313;109456313;109456313;109456313;109456313;109456313;109457682;109457682;109457682;109457682;109457682;109457682;109457682;109457682;109457975;109457682;109457682;109457682;109457682;109458985;109458048…	-;-;-;-;-;-;-;-;-;-;-;-;-;-;-;-;-;-;-;-;-;-;-;-;-;-;-;-;-;-;-;-;-;-;-;-;-;-;-;-;-;-;-;-;-;-;-;-;-;-;-;-;-;-;-;-;-;-;-;-;-;-;-;-;-;-;-;-;-;-;-;-;-;-;-;-;-	9681	2	0.666488	0.726343	0.939313	1.27284	0.206343	-0.0943827	0.7445	0.359304	-0.439361	-1.41571	-1.79589	-1.16979	1.19449	0.194851	1.49326	1.27303	-0.28399	0.169632	-0.923371	1.54222	1.03397	0.762469	1.21339	1.13015	1.55595	1.06859	1.78061	1.3338	-0.923371	1.38904	1.22628	0.919264	-0.219528	0.439488	1.40339	0.690757	-0.923371	-0.0372557	1.45025	0.945974
ENSG00000233184.AC093157.1	ENSG00000233184	AC093157.1	lncRNA	1;1;1;1;1;1;1;1;1;1;1;1;1;1;1;1;1;1;1;1;1;1;1;1;1;1;1;1;1;1;1;1;1;1;1;1;1;1;1;1;1;1;1;1;1;1;1;1;1;1;1;1;1;1;1;1;1;1;1;1;1;1;1;1;1;1;1;1;1;1;1;1;1;1;1;1;1;1;1;1;1;1;1;1;1;1;1;1;1;1;1;1;1;1;1;1;1;1;1;1;1	101025844;101025850;101025857;101025857;101025869;101025878;101025885;101025887;101025887;101025890;101025894;101025907;101025907;101025910;101025919;101025951;101026039;101063601;101063611;101072660;101072660;101072660;101072660;101072660;101072660;101072660;101075276;101075276;101075276;101075395;101075395;101075395;101075395;101075395;101075395;101075395;101075395;101075395;101075395;101075395…	101026061;101026061;101025947;101026061;101026061;101026061;101026061;101026061;101026061;101026061;101026061;101026061;101027130;101026061;101026061;101026061;101026061;101063639;101063639;101072830;101072830;101072830;101072830;101072830;101072830;101072830;101075394;101075394;101075394;101075716;101075716;101075716;101075716;101075716;101075716;101075716;101075716;101075716;101075716;101075716…	+;+;+;+;+;+;+;+;+;+;+;+;+;+;+;+;+;+;+;+;+;+;+;+;+;+;+;+;+;+;+;+;+;+;+;+;+;+;+;+;+;+;+;+;+;+;+;+;+;+;+;+;+;+;+;+;+;+;+;+;+;+;+;+;+;+;+;+;+;+;+;+;+;+;+;+;+;+;+;+;+;+;+;+;+;+;+;+;+;+;+;+;+;+;+;+;+;+;+;+;+	9868	2	1.44341	1.64536	0.234658	-0.390161	0.511972	1.04427	-0.418581	-0.0411453	-1.29922	-1.23602	-1.01186	-0.48268	0.490828	2.87479	0.586849	-0.612526	-0.612526	-0.612526	1.40813	2.00074	1.21643	1.95869	0.551024	-0.612526	-0.612526	2.10405	-0.612526	0.694565	2.08364	-0.179589	-0.612526	1.16352	-0.612526	1.04739	0.455567	2.04488	-0.612526	1.51537	0.0256871	-0.612526
ENSG00000149179.C11orf49	ENSG00000149179	C11orf49	protein_coding	11;11;11;11;11;11;11;11;11;11;11;11;11;11;11;11;11;11;11;11;11;11;11;11;11;11;11;11;11;11;11;11;11;11;11;11;11;11;11;11;11;11;11;11;11;11;11;11;11;11;11;11;11;11;11;11;11;11;11;11;11;11;11;11;11;11;11;11;11;11;11;11;11;11;11;11;11;11;11;11;11;11;11;11;11;11;11;11;11;11;11;11;11;11;11;11;11;11;11;11;11;11;11;11;11;11;11;11;11;11;11;11;11;11;11;11;11;11;11;11;11;11;11;11;11;11;11;11;11;11;11;11;11	46936689;46936697;46936730;46936745;46936747;46936748;46936748;46936754;46936760;46936768;46936778;46936778;46936779;46936779;46936780;46936780;46948026;46987208;46987208;46987208;46987208;46987208;46987208;46987208;46987208;46987208;46987208;46987208;46987208;46987208;46991543;47004365;47023339;47051923;47052388;47052388;47052388;47052388;47052388;47052388;47052388;47052388;47052388;47052388;470…	46936851;46936851;46936851;46936851;46936851;46936851;46936851;46936851;46936851;46936851;46936851;46936851;46936851;46936851;46936851;46936851;46948164;46987310;46987310;46987310;46987310;46987310;46987310;46987310;46987873;46987310;46987310;46987310;46987310;46987310;46991647;47004456;47023394;47052207;47052518;47052518;47052518;47052518;47052518;47052518;47052518;47052518;47053002;47052518;470…	+;+;+;+;+;+;+;+;+;+;+;+;+;+;+;+;+;+;+;+;+;+;+;+;+;+;+;+;+;+;+;+;+;+;+;+;+;+;+;+;+;+;+;+;+;+;+;+;+;+;+;+;+;+;+;+;+;+;+;+;+;+;+;+;+;+;+;+;+;+;+;+;+;+;+;+;+;+;+;+;+;+;+;+;+;+;+;+;+;+;+;+;+;+;+;+;+;+;+;+;+;+;+;+;+;+;+;+;+;+;+;+;+;+;+;+;+;+;+;+;+;+;+;+;+;+;+;+	6693	2	1.15438	0.496579	0.970922	1.12334	0.439306	0.559701	0.323392	-0.236601	-1.22961	-0.950889	-0.768185	-1.88233	0.593991	-0.742223	1.21585	1.04285	1.63707	0.750933	0.721659	1.50608	0.436857	0.722155	0.676379	-1.12824	0.822123	-0.122668	0.535565	0.428411	0.278235	1.49789	-0.513638	0.939846	1.39008	0.345173	0.414717	-0.346274	0.121934	1.45095	0.885952	1.14342
ENSG00000166348.USP54	ENSG00000166348	USP54	protein_coding	10;10;10;10;10;10;10;10;10;10;10;10;10;10;10;10;10;10;10;10;10;10;10;10;10;10;10;10;10;10;10;10;10;10;10;10;10;10;10;10;10;10;10;10;10;10;10;10;10;10;10;10;10;10;10;10;10;10;10;10;10;10;10;10;10;10;10;10;10;10;10;10;10;10;10;10;10;10;10;10;10;10;10;10;10;10;10;10;10;10;10;10;10;10;10;10;10;10;10;10;10;10;10;10;10;10;10;10;10;10;10;10;10;10;10;10;10;10;10;10;10;10;10;10;10;10;10;10;10;10;10;10;10;…	73497538;73497538;73497538;73497538;73498295;73498367;73500655;73500655;73500655;73500655;73500655;73500655;73500655;73504850;73504850;73504850;73504850;73505308;73505308;73505308;73505308;73505308;73505323;73516375;73516375;73516375;73516375;73516375;73516375;73518722;73519797;73520908;73520908;73520908;73520908;73523583;73523583;73523583;73523583;73523583;73523583;73523583;73526647;73526647;735…	73499188;73499188;73499188;73499188;73499188;73499188;73500838;73500838;73500838;73500838;73500838;73500838;73500838;73505196;73504990;73504990;73504990;73505426;73505426;73505426;73505426;73505426;73505426;73517747;73517747;73517747;73517747;73517747;73517747;73519992;73519992;73521027;73521027;73521027;73521027;73523750;73523750;73523750;73523750;73523750;73523750;73523750;73526780;73526780;735…	-;-;-;-;-;-;-;-;-;-;-;-;-;-;-;-;-;-;-;-;-;-;-;-;-;-;-;-;-;-;-;-;-;-;-;-;-;-;-;-;-;-;-;-;-;-;-;-;-;-;-;-;-;-;-;-;-;-;-;-;-;-;-;-;-;-;-;-;-;-;-;-;-;-;-;-;-;-;-;-;-;-;-;-;-;-;-;-;-;-;-;-;-;-;-;-;-;-;-;-;-;-;-;-;-;-;-;-;-;-;-;-;-;-;-;-;-;-;-;-;-;-;-;-;-;-;-;-	9498	2	0.816001	0.569008	0.97404	1.62373	-0.00162634	0.206487	0.23934	0.431826	-1.05242	-1.46296	-0.902394	-1.44103	0.463649	-0.984169	1.67099	1.32618	0.452714	-0.984169	-0.984169	1.41842	1.04069	0.0395629	1.23459	1.18844	-0.984169	1.80715	-0.288687	0.842645	1.53961	1.09809	-0.984169	-0.244788	1.61632	1.11566	-0.984169	1.07393	-0.984169	-0.984169	0.226985	1.05313
ENSG00000118096.IFT46	ENSG00000118096	IFT46	protein_coding	11;11;11;11;11;11;11;11;11;11;11;11;11;11;11;11;11;11;11;11;11;11;11;11;11;11;11;11;11;11;11;11;11;11;11;11;11;11;11;11;11;11;11;11;11;11;11;11;11;11;11;11;11;11;11;11;11;11;11;11;11;11;11;11;11;11;11;11;11;11;11;11;11;11;11;11;11;11;11;11;11;11;11;11;11;11;11;11;11;11;11;11;11;11;11;11;11;11;11;11;11;11;11	118544528;118544528;118544543;118544592;118544901;118545409;118545409;118545409;118545409;118545793;118545793;118545793;118545793;118545793;118545825;118551786;118551786;118551786;118551786;118551786;118551786;118552214;118552214;118552214;118552214;118552214;118552214;118552230;118552235;118554459;118554459;118554459;118554459;118554459;118554459;118554459;118554459;118554990;118554990;118554990…	118545011;118545011;118545011;118545011;118545011;118545494;118545494;118545494;118545494;118545853;118545853;118545853;118545853;118545853;118545853;118551852;118551852;118551852;118551852;118551852;118551852;118552335;118552335;118552335;118552335;118552335;118552335;118552335;118552335;118554587;118554587;118554587;118554587;118554587;118554587;118554587;118554587;118555083;118555083;118555083…	-;-;-;-;-;-;-;-;-;-;-;-;-;-;-;-;-;-;-;-;-;-;-;-;-;-;-;-;-;-;-;-;-;-;-;-;-;-;-;-;-;-;-;-;-;-;-;-;-;-;-;-;-;-;-;-;-;-;-;-;-;-;-;-;-;-;-;-;-;-;-;-;-;-;-;-;-;-;-;-;-;-;-;-;-;-;-;-;-;-;-;-;-;-;-;-;-;-;-;-;-;-;-	3814	2	0.594208	-0.290359	1.36163	1.56787	-0.132117	0.501508	0.5665	-0.0703227	-1.25469	-1.4737	0.0112607	-1.38179	1.89592	0.899684	0.564094	1.47652	-0.751079	-0.751079	1.18452	1.24633	-0.321288	1.7094	2.26897	0.544507	1.8815	0.58769	1.92	0.0566829	1.24162	1.70665	0.572206	1.51087	1.64778	-0.751079	2.14618	0.940499	0.755748	0.293983	0.828604	1.35912
ENSG00000135119.RNFT2	ENSG00000135119	RNFT2	protein_coding	12;12;12;12;12;12;12;12;12;12;12;12;12;12;12;12;12;12;12;12;12;12;12;12;12;12;12;12;12;12;12;12;12;12;12;12;12;12;12;12;12;12;12;12;12;12;12;12;12;12;12;12;12;12;12;12;12;12;12;12;12;12;12;12;12;12;12	116738178;116738291;116738291;116738291;116738311;116738311;116738316;116738338;116738473;116740345;116740345;116740345;116740345;116740345;116740345;116740345;116741036;116741036;116741036;116741036;116741036;116741036;116748662;116749841;116749841;116749841;116749841;116749841;116749841;116753984;116753984;116753984;116753984;116753984;116753984;116766814;116766814;116766814;116766814;116766814…	116738370;116738370;116738370;116738370;116738370;116738370;116738370;116738370;116738694;116740521;116740521;116740521;116740521;116740839;116740521;116740521;116741094;116741094;116741094;116741094;116741094;116741094;116748744;116750307;116750307;116750307;116750307;116750307;116750307;116754060;116754060;116754060;116754060;116754060;116754060;116766914;116766914;116766899;116766900;116766914…	+;+;+;+;+;+;+;+;+;+;+;+;+;+;+;+;+;+;+;+;+;+;+;+;+;+;+;+;+;+;+;+;+;+;+;+;+;+;+;+;+;+;+;+;+;+;+;+;+;+;+;+;+;+;+;+;+;+;+;+;+;+;+;+;+;+;+	6487	2	0.735807	1.43725	0.203203	1.01463	0.139054	-0.375812	0.615515	0.483688	-0.0260416	-1.16168	-2.03259	-1.03303	-0.286623	1.19861	0.422743	1.35938	1.17842	-0.521908	0.468226	1.31989	-0.997296	0.812698	-0.0458216	0.40315	0.293813	1.79418	0.0882165	0.135071	1.54805	0.157471	0.402985	1.33115	-0.187766	1.10085	1.30481	1.22791	1.15956	0.594646	1.3978	0.642205
ENSG00000125398.SOX9	ENSG00000125398	SOX9	protein_coding	17;17;17	72121020;72122719;72123543	72121822;72122972;72126416	+;+;+	3931	2	-1.41746	-0.759209	0.551571	0.933165	1.45168	1.40199	-1.32005	-0.733366	0.604068	-0.0723531	0.0743979	-0.714423	0.75367	0.00500928	0.642274	0.384303	0.572305	0.914996	0.512062	0.363445	0.591443	0.750314	0.507168	0.267818	0.450088	0.567887	0.405208	0.783204	0.760881	1.09378	0.097208	0.606252	0.796166	0.765949	0.423454	0.0256745	0.890242	0.61871	0.703101	0.365709
ENSG00000120832.MTERF2	ENSG00000120832	MTERF2	protein_coding	12;12;12;12;12;12;12;12;12;12;12;12;12;12;12;12;12;12	106977277;106977291;106977549;106978179;106978456;106978615;106980621;106985115;106985115;106985115;106985115;106985115;106985753;106986969;106986969;106986969;106986969;106986969	106978771;106978771;106978771;106978771;106978771;106978767;106980713;106985215;106985225;106985225;106985286;106987126;106986309;106987122;106987146;106987149;106987160;106987090	-;-;-;-;-;-;-;-;-;-;-;-;-;-;-;-;-;-	3634	2	1.5176	0.314632	1.3037	0.473119	0.885161	-0.103897	-0.0716469	0.0688617	-1.44085	-0.558456	-0.632625	-1.7556	2.30847	-0.551673	-0.551673	2.34358	-0.551673	1.15634	-0.551673	-0.551673	0.856432	-0.551673	-0.551673	2.44682	2.62327	-0.0339534	0.628605	2.44511	-0.551673	-0.551673	-0.551673	1.33462	0.200026	1.24239	-0.551673	-0.551673	2.25477	1.80859	0.234234	-0.118301
ENSG00000136026.CKAP4	ENSG00000136026	CKAP4	protein_coding	12;12;12;12;12;12;12;12;12	106237881;106239894;106240322;106247369;106254078;106276415;106276415;106304012;106304012	106240349;106240349;106240349;106248020;106254219;106276549;106276549;106304251;106304279	-;-;-;-;-;-;-;-;-	3666	2	0.525778	0.167242	1.36082	1.7637	-0.0155773	-0.166889	0.405528	0.494908	-0.805376	-1.17161	-1.25389	-1.30464	1.02578	0.337302	0.657566	0.988474	0.151653	0.603588	-0.637862	-1.12953	0.414591	0.992945	0.309975	0.164616	1.56475	1.29421	0.627146	0.20027	-0.154173	-0.361448	-0.683903	0.751261	0.239751	0.661803	1.42391	1.06155	0.375981	0.126045	1.27449	0.176463
ENSG00000118971.CCND2	ENSG00000118971	CCND2	protein_coding	12;12;12;12;12;12;12;12;12;12;12;12	4273762;4276005;4276064;4278668;4278760;4278760;4278800;4285275;4288842;4288842;4297757;4299860	4274235;4276220;4276220;4278919;4278919;4278919;4278919;4285476;4289161;4288990;4297968;4305353	+;+;+;+;+;+;+;+;+;+;+;+	7170	2	0.761402	0.887401	0.329575	1.1326	0.34025	0.532744	-0.214113	0.0560541	-1.70975	-2.1991	-0.0811449	0.16408	0.429964	0.313177	0.34566	1.37169	-0.0849104	-0.203036	1.18737	0.264561	0.559102	1.07753	0.880714	0.575255	0.576162	-0.257439	0.323512	0.632937	0.45357	0.326863	0.954648	0.456761	0.437843	1.25497	0.217126	1.11866	0.581955	0.959828	0.475144	-0.0464676
ENSG00000134569.LRP4	ENSG00000134569	LRP4	protein_coding	11;11;11;11;11;11;11;11;11;11;11;11;11;11;11;11;11;11;11;11;11;11;11;11;11;11;11;11;11;11;11;11;11;11;11;11;11;11;11;11;11;11;11;11;11;11;11;11;11;11;11	46856717;46856870;46862606;46862606;46864448;46865119;46867979;46868600;46868988;46871525;46871525;46873100;46873100;46873375;46873375;46874800;46875456;46875804;46876466;46876744;46877199;46878907;46879126;46881702;46883871;46883924;46886091;46886091;46886325;46886325;46889411;46889411;46889944;46890277;46892973;46894589;46895166;46895884;46896210;46896869;46898558;46898904;46899387;46899387;468…	46859315;46859315;46862747;46862933;46864535;46865186;46868114;46868713;46869132;46871633;46871633;46873234;46873234;46873593;46873754;46875103;46875681;46875966;46876637;46876830;46877339;46879038;46879315;46881903;46883976;46883976;46886172;46886172;46886502;46886533;46889533;46889687;46890120;46890494;46893129;46894819;46895291;46896018;46896335;46896994;46898677;46899032;46899503;46899503;468…	-;-;-;-;-;-;-;-;-;-;-;-;-;-;-;-;-;-;-;-;-;-;-;-;-;-;-;-;-;-;-;-;-;-;-;-;-;-;-;-;-;-;-;-;-;-;-;-;-;-;-	8748	2	1.32916	0.842088	0.663919	0.941887	-0.0655605	0.497519	-0.164311	0.299314	-0.37314	-2.25998	-0.613036	-1.09786	1.27232	-0.865531	0.904509	1.47791	0.224577	-0.865531	0.549995	0.871517	0.794931	1.22913	0.733674	2.07339	-0.865531	0.503097	-0.865531	-0.428454	0.533848	2.00253	1.91301	1.35367	1.69434	-0.308088	1.58745	-0.865531	1.52152	0.516174	-0.33921	1.48935
ENSG00000166025.AMOTL1	ENSG00000166025	AMOTL1	protein_coding	11;11;11;11;11;11;11;11;11;11;11;11;11;11;11;11;11;11;11;11;11;11;11;11;11;11;11;11;11;11;11;11;11;11;11	94706431;94728921;94740938;94768342;94768356;94795011;94795011;94799390;94799390;94799390;94820300;94821530;94821530;94821530;94830050;94830050;94830050;94831452;94831452;94850114;94850114;94853933;94853933;94859525;94859525;94864735;94864735;94864828;94865942;94865942;94865942;94869198;94869198;94870689;94870689	94706597;94729055;94740988;94768560;94768560;94795160;94795160;94799539;94800311;94800311;94820385;94821821;94821821;94821821;94830149;94830194;94830194;94831541;94831541;94850259;94850259;94854082;94854082;94859715;94859715;94864860;94864860;94864860;94866168;94866765;94866168;94869473;94869473;94876748;94876748	+;+;+;+;+;+;+;+;+;+;+;+;+;+;+;+;+;+;+;+;+;+;+;+;+;+;+;+;+;+;+;+;+;+;+	10030	2	0.70827	0.174121	1.04822	1.98566	0.229723	-0.252326	0.331038	0.181992	-1.39202	-0.641525	-1.15444	-1.21871	1.27032	-0.290253	0.954963	1.17279	-0.0037285	1.01935	0.899391	1.29999	0.645056	0.70272	0.652085	-0.289486	-1.02479	0.742152	1.63063	-0.0157531	0.141859	-0.222869	1.52893	0.282772	0.347626	-0.0610141	1.18737	0.773293	1.44947	0.410762	0.0159971	0.933968
ENSG00000233325.MIPEPP3	ENSG00000233325	MIPEPP3	transcribed_unprocessed_pseudogene	13;13;13;13;13;13;13	21298139;21298259;21301419;21301419;21301482;21304467;21306285	21298196;21298439;21301455;21301618;21301618;21304555;21306373	+;+;+;+;+;+;+	617	2	1.09682	0.626698	1.02965	1.28122	0.234849	0.743823	-0.898067	0.19699	-0.891581	-0.5481	-1.31707	-1.55524	-0.443167	-0.443167	2.81736	2.05823	1.1269	3.1886	2.34855	2.55987	0.380791	1.63437	0.462889	-0.443167	1.95744	0.395782	2.93489	2.92068	2.7113	2.66154	-0.443167	0.661854	-0.443167	1.10071	0.354299	-0.443167	0.338534	1.73814	-0.443167	2.55488
ENSG00000156030.ELMSAN1	ENSG00000156030	ELMSAN1	protein_coding	14;14;14;14;14;14;14;14;14;14;14;14;14;14;14;14;14;14;14;14;14;14;14;14;14;14;14;14;14;14;14;14;14;14;14;14;14;14;14;14;14;14;14;14;14;14;14;14;14;14;14;14;14;14;14;14;14;14;14;14;14;14;14;14;14;14;14;14;14;14;14;14;14;14;14;14;14;14;14;14	73715122;73715124;73715131;73718843;73719305;73719370;73719382;73719383;73721297;73721297;73721297;73721297;73721297;73721297;73721297;73722366;73722698;73722698;73722698;73722698;73722698;73722698;73723162;73725272;73725272;73725272;73725272;73725272;73725272;73725272;73726033;73726033;73726033;73726033;73726033;73726033;73726033;73726604;73726604;73726604;73726604;73726604;73726604;73726604;737…	73719501;73719501;73719501;73719008;73719501;73719501;73719501;73719501;73721509;73721509;73721509;73721509;73721509;73721509;73721624;73722847;73722847;73722847;73722847;73722847;73722847;73722847;73725360;73725360;73725360;73725360;73725360;73725360;73725339;73725360;73726108;73726108;73726108;73726108;73726108;73726108;73726108;73726707;73726707;73726707;73726707;73726707;73726707;73726707;737…	-;-;-;-;-;-;-;-;-;-;-;-;-;-;-;-;-;-;-;-;-;-;-;-;-;-;-;-;-;-;-;-;-;-;-;-;-;-;-;-;-;-;-;-;-;-;-;-;-;-;-;-;-;-;-;-;-;-;-;-;-;-;-;-;-;-;-;-;-;-;-;-;-;-;-;-;-;-;-;-	13484	2	-0.0598794	0.15583	1.28108	1.86995	0.229009	-0.278274	-0.106804	0.256589	-1.79352	-1.47904	0.294219	-0.369155	0.605293	1.00581	0.42584	0.495786	0.0484648	1.12728	0.467355	0.77426	0.668943	0.322167	-0.950532	-1.34815	-1.34815	0.704379	0.91152	0.465012	-1.34815	1.09043	0.53503	1.13843	0.762544	0.733468	0.68629	0.884035	0.713333	0.566564	0.900931	0.518968
ENSG00000116874.WARS2	ENSG00000116874	WARS2	protein_coding	1;1;1;1;1;1;1;1;1;1;1;1;1;1;1;1;1;1;1;1;1;1;1;1	119031216;119031221;119033297;119034095;119034095;119034095;119034129;119042264;119042264;119042264;119045582;119045582;119045582;119045582;119076350;119076350;119076350;119076350;119082340;119139648;119140555;119140555;119140555;119140555	119033388;119033359;119033359;119034213;119034213;119034213;119034213;119042349;119042349;119042349;119045662;119045662;119045662;119045662;119076607;119076607;119076607;119076607;119082541;119140458;119140638;119140648;119140654;119140671	-;-;-;-;-;-;-;-;-;-;-;-;-;-;-;-;-;-;-;-;-;-;-;-	3847	2	1.36922	1.12466	0.823415	1.06919	-0.0794382	-0.0306678	0.430464	-0.290286	-0.693416	-0.662036	-1.24943	-1.81168	-0.430571	-0.430571	2.34538	-0.430571	3.44595	3.18333	2.94223	-0.430571	1.35895	0.346756	1.93239	-0.430571	-0.430571	-0.430571	1.23012	0.263217	-0.430571	-0.430571	-0.430571	2.21378	2.9479	3.11749	-0.430571	-0.430571	1.82107	1.76266	-0.430571	1.79793
ENSG00000132792.CTNNBL1	ENSG00000132792	CTNNBL1	protein_coding	20;20;20;20;20;20;20;20;20;20;20;20;20;20;20;20;20;20;20;20;20;20;20;20;20;20;20;20;20;20;20;20;20;20;20;20;20;20;20;20;20;20;20;20;20;20;20;20;20;20;20;20;20;20;20;20;20;20;20;20;20;20;20;20;20;20;20;20;20;20;20;20;20;20;20;20;20;20;20;20;20;20;20;20;20;20;20;20;20;20;20;20;20;20;20;20;20;20;20;20;20;20;20;20;20;20;20;20;20;20;20;20;20;20;20;20;20;20;20;20	37693955;37693955;37694030;37694032;37694062;37694927;37727302;37727302;37732879;37732879;37732879;37732879;37732879;37737378;37737378;37737378;37737378;37737378;37744645;37746468;37746468;37746468;37746468;37746468;37746468;37749851;37751486;37756291;37757046;37757559;37757559;37757559;37757561;37757571;37757571;37765197;37765197;37765197;37765197;37765197;37765197;37765197;37767953;37767953;377…	37694152;37694152;37694152;37694152;37694152;37695033;37727402;37727402;37733067;37733067;37733067;37733067;37733067;37737484;37737484;37737484;37737484;37737484;37744713;37746607;37746607;37746607;37746609;37746630;37746647;37751130;37751666;37756391;37757049;37757656;37757656;37757656;37757656;37757656;37757656;37765212;37765290;37765290;37765290;37765290;37765290;37765290;37768044;37768044;377…	+;+;+;+;+;+;+;+;+;+;+;+;+;+;+;+;+;+;+;+;+;+;+;+;+;+;+;+;+;+;+;+;+;+;+;+;+;+;+;+;+;+;+;+;+;+;+;+;+;+;+;+;+;+;+;+;+;+;+;+;+;+;+;+;+;+;+;+;+;+;+;+;+;+;+;+;+;+;+;+;+;+;+;+;+;+;+;+;+;+;+;+;+;+;+;+;+;+;+;+;+;+;+;+;+;+;+;+;+;+;+;+;+;+;+;+;+;+;+;+	4148	2	2.22291	0.355673	0.575705	0.922628	0.409147	-0.385561	0.105506	-0.648591	-0.968456	-0.810028	-0.247097	-1.53184	1.32497	1.81335	0.425704	0.904211	0.184613	0.859705	0.244229	-0.0363691	-0.886969	-0.0293345	0.338468	-0.886969	-0.886969	-0.244613	-0.886969	0.0116542	-0.886969	1.59674	-0.886969	1.574	1.47159	1.37653	1.1881	-0.122169	0.188427	1.14353	1.56906	-0.332615
ENSG00000183098.GPC6	ENSG00000183098	GPC6	protein_coding	13;13;13;13;13;13;13;13;13;13;13;13;13;13	93226807;93545263;93830154;94027729;94286348;94286349;94305980;94305980;94382414;94382414;94398466;94398466;94403015;94403015	93227616;93545421;93830545;94027894;94286479;94286479;94306123;94306123;94382550;94382550;94398641;94398641;94403217;94408020	+;+;+;+;+;+;+;+;+;+;+;+;+;+	7122	2	1.65123	0.330556	0.347878	0.829712	0.596195	0.262331	-2.16595	0.318135	-0.63485	0.283757	-0.908256	-0.910736	1.64304	1.1448	1.48735	0.414084	0.234412	1.04186	1.03719	1.33903	-0.0136351	-0.893207	0.418038	0.89265	-0.396211	-0.11129	-0.136923	0.869154	0.288555	0.59499	2.08519	0.061899	0.367629	1.43107	1.76592	-0.133184	-0.893207	0.121793	0.76156	-0.0197119
ENSG00000175567.UCP2	ENSG00000175567	UCP2	protein_coding	11;11;11;11;11;11;11;11;11;11;11;11;11;11;11;11;11;11;11;11;11;11;11;11;11;11;11;11;11;11;11;11;11;11;11;11;11;11;11;11;11;11;11;11;11;11;11;11	73974672;73974679;73974709;73974852;73975491;73975491;73975491;73975530;73976641;73976641;73976641;73976641;73976641;73976641;73976823;73976823;73976823;73976823;73976823;73976823;73977886;73977886;73977886;73977886;73978191;73978253;73978253;73978253;73978281;73978577;73978696;73979936;73980015;73980672;73981148;73981476;73981476;73981476;73981476;73981476;73981476;73982721;73982721;73982721;739…	73975121;73975121;73975121;73975121;73975671;73975671;73975671;73975632;73976742;73976742;73976742;73976742;73976742;73976742;73977006;73977017;73977017;73977017;73977017;73977064;73978096;73978096;73978096;73978141;73978477;73978477;73978477;73978477;73978477;73978834;73978834;73980052;73980052;73980938;73981632;73981632;73981632;73981632;73981632;73981632;73981632;73982830;73982843;73982843;739…	-;-;-;-;-;-;-;-;-;-;-;-;-;-;-;-;-;-;-;-;-;-;-;-;-;-;-;-;-;-;-;-;-;-;-;-;-;-;-;-;-;-;-;-;-;-;-;-	3171	2	2.09055	1.39462	0.198011	-0.546556	0.222068	0.182631	-1.36536	-0.288684	0.242408	-0.116147	-0.677319	-1.33622	1.81861	-0.716971	0.590106	0.803159	0.189215	-0.716971	0.185917	0.790549	-0.716971	0.900713	-0.716971	-0.0012871	0.729639	1.9616	0.354568	-0.716971	-0.716971	-0.716971	-0.716971	1.14539	1.31798	0.672967	0.785679	-0.716971	-0.716971	-0.716971	1.91203	0.391541
ENSG00000181449.SOX2	ENSG00000181449	SOX2	protein_coding	3	181711925	181714436	+	2512	2	0.25592	0.390022	-1.22716	-1.54753	-0.745113	-0.985868	-0.151577	-0.34827	1.3773	1.31811	1.14123	0.522939	0.505849	-0.174249	0.401331	0.168482	0.0118408	0.422825	-0.100521	0.577964	0.12053	0.326798	0.117975	0.349932	-0.0263002	0.341081	-0.192315	-0.152661	0.432376	0.617749	1.00899	0.278819	-0.0188549	-0.0405046	0.282349	-0.107616	-0.750563	0.303097	0.599535	0.532588
ENSG00000103449.SALL1	ENSG00000103449	SALL1	protein_coding	16;16;16;16;16;16;16;16;16;16;16;16;16	51135975;51135982;51137064;51137332;51138688;51138688;51138688;51143204;51150381;51150381;51151166;51151166;51151166	51137552;51137552;51137552;51137552;51142145;51142145;51142145;51143408;51150597;51150597;51151241;51151270;51151367	-;-;-;-;-;-;-;-;-;-;-;-;-	5660	2	0.908342	0.907047	1.25335	1.88831	-0.278322	-1.38084	-0.267529	-0.462548	-0.531479	-0.755321	-0.271465	-1.00956	1.20402	0.910218	1.17338	0.64858	0.455372	1.232	-0.075634	0.881879	1.15673	0.960976	0.576359	1.47646	0.952332	-0.0294183	1.07964	1.27562	0.424492	-1.03331	1.09693	1.22189	1.04457	0.218245	0.202069	1.12768	0.911916	0.326067	1.56452	1.03088
ENSG00000245498.AP000866.1	ENSG00000245498	AP000866.1	lncRNA	11;11;11;11;11;11;11;11;11;11;11;11;11;11;11;11;11;11;11;11;11;11;11;11;11;11;11;11;11;11;11;11;11;11;11;11;11;11;11;11;11;11;11;11;11;11;11;11;11;11;11;11;11;11;11;11;11;11;11;11;11;11;11;11;11;11;11;11;11;11	124800424;124800432;124800448;124800448;124800450;124800454;124800572;124800583;124800592;124800638;124800646;124800691;124800734;124800746;124800762;124800910;124801984;124801984;124801984;124801984;124801984;124801984;124801984;124801984;124801984;124801984;124801984;124801984;124801984;124801988;124801988;124804731;124804731;124804731;124804731;124804731;124804731;124804731;124804731;124804731…	124801045;124800894;124800718;124800894;124801256;124800941;124800718;124801256;124801045;124800894;124800941;124800894;124800894;124800894;124800894;124802157;124802157;124802157;124806727;124802157;124802157;124802157;124802157;124802157;124802157;124802157;124802157;124802157;124802157;124802157;124802157;124804848;124804848;124804848;124804848;124804848;124804848;124804848;124804848;124804848…	+;+;+;+;+;+;+;+;+;+;+;+;+;+;+;+;+;+;+;+;+;+;+;+;+;+;+;+;+;+;+;+;+;+;+;+;+;+;+;+;+;+;+;+;+;+;+;+;+;+;+;+;+;+;+;+;+;+;+;+;+;+;+;+;+;+;+;+;+;+	10457	3	0.536213	-0.201176	-1.1975	-0.564843	1.57019	1.94272	-0.0360464	0.585544	-0.97859	-1.0944	-0.385412	-0.176707	3.52335	-0.312554	-0.312554	3.21973	-0.312554	2.99474	-0.312554	-0.312554	-0.312554	-0.312554	-0.312554	-0.312554	-0.312554	-0.312554	2.14218	-0.312554	-0.312554	-0.312554	-0.312554	-0.312554	1.894	-0.312554	-0.312554	-0.312554	-0.312554	-0.312554	-0.312554	-0.312554
ENSG00000254585.MAGEL2	ENSG00000254585	MAGEL2	protein_coding	15	23643549	23647867	-	4319	3	0.546026	0.438905	-0.395987	0.10011	0.607368	1.34634	0.710775	1.3226	-1.28371	-0.661049	-1.57934	-1.15204	-0.361715	-0.361715	-0.361715	-0.361715	-0.361715	-0.361715	-0.361715	-0.361715	1.6119	-0.361715	-0.361715	-0.361715	-0.361715	-0.361715	-0.361715	-0.361715	-0.361715	-0.361715	-0.361715	-0.361715	-0.361715	-0.361715	-0.361715	-0.361715	-0.361715	-0.361715	-0.361715	-0.361715
ENSG00000117569.PTBP2	ENSG00000117569	PTBP2	protein_coding	1;1;1;1;1;1;1;1;1;1;1;1;1;1;1;1;1;1;1;1;1;1;1;1;1;1;1;1;1;1;1;1;1;1;1;1;1;1;1;1;1;1;1;1;1;1;1;1;1;1;1;1;1;1;1;1;1;1;1;1;1;1;1;1;1;1;1;1;1;1;1;1;1;1;1;1;1;1;1;1;1;1;1;1;1;1;1;1;1;1;1;1;1;1;1;1;1;1;1;1;1;1;1;1;1;1	96721665;96721783;96721792;96721810;96721810;96721822;96721822;96723564;96723564;96723564;96723564;96723564;96723564;96723564;96751425;96751425;96751425;96751425;96751425;96751425;96769703;96769703;96769703;96769703;96769703;96769703;96769703;96770708;96770708;96770708;96770708;96770708;96770708;96770708;96777585;96777585;96777585;96777585;96777585;96777585;96777836;96777836;96777836;96777836;967…	96721872;96721872;96721872;96721872;96721872;96721872;96721872;96723594;96723594;96723594;96723594;96723594;96723594;96723594;96751500;96751500;96751500;96751500;96751500;96751500;96769875;96769875;96769875;96769875;96769875;96769875;96769875;96770851;96770851;96770851;96770851;96770851;96770851;96771475;96777749;96777749;96777749;96777749;96777749;96777749;96777946;96777946;96777946;96777946;967…	+;+;+;+;+;+;+;+;+;+;+;+;+;+;+;+;+;+;+;+;+;+;+;+;+;+;+;+;+;+;+;+;+;+;+;+;+;+;+;+;+;+;+;+;+;+;+;+;+;+;+;+;+;+;+;+;+;+;+;+;+;+;+;+;+;+;+;+;+;+;+;+;+;+;+;+;+;+;+;+;+;+;+;+;+;+;+;+;+;+;+;+;+;+;+;+;+;+;+;+;+;+;+;+;+;+	12937	3	0.40814	0.44318	-0.638729	-0.720286	1.21338	1.23167	0.416491	0.982901	-1.22131	0.608402	-1.43245	-1.29139	0.236331	0.12354	-0.197591	0.230145	0.192734	0.254785	-0.0396856	-0.186379	-0.0613752	0.391623	-0.713599	0.263946	0.458098	-0.238367	0.178156	0.371245	0.217424	0.496342	0.143646	0.287591	0.300611	0.381362	0.294276	-0.133796	0.0542591	-0.438387	0.334425	0.369474
ENSG00000177595.PIDD1	ENSG00000177595	PIDD1	protein_coding	11;11;11;11;11;11;11;11;11;11;11;11;11;11;11;11;11;11;11;11;11;11;11;11;11;11;11;11;11;11;11;11;11;11;11;11;11;11;11;11;11;11;11;11;11;11;11;11;11;11;11;11;11;11;11;11;11;11;11;11;11;11;11;11;11;11;11;11;11;11;11;11;11;11;11;11;11;11;11;11;11;11;11;11;11;11;11;11;11;11;11;11;11;11;11;11;11;11;11;11;11;11;11;11;11;11;11	799179;799180;799184;799184;799185;799185;799185;799326;799815;799815;799815;799815;799815;799815;800131;800131;800131;800131;800131;800333;800333;800333;800333;800384;800384;800384;800543;800543;800543;800543;800543;800543;800543;800762;800762;800762;800762;800762;800762;800762;800985;800985;800985;801002;801018;801218;801218;801218;801218;801218;801218;801218;801336;801445;801445;801445;801445;…	799565;799565;799565;799565;799565;799565;800244;799474;800244;800014;800014;800014;800014;800014;800244;800244;800244;800244;800244;800451;800451;800451;800451;800451;800451;800451;800666;800666;800666;800666;800666;800666;800666;800912;800912;800912;800912;800912;801120;801120;801120;801120;801120;801120;801120;801365;801365;801365;801365;801365;801365;801365;801365;801624;801624;801624;801624;…	-;-;-;-;-;-;-;-;-;-;-;-;-;-;-;-;-;-;-;-;-;-;-;-;-;-;-;-;-;-;-;-;-;-;-;-;-;-;-;-;-;-;-;-;-;-;-;-;-;-;-;-;-;-;-;-;-;-;-;-;-;-;-;-;-;-;-;-;-;-;-;-;-;-;-;-;-;-;-;-;-;-;-;-;-;-;-;-;-;-;-;-;-;-;-;-;-;-;-;-;-;-;-;-;-;-;-	5855	3	-0.0875054	0.219828	0.65104	-0.364584	0.617396	0.577763	1.17869	1.33808	-0.151496	-1.34377	-0.546025	-2.08942	-0.284466	0.885155	4.66309	1.72321	-0.284466	1.87085	-0.284466	-0.284466	-0.284466	1.90868	-0.284466	-0.284466	-0.284466	-0.284466	-0.284466	-0.284466	-0.284466	-0.284466	-0.284466	-0.284466	-0.284466	2.15383	-0.284466	2.08486	-0.284466	-0.284466	-0.284466	-0.284466
ENSG00000170959.DCDC1	ENSG00000170959	DCDC1	protein_coding	11;11;11;11;11;11;11;11;11;11;11;11;11;11;11;11;11;11;11;11;11;11;11;11;11;11;11;11;11;11;11;11;11;11;11;11;11;11;11;11;11;11;11;11;11;11;11;11;11;11;11;11;11;11;11;11;11;11;11;11;11;11;11;11;11;11;11;11;11;11;11;11;11;11;11;11;11;11;11;11;11;11;11;11;11;11;11;11;11;11;11;11;11;11;11;11;11;11;11;11;11;11;11;11;11;11;11;11;11;11;11;11;11;11;11;11;11;11;11;11;11;11;11;11;11;11;11;11;11;11;11;11;11;…	30830369;30831288;30857221;30857907;30858940;30863603;30863604;30864942;30878544;30878544;30878544;30878544;30878584;30881158;30881158;30881158;30881158;30881158;30882043;30892818;30892818;30892818;30892818;30892818;30894248;30894248;30894248;30894248;30894248;30899541;30899541;30899541;30899541;30899541;30900346;30900346;30900346;30900346;30900346;30903482;30903491;30903491;30903491;30903491;309…	30830606;30831369;30857362;30858014;30859058;30865332;30865332;30865332;30878711;30878711;30878711;30878711;30878711;30881308;30881308;30881308;30881308;30881308;30883518;30892997;30892997;30892997;30892997;30892997;30894384;30894384;30894384;30894384;30894384;30899642;30899642;30899642;30899642;30899642;30900498;30900498;30900498;30900498;30900498;30903683;30903683;30903683;30903683;30905164;309…	-;-;-;-;-;-;-;-;-;-;-;-;-;-;-;-;-;-;-;-;-;-;-;-;-;-;-;-;-;-;-;-;-;-;-;-;-;-;-;-;-;-;-;-;-;-;-;-;-;-;-;-;-;-;-;-;-;-;-;-;-;-;-;-;-;-;-;-;-;-;-;-;-;-;-;-;-;-;-;-;-;-;-;-;-;-;-;-;-;-;-;-;-;-;-;-;-;-;-;-;-;-;-;-;-;-;-;-;-;-;-;-;-;-;-;-;-;-;-;-;-;-;-;-;-;-;-;-	13160	3	0.819535	-1.12702	-0.406841	0.477454	1.82448	0.617436	1.05605	0.16437	-1.12702	-1.12702	-1.12702	-0.0444085	-0.256677	-0.256677	-0.256677	-0.256677	-0.256677	-0.256677	-0.256677	-0.256677	-0.256677	-0.256677	-0.256677	-0.256677	-0.256677	-0.256677	-0.256677	-0.256677	-0.256677	-0.256677	-0.256677	1.6324	-0.256677	-0.256677	-0.256677	-0.256677	-0.256677	-0.256677	-0.256677	-0.256677
ENSG00000256393.RPL41P5	ENSG00000256393	RPL41P5	processed_pseudogene	12	93083598	93083675	-	78	3	0.0763782	0.587805	0.627641	0.452058	0.398053	0.802062	1.14922	1.05089	-1.48209	-1.54111	-1.09776	-1.02315	-0.577097	-0.577097	-0.577097	1.41416	-0.577097	-0.577097	-0.577097	-0.577097	-0.577097	0.90201	0.842165	0.584598	-0.577097	-0.577097	0.455573	-0.577097	-0.577097	-0.577097	-0.577097	-0.577097	1.63796	-0.577097	-0.577097	-0.577097	-0.577097	-0.577097	-0.577097	0.522947
ENSG00000140067.FAM181A	ENSG00000140067	FAM181A	protein_coding	14;14;14;14;14;14;14;14;14;14;14	93918894;93918912;93925048;93927259;93927342;93927385;93928199;93928199;93928199;93928199;93928199	93918994;93918994;93925370;93927454;93927399;93927626;93928982;93929164;93929169;93929608;93929608	+;+;+;+;+;+;+;+;+;+;+	2202	3	0.390166	0.604379	0.39671	0.46479	1.24129	1.06875	0.570968	0.498171	-1.30881	-1.30881	-1.30881	-1.30881	-0.264457	-0.264457	2.37685	-0.264457	-0.264457	-0.264457	1.10216	-0.264457	-0.264457	-0.264457	-0.264457	-0.264457	2.02786	-0.264457	3.77866	-0.264457	-0.264457	-0.264457	-0.264457	-0.264457	-0.264457	-0.264457	1.66882	-0.264457	-0.264457	-0.264457	1.35924	-0.264457
ENSG00000219926.OR7E104P	ENSG00000219926	OR7E104P	transcribed_unprocessed_pseudogene	13;13;13;13;13;13;13;13;13;13;13;13;13;13;13;13;13;13;13;13;13	63828840;63828847;63828847;63831454;63831454;63831454;63836994;63837295;63837295;63838160;63839070;63839070;63839070;63839749;63839749;63839749;63841523;63841523;63843314;63843314;63843314	63829152;63829152;63829152;63831527;63831527;63831852;63837456;63837442;63838031;63838238;63839225;63839225;63839225;63839824;63839824;63841623;63841623;63841623;63843424;63843441;63844125	-;-;-;-;-;-;-;-;-;-;-;-;-;-;-;-;-;-;-;-;-	4672	3	0.0821726	0.540742	-0.771307	-0.0904151	-0.771307	2.33231	1.13585	0.627184	-0.771307	-0.771307	-0.771307	-0.771307	-0.0288675	-0.0288675	-0.0288675	-0.0288675	-0.0288675	-0.0288675	-0.0288675	-0.0288675	-0.0288675	-0.0288675	-0.0288675	-0.0288675	-0.0288675	-0.0288675	-0.0288675	-0.0288675	-0.0288675	-0.0288675	-0.0288675	-0.0288675	-0.0288675	-0.0288675	-0.0288675	-0.0288675	-0.0288675	-0.0288675	-0.0288675	-0.0288675
ENSG00000258613.RPL21P7	ENSG00000258613	RPL21P7	processed_pseudogene	14;14	65266638;65267579	65267008;65267690	-;-	483	3	0.450533	1.00344	-0.232097	-0.252483	0.84775	1.14918	0.077371	1.23341	-1.68653	-0.645624	-1.66288	-0.282075	-0.201196	-0.201196	-0.201196	-0.201196	-0.201196	-0.201196	-0.201196	-0.201196	-0.201196	-0.201196	-0.201196	-0.201196	-0.201196	-0.201196	-0.201196	-0.201196	-0.201196	-0.201196	-0.201196	-0.201196	-0.201196	-0.201196	-0.201196	-0.201196	-0.201196	-0.201196	-0.201196	-0.201196
ENSG00000108001.EBF3	ENSG00000108001	EBF3	protein_coding	10;10;10;10;10;10;10;10;10;10;10;10;10;10;10;10;10;10;10;10;10;10;10;10;10;10;10;10;10;10;10;10;10;10;10;10;10	129835283;129836800;129837700;129839083;129840245;129840245;129840245;129840844;129840844;129840844;129842116;129842116;129842116;129843137;129843137;129848392;129848392;129867141;129867141;129867782;129867782;129873452;129873479;129877768;129877768;129957258;129957258;129958934;129958934;129962171;129962171;129962942;129962942;129963367;129963367;129963635;129963635	129837960;129837960;129837960;129839195;129840334;129840442;129840442;129841032;129841032;129841032;129842171;129842293;129842293;129843202;129843202;129848480;129848480;129867267;129867267;129867912;129867912;129873596;129873596;129877849;129877849;129957326;129957326;129959007;129959007;129962226;129962226;129963005;129963005;129963523;129963523;129963841;129963841	-;-;-;-;-;-;-;-;-;-;-;-;-;-;-;-;-;-;-;-;-;-;-;-;-;-;-;-;-;-;-;-;-;-;-;-;-	4623	3	0.89466	1.20542	-0.986287	-0.986287	1.07769	1.53467	0.419027	0.191951	-0.391989	-0.986287	-0.986287	-0.986287	-0.267658	-0.267658	-0.267658	-0.267658	-0.267658	-0.267658	-0.267658	-0.267658	-0.267658	-0.267658	-0.267658	-0.267658	-0.267658	-0.267658	-0.267658	-0.267658	-0.267658	-0.267658	-0.267658	-0.267658	-0.267658	-0.267658	-0.267658	-0.267658	-0.267658	-0.267658	-0.267658	-0.267658
ENSG00000107443.CCNJ	ENSG00000107443	CCNJ	protein_coding	10;10;10;10;10;10;10;10;10;10;10;10;10;10;10;10;10;10	96043394;96043394;96043583;96044353;96044353;96044353;96050256;96050256;96050256;96056701;96056701;96056701;96057088;96057121;96057124;96057830;96057830;96057830	96043719;96043719;96043719;96044462;96044462;96044462;96050466;96050466;96050466;96057000;96057000;96057000;96057247;96057247;96057247;96059588;96060870;96060870	+;+;+;+;+;+;+;+;+;+;+;+;+;+;+;+;+;+	4148	3	0.324358	0.552491	-0.277909	0.954232	0.305467	0.977495	0.784279	1.0578	-1.51725	-1.52068	-1.47556	-0.164721	-1.04809	0.183981	-0.272501	0.945044	0.131332	0.952501	-0.533506	0.175149	0.101015	1.3311	0.559036	-0.362619	-1.04809	0.687315	1.40816	0.0138159	1.85298	-1.04809	-1.04809	1.31986	1.36137	0.0651623	0.459156	1.91171	-0.332057	-1.04809	0.426236	0.689871
ENSG00000129757.CDKN1C	ENSG00000129757	CDKN1C	protein_coding	11;11;11;11;11;11;11;11;11;11;11;11;11;11;11;11;11;11;11;11	2883213;2883218;2883218;2883240;2883632;2883675;2883999;2883999;2883999;2883999;2883999;2883999;2884670;2884670;2884670;2885202;2885202;2885634;2885634;2885634	2883910;2883915;2883915;2883915;2883910;2883915;2884134;2884134;2884134;2884134;2884701;2884134;2885466;2885765;2885771;2885466;2885466;2885728;2885749;2885773	-;-;-;-;-;-;-;-;-;-;-;-;-;-;-;-;-;-;-;-	2478	3	0.290132	0.23867	0.274252	1.06513	1.02039	1.43909	0.192348	0.395074	-1.35538	-0.767439	-1.49485	-1.29741	-0.631611	-0.631611	-0.631611	-0.631611	-0.631611	-0.631611	-0.631611	-0.631611	-0.631611	0.243951	-0.631611	-0.631611	1.11899	-0.631611	-0.631611	-0.631611	-0.631611	-0.631611	-0.631611	-0.631611	-0.631611	-0.631611	-0.631611	-0.631611	-0.631611	-0.631611	-0.631611	-0.631611
ENSG00000238003.RPL10P4	ENSG00000238003	RPL10P4	processed_pseudogene	1	201978642	201978949	+	308	3	0.550637	1.09703	0.170011	0.184797	0.954614	1.15469	0.406136	0.514412	-1.01202	-1.21873	-1.80217	-0.999415	-0.0926715	-0.0926715	-0.0926715	-0.0926715	-0.0926715	-0.0926715	-0.0926715	-0.0926715	-0.0926715	-0.0926715	-0.0926715	-0.0926715	-0.0926715	-0.0926715	-0.0926715	-0.0926715	-0.0926715	-0.0926715	-0.0926715	-0.0926715	-0.0926715	-0.0926715	-0.0926715	-0.0926715	-0.0926715	-0.0926715	-0.0926715	-0.0926715
ENSG00000279088.AC022400.8	ENSG00000279088	AC022400.8	TEC	10	73742995	73744230	-	1236	3	0.338311	0.896896	0.238885	0.776801	0.580855	0.823992	0.686487	0.894625	-1.49572	-1.63782	-1.0286	-1.07471	1.93989	-0.487288	0.0937103	0.26371	2.45783	-0.487288	-0.487288	0.845378	0.612125	-0.487288	2.15491	2.19597	-0.487288	-0.487288	1.457	1.7909	-0.487288	-0.487288	0.556946	0.491328	-0.487288	-0.487288	-0.487288	0.593431	-0.487288	-0.487288	0.411485	0.475722
ENSG00000054967.RELT	ENSG00000054967	RELT	protein_coding	11;11;11;11;11;11;11;11;11;11;11;11;11;11;11;11;11;11;11;11;11;11;11;11;11;11;11;11;11;11;11;11;11;11;11;11;11;11;11;11;11;11;11;11;11;11	73376399;73376400;73376408;73376668;73384346;73384536;73389112;73389112;73389112;73389112;73390551;73390551;73390551;73390551;73390755;73390755;73390755;73390755;73391144;73391144;73391144;73391982;73392211;73392211;73393244;73393684;73393837;73393837;73393837;73394236;73394236;73394236;73394236;73394236;73394477;73394477;73394477;73394477;73395087;73395087;73395087;73395087;73395444;73395444;733…	73376499;73376499;73376499;73376869;73384416;73384621;73389181;73389181;73389181;73389181;73390625;73390625;73390625;73390625;73390921;73390921;73390921;73390921;73391160;73391223;73391223;73394317;73392468;73392468;73393917;73393917;73393917;73393917;73393917;73394317;73394317;73394317;73394494;73394734;73394734;73394734;73395285;73394734;73395121;73395285;73395285;73395285;73397474;73397474;733…	+;+;+;+;+;+;+;+;+;+;+;+;+;+;+;+;+;+;+;+;+;+;+;+;+;+;+;+;+;+;+;+;+;+;+;+;+;+;+;+;+;+;+;+;+;+	6187	3	0.473937	0.561405	-0.062888	0.858946	-0.287504	0.826868	0.779672	1.43088	-0.349765	-1.0423	-1.62953	-1.55971	-0.332551	-0.332551	-0.332551	-0.332551	-0.332551	-0.332551	-0.332551	2.60784	-0.332551	1.99613	-0.332551	-0.332551	-0.332551	-0.332551	-0.332551	-0.332551	-0.332551	-0.332551	-0.332551	-0.332551	-0.332551	-0.332551	-0.332551	2.79013	-0.332551	2.13178	-0.332551	-0.332551
ENSG00000150667.FSIP1	ENSG00000150667	FSIP1	protein_coding	15;15;15;15;15;15;15;15;15;15;15;15;15;15;15;15;15;15;15;15;15;15;15;15	39588357;39593580;39594055;39594055;39600031;39600249;39600845;39600845;39600845;39617735;39617735;39713444;39726589;39738091;39739665;39739665;39741805;39741805;39747302;39763821;39765592;39770427;39776399;39782628	39588574;39593683;39594233;39594233;39600926;39600269;39600926;39600926;39600926;39618243;39618245;39713581;39726747;39738201;39739789;39739789;39741900;39741900;39747447;39763914;39765746;39770610;39776531;39782841	-;-;-;-;-;-;-;-;-;-;-;-;-;-;-;-;-;-;-;-;-;-;-;-	3463	3	0.1977	0.514237	-0.187546	0.739098	0.477334	1.78689	0.427736	-0.206644	0.335947	-0.83939	-1.18399	-2.06138	5.10648	1.78726	1.30138	0.58853	-0.356236	-0.356236	-0.356236	-0.356236	-0.356236	-0.356236	-0.356236	-0.356236	-0.356236	-0.356236	-0.356236	-0.356236	-0.356236	-0.356236	3.99996	2.97028	-0.356236	-0.356236	-0.356236	2.79693	0.967963	-0.356236	-0.356236	0.426166
ENSG00000274471.AC242376.2	ENSG00000274471	AC242376.2	transcribed_unprocessed_pseudogene	15;15;15;15;15;15;15;15;15;15	23309607;23310188;23310803;23310881;23311338;23311338;23311605;23311605;23313105;23313105	23309735;23310297;23310974;23310974;23311512;23311512;23311729;23311729;23314566;23313276	+;+;+;+;+;+;+;+;+;+	2173	3	0.814709	0.460128	0.538616	0.743721	1.02882	0.065613	0.482796	0.847045	-1.76205	-0.468315	-1.09306	-1.65803	-0.359365	-0.359365	-0.359365	2.2071	1.80817	-0.359365	-0.359365	2.08617	2.04738	-0.359365	-0.359365	-0.359365	-0.359365	-0.359365	-0.359365	-0.359365	-0.359365	-0.359365	-0.359365	-0.359365	-0.359365	-0.359365	-0.359365	-0.359365	3.66414	-0.359365	-0.359365	1.36616
ENSG00000135097.MSI1	ENSG00000135097	MSI1	protein_coding	12;12;12;12;12;12;12;12;12;12;12;12;12;12;12;12;12;12;12;12;12;12;12;12;12;12;12;12;12	120341330;120345570;120346135;120346222;120347446;120347446;120351344;120353299;120353299;120353323;120356902;120356902;120356902;120357816;120357816;120357816;120359005;120359005;120359005;120361394;120363043;120363043;120364714;120364714;120368008;120368008;120368192;120368833;120369033	120343105;120345632;120346322;120346322;120347514;120347514;120351400;120353379;120353379;120353379;120357019;120357019;120357019;120357898;120357898;120357898;120359053;120359053;120359053;120361508;120363135;120363135;120364755;120364755;120368069;120368092;120368273;120368873;120369164	-;-;-;-;-;-;-;-;-;-;-;-;-;-;-;-;-;-;-;-;-;-;-;-;-;-;-;-;-	3074	3	0.806083	0.673101	0.693169	0.741507	0.80878	0.627171	0.31428	0.639853	-1.20972	-1.16792	-1.78104	-1.14526	-0.943933	0.241042	-0.291925	-0.358827	-0.549001	-0.49278	0.311509	-0.182785	-1.45048	-0.787826	-0.508442	-0.315544	-0.445002	-0.566236	0.623682	-0.859041	0.557696	0.359092	-0.907175	-0.127452	-0.59565	-1.45048	-0.406834	-1.45048	-0.616376	-0.411677	-0.996743	0.246306
ENSG00000143171.RXRG	ENSG00000143171	RXRG	protein_coding	1;1;1;1;1;1;1;1;1;1;1;1;1;1;1;1;1;1;1;1;1;1;1;1;1;1;1;1	165400922;165400923;165406812;165406812;165408227;165408227;165409558;165409558;165410702;165410702;165410750;165410949;165410949;165410949;165417041;165417041;165417041;165419870;165419870;165419870;165424751;165424751;165428719;165428719;165436928;165444845;165444845;165444845	165401410;165401410;165406917;165406917;165408318;165408318;165409690;165409690;165410831;165410831;165410831;165411109;165411109;165411109;165417220;165417220;165417220;165420014;165420014;165420014;165424808;165424972;165428966;165428966;165437201;165445355;165445126;165445172	-;-;-;-;-;-;-;-;-;-;-;-;-;-;-;-;-;-;-;-;-;-;-;-;-;-;-;-	2691	3	-0.552335	1.56312	-0.552335	-0.552335	1.74931	1.65858	-0.552335	-0.552335	-0.552335	-0.552335	-0.552335	-0.552335	-0.137047	-0.137047	-0.137047	-0.137047	-0.137047	-0.137047	-0.137047	-0.137047	-0.137047	-0.137047	-0.137047	-0.137047	-0.137047	-0.137047	-0.137047	-0.137047	-0.137047	-0.137047	-0.137047	-0.137047	-0.137047	-0.137047	-0.137047	-0.137047	-0.137047	-0.137047	-0.137047	-0.137047
ENSG00000139219.COL2A1	ENSG00000139219	COL2A1	protein_coding	12;12;12;12;12;12;12;12;12;12;12;12;12;12;12;12;12;12;12;12;12;12;12;12;12;12;12;12;12;12;12;12;12;12;12;12;12;12;12;12;12;12;12;12;12;12;12;12;12;12;12;12;12;12;12;12;12;12;12;12;12;12;12;12;12;12;12;12;12;12;12;12;12;12;12;12;12;12;12;12;12;12;12;12;12;12;12;12;12;12;12;12;12;12;12;12;12;12;12;12;12;12;12;12;12;12;12;12;12;12;12;12;12;12;12;12;12;12;12;12;12;12;12;12;12;12;12;12;12;12;12;12;12;…	47972967;47973201;47973407;47974089;47974089;47974089;47974675;47974675;47974675;47975317;47975317;47975317;47975353;47975963;47975963;47975963;47975963;47976514;47976514;47976514;47976514;47976812;47976812;47976812;47976812;47977102;47977102;47977102;47977102;47977320;47977320;47977320;47977320;47977600;47977600;47977600;47978010;47978010;47978010;47978291;47978291;47978291;47978597;47978597;479…	47973553;47973553;47973553;47974331;47974331;47974331;47974862;47974862;47974862;47975605;47975605;47975605;47975605;47976070;47976070;47976070;47976070;47976567;47976567;47976567;47976567;47976919;47976919;47976919;47976919;47977155;47977155;47977155;47977155;47977427;47977427;47977427;47977445;47977653;47977653;47977653;47978117;47978117;47978117;47978398;47978398;47978398;47978758;47978758;479…	-;-;-;-;-;-;-;-;-;-;-;-;-;-;-;-;-;-;-;-;-;-;-;-;-;-;-;-;-;-;-;-;-;-;-;-;-;-;-;-;-;-;-;-;-;-;-;-;-;-;-;-;-;-;-;-;-;-;-;-;-;-;-;-;-;-;-;-;-;-;-;-;-;-;-;-;-;-;-;-;-;-;-;-;-;-;-;-;-;-;-;-;-;-;-;-;-;-;-;-;-;-;-;-;-;-;-;-;-;-;-;-;-;-;-;-;-;-;-;-;-;-;-;-;-;-;-;-	6662	3	0.652368	0.620851	0.844082	0.955407	0.432865	0.364052	0.679711	0.757148	-1.00984	-1.45425	-1.2903	-1.5521	-0.340532	-0.340532	-0.340532	-0.340532	-0.340532	-0.340532	-0.340532	-0.340532	-0.340532	-0.340532	-0.340532	-0.340532	-0.340532	-0.340532	-0.340532	-0.340532	-0.340532	-0.340532	-0.340532	-0.340532	-0.340532	-0.340532	-0.340532	-0.340532	-0.340532	-0.340532	-0.340532	-0.340532
ENSG00000273136.NBPF26	ENSG00000273136	NBPF26	protein_coding	1;1;1;1;1;1;1;1;1;1;1;1;1;1;1;1;1;1;1;1;1;1;1;1;1;1;1;1;1;1;1;1;1;1;1;1;1;1;1;1;1;1;1;1;1;1;1;1;1;1;1;1;1;1;1;1;1;1;1;1;1;1;1;1;1;1;1;1;1;1;1;1;1;1;1;1;1;1;1;1;1;1;1;1;1;1;1;1;1;1;1;1;1;1;1;1;1;1;1;1;1;1;1;1;1;1;1;1;1;1;1;1;1;1;1;1;1;1;1;1;1;1;1;1;1;1;1;1;1;1;1;1;1;1;1;1;1;1;1;1;1;1;1;1;1;1;1;1;1;1;1;1;1;1;1;1;1;1;1;1;1;1;1;1;1;1;1;1;1;1;1;1;1;1;1;1;1;1;1;1;1;1;1;1;1;1;1;1;1;1;1;1;1;1;1;1;1;1;1;1…	120723949;120723949;120763628;120763636;120784974;120784974;120784987;120793161;120793161;120793161;120802613;120802965;120805297;120805418;120805418;120805418;120805418;120805418;120805418;120805556;120805556;120805556;120805556;120805556;120805556;120805556;120805713;120807607;120807607;120807607;120807607;120807607;120807607;120807607;120808545;120808545;120808545;120808545;120808545;120808545…	120724250;120724250;120763709;120763709;120785233;120785233;120785233;120793496;120793496;120793496;120802695;120803034;120805453;120805453;120805453;120805453;120805458;120805584;120805765;120805710;120805765;120805765;120805765;120805765;120805765;120805765;120805765;120807662;120807709;120807709;120807709;120807709;120807709;120807709;120808759;120808759;120808759;120808759;120808759;120808759…	+;+;+;+;+;+;+;+;+;+;+;+;+;+;+;+;+;+;+;+;+;+;+;+;+;+;+;+;+;+;+;+;+;+;+;+;+;+;+;+;+;+;+;+;+;+;+;+;+;+;+;+;+;+;+;+;+;+;+;+;+;+;+;+;+;+;+;+;+;+;+;+;+;+;+;+;+;+;+;+;+;+;+;+;+;+;+;+;+;+;+;+;+;+;+;+;+;+;+;+;+;+;+;+;+;+;+;+;+;+;+;+;+;+;+;+;+;+;+;+;+;+;+;+;+;+;+;+	6782	3	0.729081	0.481348	0.677783	0.982764	0.51695	0.352815	0.676604	0.665208	-0.995484	-0.718232	-1.27323	-2.0956	0.492949	-0.785291	1.07555	-0.000941747	0.00908159	-0.785291	1.45661	-0.785291	-0.0231814	0.973914	-0.785291	-0.785291	0.814471	1.58862	1.08061	1.0042	0.586751	0.203954	-0.785291	1.2555	-0.785291	0.923934	1.45613	-0.0388497	-0.785291	-0.785291	0.727524	0.220485
ENSG00000133640.LRRIQ1	ENSG00000133640	LRRIQ1	protein_coding	12;12;12;12;12;12;12;12;12;12;12;12;12;12;12;12;12;12;12;12;12;12;12;12;12;12;12;12;12;12;12;12;12;12;12;12;12;12;12;12;12;12;12;12;12;12;12;12;12;12;12;12;12;12;12;12;12;12;12;12;12;12;12;12;12;12;12;12;12;12;12;12	85036314;85036340;85036351;85036351;85038150;85038153;85038153;85038173;85040490;85040490;85040490;85040490;85044718;85044718;85044718;85044718;85044781;85046020;85046020;85046020;85046020;85046020;85047247;85047247;85047247;85047247;85047247;85052177;85052177;85055547;85055547;85055547;85065262;85065262;85066748;85066748;85072907;85072907;85098355;85098355;85098867;85098867;85104004;85104004;851…	85036407;85036407;85036407;85036407;85038308;85038308;85038308;85038308;85040601;85040601;85040601;85040601;85044809;85044809;85044809;85044809;85044809;85046137;85046137;85046137;85046137;85046137;85047286;85047470;85047470;85047470;85048587;85052251;85052251;85055607;85057184;85057184;85065414;85065414;85066898;85066898;85073098;85073098;85098548;85098548;85098994;85098994;85104077;85104077;851…	+;+;+;+;+;+;+;+;+;+;+;+;+;+;+;+;+;+;+;+;+;+;+;+;+;+;+;+;+;+;+;+;+;+;+;+;+;+;+;+;+;+;+;+;+;+;+;+;+;+;+;+;+;+;+;+;+;+;+;+;+;+;+;+;+;+;+;+;+;+;+;+	8793	3	0.351395	0.430308	0.656161	1.4844	0.453376	0.219851	0.87758	0.430536	-0.854211	-0.735824	-1.86535	-1.44822	-0.584855	-0.584855	-0.584855	-0.584855	-0.584855	-0.584855	-0.584855	-0.584855	0.266628	-0.584855	-0.584855	-0.584855	-0.584855	-0.584855	-0.584855	-0.584855	-0.584855	-0.584855	-0.584855	0.173072	-0.584855	-0.584855	-0.584855	-0.584855	-0.584855	0.11538	-0.584855	-0.584855
ENSG00000077616.NAALAD2	ENSG00000077616	NAALAD2	protein_coding	11;11;11;11;11;11;11;11;11;11;11;11;11;11;11;11;11;11;11;11;11;11;11;11;11;11;11;11;11;11;11;11;11;11;11;11;11;11;11;11;11;11;11;11;11;11;11;11;11;11;11;11;11;11;11;11;11;11;11;11;11;11;11;11;11;11;11;11;11;11;11;11;11;11;11;11;11;11;11;11;11;11;11;11;11;11;11;11;11;11;11	90131515;90132094;90134615;90134663;90134664;90134695;90134707;90134712;90134729;90134738;90135064;90135559;90135559;90135559;90135559;90135559;90135559;90135559;90135559;90135559;90147330;90147330;90147330;90147330;90147330;90147330;90147330;90147330;90147330;90149006;90149006;90149006;90149006;90149006;90149006;90149006;90149006;90150482;90150482;90150482;90150482;90150482;90150482;90150482;901…	90131817;90132203;90134840;90134840;90134840;90134836;90134840;90134840;90134840;90134840;90135146;90135670;90135670;90135670;90135670;90135670;90135670;90135670;90135670;90135670;90147516;90147516;90147516;90147516;90147516;90147516;90147516;90147516;90147400;90149107;90149107;90149107;90149107;90149107;90149107;90149107;90149107;90150607;90150607;90150607;90150607;90150607;90150607;90150607;901…	+;+;+;+;+;+;+;+;+;+;+;+;+;+;+;+;+;+;+;+;+;+;+;+;+;+;+;+;+;+;+;+;+;+;+;+;+;+;+;+;+;+;+;+;+;+;+;+;+;+;+;+;+;+;+;+;+;+;+;+;+;+;+;+;+;+;+;+;+;+;+;+;+;+;+;+;+;+;+;+;+;+;+;+;+;+;+;+;+;+;+	7168	3	0.243477	0.513214	0.96642	1.1688	1.33846	0.749468	-0.0538188	-0.101915	-1.49055	-1.34267	-1.04286	-0.94802	-0.410943	-0.410943	-0.410943	-0.410943	-0.410943	-0.410943	-0.410943	-0.410943	-0.410943	0.318601	-0.410943	-0.410943	-0.410943	2.2509	-0.410943	-0.410943	-0.410943	-0.410943	-0.410943	0.142214	-0.410943	-0.410943	-0.410943	-0.410943	-0.410943	-0.410943	-0.410943	-0.410943
ENSG00000237356.AL365295.1	ENSG00000237356	AL365295.1	lncRNA	14;14;14;14;14;14;14;14;14;14;14;14;14;14;14;14;14;14;14;14;14;14;14;14;14;14;14;14;14;14;14;14;14;14;14;14;14;14;14;14;14;14;14;14;14;14;14;14;14;14;14;14;14;14;14;14;14;14;14;14;14;14;14;14;14;14;14;14;14;14;14;14;14;14;14;14;14;14;14;14;14;14;14;14;14;14;14;14;14;14;14;14;14;14;14;14;14;14;14;14;14;14;14;14;14;14;14;14;14;14;14;14;14;14;14;14;14;14	53169010;53169026;53169027;53169034;53169034;53169054;53169063;53169190;53169526;53169705;53169705;53169705;53169705;53169705;53169705;53169705;53170434;53170434;53188032;53188032;53188032;53189869;53189869;53189869;53189869;53189869;53201430;53201430;53201430;53217655;53217889;53217891;53217923;53217925;53217926;53217926;53217926;53217928;53217934;53217955;53239273;53239273;53304808;53313716;533…	53169275;53169275;53169275;53169275;53169777;53169275;53169275;53169275;53169777;53169777;53169777;53169777;53169777;53169777;53169777;53169777;53170501;53170501;53188153;53188153;53188153;53189936;53189936;53189936;53189936;53189936;53201483;53201483;53201483;53218055;53218055;53218055;53218055;53218055;53218055;53218055;53218055;53218055;53218055;53218055;53239729;53239852;53305053;53313790;533…	+;+;+;+;+;+;+;+;+;+;+;+;+;+;+;+;+;+;+;+;+;+;+;+;+;+;+;+;+;+;+;+;+;+;+;+;+;+;+;+;+;+;+;+;+;+;+;+;+;+;+;+;+;+;+;+;+;+;+;+;+;+;+;+;+;+;+;+;+;+;+;+;+;+;+;+;+;+;+;+;+;+;+;+;+;+;+;+;+;+;+;+;+;+;+;+;+;+;+;+;+;+;+;+;+;+;+;+;+;+;+;+;+;+;+;+;+;+	14459	3	0.591142	1.37106	0.42057	-0.0554858	0.858082	0.105844	0.369921	0.395854	-2.21981	-1.43813	0.287473	-0.686515	-0.187443	-0.187443	-0.187443	-0.187443	-0.187443	-0.187443	-0.187443	-0.187443	-0.187443	1.64837	-0.187443	4.89015	-0.187443	-0.187443	-0.187443	-0.187443	-0.187443	-0.187443	-0.187443	-0.187443	-0.187443	1.90231	-0.187443	-0.187443	-0.187443	-0.187443	-0.187443	-0.187443
ENSG00000247416.AP000802.1	ENSG00000247416	AP000802.1	lncRNA	11;11;11;11;11;11;11;11;11;11;11	112959279;112959300;112959329;112959535;112961259;112961367;112961367;112961710;112962333;112963210;112963210	112960851;112960851;112961476;112960851;112961476;112961476;112961476;112961962;112962583;112963408;112963460	-;-;-;-;-;-;-;-;-;-;-	2953	3	0.971964	0.720749	0.148596	0.350419	1.90997	-0.3581	0.798845	-0.623275	-0.345634	-0.815315	-1.37911	-1.37911	-0.145559	-0.145559	-0.145559	-0.145559	-0.145559	-0.145559	-0.145559	-0.145559	3.38193	-0.145559	-0.145559	-0.145559	-0.145559	-0.145559	-0.145559	-0.145559	-0.145559	-0.145559	-0.145559	-0.145559	-0.145559	-0.145559	-0.145559	-0.145559	-0.145559	-0.145559	-0.145559	-0.145559
ENSG00000198520.ARMH1	ENSG00000198520	ARMH1	protein_coding	1;1;1;1;1;1;1;1;1;1;1;1;1;1;1;1;1;1;1;1;1;1;1;1;1;1;1;1;1;1;1;1;1;1;1;1;1;1;1;1;1;1;1;1;1;1;1;1;1;1;1;1;1;1;1;1;1;1;1;1;1;1;1;1;1;1;1;1;1;1;1;1;1;1;1;1;1;1;1;1;1;1;1;1;1;1;1;1;1;1;1;1;1;1;1;1;1;1;1;1;1;1;1;1;1;1;1;1;1;1;1;1;1;1;1;1;1;1;1;1;1	44674692;44674713;44674713;44674713;44674714;44674722;44674722;44674726;44674739;44674755;44674758;44674780;44684393;44684393;44685334;44688196;44688196;44689109;44689109;44689676;44689676;44689676;44689676;44689676;44689676;44689676;44689676;44689676;44689676;44689742;44689834;44692928;44697102;44697102;44697102;44697102;44697102;44697102;44697102;44697102;44698063;44698063;44698063;44698063;446…	44674873;44674873;44674873;44674873;44674873;44674873;44674873;44674873;44674873;44674873;44674873;44674873;44684656;44684656;44685457;44688319;44688319;44689224;44689224;44689903;44689903;44689903;44689903;44689903;44689903;44689903;44689874;44689874;44689903;44689874;44689874;44693020;44697170;44697170;44697170;44697140;44697170;44697170;44697170;44697170;44698229;44698229;44698229;44698133;446…	+;+;+;+;+;+;+;+;+;+;+;+;+;+;+;+;+;+;+;+;+;+;+;+;+;+;+;+;+;+;+;+;+;+;+;+;+;+;+;+;+;+;+;+;+;+;+;+;+;+;+;+;+;+;+;+;+;+;+;+;+;+;+;+;+;+;+;+;+;+;+;+;+;+;+;+;+;+;+;+;+;+;+;+;+;+;+;+;+;+;+;+;+;+;+;+;+;+;+;+;+;+;+;+;+;+;+;+;+;+;+;+;+;+;+;+;+;+;+;+;+	3290	3	1.0518	1.37734	0.703698	-0.310146	1.11044	0.861746	-0.0222125	-0.386327	-0.6228	-1.56666	-1.20892	-0.987963	-0.265896	-0.265896	-0.265896	-0.265896	-0.265896	-0.265896	-0.265896	-0.265896	3.2678	-0.265896	-0.265896	-0.265896	-0.265896	-0.265896	-0.265896	1.03928	-0.265896	5.11164	5.54462	-0.265896	-0.265896	-0.265896	-0.265896	-0.265896	-0.265896	-0.265896	-0.265896	0.821668
ENSG00000054392.HHAT	ENSG00000054392	HHAT	protein_coding	1;1;1;1;1;1;1;1;1;1;1;1;1;1;1;1;1;1;1;1;1;1;1;1;1;1;1;1;1;1;1;1;1;1;1;1;1;1;1;1;1;1;1;1;1;1;1;1;1;1;1;1;1;1;1;1;1;1;1;1;1;1;1;1;1;1;1;1;1;1;1;1;1;1;1;1;1;1;1;1;1;1;1	210328252;210328252;210328902;210328906;210328906;210329300;210348933;210348933;210348933;210348933;210348933;210362852;210362852;210362852;210362852;210362852;210362852;210362852;210369715;210387468;210387468;210387468;210387468;210387468;210387468;210387468;210387468;210400468;210400468;210400468;210400468;210404464;210404464;210404464;210404464;210404464;210404464;210418154;210418154;210418154…	210328384;210328384;210329104;210329104;210329104;210329483;210349066;210349066;210349066;210349066;210349066;210362919;210362919;210362919;210362919;210362919;210362919;210362919;210369783;210387581;210387581;210387581;210387581;210387581;210387581;210387581;210387581;210400662;210400662;210400662;210400662;210404679;210404679;210404679;210404679;210404679;210404679;210418325;210418325;210418325…	+;+;+;+;+;+;+;+;+;+;+;+;+;+;+;+;+;+;+;+;+;+;+;+;+;+;+;+;+;+;+;+;+;+;+;+;+;+;+;+;+;+;+;+;+;+;+;+;+;+;+;+;+;+;+;+;+;+;+;+;+;+;+;+;+;+;+;+;+;+;+;+;+;+;+;+;+;+;+;+;+;+;+	6645	3	0.822289	0.514113	1.27447	1.00653	0.496323	0.186724	0.270112	0.537781	-0.907886	-1.22417	-1.60382	-1.37247	-0.299292	-0.299292	-0.299292	-0.299292	-0.299292	-0.299292	-0.299292	-0.299292	-0.299292	-0.299292	-0.299292	4.34753	-0.299292	-0.299292	-0.299292	-0.299292	-0.299292	-0.299292	-0.299292	-0.299292	2.42643	-0.299292	0.952357	-0.299292	-0.299292	-0.299292	-0.299292	-0.299292
ENSG00000203724.C1orf53	ENSG00000203724	C1orf53	protein_coding	1;1;1;1;1;1;1;1;1	197902630;197902778;197905517;197905796;197905796;197905796;197907149;197907149;197907149	197902913;197902850;197905539;197905897;197905897;197905897;197907362;197907364;197907367	+;+;+;+;+;+;+;+;+	628	3	-0.843498	0.329744	1.09751	1.74793	0.461274	0.398045	0.0583752	0.543188	-1.20995	-0.133492	-1.84481	-0.604311	-0.157188	-0.157188	-0.157188	-0.157188	-0.157188	-0.157188	-0.157188	-0.157188	-0.157188	-0.157188	-0.157188	-0.157188	-0.157188	-0.157188	-0.157188	-0.157188	-0.157188	-0.157188	-0.157188	-0.157188	-0.157188	-0.157188	-0.157188	-0.157188	-0.157188	5.72642	-0.157188	-0.157188
ENSG00000186409.CCDC30	ENSG00000186409	CCDC30	protein_coding	1;1;1;1;1;1;1;1;1;1;1;1;1;1;1;1;1;1;1;1;1;1;1;1;1;1;1;1;1;1;1;1;1;1;1;1;1;1;1;1;1;1;1;1;1;1;1;1;1;1;1;1;1;1;1;1;1;1;1;1;1;1;1;1;1;1;1;1;1;1;1;1;1;1;1;1;1;1;1;1;1;1;1;1;1;1;1;1;1;1;1;1;1;1;1;1;1;1;1;1;1;1;1;1;1;1;1;1;1;1;1;1;1;1;1;1;1;1;1;1;1;1;1;1;1;1;1;1;1;1;1;1;1;1;1;1;1;1;1;1;1;1;1;1;1;1;1;1;1;1;1;1;1;1;1;1;1;1;1;1;1;1;1;1;1;1;1;1;1;1;1;1;1;1;1;1;1;1;1;1;1;1;1;1;1;1;1;1;1;1;1;1;1;1;1;1;1;1;1;1…	42463221;42463222;42463224;42463237;42463246;42463249;42463269;42463286;42463286;42463289;42463291;42463294;42463294;42463298;42463312;42463312;42463312;42463316;42463329;42463330;42463339;42463341;42463343;42463344;42463354;42463461;42463526;42463716;42463922;42467744;42468660;42473122;42473122;42473122;42473122;42473122;42473122;42477108;42479310;42480461;42480461;42480461;42480461;42480461;424…	42463898;42463898;42463890;42463657;42463898;42463898;42463657;42463657;42463657;42463898;42463898;42463898;42463898;42463898;42463898;42463657;42463890;42463898;42463657;42463890;42463898;42463898;42463898;42463898;42463657;42463898;42463657;42463890;42464217;42467782;42468718;42473303;42473303;42473303;42473385;42473417;42473560;42477136;42480566;42480566;42480566;42480566;42480566;42480566;424…	+;+;+;+;+;+;+;+;+;+;+;+;+;+;+;+;+;+;+;+;+;+;+;+;+;+;+;+;+;+;+;+;+;+;+;+;+;+;+;+;+;+;+;+;+;+;+;+;+;+;+;+;+;+;+;+;+;+;+;+;+;+;+;+;+;+;+;+;+;+;+;+;+;+;+;+;+;+;+;+;+;+;+;+;+;+;+;+;+;+;+;+;+;+;+;+;+;+;+;+;+;+;+;+;+;+;+;+;+;+;+;+;+;+;+;+;+;+;+;+;+;+;+;+;+;+;+;+	25206	3	0.393108	0.33751	0.920042	1.72464	-0.00529316	0.682877	-0.179451	0.814901	-1.15104	-1.21803	-0.806025	-1.51324	0.912313	1.28455	0.133811	1.47614	1.89435	-0.642517	-0.642517	0.264885	1.64818	2.06748	1.05067	2.3996	-0.642517	1.15469	1.32718	-0.642517	-0.642517	-0.642517	-0.642517	2.13906	1.38526	0.715787	1.52698	-0.642517	-0.642517	-0.642517	1.31294	1.50137
ENSG00000162591.MEGF6	ENSG00000162591	MEGF6	protein_coding	1;1;1;1;1;1;1;1;1;1;1;1;1;1;1;1;1;1;1;1;1;1;1;1;1;1;1;1;1;1;1;1;1;1;1;1;1;1;1;1;1;1;1;1;1;1;1;1;1;1;1;1;1;1;1;1;1;1;1;1;1;1;1;1;1;1;1;1;1;1;1;1;1;1;1;1;1;1;1;1;1;1;1;1;1;1;1;1;1;1;1;1;1;1;1;1;1;1;1;1;1;1;1;1;1;1;1;1;1;1;1;1;1;1;1;1;1;1;1;1;1;1	3487951;3489920;3490312;3490562;3490912;3490912;3490912;3490925;3492639;3492639;3492639;3492639;3492639;3492639;3492728;3493771;3493771;3493771;3493771;3493771;3493996;3493996;3493996;3493996;3493996;3494371;3494371;3494371;3494371;3494371;3494613;3494613;3494613;3494613;3495890;3495890;3495890;3495890;3495890;3496655;3496655;3496655;3496655;3496988;3496988;3497233;3497233;3497233;3497491;3498371…	3490589;3490589;3490589;3490589;3490959;3490959;3490959;3490959;3492767;3492767;3492767;3492767;3492767;3493486;3492767;3493797;3493899;3493899;3493899;3493899;3494124;3494124;3494244;3494124;3494124;3494499;3494499;3494499;3494499;3494741;3494741;3494741;3494741;3494741;3496018;3496014;3496018;3496018;3496018;3496717;3496783;3496783;3496783;3497119;3497119;3497361;3497361;3497361;3497621;3498499…	-;-;-;-;-;-;-;-;-;-;-;-;-;-;-;-;-;-;-;-;-;-;-;-;-;-;-;-;-;-;-;-;-;-;-;-;-;-;-;-;-;-;-;-;-;-;-;-;-;-;-;-;-;-;-;-;-;-;-;-;-;-;-;-;-;-;-;-;-;-;-;-;-;-;-;-;-;-;-;-;-;-;-;-;-;-;-;-;-;-;-;-;-;-;-;-;-;-;-;-;-;-;-;-;-;-;-;-;-;-;-;-;-;-;-;-;-;-;-;-;-;-	9021	3	-0.0134516	0.555474	1.18315	1.07992	0.168898	0.386289	-0.521126	1.18334	0.206537	-1.07402	-1.80374	-1.35128	-0.353206	-0.353206	-0.353206	-0.353206	-0.353206	-0.353206	-0.353206	-0.353206	-0.353206	-0.353206	-0.353206	3.06934	-0.353206	-0.353206	-0.353206	-0.353206	3.39619	-0.353206	-0.353206	-0.353206	-0.353206	-0.353206	-0.353206	-0.353206	-0.353206	-0.353206	-0.353206	-0.353206
ENSG00000271576.AL359504.2	ENSG00000271576	AL359504.2	lncRNA	1	84076331	84077931	-	1601	3	1.48162	1.66305	0.297438	-0.035781	0.2584	0.692913	0.254735	-0.142635	-1.58955	-0.997188	-1.0494	-0.833604	-0.324071	-0.324071	-0.324071	-0.324071	-0.324071	-0.324071	-0.324071	-0.324071	-0.324071	-0.324071	0.704638	-0.324071	-0.324071	-0.324071	1.55618	4.71826	-0.324071	-0.324071	-0.324071	-0.324071	-0.324071	-0.324071	-0.324071	0.592193	-0.324071	-0.324071	-0.324071	-0.324071
ENSG00000168778.TCTN2	ENSG00000168778	TCTN2	protein_coding	12;12;12;12;12;12;12;12;12;12;12;12;12;12;12;12;12;12;12;12;12;12;12;12;12;12;12;12;12;12;12;12;12;12;12;12;12;12;12;12;12;12;12;12;12;12	123671113;123671113;123671113;123671507;123671507;123671507;123672056;123672056;123672056;123673615;123673615;123673618;123679189;123679189;123686836;123686836;123688051;123688051;123690533;123690533;123692658;123692658;123694842;123694842;123695040;123695220;123695220;123696415;123696415;123697087;123697087;123699704;123699704;123699704;123700037;123704532;123704532;123704532;123706726;123706726…	123671322;123671322;123671348;123671614;123671614;123671614;123672132;123672132;123672132;123673749;123673810;123673810;123679289;123679289;123687035;123687035;123688177;123688177;123690674;123690674;123692723;123692723;123694976;123694976;123697198;123695297;123695297;123696495;123696495;123697198;123697198;123699810;123699810;123699810;123700154;123704688;123704688;123704688;123706851;123706851…	+;+;+;+;+;+;+;+;+;+;+;+;+;+;+;+;+;+;+;+;+;+;+;+;+;+;+;+;+;+;+;+;+;+;+;+;+;+;+;+;+;+;+;+;+;+	5102	3	0.00355455	0.18017	1.3144	1.83825	-0.225592	-0.198225	0.711962	0.617952	-1.57913	-0.94755	-0.762213	-0.953579	-0.198537	-0.183548	0.253333	-0.77519	-0.77519	0.72292	-0.77519	0.0569848	-0.77519	-0.020825	-0.0513471	-0.77519	-0.77519	-0.77519	1.04033	1.27993	-0.77519	-0.225198	-0.156692	1.40633	0.197948	-0.77519	-0.77519	-0.77519	-0.77519	-0.77519	0.242233	0.30667
ENSG00000107485.GATA3	ENSG00000107485	GATA3	protein_coding	10;10;10;10;10;10;10;10;10;10;10;10;10;10;10;10;10;10;10;10	8045378;8053604;8054688;8054810;8055287;8055287;8055287;8055287;8058305;8058305;8058305;8058399;8063993;8063996;8069473;8069473;8069473;8073739;8073739;8073739	8045515;8053778;8054891;8054891;8055896;8055896;8055896;8055896;8058494;8058841;8058841;8058841;8064138;8064138;8069598;8069598;8069598;8074890;8075198;8074064	+;+;+;+;+;+;+;+;+;+;+;+;+;+;+;+;+;+;+;+	3396	3	-0.428097	-0.428097	-0.428097	-0.428097	-0.428097	2.18501	-0.428097	-0.428097	-0.428097	-0.428097	2.09596	-0.428097	-0.0964964	-0.0964964	-0.0964964	-0.0964964	-0.0964964	-0.0964964	-0.0964964	-0.0964964	-0.0964964	-0.0964964	-0.0964964	-0.0964964	-0.0964964	-0.0964964	-0.0964964	-0.0964964	-0.0964964	-0.0964964	-0.0964964	-0.0964964	-0.0964964	-0.0964964	-0.0964964	-0.0964964	-0.0964964	-0.0964964	-0.0964964	-0.0964964
ENSG00000162814.SPATA17	ENSG00000162814	SPATA17	protein_coding	1;1;1;1;1;1;1;1;1;1;1;1;1;1;1;1;1;1;1;1;1;1;1;1;1;1;1;1;1;1;1	217631324;217631344;217648882;217648882;217651097;217651097;217665279;217669033;217669033;217683258;217683258;217737844;217739473;217741975;217741975;217741979;217774334;217774334;217774334;217782174;217782174;217801718;217801718;217801718;217862774;217862774;217862775;217866478;217866878;217867022;217867022	217631446;217631446;217648971;217648971;217651178;217651178;217665464;217669083;217669083;217683361;217683361;217737967;217739589;217742098;217742098;217742098;217774424;217774537;217774537;217782322;217782322;217801768;217801850;217801850;217862856;217862856;217862856;217866603;217867588;217867133;217871696	+;+;+;+;+;+;+;+;+;+;+;+;+;+;+;+;+;+;+;+;+;+;+;+;+;+;+;+;+;+;+	6515	3	0.559512	-0.276139	0.746147	2.17112	0.411037	0.219841	0.363307	-0.176785	-0.864544	-1.28107	-1.57579	-0.296635	-0.32057	-0.32057	-0.32057	-0.32057	-0.32057	-0.32057	-0.32057	-0.32057	2.87909	-0.32057	-0.32057	-0.32057	-0.32057	-0.32057	-0.32057	-0.32057	-0.32057	3.10291	-0.32057	2.86974	-0.32057	-0.32057	-0.32057	-0.32057	-0.32057	-0.32057	-0.32057	-0.32057
ENSG00000107611.CUBN	ENSG00000107611	CUBN	protein_coding	10;10;10;10;10;10;10;10;10;10;10;10;10;10;10;10;10;10;10;10;10;10;10;10;10;10;10;10;10;10;10;10;10;10;10;10;10;10;10;10;10;10;10;10;10;10;10;10;10;10;10;10;10;10;10;10;10;10;10;10;10;10;10;10;10;10;10;10;10;10;10;10;10;10;10;10;10;10;10;10;10;10;10;10;10;10;10;10;10;10;10;10;10	16823966;16828805;16831252;16835014;16836235;16840330;16840405;16840885;16840885;16851235;16851235;16866807;16869636;16874374;16876897;16888417;16890371;16898996;16900625;16900827;16901338;16901338;16901373;16903966;16903966;16903966;16906203;16906203;16906203;16907508;16907508;16907680;16913811;16915032;16915821;16918622;16919963;16925241;16925584;16928157;16933087;16937592;16938963;16940032;169…	16825082;16829040;16831417;16835195;16836382;16840535;16840535;16841047;16841047;16851443;16851443;16866855;16869853;16874503;16877097;16888566;16890527;16899183;16900850;16900850;16901459;16901459;16901459;16904115;16904115;16904115;16906409;16906409;16906409;16907679;16907748;16907746;16913992;16915172;16916030;16918800;16920137;16925424;16925774;16928303;16933284;16937784;16939147;16940237;169…	-;-;-;-;-;-;-;-;-;-;-;-;-;-;-;-;-;-;-;-;-;-;-;-;-;-;-;-;-;-;-;-;-;-;-;-;-;-;-;-;-;-;-;-;-;-;-;-;-;-;-;-;-;-;-;-;-;-;-;-;-;-;-;-;-;-;-;-;-;-;-;-;-;-;-;-;-;-;-;-;-;-;-;-;-;-;-;-;-;-;-;-;-	13264	3	-0.209063	-0.676234	1.66434	1.6696	0.294273	-0.657765	0.262291	0.904532	0.0046396	-1.08554	-1.08554	-1.08554	-0.368568	1.71103	-0.368568	-0.368568	2.58942	3.17976	-0.368568	1.25797	-0.368568	-0.368568	-0.368568	-0.368568	2.22625	-0.368568	-0.368568	-0.368568	-0.368568	-0.368568	-0.368568	-0.368568	-0.368568	-0.368568	-0.368568	-0.368568	-0.368568	-0.368568	-0.368568	-0.368568
ENSG00000188596.CFAP54	ENSG00000188596	CFAP54	protein_coding	12;12;12;12;12;12;12;12;12;12;12;12;12;12;12;12;12;12;12;12;12;12;12;12;12;12;12;12;12;12;12;12;12;12;12;12;12;12;12;12;12;12;12;12;12;12;12;12;12;12;12;12;12;12;12;12;12;12;12;12;12;12;12;12;12;12;12;12;12;12;12;12;12;12;12;12;12;12;12;12;12;12;12;12;12;12;12;12;12;12;12;12;12;12;12;12;12;12;12;12;12;12;12;12;12;12;12;12;12;12;12;12;12;12;12;12;12;12;12;12;12;12;12;12;12;12;12;12;12;12;12;12;12;…	96489571;96489575;96489577;96500834;96500834;96500834;96503886;96506928;96506928;96512986;96512986;96518928;96518928;96521857;96521857;96522088;96522088;96527246;96527246;96533792;96533792;96534062;96534062;96535515;96535515;96538384;96538384;96540137;96540837;96540837;96547902;96547902;96547927;96554182;96554182;96554182;96554187;96554676;96554676;96554676;96554676;96564468;96564468;96564644;965…	96489926;96489926;96489926;96500939;96500939;96501201;96504029;96507099;96507099;96513044;96513044;96519071;96519071;96521970;96521970;96522189;96522189;96527444;96527444;96533973;96533973;96534227;96534227;96535600;96535600;96538518;96538668;96540245;96540987;96540987;96547978;96547978;96547978;96554310;96554310;96554310;96554310;96554802;96554802;96554802;96554968;96564554;96564554;96564765;965…	+;+;+;+;+;+;+;+;+;+;+;+;+;+;+;+;+;+;+;+;+;+;+;+;+;+;+;+;+;+;+;+;+;+;+;+;+;+;+;+;+;+;+;+;+;+;+;+;+;+;+;+;+;+;+;+;+;+;+;+;+;+;+;+;+;+;+;+;+;+;+;+;+;+;+;+;+;+;+;+;+;+;+;+;+;+;+;+;+;+;+;+;+;+;+;+;+;+;+;+;+;+;+;+;+;+;+;+;+;+;+;+;+;+;+;+;+;+;+;+;+;+;+;+;+;+;+;+	12914	3	0.231618	0.653803	1.77878	1.07841	-0.797228	0.413885	0.43022	0.451275	-1.4029	-0.594037	-0.84093	-1.4029	-0.318678	0.511338	-0.318678	-0.318678	2.81823	-0.318678	-0.318678	-0.318678	-0.318678	-0.318678	-0.318678	-0.318678	-0.318678	-0.318678	-0.318678	-0.318678	-0.318678	-0.318678	-0.318678	-0.318678	-0.318678	-0.318678	-0.318678	-0.318678	-0.318678	-0.318678	-0.318678	-0.318678
ENSG00000119636.BBOF1	ENSG00000119636	BBOF1	protein_coding	14;14;14;14;14;14;14;14;14;14;14;14;14;14;14;14;14;14;14;14;14;14;14;14;14;14;14;14;14;14;14;14;14;14;14;14;14;14;14;14;14;14;14;14;14;14	74019349;74019353;74019446;74019448;74022916;74029184;74029184;74029184;74029184;74031797;74034028;74034028;74034028;74034028;74040565;74040565;74040565;74040565;74040565;74046060;74046060;74046060;74046091;74046761;74047930;74047930;74047930;74047930;74047930;74048346;74049702;74049702;74055533;74055584;74055584;74056906;74056906;74056906;74057144;74057144;74057144;74064688;74078196;74081067;740…	74019534;74019534;74019534;74019534;74023144;74029249;74029249;74029249;74029249;74031911;74034171;74034171;74034171;74034171;74040645;74040645;74040645;74040645;74040817;74046130;74046130;74046130;74046130;74046878;74048074;74048074;74048074;74048075;74048592;74048453;74050195;74050195;74055685;74055685;74055685;74056980;74056980;74056980;74057258;74057258;74057459;74066092;74078352;74081120;740…	+;+;+;+;+;+;+;+;+;+;+;+;+;+;+;+;+;+;+;+;+;+;+;+;+;+;+;+;+;+;+;+;+;+;+;+;+;+;+;+;+;+;+;+;+;+	4624	3	0.817563	0.960499	1.10279	1.05178	-0.0615468	0.347425	0.364448	-0.472095	0.225724	-1.00919	-1.63864	-1.68876	-0.411022	-0.411022	-0.411022	-0.411022	-0.411022	-0.411022	-0.411022	3.80267	0.79104	-0.411022	1.54934	0.690745	1.79157	2.42798	-0.411022	-0.411022	0.358489	-0.411022	-0.411022	-0.411022	-0.411022	-0.411022	-0.411022	-0.411022	-0.411022	-0.411022	-0.411022	-0.411022
ENSG00000165309.ARMC3	ENSG00000165309	ARMC3	protein_coding	10;10;10;10;10;10;10;10;10;10;10;10;10;10;10;10;10;10;10;10;10;10;10;10;10;10;10;10;10;10;10;10;10;10;10;10;10;10;10;10;10;10;10;10;10;10;10;10;10;10;10;10;10;10;10;10;10;10;10;10;10;10;10;10;10;10;10;10;10;10;10;10;10;10;10;10;10;10;10;10;10;10;10;10;10;10;10;10;10;10;10;10;10;10;10;10;10;10;10;10;10;10;10;10;10;10;10;10;10;10;10;10;10;10;10;10;10;10	22928024;22928037;22928053;22928064;22928077;22928077;22928085;22928085;22928086;22931996;22931996;22931996;22931996;22931996;22931996;22931996;22931996;22931996;22931996;22946144;22946144;22946144;22946144;22946144;22946144;22955196;22955807;22955807;22955807;22955807;22955807;22955807;22955807;22955807;22955807;22959070;22959070;22959070;22959070;22959070;22959070;22959070;22959070;22959070;229…	22928106;22928106;22928106;22928106;22928106;22928106;22928106;22928106;22928106;22932044;22932044;22932044;22932044;22932044;22932044;22932044;22932044;22932044;22932044;22946261;22946261;22946261;22946261;22946261;22946683;22955389;22955932;22955932;22955932;22955932;22955932;22955932;22955932;22955932;22955932;22959138;22959138;22959138;22959138;22959138;22959138;22959138;22959138;22959138;229…	+;+;+;+;+;+;+;+;+;+;+;+;+;+;+;+;+;+;+;+;+;+;+;+;+;+;+;+;+;+;+;+;+;+;+;+;+;+;+;+;+;+;+;+;+;+;+;+;+;+;+;+;+;+;+;+;+;+;+;+;+;+;+;+;+;+;+;+;+;+;+;+;+;+;+;+;+;+;+;+;+;+;+;+;+;+;+;+;+;+;+;+;+;+;+;+;+;+;+;+;+;+;+;+;+;+;+;+;+;+;+;+;+;+;+;+;+;+	6999	3	0.827373	0.0104284	1.41499	1.31534	1.16358	-0.81743	0.486295	-0.80691	-0.633053	-1.22868	-0.503252	-1.22868	-0.14019	-0.14019	-0.14019	-0.14019	-0.14019	-0.14019	-0.14019	-0.14019	-0.14019	-0.14019	-0.14019	-0.14019	-0.14019	-0.14019	-0.14019	-0.14019	-0.14019	-0.14019	-0.14019	-0.14019	-0.14019	-0.14019	-0.14019	-0.14019	-0.14019	-0.14019	-0.14019	-0.14019
ENSG00000139890.REM2	ENSG00000139890	REM2	protein_coding	14;14;14;14;14;14;14;14	22883222;22883222;22884674;22884674;22885266;22886024;22886024;22886614	22883390;22883390;22885015;22885015;22885339;22886231;22886843;22887678	+;+;+;+;+;+;+;+	2240	3	0.179736	1.24008	1.3196	0.943792	-0.875356	0.510557	-0.113174	0.373157	-2.04957	-0.587867	-1.03164	0.0906851	-0.167795	-0.167795	-0.167795	-0.167795	-0.167795	-0.167795	-0.167795	-0.167795	-0.167795	-0.167795	-0.167795	-0.167795	-0.167795	-0.167795	-0.167795	-0.167795	-0.167795	-0.167795	-0.167795	-0.167795	-0.167795	-0.167795	-0.167795	-0.167795	-0.167795	-0.167795	-0.167795	-0.167795
ENSG00000101115.SALL4	ENSG00000101115	SALL4	protein_coding	20;20;20;20;20;20;20;20;20;20;20;20;20;20;20;20;20	51782331;51784046;51784265;51788861;51788861;51788861;51790022;51791333;51791983;51792068;51792759;51792759;51797426;51801491;51802279;51802279;51802279	51784684;51784684;51784684;51789141;51789141;51789141;51792352;51792352;51792352;51792352;51793078;51792926;51797573;51801586;51802475;51802509;51802521	-;-;-;-;-;-;-;-;-;-;-;-;-;-;-;-;-	5773	3	-0.444726	-0.514469	-1.51751	-1.62144	0.330787	0.491713	-0.580428	-0.366902	0.668251	1.03114	1.051	1.47259	-0.596641	-0.596641	-0.596641	0.649525	-0.596641	-0.596641	-0.596641	-0.596641	0.875571	-0.596641	-0.596641	-0.596641	-0.596641	-0.596641	-0.596641	-0.596641	-0.596641	-0.596641	-0.596641	1.0042	0.74931	-0.596641	0.29172	-0.596641	-0.596641	-0.596641	-0.596641	-0.596641
ENSG00000114315.HES1	ENSG00000114315	HES1	protein_coding	3;3;3;3;3;3	194136148;194136148;194136617;194136617;194136961;194137683	194136488;194136488;194136712;194137284;194137048;194138732	+;+;+;+;+;+	2059	3	0.762263	1.35869	-0.282482	-0.806336	-2.16293	0.543808	1.16128	0.189514	0.160983	0.387309	-1.12919	-0.182906	0.0262395	-0.859337	-0.134185	-1.04441	-0.239988	-0.0293309	-1.04045	0.139056	-0.474646	-0.161852	-0.727271	-0.207035	-0.223485	0.00738787	-0.00388138	0.011144	0.307672	-0.0102653	0.286178	-0.707187	-0.491704	-0.59801	-0.498852	0.155163	0.398219	-0.0131577	0.247415	-0.0373413
ENSG00000179133.C10orf67	ENSG00000179133	C10orf67	protein_coding	10;10;10;10;10;10;10;10;10;10;10;10;10;10;10;10;10;10;10;10;10;10;10;10;10;10;10;10;10;10;10;10;10;10;10;10;10;10;10;10;10;10;10;10;10;10;10;10;10;10;10;10;10;10;10;10	23202696;23202696;23223598;23223598;23223744;23223744;23239729;23250450;23250455;23250612;23250612;23266262;23266262;23267195;23267195;23267195;23282013;23282013;23282013;23289900;23289900;23289900;23291132;23291132;23291132;23302081;23303304;23303304;23303304;23303304;23316591;23316737;23320741;23320741;23320741;23320741;23320741;23320741;23322394;23322394;23322394;23322394;23322394;23322394;233…	23204255;23204255;23223658;23223658;23223818;23223818;23239816;23250520;23250520;23250691;23250691;23266426;23266426;23267254;23267254;23267254;23282078;23282078;23282078;23289958;23289958;23289958;23291279;23291279;23291279;23302960;23303459;23303459;23303459;23303459;23318918;23318918;23320815;23320815;23320815;23320815;23320815;23320815;23322537;23322537;23322537;23322537;23322537;23322537;233…	-;-;-;-;-;-;-;-;-;-;-;-;-;-;-;-;-;-;-;-;-;-;-;-;-;-;-;-;-;-;-;-;-;-;-;-;-;-;-;-;-;-;-;-;-;-;-;-;-;-;-;-;-;-;-;-	6473	3	1.30922	-0.80656	1.86796	1.21269	0.560363	-0.282004	-0.80656	0.171137	-0.80656	-0.80656	-0.80656	-0.80656	-0.196095	-0.196095	-0.196095	-0.196095	-0.196095	-0.196095	-0.196095	-0.196095	1.41926	1.65511	7.5403	-0.196095	1.72717	-0.196095	-0.196095	-0.196095	-0.196095	-0.196095	-0.196095	-0.196095	-0.196095	-0.196095	-0.196095	-0.196095	-0.196095	-0.196095	-0.196095	-0.196095
ENSG00000246695.RASSF8-AS1	ENSG00000246695	RASSF8-AS1	lncRNA	12;12;12;12;12;12;12;12;12;12;12;12;12;12;12;12;12;12;12;12;12;12;12;12;12;12;12;12;12;12;12;12;12;12;12;12;12;12;12;12;12;12;12;12;12;12;12;12;12;12;12;12;12;12;12;12;12;12;12;12;12;12;12;12;12;12;12;12;12;12;12;12;12;12;12;12;12;12;12;12;12;12;12;12;12;12;12	25936683;25937476;25944857;25944872;25945141;25945182;25945341;25946754;25947519;25947519;25947519;25952449;25952541;25952541;25952541;25952758;25952758;25952758;25952758;25952863;25953008;25953243;25954655;25954805;25954808;25954921;25954921;25955138;25955138;25955138;25955138;25955138;25955138;25956227;25956227;25956227;25956227;25956227;25956227;25956227;25956227;25956227;25956227;25956227;259…	25939506;25939506;25946135;25947622;25946135;25946135;25946135;25947622;25947622;25947622;25947622;25955241;25955241;25955241;25955241;25953076;25955241;25955241;25953076;25953076;25953076;25955241;25955241;25955241;25955241;25956764;25955241;25955241;25955241;25955241;25955241;25955241;25955241;25956347;25956347;25956347;25956347;25956347;25956347;25956347;25956347;25956347;25956347;25956347;259…	-;-;-;-;-;-;-;-;-;-;-;-;-;-;-;-;-;-;-;-;-;-;-;-;-;-;-;-;-;-;-;-;-;-;-;-;-;-;-;-;-;-;-;-;-;-;-;-;-;-;-;-;-;-;-;-;-;-;-;-;-;-;-;-;-;-;-;-;-;-;-;-;-;-;-;-;-;-;-;-;-;-;-;-;-;-;-	11316	3	0.562218	0.0416127	1.25801	2.29874	0.0782921	-0.269496	-0.0080586	-0.195852	-0.963337	-1.08105	-0.615124	-1.10596	-0.48098	2.52952	3.15823	0.167748	1.44518	1.29457	-0.48098	3.31128	1.70474	1.65858	2.31487	-0.48098	-0.48098	2.19587	1.25753	-0.48098	0.440783	-0.48098	0.421051	0.961269	-0.48098	-0.48098	-0.48098	-0.48098	-0.48098	1.62471	-0.48098	-0.48098
ENSG00000119715.ESRRB	ENSG00000119715	ESRRB	protein_coding	14;14;14;14;14;14;14;14;14;14;14;14;14;14;14;14;14;14;14;14;14;14;14;14;14;14;14;14;14;14;14;14;14;14;14;14;14;14;14;14;14;14;14;14;14;14;14;14;14;14;14;14;14;14;14;14;14	76310712;76371347;76371381;76376137;76404396;76404396;76407402;76407538;76407543;76407543;76439341;76439341;76439341;76439341;76439341;76439341;76439642;76462545;76462545;76462545;76462545;76462545;76462545;76462545;76463211;76482016;76482016;76482016;76482016;76482016;76482016;76482598;76482598;76482598;76482598;76482598;76482598;76491447;76491447;76491447;76491447;76491447;76491447;76498214;764…	76310916;76371586;76371586;76376451;76404459;76404459;76407596;76407596;76407596;76407596;76439750;76439750;76439750;76439750;76439750;76439750;76439750;76462661;76462661;76462661;76462661;76462661;76462661;76462661;76463427;76482126;76482126;76482126;76482126;76482126;76482126;76482759;76482759;76482759;76482759;76482759;76482759;76491716;76491716;76491716;76491716;76491716;76491716;76498452;764…	+;+;+;+;+;+;+;+;+;+;+;+;+;+;+;+;+;+;+;+;+;+;+;+;+;+;+;+;+;+;+;+;+;+;+;+;+;+;+;+;+;+;+;+;+;+;+;+;+;+;+;+;+;+;+;+;+	5930	3	-0.69771	0.266903	0.350179	-0.69771	-0.69771	0.310429	-0.69771	0.336219	2.76613	-0.69771	-0.69771	0.156401	-0.140947	-0.140947	-0.140947	-0.140947	-0.140947	-0.140947	-0.140947	-0.140947	-0.140947	-0.140947	-0.140947	-0.140947	-0.140947	-0.140947	7.76584	7.09616	3.35623	-0.140947	-0.140947	-0.140947	-0.140947	-0.140947	-0.140947	-0.140947	-0.140947	-0.140947	-0.140947	-0.140947
ENSG00000148200.NR6A1	ENSG00000148200	NR6A1	protein_coding	9;9;9;9;9;9;9;9;9;9;9;9;9;9;9;9;9;9;9;9;9;9;9;9;9;9;9;9;9;9;9;9;9;9;9;9;9;9;9;9;9;9;9;9;9	124517275;124522424;124522426;124522467;124524721;124524721;124524721;124524721;124526779;124526779;124526779;124526779;124535878;124535878;124535878;124535878;124538092;124538092;124538092;124538092;124538092;124540033;124540033;124540033;124540033;124540033;124543802;124543802;124543802;124543802;124543802;124554328;124554328;124554328;124554328;124554328;124595749;124733308;124733308;124733308…	124522793;124522793;124522793;124522793;124524873;124524873;124524873;124524873;124526900;124526900;124526900;124526900;124536132;124536132;124536132;124536132;124538319;124538319;124538316;124538316;124538319;124540187;124540187;124540187;124540187;124540187;124543857;124543857;124543857;124543857;124543857;124554558;124554558;124554570;124554570;124554570;124595808;124733349;124733349;124733349…	-;-;-;-;-;-;-;-;-;-;-;-;-;-;-;-;-;-;-;-;-;-;-;-;-;-;-;-;-;-;-;-;-;-;-;-;-;-;-;-;-;-;-;-;-	7125	3	-0.331263	-0.812649	-1.22231	-1.41743	-0.294434	-0.701583	-0.100914	0.316258	1.17872	1.83672	0.580541	0.968336	1.61506	2.12517	1.76125	0.094553	0.394584	-0.647574	-0.14891	1.65087	0.621493	1.63549	-0.647574	-0.214618	-0.647574	-0.647574	1.45362	-0.647574	-0.647574	-0.647574	-0.647574	-0.647574	-0.647574	0.667457	-0.647574	0.939148	0.583912	-0.647574	-0.270116	2.09744
ENSG00000164093.PITX2	ENSG00000164093	PITX2	protein_coding	4;4;4;4;4;4;4;4;4;4;4;4;4;4;4;4;4;4;4;4;4;4;4;4;4;4;4;4;4;4;4;4;4;4;4;4;4;4;4;4;4;4;4;4;4;4;4;4;4;4;4;4;4;4;4;4	110617423;110617423;110617423;110617423;110617424;110617426;110617428;110617428;110617428;110617429;110618209;110618465;110618586;110620000;110620277;110621164;110621164;110621164;110621164;110621164;110621164;110621164;110621164;110621164;110621164;110621164;110621599;110622256;110622256;110622256;110622991;110632343;110632343;110632343;110632343;110632343;110632953;110632953;110632953;110632953…	110618688;110618688;110618688;110618688;110618688;110618688;110618688;110618688;110618688;110618826;110618688;110618688;110618688;110620716;110621369;110621369;110621369;110621369;110621369;110621369;110621369;110621369;110621369;110621369;110621369;110621369;110621734;110623077;110622367;110623051;110623125;110632480;110632480;110632480;110632480;110632480;110633008;110633008;110633008;110633008…	-;-;-;-;-;-;-;-;-;-;-;-;-;-;-;-;-;-;-;-;-;-;-;-;-;-;-;-;-;-;-;-;-;-;-;-;-;-;-;-;-;-;-;-;-;-;-;-;-;-;-;-;-;-;-;-	5787	3	-0.288675	-0.288675	-0.288675	-0.288675	-0.288675	-0.288675	-0.288675	-0.288675	-0.288675	-0.288675	-0.288675	3.17543	-0.112476	-0.112476	-0.112476	-0.112476	-0.112476	-0.112476	-0.112476	-0.112476	-0.112476	-0.112476	-0.112476	-0.112476	-0.112476	-0.112476	-0.112476	-0.112476	-0.112476	-0.112476	-0.112476	-0.112476	-0.112476	-0.112476	-0.112476	-0.112476	-0.112476	-0.112476	-0.112476	-0.112476
ENSG00000095587.TLL2	ENSG00000095587	TLL2	protein_coding	10;10;10;10;10;10;10;10;10;10;10;10;10;10;10;10;10;10;10;10;10;10;10;10;10;10;10;10;10;10;10;10;10;10;10;10	96364608;96370065;96373113;96373596;96375309;96376692;96378967;96384587;96386055;96386953;96395187;96395193;96395875;96395875;96397186;96397186;96405232;96405232;96410359;96410359;96410563;96413192;96413192;96420956;96420956;96422549;96422549;96428631;96428631;96432807;96446091;96446091;96480349;96480349;96513511;96513511	96368222;96370315;96374571;96373809;96375361;96376819;96379092;96384767;96386215;96387078;96395382;96395382;96396020;96396020;96397302;96397302;96405334;96405334;96410474;96410474;96410652;96413316;96413316;96421061;96421061;96422727;96422727;96428748;96428748;96432962;96446168;96446168;96480459;96480459;96513918;96513926	-;-;-;-;-;-;-;-;-;-;-;-;-;-;-;-;-;-;-;-;-;-;-;-;-;-;-;-;-;-;-;-;-;-;-;-	8157	3	0.948295	0.166884	0.492465	2.29943	-0.267755	-0.365913	0.0667553	-0.781489	0.0745371	-0.905227	-1.70193	-0.0260562	-0.171002	-0.171002	-0.171002	-0.171002	-0.171002	-0.171002	-0.171002	-0.171002	-0.171002	-0.171002	-0.171002	-0.171002	-0.171002	-0.171002	-0.171002	-0.171002	-0.171002	-0.171002	-0.171002	-0.171002	-0.171002	-0.171002	-0.171002	-0.171002	-0.171002	-0.171002	-0.171002	-0.171002
ENSG00000247595.SPTY2D1OS	ENSG00000247595	SPTY2D1OS	protein_coding	11;11;11;11;11;11;11;11;11;11;11;11;11;11;11;11;11;11;11;11;11;11;11;11;11	18588781;18595617;18599787;18599787;18599789;18599804;18601092;18601092;18601092;18601092;18601474;18602977;18602987;18603158;18603158;18603158;18603158;18603772;18603772;18603772;18603772;18603772;18603772;18609238;18609238	18588995;18595709;18599997;18599997;18599997;18599997;18601180;18601164;18601164;18601180;18601764;18603195;18603195;18603195;18603195;18603195;18603195;18603869;18603869;18603883;18603893;18603918;18603822;18609773;18610255	+;+;+;+;+;+;+;+;+;+;+;+;+;+;+;+;+;+;+;+;+;+;+;+;+	2283	3	1.46541	1.16785	1.00079	1.25594	-0.324437	-0.868932	0.194617	-0.35335	-1.26313	-0.917381	-1.19268	-0.164698	1.1403	-0.347578	1.64224	-0.347578	-0.347578	-0.347578	-0.347578	1.88385	-0.347578	-0.347578	-0.347578	-0.347578	-0.347578	-0.347578	0.534099	0.779544	-0.347578	-0.347578	-0.347578	-0.347578	-0.347578	-0.347578	-0.347578	-0.347578	1.242	2.33187	-0.347578	-0.347578
ENSG00000255794.RMST	ENSG00000255794	RMST	lncRNA	12;12;12;12;12;12;12;12;12;12;12;12;12;12;12;12;12;12;12;12;12;12;12;12;12;12;12;12;12;12;12;12;12;12;12;12;12;12;12;12;12;12;12;12;12;12;12;12;12;12;12;12;12;12;12;12;12;12;12;12;12;12;12;12;12;12;12;12;12;12;12;12;12;12;12;12;12;12;12;12;12;12;12;12;12;12;12;12;12;12;12;12;12;12;12;12;12;12;12;12;12;12;12;12;12;12;12;12;12;12;12;12;12;12;12;12;12;12;12;12;12;12;12;12;12;12;12;12;12;12;12;12;12;…	97430884;97431637;97431653;97431787;97431884;97460715;97460715;97460715;97460723;97461972;97461972;97461972;97461972;97462007;97462664;97462664;97462664;97462664;97462664;97462664;97462823;97462833;97463088;97463102;97463114;97463152;97463152;97463152;97463152;97463152;97463152;97463152;97463201;97463279;97463431;97464818;97465021;97465031;97465170;97465207;97465235;97465668;97465668;97465668;974…	97430972;97431934;97431934;97431934;97431934;97460863;97460863;97460863;97460863;97462146;97462146;97462146;97462146;97462146;97462872;97462900;97462872;97462872;97462872;97462872;97462872;97462872;97463289;97463289;97463289;97463289;97463289;97463289;97463289;97463289;97463289;97463289;97463289;97463289;97463487;97465071;97465071;97465071;97465727;97465727;97465727;97465727;97465727;97465727;974…	+;+;+;+;+;+;+;+;+;+;+;+;+;+;+;+;+;+;+;+;+;+;+;+;+;+;+;+;+;+;+;+;+;+;+;+;+;+;+;+;+;+;+;+;+;+;+;+;+;+;+;+;+;+;+;+;+;+;+;+;+;+;+;+;+;+;+;+;+;+;+;+;+;+;+;+;+;+;+;+;+;+;+;+;+;+;+;+;+;+;+;+;+;+;+;+;+;+;+;+;+;+;+;+;+;+;+;+;+;+;+;+;+;+;+;+;+;+;+;+;+;+;+;+;+;+;+;+	10231	3	0.0652929	0.477966	1.98632	1.76733	-0.528896	-0.729372	-0.127891	-0.06644	-0.487607	-1.4949	-0.535798	-0.326007	-0.668212	-0.668212	-0.668212	-0.162943	-0.668212	-0.668212	-0.668212	-0.668212	-0.668212	-0.105588	-0.668212	-0.668212	-0.668212	-0.668212	-0.668212	-0.668212	0.902627	-0.258014	-0.668212	0.371799	0.0575776	-0.668212	-0.193054	0.225659	0.205002	-0.668212	-0.282968	-0.668212
ENSG00000009709.PAX7	ENSG00000009709	PAX7	protein_coding	1;1;1;1;1;1;1;1;1;1;1;1;1;1;1;1;1;1;1;1;1;1;1;1;1	18630846;18631006;18631524;18634303;18634303;18634303;18635111;18635111;18635111;18636237;18636237;18636243;18691754;18691754;18691754;18700653;18700653;18700653;18703094;18703094;18703094;18735632;18735632;18735632;18744814	18631688;18631688;18631688;18634538;18634538;18634538;18635240;18635240;18635240;18636371;18636371;18636371;18691953;18691953;18691953;18700818;18700818;18700818;18703296;18703296;18703296;18735878;18736102;18736138;18748866	+;+;+;+;+;+;+;+;+;+;+;+;+;+;+;+;+;+;+;+;+;+;+;+;+	6473	3	-0.419542	1.62916	-0.419542	-0.419542	-0.419542	-0.419542	-0.419542	-0.419542	2.56626	-0.419542	-0.419542	-0.419542	-0.054521	-0.054521	-0.054521	-0.054521	-0.054521	-0.054521	-0.054521	-0.054521	-0.054521	-0.054521	-0.054521	-0.054521	-0.054521	-0.054521	-0.054521	-0.054521	-0.054521	-0.054521	-0.054521	-0.054521	-0.054521	-0.054521	-0.054521	-0.054521	-0.054521	-0.054521	-0.054521	-0.054521
ENSG00000162344.FGF19	ENSG00000162344	FGF19	protein_coding	11;11;11	69698238;69703261;69703645	69699576;69703364;69704022	-;-;-	1821	3	0.229509	0.340694	1.25771	1.46308	-1.98013	-0.974461	0.672988	0.503752	-0.71847	-0.996666	0.129954	0.0720359	-0.112199	-0.112199	-0.112199	-0.112199	-0.112199	-0.112199	-0.112199	-0.112199	-0.112199	-0.112199	-0.112199	-0.112199	-0.112199	-0.112199	-0.112199	-0.112199	-0.112199	-0.112199	-0.112199	-0.112199	-0.112199	-0.112199	-0.112199	-0.112199	-0.112199	-0.112199	-0.112199	-0.112199
ENSG00000279798.AC018659.8	ENSG00000279798	AC018659.8	TEC	12	97563257	97563971	-	715	3	0.27734	0.783793	0.898374	2.52465	-0.665259	-0.665259	0.172651	-0.665259	-0.665259	-0.665259	-0.665259	-0.665259	-0.273442	-0.273442	-0.273442	-0.273442	-0.273442	-0.273442	-0.273442	-0.273442	-0.273442	2.69794	-0.273442	-0.273442	-0.273442	-0.273442	-0.273442	-0.273442	-0.273442	0.942524	-0.273442	-0.273442	0.802575	-0.273442	-0.273442	-0.273442	-0.273442	-0.273442	-0.273442	-0.273442
ENSG00000197587.DMBX1	ENSG00000197587	DMBX1	protein_coding	1;1;1;1;1;1;1;1;1;1	46489836;46490644;46506996;46506999;46510461;46510476;46510935;46510935;46512043;46512043	46489877;46490783;46507164;46507164;46510654;46510654;46511283;46511283;46514212;46516216	+;+;+;+;+;+;+;+;+;+	5068	3	-0.643955	-0.643955	1.97254	-0.643955	-0.643955	-0.643955	-0.643955	-0.643955	1.36437	1.28389	-0.643955	0.530835	-0.0782201	-0.0782201	-0.0782201	-0.0782201	-0.0782201	-0.0782201	-0.0782201	-0.0782201	-0.0782201	-0.0782201	-0.0782201	-0.0782201	-0.0782201	-0.0782201	-0.0782201	-0.0782201	-0.0782201	-0.0782201	-0.0782201	-0.0782201	-0.0782201	-0.0782201	-0.0782201	-0.0782201	-0.0782201	-0.0782201	-0.0782201	-0.0782201
ENSG00000163530.DPPA2	ENSG00000163530	DPPA2	protein_coding	3;3;3;3;3;3;3;3;3	109293788;109300371;109304475;109308032;109309026;109309170;109312545;109314510;109316284	109294004;109300435;109304670;109308293;109309079;109309330;109312692;109314555;109316517	-;-;-;-;-;-;-;-;-	1383	3	-0.501755	-0.213568	-0.756539	-0.756539	-0.756539	-0.348626	-0.756539	-0.756539	0.662207	0.415353	1.93597	1.83311	-0.0528617	-0.0528617	-0.0528617	-0.0528617	-0.0528617	-0.0528617	-0.0528617	-0.0528617	-0.0528617	-0.0528617	-0.0528617	-0.0528617	-0.0528617	-0.0528617	-0.0528617	-0.0528617	-0.0528617	-0.0528617	-0.0528617	-0.0528617	-0.0528617	-0.0528617	-0.0528617	-0.0528617	-0.0528617	-0.0528617	-0.0528617	-0.0528617
ENSG00000125246.CLYBL	ENSG00000125246	CLYBL	protein_coding	13;13;13;13;13;13;13;13;13;13;13;13;13;13;13;13;13;13;13;13;13;13;13;13;13;13;13;13;13;13;13;13;13;13;13;13	99606669;99606690;99606696;99772824;99772824;99772824;99858861;99858861;99858861;99858861;99858861;99862991;99862991;99862991;99864818;99864818;99864818;99864818;99864818;99866240;99866240;99866240;99866317;99870938;99870938;99870938;99870938;99871018;99884977;99891318;99891318;99891318;99891318;99891318;99892443;99892845	99606757;99606757;99606757;99773010;99773010;99773010;99859049;99859049;99859049;99859049;99859049;99863092;99863092;99863092;99865238;99864911;99864911;99864911;99865238;99866407;99866407;99866407;99866407;99871062;99871062;99871062;99871062;99871062;99885105;99891437;99891437;99891612;99891613;99897134;99892564;99892894	+;+;+;+;+;+;+;+;+;+;+;+;+;+;+;+;+;+;+;+;+;+;+;+;+;+;+;+;+;+;+;+;+;+;+;+	7227	3	1.26379	1.5465	1.15007	0.548243	-0.587965	-0.476983	-1.06395	-1.79275	-0.655709	-0.033109	0.178521	-0.0766594	-0.326972	2.09631	-0.326972	-0.326972	-0.326972	-0.326972	-0.326972	-0.326972	-0.326972	-0.326972	-0.326972	1.34355	-0.326972	-0.326972	-0.326972	-0.326972	-0.326972	-0.326972	-0.326972	-0.326972	-0.326972	-0.326972	1.88712	-0.326972	-0.326972	-0.326972	0.439127	3.18257
ENSG00000129159.KCNC1	ENSG00000129159	KCNC1	protein_coding	11;11;11;11;11;11;11;11;11;11;11;11;11;11;11;11;11;11;11;11;11;11;11;11;11;11;11;11;11;11;11;11;11;11;11;11;11;11	17734774;17734789;17736367;17765799;17771665;17771665;17771665;17771665;17771938;17772191;17772439;17772472;17772527;17772558;17773551;17773626;17773769;17779172;17779456;17779456;17779456;17779456;17779456;17779456;17779456;17781670;17781670;17781670;17781670;17781670;17853543;17853543;17853543;17853543;17853543;17854802;17855527;17855527	17736572;17736572;17736572;17765896;17772598;17772598;17777830;17772455;17772598;17772598;17772598;17772598;17772598;17772598;17773830;17773830;17773830;17779644;17779644;17779644;17779644;17779644;17779644;17779700;17782516;17781901;17781918;17782124;17783055;17783057;17853678;17853678;17853678;17853730;17854007;17856787;17856797;17856804	+;+;+;+;+;+;+;+;+;+;+;+;+;+;+;+;+;+;+;+;+;+;+;+;+;+;+;+;+;+;+;+;+;+;+;+;+;+	14417	4	0.491498	-0.214007	-0.274101	-0.80767	1.47657	0.733498	1.18206	1.36787	-0.862723	-0.877456	-0.985175	-1.23036	1.20855	-0.358329	-0.358329	-0.358329	-0.358329	2.60676	-0.358329	-0.358329	-0.358329	-0.358329	-0.358329	-0.358329	-0.358329	-0.358329	-0.358329	-0.358329	-0.358329	-0.358329	0.978548	-0.358329	-0.358329	-0.358329	-0.358329	-0.358329	-0.358329	-0.358329	-0.358329	-0.358329
ENSG00000205035.AC136759.1	ENSG00000205035	AC136759.1	transcribed_unprocessed_pseudogene	11;11;11;11;11;11;11;11;11;11;11;11;11;11;11;11;11;11;11;11;11	49558546;49560818;49560818;49576046;49576046;49576046;49783823;49783823;49783823;49791975;49791975;49791975;49807655;49807655;49807655;49808538;49808538;49808538;49809742;49809742;49809742	49558715;49561018;49561018;49576906;49576906;49576906;49784072;49784072;49784072;49792059;49792059;49792059;49807677;49807677;49807677;49808635;49808635;49808635;49810417;49810417;49810419	+;+;+;+;+;+;+;+;+;+;+;+;+;+;+;+;+;+;+;+;+	2366	4	-0.526181	0.452128	-0.864211	-0.594536	0.532873	0.820729	1.44871	1.93556	-0.864211	-0.864211	-0.864211	-0.612441	-0.146552	-0.146552	-0.146552	-0.146552	-0.146552	-0.146552	-0.146552	-0.146552	-0.146552	-0.146552	-0.146552	-0.146552	-0.146552	-0.146552	-0.146552	-0.146552	-0.146552	-0.146552	-0.146552	-0.146552	-0.146552	-0.146552	-0.146552	-0.146552	-0.146552	-0.146552	-0.146552	-0.146552
ENSG00000160716.CHRNB2	ENSG00000160716	CHRNB2	protein_coding	1;1;1;1;1;1;1;1;1;1;1;1;1;1;1;1;1;1;1;1;1;1;1;1;1;1	154567778;154567796;154567835;154569462;154569462;154569462;154569528;154569773;154569792;154569792;154569792;154570258;154570258;154570258;154570258;154571189;154571189;154571189;154575762;154575762;154575762;154576648;154576809;154577006;154578075;154578075	154568108;154568108;154568108;154569607;154569607;154569607;154569607;154569836;154569836;154569836;154569842;154570367;154570275;154570367;154570367;154572161;154572161;154572161;154575928;154576597;154580013;154576863;154576863;154577253;154579262;154579821	+;+;+;+;+;+;+;+;+;+;+;+;+;+;+;+;+;+;+;+;+;+;+;+;+;+	5882	4	-0.2632	-0.736724	0.299849	-0.0864415	0.811237	1.02236	0.762491	1.82866	0.064178	-1.20837	-1.0379	-1.45614	-0.326889	-0.326889	-0.326889	-0.326889	-0.326889	-0.326889	-0.326889	-0.326889	-0.326889	-0.326889	-0.326889	-0.326889	-0.326889	-0.326889	-0.326889	-0.326889	-0.326889	4.68229	-0.326889	-0.326889	-0.326889	-0.326889	-0.326889	-0.326889	-0.326889	-0.326889	-0.326889	-0.326889
ENSG00000143630.HCN3	ENSG00000143630	HCN3	protein_coding	1;1;1;1;1;1;1;1;1;1;1;1;1;1;1;1;1;1;1;1;1;1;1	155277463;155277699;155282411;155282411;155282538;155283974;155283974;155284539;155284539;155285165;155285165;155285165;155285724;155285724;155287173;155287173;155287249;155287781;155287781;155287781;155288604;155289391;155289391	155277868;155277868;155282840;155282840;155282840;155284135;155284757;155284757;155284757;155285311;155285311;155285311;155285964;155285964;155287337;155287337;155287337;155289848;155287903;155288707;155289007;155289518;155289847	+;+;+;+;+;+;+;+;+;+;+;+;+;+;+;+;+;+;+;+;+;+;+	4241	4	-0.271103	-0.639697	0.00701144	-1.51491	0.284082	1.70593	1.73425	0.611107	0.287632	-0.97136	-0.795346	-0.437592	0.284571	-0.362284	0.558343	-0.362284	-0.362284	-0.362284	-0.362284	-0.362284	-0.362284	2.00708	1.10071	-0.362284	-0.362284	-0.362284	-0.362284	-0.362284	-0.362284	-0.362284	-0.362284	-0.362284	-0.362284	-0.362284	-0.362284	-0.362284	-0.362284	-0.362284	-0.362284	-0.362284
ENSG00000111218.PRMT8	ENSG00000111218	PRMT8	protein_coding	12;12;12;12;12;12;12;12;12;12;12;12;12;12;12;12;12;12;12;12;12;12;12;12;12;12;12;12;12;12;12;12;12;12;12;12;12;12;12;12;12	3381349;3491203;3491259;3538214;3540606;3540606;3540606;3540606;3549936;3549936;3549936;3549936;3552703;3553651;3553651;3553651;3568706;3568706;3568706;3568706;3569477;3569477;3569477;3569477;3573951;3576871;3576871;3576871;3576871;3583058;3583058;3583058;3583121;3592231;3592231;3592231;3592231;3593099;3593099;3593099;3593099	3381442;3491700;3491700;3538707;3540791;3540791;3540791;3540791;3553714;3550091;3550091;3550091;3552834;3553714;3553714;3553714;3568848;3568848;3568848;3568848;3569564;3569564;3569564;3569564;3574081;3576986;3576986;3576986;3576986;3583208;3583208;3583208;3583208;3592352;3592352;3592352;3592352;3593973;3593973;3593182;3593970	+;+;+;+;+;+;+;+;+;+;+;+;+;+;+;+;+;+;+;+;+;+;+;+;+;+;+;+;+;+;+;+;+;+;+;+;+;+;+;+;+	6677	4	0.266578	0.617814	-1.05109	-0.672622	1.47251	1.70016	0.318556	0.822358	-0.721915	-1.05109	-0.650181	-1.05109	-0.2093	-0.2093	-0.2093	-0.2093	-0.2093	-0.2093	-0.2093	-0.2093	-0.2093	-0.2093	-0.2093	-0.2093	-0.2093	-0.2093	-0.2093	-0.2093	-0.2093	-0.2093	-0.2093	-0.2093	-0.2093	-0.2093	-0.2093	-0.2093	-0.2093	-0.2093	-0.2093	-0.2093
ENSG00000152402.GUCY1A2	ENSG00000152402	GUCY1A2	protein_coding	11;11;11;11;11;11;11;11;11;11;11;11;11;11;11;11;11;11;11;11;11;11;11;11;11;11	106674012;106687184;106687375;106708512;106708512;106708512;106746551;106776439;106776439;106776439;106809993;106809993;106809993;106936650;106939460;106939460;106939460;106978619;106978619;106978619;106986070;106986070;106986070;107017753;107017753;107017753	106687756;106687756;106687756;106708666;106708666;106708666;106746643;106776582;106776582;106776582;106810478;106810478;106810478;106936712;106940178;106940178;106940178;106978740;106978740;106978740;106986131;106986131;106986131;107018151;107018445;107018524	-;-;-;-;-;-;-;-;-;-;-;-;-;-;-;-;-;-;-;-;-;-;-;-;-;-	16361	4	-0.322745	-0.22589	0.365036	0.172046	1.10817	0.514964	1.83543	0.744464	-0.970321	-1.65939	-1.19984	-0.361926	0.0289067	1.47864	1.73564	0.828083	-0.269677	-0.759865	-0.759865	0.0990112	-0.759865	0.50937	-0.759865	0.0448264	0.824823	-0.281029	1.19156	0.344389	-0.759865	-0.759865	-0.759865	-0.759865	-0.759865	-0.146372	-0.759865	-0.759865	-0.313704	-0.759865	-0.759865	1.54913
ENSG00000185090.MANEAL	ENSG00000185090	MANEAL	protein_coding	1;1;1;1;1;1;1;1;1;1;1;1;1;1;1;1;1	37793802;37793883;37794483;37795408;37795488;37795737;37795737;37795737;37795737;37796744;37796744;37796744;37799567;37799567;37799567;37799567;37799844	37794732;37794732;37794732;37795632;37795846;37795846;37795846;37795846;37795846;37796820;37796820;37796820;37800448;37801133;37801137;37800221;37801133	+;+;+;+;+;+;+;+;+;+;+;+;+;+;+;+;+	3018	4	0.649788	-0.767134	0.169352	-0.131779	2.16803	0.651569	0.562164	0.594789	-1.27267	-1.16955	-0.954337	-0.500225	-0.356497	-0.356497	1.48541	0.589614	-0.356497	-0.356497	-0.356497	-0.356497	2.29654	1.52044	-0.356497	4.50513	-0.356497	2.91467	4.16029	-0.356497	1.72376	-0.356497	-0.356497	1.88141	4.08496	-0.356497	-0.356497	2.04025	-0.356497	-0.356497	-0.356497	-0.356497
ENSG00000135454.B4GALNT1	ENSG00000135454	B4GALNT1	protein_coding	12;12;12;12;12;12;12;12;12;12;12;12;12;12;12;12;12;12;12;12;12;12;12;12;12;12;12;12;12;12;12;12;12;12;12;12;12;12;12;12;12;12;12;12;12;12;12;12;12;12;12;12;12;12;12;12;12;12;12;12;12;12;12;12;12;12;12;12;12;12;12;12;12;12;12;12;12;12;12;12;12;12;12;12;12;12;12;12;12;12;12;12;12;12;12;12;12;12	57623409;57623410;57626172;57626428;57626476;57626941;57627618;57627618;57627618;57627618;57627618;57627618;57628122;57628122;57628122;57628122;57628167;57628452;57628713;57628713;57628713;57628713;57628713;57628713;57629048;57629048;57629048;57629048;57629048;57629329;57629344;57630152;57630152;57630152;57630152;57630152;57630152;57630152;57630478;57630478;57630478;57630478;57630478;57630478;576…	57626961;57626961;57626961;57626961;57626961;57626961;57628262;57629365;57627858;57627858;57627858;57627891;57628262;57628262;57628262;57628262;57628397;57628903;57628903;57628903;57628903;57628903;57628729;57628903;57629146;57629146;57629146;57629146;57629174;57630332;57630332;57630332;57630332;57630332;57630332;57630332;57630332;57630332;57630518;57630518;57630518;57630518;57630518;57630518;576…	-;-;-;-;-;-;-;-;-;-;-;-;-;-;-;-;-;-;-;-;-;-;-;-;-;-;-;-;-;-;-;-;-;-;-;-;-;-;-;-;-;-;-;-;-;-;-;-;-;-;-;-;-;-;-;-;-;-;-;-;-;-;-;-;-;-;-;-;-;-;-;-;-;-;-;-;-;-;-;-;-;-;-;-;-;-;-;-;-;-;-;-;-;-;-;-;-;-	7888	4	0.34783	-0.09254	0.543161	-0.0826181	1.26331	0.622886	1.12336	0.937032	-0.297374	-1.50389	-1.40353	-1.45763	1.4904	-0.500709	2.01728	2.23121	1.95812	-0.500709	-0.500709	-0.500709	0.239616	-0.500709	-0.500709	-0.500709	-0.500709	-0.500709	2.29419	0.635679	0.213335	-0.500709	-0.500709	-0.500709	1.14071	-0.500709	-0.500709	2.21196	-0.500709	-0.500709	-0.500709	-0.500709
ENSG00000178235.SLITRK1	ENSG00000178235	SLITRK1	protein_coding	13	83877205	83882393	-	5189	4	0.674602	-0.0613766	0.175974	-0.114379	0.177721	1.48114	0.828899	1.45673	-0.937771	-1.43444	-1.1032	-1.14391	-0.420161	-0.420161	-0.420161	-0.420161	-0.420161	-0.420161	-0.420161	-0.420161	-0.420161	-0.420161	-0.420161	-0.420161	-0.420161	-0.420161	-0.420161	-0.420161	-0.420161	-0.420161	-0.420161	-0.420161	-0.420161	-0.420161	-0.420161	-0.420161	-0.420161	-0.420161	-0.420161	-0.420161
ENSG00000102466.FGF14	ENSG00000102466	FGF14	protein_coding	13;13;13;13;13;13;13;13;13;13;13;13;13;13	101710804;101722831;101726612;101726612;101868372;101868725;101868725;101875186;101875186;101875186;101916453;102401471;102401471;102402127	101722967;101722967;101726810;101726810;101868828;101868828;101868828;101875294;101875296;101875296;101916645;102401598;102401774;102402457	-;-;-;-;-;-;-;-;-;-;-;-;-;-	13759	4	0.555325	0.797521	-0.670736	-1.01103	1.68824	1.04259	0.539652	0.557095	-0.132579	-1.32631	-0.713456	-1.32631	3.33	-0.335683	-0.335683	-0.335683	-0.335683	-0.335683	-0.335683	-0.335683	-0.335683	-0.335683	-0.335683	-0.335683	-0.335683	-0.335683	-0.335683	-0.335683	-0.335683	-0.335683	-0.335683	-0.335683	-0.335683	-0.335683	-0.335683	-0.335683	-0.335683	-0.335683	-0.335683	-0.335683
ENSG00000198513.ATL1	ENSG00000198513	ATL1	protein_coding	14;14;14;14;14;14;14;14;14;14;14;14;14;14;14;14;14;14;14;14;14;14;14;14;14;14;14;14;14;14;14;14;14;14;14;14;14;14;14;14;14;14;14;14;14;14;14;14;14;14;14;14;14;14;14;14;14	50532509;50533026;50559087;50559552;50560127;50560127;50560127;50560127;50560131;50560145;50560287;50587831;50587831;50587831;50587831;50587831;50587831;50590941;50590941;50590941;50590941;50590941;50590989;50591535;50591535;50591535;50591535;50593846;50593846;50593846;50595576;50595576;50595576;50613259;50613259;50613259;50614373;50614373;50614379;50620599;50620599;50621843;50621843;50621843;506…	50532873;50533367;50559268;50559850;50560299;50560299;50560299;50560299;50560299;50560299;50560500;50587936;50588078;50588078;50588078;50588078;50587885;50591048;50591075;50591075;50591075;50590957;50591075;50591639;50591639;50591817;50591639;50593896;50593896;50593896;50595632;50595632;50595632;50613351;50613286;50613351;50614511;50614511;50614511;50620726;50620726;50621899;50621899;50621899;506…	+;+;+;+;+;+;+;+;+;+;+;+;+;+;+;+;+;+;+;+;+;+;+;+;+;+;+;+;+;+;+;+;+;+;+;+;+;+;+;+;+;+;+;+;+;+;+;+;+;+;+;+;+;+;+;+;+	4258	4	-0.0245555	0.658028	0.192252	0.0814861	0.197406	1.57481	1.12068	0.696311	-0.839887	-0.748072	-2.07407	-0.834393	1.10814	0.00115242	1.1629	1.14311	-0.893444	-0.893444	-0.893444	0.352564	0.135304	0.472905	-0.0744779	-0.893444	0.459268	-0.893444	0.694653	1.56731	-0.893444	-0.893444	0.472559	-0.534278	1.523	1.29153	0.397867	-0.893444	0.828056	1.26753	0.438882	1.27752
ENSG00000059915.PSD	ENSG00000059915	PSD	protein_coding	10;10;10;10;10;10;10;10;10;10;10;10;10;10;10;10;10;10;10;10;10;10;10;10;10;10;10;10;10;10;10;10;10;10;10;10;10;10;10;10;10;10;10;10;10;10;10;10;10;10;10;10;10;10;10;10;10;10;10;10;10;10;10;10;10;10;10;10;10;10;10;10;10;10	102402617;102402617;102402619;102403842;102403842;102403842;102404583;102404583;102404583;102404645;102404898;102404898;102404898;102404936;102405183;102405183;102405183;102405183;102405183;102405346;102405346;102405346;102405346;102405346;102405348;102405361;102407223;102407223;102407223;102407223;102407223;102408895;102410858;102410858;102410858;102410858;102411058;102411058;102411058;102411058…	102403430;102403430;102403430;102403985;102403985;102403985;102404727;102404727;102404727;102405055;102405055;102405055;102405055;102405055;102405253;102405253;102405253;102405253;102405253;102405462;102405536;102405536;102405536;102406134;102405536;102405611;102407266;102407266;102407266;102407266;102407266;102409290;102410947;102410947;102410947;102410947;102411116;102411116;102411116;102411116…	-;-;-;-;-;-;-;-;-;-;-;-;-;-;-;-;-;-;-;-;-;-;-;-;-;-;-;-;-;-;-;-;-;-;-;-;-;-;-;-;-;-;-;-;-;-;-;-;-;-;-;-;-;-;-;-;-;-;-;-;-;-;-;-;-;-;-;-;-;-;-;-;-;-	5979	4	0.395226	0.0135633	0.525091	-0.330395	1.46047	1.42397	0.107767	0.566799	-0.749393	-2.14449	-0.641023	-0.627585	-0.314439	3.65732	-0.314439	0.923115	-0.314439	-0.314439	-0.314439	-0.314439	-0.314439	-0.314439	-0.314439	1.3461	-0.314439	-0.314439	-0.314439	-0.314439	-0.314439	-0.314439	-0.314439	0.730416	-0.314439	1.25421	-0.314439	-0.314439	-0.314439	-0.314439	-0.314439	-0.314439
ENSG00000110881.ASIC1	ENSG00000110881	ASIC1	protein_coding	12;12;12;12;12;12;12;12;12;12;12;12;12;12;12;12;12;12;12;12;12;12;12;12;12;12;12;12;12;12;12;12;12;12;12;12;12;12;12;12;12;12;12;12;12;12;12;12;12;12;12;12;12;12;12;12;12;12;12;12;12;12;12;12;12;12;12;12;12;12;12;12;12;12	50057548;50057704;50057745;50058751;50058751;50058751;50059759;50059759;50059759;50059887;50070740;50073575;50076750;50076968;50076968;50077213;50077213;50077213;50077213;50077213;50077213;50077213;50078000;50078000;50078000;50078000;50078000;50078000;50078421;50078421;50078421;50078421;50078421;50078421;50078462;50078924;50078924;50078924;50078924;50078924;50078924;50079902;50079902;50079902;500…	50057916;50057916;50057916;50059128;50059128;50059128;50059954;50059954;50059954;50059954;50070893;50074244;50077049;50077049;50077060;50077363;50077363;50077363;50077363;50077262;50077363;50077363;50078127;50078127;50078127;50078127;50078127;50078127;50078577;50078577;50078577;50078577;50078577;50078577;50078980;50078980;50078980;50078980;50078980;50078980;50078980;50080055;50080055;50079942;500…	+;+;+;+;+;+;+;+;+;+;+;+;+;+;+;+;+;+;+;+;+;+;+;+;+;+;+;+;+;+;+;+;+;+;+;+;+;+;+;+;+;+;+;+;+;+;+;+;+;+;+;+;+;+;+;+;+;+;+;+;+;+;+;+;+;+;+;+;+;+;+;+;+;+	5745	4	0.763081	0.417766	0.487541	-0.0976421	0.657976	1.09465	0.789832	1.00163	-1.22596	-1.65275	-1.15664	-1.07948	0.890259	1.78312	0.679325	0.439157	-0.623311	1.43318	1.1456	-0.623311	0.562513	-0.623311	-0.623311	-0.623311	-0.623311	-0.623311	0.977262	0.240532	-0.0805194	1.74837	-0.623311	-0.623311	0.624443	-0.623311	-0.0786353	0.210171	-0.623311	0.073978	0.803426	-0.143657
ENSG00000159409.CELF3	ENSG00000159409	CELF3	protein_coding	1;1;1;1;1;1;1;1;1;1;1;1;1;1;1;1;1;1;1;1;1;1;1;1;1;1;1;1;1;1;1;1;1;1;1;1;1;1;1;1;1;1;1;1;1;1;1;1;1;1;1;1;1;1;1;1;1;1;1;1;1;1;1;1;1;1	151700058;151702404;151702405;151702415;151705031;151705031;151705031;151705031;151705822;151705822;151705822;151705822;151706224;151706224;151706224;151706224;151706669;151706669;151706669;151706669;151707145;151707145;151707145;151707507;151707507;151707507;151707507;151707509;151707792;151707792;151707792;151707792;151707792;151707792;151708998;151708998;151708998;151708998;151708998;151708998…	151703448;151703448;151703448;151703448;151705168;151705168;151705168;151705168;151705965;151705965;151705965;151705965;151706361;151706361;151706361;151706361;151706734;151706734;151706734;151706734;151707648;151707294;151707294;151707648;151707648;151707648;151707648;151707648;151707935;151707935;151707935;151707935;151707935;151707935;151709077;151709077;151709077;151709077;151709077;151709077…	-;-;-;-;-;-;-;-;-;-;-;-;-;-;-;-;-;-;-;-;-;-;-;-;-;-;-;-;-;-;-;-;-;-;-;-;-;-;-;-;-;-;-;-;-;-;-;-;-;-;-;-;-;-;-;-;-;-;-;-;-;-;-;-;-;-	6774	4	0.259942	0.592332	-1.23255	-0.541242	1.59998	1.86085	-0.291946	0.275784	0.0151674	-1.23255	-0.326138	-0.979633	-0.395215	-0.395215	0.302525	-0.395215	-0.395215	-0.395215	-0.395215	-0.395215	-0.395215	-0.395215	-0.395215	-0.395215	-0.395215	-0.395215	-0.395215	-0.395215	-0.395215	-0.395215	-0.395215	-0.395215	-0.395215	-0.395215	-0.395215	-0.395215	-0.395215	-0.395215	-0.395215	-0.395215
ENSG00000148798.INA	ENSG00000148798	INA	protein_coding	10;10;10	103277138;103287035;103288360	103278276;103287159;103290346	+;+;+	3251	4	0.250669	0.07518	0.729333	0.673976	0.773248	0.439016	1.06884	1.13378	-1.26101	-1.55786	-1.21969	-1.10548	-0.743257	-0.743257	-0.743257	-0.743257	0.542179	-0.743257	-0.743257	-0.743257	1.1577	0.751032	0.0902007	-0.743257	-0.743257	0.669968	-0.743257	-0.743257	1.24774	-0.743257	-0.743257	-0.743257	-0.743257	1.11703	0.210734	1.57013	-0.743257	-0.743257	-0.743257	-0.188104
ENSG00000074527.NTN4	ENSG00000074527	NTN4	protein_coding	12;12;12;12;12;12;12;12;12;12;12;12;12;12;12;12;12;12;12;12;12;12;12;12;12;12;12;12;12;12;12;12;12;12;12;12;12;12;12;12;12;12;12;12;12;12;12;12	95657807;95657807;95658988;95659086;95663397;95665810;95665810;95665810;95665810;95665810;95670078;95670078;95670078;95682707;95682707;95682707;95682707;95683498;95683498;95683498;95683498;95710441;95710441;95710441;95710441;95713212;95713212;95713212;95713212;95713297;95737866;95737866;95737866;95737866;95737866;95738089;95739896;95786939;95786939;95786939;95786939;95786939;95789786;95790251;957…	95659222;95659222;95659222;95659222;95663633;95665859;95665980;95665980;95665980;95665980;95670146;95670146;95670146;95682822;95682822;95682822;95682822;95683711;95683711;95683711;95683711;95710629;95710629;95710629;95710629;95713338;95713338;95713338;95713338;95713338;95738144;95738144;95738144;95738144;95738144;95738144;95739995;95787468;95787468;95787468;95787468;95787468;95789948;95790254;957…	-;-;-;-;-;-;-;-;-;-;-;-;-;-;-;-;-;-;-;-;-;-;-;-;-;-;-;-;-;-;-;-;-;-;-;-;-;-;-;-;-;-;-;-;-;-;-;-	4166	4	1.31921	0.403948	-0.907921	-1.06529	1.43223	1.29179	0.165526	0.520739	-0.229642	-0.789008	-0.796643	-1.34494	-0.40787	-0.40787	-0.40787	-0.40787	0.284756	-0.40787	-0.40787	-0.40787	-0.40787	0.353647	-0.40787	-0.40787	-0.40787	-0.40787	-0.40787	-0.40787	-0.40787	-0.40787	-0.40787	-0.40787	-0.40787	-0.40787	-0.40787	-0.40787	-0.40787	-0.40787	-0.40787	-0.40787
ENSG00000110427.KIAA1549L	ENSG00000110427	KIAA1549L	protein_coding	11;11;11;11;11;11;11;11;11;11;11;11;11;11;11;11;11;11;11;11;11;11;11;11;11;11;11;11;11;11;11;11;11;11;11;11;11;11;11;11;11;11;11;11;11;11;11;11;11;11;11;11;11;11;11;11;11;11;11;11;11;11;11;11;11;11;11	33376083;33376466;33541802;33541802;33542331;33542331;33544767;33544767;33544767;33544767;33547764;33547764;33547764;33547764;33551040;33551040;33551040;33551040;33552108;33552108;33552108;33552108;33559749;33559749;33559749;33559749;33561676;33561676;33561676;33561676;33568076;33568076;33568076;33568076;33574702;33574702;33574702;33574702;33583338;33583338;33583338;33583338;33591237;33591237;335…	33376889;33376889;33542146;33544336;33544336;33544354;33545378;33545378;33545378;33545378;33547879;33547879;33547879;33547879;33551259;33551259;33551259;33551259;33552241;33552241;33552241;33552241;33559911;33559911;33559911;33559911;33561735;33561735;33561735;33561735;33568227;33568227;33568227;33568227;33574873;33574873;33574873;33574873;33583501;33583501;33583501;33583501;33591421;33591421;335…	+;+;+;+;+;+;+;+;+;+;+;+;+;+;+;+;+;+;+;+;+;+;+;+;+;+;+;+;+;+;+;+;+;+;+;+;+;+;+;+;+;+;+;+;+;+;+;+;+;+;+;+;+;+;+;+;+;+;+;+;+;+;+;+;+;+;+	13523	4	0.789662	-0.139849	0.572405	0.493633	0.958144	0.580537	1.07286	0.752798	-1.23799	-1.28033	-0.857076	-1.70479	-0.212346	-0.818309	0.994982	0.44429	0.248033	0.760011	-0.818309	0.0904753	1.0298	-0.818309	-0.818309	0.923311	-0.283978	-0.818309	-0.818309	-0.818309	1.00391	-0.23577	-0.818309	-0.818309	-0.818309	0.673064	-0.818309	-0.818309	-0.818309	-0.0120541	-0.0159586	1.21076
ENSG00000117425.PTCH2	ENSG00000117425	PTCH2	protein_coding	1;1;1;1;1;1;1;1;1;1;1;1;1;1;1;1;1;1;1;1;1;1;1;1;1;1;1;1;1;1;1;1;1;1;1;1;1;1;1;1;1;1;1;1;1;1;1;1;1;1	44819844;44819844;44821842;44821938;44822602;44822602;44823069;44823069;44823069;44823243;44823243;44823243;44826250;44826250;44826488;44826488;44826902;44826902;44827167;44827167;44827402;44827402;44827843;44827843;44828296;44828296;44828506;44828506;44828982;44828982;44829157;44829157;44829402;44829402;44829614;44829614;44829909;44829909;44830848;44830848;44831706;44831706;44831975;44831975;448…	44820704;44820704;44821904;44822669;44822669;44822669;44823168;44823168;44823168;44823260;44823385;44823385;44826387;44826387;44826768;44826768;44827082;44827082;44827309;44827309;44827714;44827714;44828191;44828191;44828414;44828414;44828631;44828631;44829074;44829074;44829312;44829312;44829533;44829533;44829761;44829761;44830030;44830030;44831043;44831043;44831797;44831797;44832044;44832044;448…	-;-;-;-;-;-;-;-;-;-;-;-;-;-;-;-;-;-;-;-;-;-;-;-;-;-;-;-;-;-;-;-;-;-;-;-;-;-;-;-;-;-;-;-;-;-;-;-;-;-	5334	4	-1.51533	-0.110252	0.862335	0.473556	1.48524	0.971013	1.14753	-0.315552	-0.326875	-0.369662	-1.51533	-0.78667	-0.345366	-0.345366	3.38421	-0.345366	-0.345366	-0.345366	-0.345366	-0.345366	-0.345366	-0.345366	-0.345366	-0.345366	-0.345366	-0.345366	-0.345366	-0.345366	-0.345366	-0.345366	-0.345366	-0.345366	1.13164	-0.345366	-0.345366	-0.345366	-0.345366	-0.345366	-0.345366	-0.345366
ENSG00000130787.HIP1R	ENSG00000130787	HIP1R	protein_coding	12;12;12;12;12;12;12;12;12;12;12;12;12;12;12;12;12;12;12;12;12;12;12;12;12;12;12;12;12;12;12;12;12;12;12;12;12;12;12;12;12;12;12;12;12;12;12;12;12;12;12;12;12;12;12;12;12;12;12;12;12;12;12;12;12;12;12;12;12;12;12;12;12;12;12;12;12;12;12;12;12;12;12;12;12;12;12;12;12;12;12;12;12;12;12;12;12;12;12;12;12;12;12;12;12;12;12	122834453;122835457;122835481;122848031;122848031;122848031;122848466;122848466;122848466;122848796;122848796;122848796;122849875;122849875;122849875;122850806;122850835;122850835;122850835;122851236;122851236;122851236;122851236;122853483;122854043;122854043;122854043;122854043;122854905;122854905;122854905;122854905;122854905;122855053;122855053;122855053;122855053;122855053;122855265;122855265…	122835006;122835643;122835643;122848094;122848094;122848094;122848608;122848608;122848608;122848852;122848852;122848852;122849955;122849955;122849955;122850911;122850911;122850911;122850911;122851297;122851297;122851297;122851297;122854183;122854183;122854183;122854183;122854183;122854962;122854962;122854962;122854962;122854962;122855128;122855128;122855128;122855128;122855128;122855359;122855405…	+;+;+;+;+;+;+;+;+;+;+;+;+;+;+;+;+;+;+;+;+;+;+;+;+;+;+;+;+;+;+;+;+;+;+;+;+;+;+;+;+;+;+;+;+;+;+;+;+;+;+;+;+;+;+;+;+;+;+;+;+;+;+;+;+;+;+;+;+;+;+;+;+;+;+;+;+;+;+;+;+;+;+;+;+;+;+;+;+;+;+;+;+;+;+;+;+;+;+;+;+;+;+;+;+;+;+	7072	4	0.661271	0.912177	-0.183039	0.25888	1.29779	0.494381	0.664723	0.69991	-0.927266	-1.4455	-0.560966	-1.87236	0.249184	-0.648592	1.90125	0.0357179	-0.648592	-0.648592	-0.648592	0.565734	0.353194	1.14592	0.0825654	-0.0501245	-0.648592	2.03582	0.183809	0.0315056	-0.648592	-0.0930419	-0.648592	-0.648592	0.621745	-0.648592	2.5263	-0.648592	0.955054	-0.648592	-0.648592	-0.648592
ENSG00000169554.ZEB2	ENSG00000169554	ZEB2	protein_coding	2;2;2;2;2;2;2;2;2;2;2;2;2;2;2;2;2;2;2;2;2;2;2;2;2;2;2;2;2;2;2;2;2;2;2;2;2;2;2;2;2;2;2;2;2;2;2;2;2;2;2;2;2;2;2;2;2;2;2;2;2;2;2;2;2;2;2;2;2;2;2;2;2;2;2;2;2;2;2;2;2;2;2;2;2;2;2;2;2;2;2;2;2;2;2;2;2;2;2;2;2;2;2;2;2;2;2;2;2;2;2;2;2;2;2;2;2;2;2;2;2;2;2;2;2;2;2;2;2;2;2;2;2;2;2;2;2;2;2;2;2;2;2;2;2;2;2;2;2;2;2;2;2;2;2;2;2;2;2;2;2;2;2;2;2;2;2;2;2;2;2;2;2;2;2;2;2;2;2;2;2;2;2;2;2;2;2;2;2;2;2;2;2;2;2;2;2;2;2;2…	144364364;144384081;144384081;144384081;144384081;144384081;144384081;144384081;144384081;144384081;144384081;144388016;144388018;144388310;144388341;144388662;144389213;144389285;144389317;144389866;144390552;144394393;144396412;144396412;144396412;144396412;144396412;144396412;144396412;144396412;144396412;144396412;144396412;144396412;144396412;144396412;144396412;144396412;144396412;144396412…	144365626;144390028;144390028;144390028;144390028;144390028;144390028;144390028;144390028;144390028;144390028;144388882;144390028;144390028;144389753;144390028;144390028;144390028;144390028;144390028;144390601;144394480;144396592;144396592;144396592;144396592;144396592;144396592;144396592;144396592;144396592;144396592;144396592;144396592;144396592;144396592;144396592;144396461;144396562;144396592…	-;-;-;-;-;-;-;-;-;-;-;-;-;-;-;-;-;-;-;-;-;-;-;-;-;-;-;-;-;-;-;-;-;-;-;-;-;-;-;-;-;-;-;-;-;-;-;-;-;-;-;-;-;-;-;-;-;-;-;-;-;-;-;-;-;-;-;-;-;-;-;-;-;-;-;-;-;-;-;-;-;-;-;-;-;-;-;-;-;-;-;-;-;-;-;-;-;-;-;-;-;-;-;-;-;-;-;-;-;-;-;-;-;-;-;-;-;-;-;-;-;-;-;-;-;-;-;-	24861	4	0.566667	0.594607	0.392805	0.381121	0.894989	0.802772	0.736134	0.637267	-0.42881	-0.993845	-1.93194	-1.65177	-0.526543	0.865228	0.535421	0.440222	0.50396	0.155681	0.511808	0.198611	0.71427	0.42908	0.617918	0.575747	0.784332	0.536011	0.548921	-0.166807	-0.321697	-0.630816	0.1726	-0.349665	0.260172	0.550623	0.575954	0.274891	0.517636	0.0533295	0.418303	0.462811
ENSG00000085433.WDR47	ENSG00000085433	WDR47	protein_coding	1;1;1;1;1;1;1;1;1;1;1;1;1;1;1;1;1;1;1;1;1;1;1;1;1;1;1;1;1;1;1;1;1;1;1;1;1;1;1;1;1;1;1;1;1;1;1;1;1;1;1;1;1;1;1;1;1;1;1;1;1;1;1;1;1;1;1;1;1;1;1;1;1;1;1;1;1;1;1;1;1;1;1;1;1;1;1;1;1;1	108970214;108970214;108970214;108970214;108970218;108974536;108974536;108974536;108974536;108974536;108981733;108981733;108981733;108981733;108981733;108982609;108982609;108982609;108982609;108982609;108983282;108983282;108983282;108983282;108983282;108986523;108986523;108986523;108986523;108986523;108991254;108991254;108991254;108991254;108991254;108995580;108995580;108995580;108995580;108995580…	108971572;108971572;108971572;108971572;108971572;108974754;108974754;108974754;108974754;108974754;108981864;108981864;108981864;108981864;108981864;108982779;108982779;108982779;108982779;108982785;108983451;108983451;108983451;108983451;108983451;108986680;108986680;108986680;108986680;108986680;108991329;108991329;108991329;108991329;108991329;108995837;108995837;108995837;108995837;108995837…	-;-;-;-;-;-;-;-;-;-;-;-;-;-;-;-;-;-;-;-;-;-;-;-;-;-;-;-;-;-;-;-;-;-;-;-;-;-;-;-;-;-;-;-;-;-;-;-;-;-;-;-;-;-;-;-;-;-;-;-;-;-;-;-;-;-;-;-;-;-;-;-;-;-;-;-;-;-;-;-;-;-;-;-;-;-;-;-;-;-	4423	4	0.42617	0.104775	0.960946	0.487452	0.393166	1.07427	0.695707	0.723549	-0.515179	-2.15918	-1.11855	-1.07313	0.560584	1.82464	1.48439	0.698317	0.671456	0.481202	0.176901	0.210067	-0.51191	1.32474	0.0809262	-0.0374162	1.37939	0.348569	0.97118	0.980829	-0.526353	0.732049	-0.91877	1.31071	0.510728	-0.156425	0.471194	0.648749	-0.532776	-0.0396834	1.56541	0.201584
ENSG00000139970.RTN1	ENSG00000139970	RTN1	protein_coding	14;14;14;14;14;14;14;14;14;14;14;14;14;14;14;14;14;14;14;14;14;14;14;14;14;14;14;14;14;14;14;14;14;14;14;14;14;14;14;14;14;14;14;14;14;14;14;14;14;14;14;14;14;14;14;14;14;14;14	59595976;59595977;59595977;59595983;59596005;59596014;59596328;59596757;59603065;59603065;59603065;59603065;59603065;59603065;59603065;59603065;59603212;59603212;59603212;59603212;59603212;59603212;59603212;59603212;59603761;59603852;59603852;59603852;59603852;59603852;59603852;59603852;59603852;59605368;59605368;59605368;59605368;59605368;59605368;59605368;59607285;59607285;59607285;59607285;596…	59596787;59596787;59596787;59596787;59596787;59596787;59596787;59596787;59603123;59603123;59603123;59603123;59603123;59603123;59603123;59603123;59603258;59603258;59603258;59603258;59603258;59603258;59603258;59603258;59603921;59603921;59603921;59603921;59603921;59606102;59603921;59603921;59603921;59605509;59605506;59605506;59605506;59605506;59605506;59605506;59607492;59607607;59607492;59607492;596…	-;-;-;-;-;-;-;-;-;-;-;-;-;-;-;-;-;-;-;-;-;-;-;-;-;-;-;-;-;-;-;-;-;-;-;-;-;-;-;-;-;-;-;-;-;-;-;-;-;-;-;-;-;-;-;-;-;-;-	6019	4	0.882819	0.529504	0.3984	0.132679	0.80167	1.23223	0.374815	0.4531	-0.274871	-1.04574	-1.83376	-1.65084	0.396789	-0.133804	0.242215	0.575301	0.56914	0.500718	-0.548369	-0.189653	0.642869	-0.206497	0.254111	0.0886852	0.227173	-0.0877879	-1.33039	-0.64953	-1.33039	1.01324	0.744843	0.04237	-1.06254	-0.517907	0.251463	-1.33039	-1.33039	-1.33039	0.0142455	0.0454533
ENSG00000178568.ERBB4	ENSG00000178568	ERBB4	protein_coding	2;2;2;2;2;2;2;2;2;2;2;2;2;2;2;2;2;2;2;2;2;2;2;2;2;2;2;2;2;2;2;2;2;2;2;2;2;2;2;2;2;2;2;2;2;2;2;2;2;2;2;2;2;2;2;2;2;2;2;2;2;2;2;2;2;2;2;2;2;2;2;2;2;2;2;2;2;2;2;2;2;2;2;2;2;2;2;2;2;2;2;2;2;2;2;2;2;2;2;2;2;2;2;2;2;2;2;2;2;2;2;2;2;2;2;2;2;2;2;2;2;2;2;2;2;2;2;2;2;2;2;2;2;2;2	211375717;211375717;211375721;211386853;211386853;211386853;211387945;211420441;211420441;211420441;211422007;211422007;211422007;211424155;211424155;211424155;211428408;211428408;211428408;211430945;211430945;211430945;211561762;211561903;211561903;211561903;211619177;211619177;211619177;211619177;211619253;211623922;211623922;211623922;211623922;211623922;211630462;211630462;211630462;211630462…	211384060;211384060;211384060;211387150;211387150;211387150;211387992;211420611;211420611;211420611;211422104;211422104;211422104;211424301;211424301;211424301;211428483;211428483;211428483;211431100;211431100;211431100;211562088;211562088;211562088;211562088;211619275;211619275;211619275;211619275;211619275;211624044;211624044;211624044;211624044;211624044;211630594;211630594;211630594;211630594…	-;-;-;-;-;-;-;-;-;-;-;-;-;-;-;-;-;-;-;-;-;-;-;-;-;-;-;-;-;-;-;-;-;-;-;-;-;-;-;-;-;-;-;-;-;-;-;-;-;-;-;-;-;-;-;-;-;-;-;-;-;-;-;-;-;-;-;-;-;-;-;-;-;-;-;-;-;-;-;-;-;-;-;-;-;-;-;-;-;-;-;-;-;-;-;-;-;-;-;-;-;-;-;-;-;-;-;-;-;-;-;-;-;-;-;-;-;-;-;-;-;-;-;-;-;-;-;-	13015	4	1.54971	0.460456	-0.476712	-1.18022	1.37255	1.29517	0.0649731	0.0812749	-0.199958	-1.18022	-1.18022	-0.606806	-0.743515	-0.743515	0.187557	0.703078	0.286569	-0.111944	-0.743515	0.796254	0.931415	-0.100858	-0.324198	-0.743515	-0.743515	-0.743515	0.936981	-0.743515	-0.743515	-0.743515	-0.0700691	1.05159	-0.743515	-0.246069	0.921528	-0.370032	0.965317	-0.743515	0.262246	0.118893
ENSG00000154146.NRGN	ENSG00000154146	NRGN	protein_coding	11;11;11;11;11;11;11;11	124739942;124740045;124745503;124745503;124745962;124745965;124746404;124746404	124740099;124740099;124745729;124745729;124745982;124745982;124747206;124747210	+;+;+;+;+;+;+;+	1213	4	0.650962	0.395135	0.828383	0.864279	0.770304	0.547266	0.625223	0.681448	-1.29863	-1.19906	-1.36339	-1.50192	-0.123745	-0.123745	-0.123745	-0.123745	-0.123745	-0.123745	-0.123745	-0.123745	-0.123745	-0.123745	-0.123745	4.6247	-0.123745	-0.123745	-0.123745	-0.123745	-0.123745	-0.123745	-0.123745	-0.123745	-0.123745	-0.123745	-0.123745	-0.123745	-0.123745	-0.123745	-0.123745	-0.123745
ENSG00000149294.NCAM1	ENSG00000149294	NCAM1	protein_coding	11;11;11;11;11;11;11;11;11;11;11;11;11;11;11;11;11;11;11;11;11;11;11;11;11;11;11;11;11;11;11;11;11;11;11;11;11;11;11;11;11;11;11;11;11;11;11;11;11;11;11;11;11;11;11;11;11;11;11;11;11;11;11;11;11;11;11;11;11;11;11;11;11;11;11;11;11;11;11;11;11;11;11;11;11;11;11;11;11;11;11;11;11;11;11;11;11;11;11;11;11;11;11;11;11;11;11;11;11;11;11;11;11;11;11;11;11;11;11;11;11;11;11;11;11;11;11;11;11;11;11;11;11;…	112961247;112961247;112961247;112961247;112961275;112961368;112961368;112961402;112961402;112961425;112961435;112961436;112961437;112961439;112961480;113003846;113003846;113003846;113003846;113040926;113130694;113132928;113133435;113133449;113202379;113202379;113202379;113202379;113202379;113202379;113202379;113202379;113202379;113202386;113202386;113202386;113202386;113204286;113204286;113204286…	112961660;112961660;112961660;112961660;112961664;112961664;112961664;112961664;112961664;112961664;112961664;112961664;112961664;112961664;112961664;113003856;113003856;113003856;113003856;113041216;113130799;113133448;113133448;113133951;113202453;113202453;113202453;113202453;113202453;113202453;113202453;113202453;113202453;113202453;113202453;113202453;113202453;113204504;113204504;113204504…	+;+;+;+;+;+;+;+;+;+;+;+;+;+;+;+;+;+;+;+;+;+;+;+;+;+;+;+;+;+;+;+;+;+;+;+;+;+;+;+;+;+;+;+;+;+;+;+;+;+;+;+;+;+;+;+;+;+;+;+;+;+;+;+;+;+;+;+;+;+;+;+;+;+;+;+;+;+;+;+;+;+;+;+;+;+;+;+;+;+;+;+;+;+;+;+;+;+;+;+;+;+;+;+;+;+;+;+;+;+;+;+;+;+;+;+;+;+;+;+;+;+;+;+;+;+;+;+	12737	4	1.08917	0.743695	0.151922	0.300258	0.950356	1.05073	0.258704	0.348151	-1.82901	-1.02669	-0.530082	-1.50721	-0.414355	0.488795	0.350037	-0.32631	-0.0205271	0.662825	0.601393	0.110131	-0.365383	-0.118747	-0.0464486	0.497328	0.343545	-0.296992	-0.471407	0.519813	-0.00948565	-1.97196	-0.470818	0.160894	-0.0423901	-0.0365145	0.687399	0.0418594	0.0648934	-0.85141	-0.306082	0.341427
ENSG00000182272.B4GALNT4	ENSG00000182272	B4GALNT4	protein_coding	11;11;11;11;11;11;11;11;11;11;11;11;11;11;11;11;11;11;11;11;11;11;11;11;11;11;11;11;11;11;11;11;11	369499;369796;372109;372109;372662;372662;372852;373026;373191;373449;373750;375461;375461;375639;375639;375847;376074;376074;376251;376421;379418;379866;379982;380101;380130;380292;380292;380292;380671;380825;380825;381669;381669	369954;369954;372212;372212;372807;372754;372947;373116;373291;373516;373828;375527;375527;375773;375956;375956;376108;376174;376351;377327;379701;380019;380019;380202;380202;380445;380445;380445;380951;380951;380951;382109;382117	+;+;+;+;+;+;+;+;+;+;+;+;+;+;+;+;+;+;+;+;+;+;+;+;+;+;+;+;+;+;+;+;+	4059	4	0.343756	0.247892	1.01902	0.851942	0.887963	0.845423	0.178444	0.695073	-0.807769	-1.81636	-1.44223	-1.00316	1.52689	-0.460673	0.360514	-0.460673	2.46123	-0.460673	1.98157	1.17085	-0.460673	0.721283	-0.460673	-0.460673	-0.460673	-0.460673	-0.460673	-0.460673	-0.460673	-0.460673	-0.460673	-0.460673	-0.460673	1.47183	-0.460673	-0.460673	0.517802	-0.460673	-0.460673	-0.460673
ENSG00000149571.KIRREL3	ENSG00000149571	KIRREL3	protein_coding	11;11;11;11;11;11;11;11;11;11;11;11;11;11;11;11;11;11;11;11;11;11;11;11;11;11;11;11;11;11;11;11;11;11;11;11;11;11;11;11;11;11;11;11;11;11;11;11;11;11;11;11;11;11;11;11;11;11;11;11;11;11;11;11;11;11;11;11;11	126423358;126423495;126425638;126425638;126429179;126429179;126429179;126429179;126430942;126431419;126431419;126431419;126431419;126435268;126435268;126436811;126436811;126436811;126436811;126436811;126436864;126440449;126440449;126440449;126440449;126440449;126440449;126440822;126440851;126444979;126444979;126444979;126446759;126446759;126446759;126449009;126449009;126449009;126456349;126456349…	126425023;126425023;126425724;126425724;126429288;126429288;126429288;126429288;126431526;126431526;126431526;126431526;126431526;126435303;126435303;126437009;126437009;126437009;126437009;126437009;126437009;126440549;126440549;126440818;126440549;126440549;126440549;126440869;126440882;126445105;126445105;126445105;126446886;126446886;126446886;126449157;126449157;126449157;126456454;126456454…	-;-;-;-;-;-;-;-;-;-;-;-;-;-;-;-;-;-;-;-;-;-;-;-;-;-;-;-;-;-;-;-;-;-;-;-;-;-;-;-;-;-;-;-;-;-;-;-;-;-;-;-;-;-;-;-;-;-;-;-;-;-;-;-;-;-;-;-;-	6595	4	-0.223925	-0.127788	0.865671	1.4715	0.621029	0.954494	0.580683	0.412276	-0.607381	-1.79873	-1.4638	-0.684025	-0.264628	-0.264628	-0.264628	-0.264628	-0.264628	4.28006	-0.264628	-0.264628	-0.264628	1.50111	-0.264628	-0.264628	-0.264628	-0.264628	2.1516	-0.264628	-0.264628	-0.264628	-0.264628	3.48624	-0.264628	-0.264628	-0.264628	-0.264628	-0.264628	-0.264628	-0.264628	-0.264628
ENSG00000268043.NBPF12	ENSG00000268043	NBPF12	protein_coding	1;1;1;1;1;1;1;1;1;1;1;1;1;1;1;1;1;1;1;1;1;1;1;1;1;1;1;1;1;1;1;1;1;1;1;1;1;1;1;1;1;1;1;1;1;1;1;1;1;1;1;1;1;1;1;1;1;1;1;1;1;1;1;1;1;1;1;1;1;1;1;1;1;1;1;1;1;1;1;1;1;1;1;1;1;1;1;1;1;1;1;1;1;1;1;1;1;1;1;1;1;1;1;1;1;1;1;1;1;1;1;1;1;1;1;1;1;1;1;1;1;1;1;1;1;1;1;1;1;1;1;1;1;1;1;1;1;1;1;1;1;1;1;1;1;1;1;1;1;1;1;1;1;1;1;1;1;1;1;1;1;1;1;1;1;1;1;1;1;1;1;1;1;1;1;1;1;1;1;1;1;1;1;1;1;1;1;1;1;1;1;1;1;1	146938744;146943291;146949314;146949314;146951348;146951348;146951348;146951814;146959859;146959859;146959859;146959859;146959971;146959971;146959971;146959971;146960109;146960109;146960109;146960109;146960109;146960109;146962161;146962161;146962161;146962161;146962161;146963095;146963095;146963095;146963095;146963095;146964357;146964357;146964357;146964357;146964357;146964893;146964893;146964893…	146938982;146943562;146949422;146949422;146951489;146951489;146951489;146952037;146960006;146960006;146960006;146960006;146960011;146960224;146960006;146960006;146960318;146960318;146960318;146960318;146960318;146960318;146962263;146962263;146962263;146962263;146962263;146963309;146963309;146963309;146963309;146963309;146964429;146964429;146964429;146964429;146964429;146964988;146965104;146965104…	+;+;+;+;+;+;+;+;+;+;+;+;+;+;+;+;+;+;+;+;+;+;+;+;+;+;+;+;+;+;+;+;+;+;+;+;+;+;+;+;+;+;+;+;+;+;+;+;+;+;+;+;+;+;+;+;+;+;+;+;+;+;+;+;+;+;+;+;+;+;+;+;+;+;+;+;+;+;+;+;+;+;+;+;+;+;+;+;+;+;+;+;+;+;+;+;+;+;+;+;+;+;+;+;+;+;+;+;+;+;+;+;+;+;+;+;+;+;+;+;+;+;+;+;+;+;+;+	7272	4	0.253091	0.272348	0.797306	1.22685	0.71986	0.488669	0.492065	0.837384	-1.28601	-0.80684	-1.15709	-1.83764	-0.516428	-0.99501	0.508008	-0.99501	0.819429	0.248317	-0.99501	1.21096	0.446297	-0.99501	0.908157	0.935257	0.669645	-0.438764	1.72071	-0.156438	0.128481	0.225806	-0.99501	0.254978	-0.0574302	1.10742	-0.99501	-0.459936	-0.99501	0.549247	-0.150619	0.861794
ENSG00000076356.PLXNA2	ENSG00000076356	PLXNA2	protein_coding	1;1;1;1;1;1;1;1;1;1;1;1;1;1;1;1;1;1;1;1;1;1;1;1;1;1;1;1;1;1;1;1;1;1;1;1;1;1;1;1;1;1;1;1	208022242;208026104;208028009;208028009;208028830;208028830;208031042;208031590;208031590;208033319;208034493;208038371;208038825;208038907;208039621;208039621;208039992;208039992;208042098;208043061;208044508;208045067;208045878;208051009;208051256;208052327;208054421;208060686;208079260;208082412;208084380;208092786;208096029;208096730;208098846;208103147;208142329;208209987;208210280;208216735…	208027338;208027338;208028159;208028159;208029042;208030303;208031338;208031653;208031759;208033509;208034592;208038474;208038984;208038984;208039767;208039767;208040058;208040264;208042366;208043203;208044742;208045210;208046117;208051102;208051423;208052463;208054538;208060837;208079450;208082508;208084580;208092900;208096125;208096883;208098969;208103247;208142463;208210462;208210462;208217014…	-;-;-;-;-;-;-;-;-;-;-;-;-;-;-;-;-;-;-;-;-;-;-;-;-;-;-;-;-;-;-;-;-;-;-;-;-;-;-;-;-;-;-;-	13845	4	0.562139	0.65122	0.334417	0.862083	1.35451	0.872349	-0.316703	0.595412	-0.861265	-1.43699	-1.55643	-1.06075	-0.0161245	-0.908395	0.669778	0.228778	-0.908395	-0.908395	1.21653	-0.59425	-0.0907037	0.862714	-0.139522	1.35085	-0.908395	0.495297	0.556625	0.992998	-0.908395	-0.908395	-0.908395	-0.387961	-0.621476	0.152498	-0.532811	1.23632	0.323442	-0.908395	0.991585	0.0258629
ENSG00000172260.NEGR1	ENSG00000172260	NEGR1	protein_coding	1;1;1;1;1;1;1;1;1;1;1;1;1;1;1;1;1;1;1;1;1;1	71395943;71402944;71407492;71439726;71592817;71592817;71611026;71611026;71697936;71697946;71698008;71698008;71703182;71776172;71776172;71776172;71935079;71935079;71935079;72100745;72100745;72282319	71407570;71407570;71407570;71439838;71592968;71592968;71611146;71611146;71698139;71698139;71698139;71698139;71703405;71776297;71776297;71776297;71935311;71935311;71935311;72100917;72100930;72282539	-;-;-;-;-;-;-;-;-;-;-;-;-;-;-;-;-;-;-;-;-;-	13208	4	0.0172059	0.15924	1.08569	0.413844	0.203916	-0.194074	1.1586	1.30237	-1.75953	-1.79803	-0.249167	-0.340067	0.212117	-0.55748	1.57023	-0.55748	1.33557	-0.55748	-0.55748	-0.55748	1.45438	0.606256	1.50635	-0.55748	-0.55748	1.26807	0.475183	-0.55748	0.732322	-0.55748	-0.55748	2.06764	-0.136059	-0.55748	-0.55748	0.000776958	1.25181	-0.55748	-0.55748	-0.55748
ENSG00000135439.AGAP2	ENSG00000135439	AGAP2	protein_coding	12;12;12;12;12;12;12;12;12;12;12;12;12;12;12;12;12;12;12;12;12;12;12;12;12;12;12;12;12;12;12;12;12;12;12;12;12;12;12;12;12;12;12;12;12;12;12;12;12;12;12;12;12;12;12;12;12;12;12;12	57723761;57725197;57726552;57726974;57726974;57726974;57727360;57727360;57727360;57727681;57727681;57727681;57727937;57727937;57727937;57728318;57729639;57729639;57729639;57730383;57730495;57730495;57730495;57730791;57730791;57730791;57730791;57731366;57731366;57731366;57731366;57731556;57731556;57731556;57731556;57731809;57731809;57731809;57731809;57732403;57732403;57732403;57732845;57732845;577…	57726794;57726794;57726794;57727229;57727229;57727229;57727582;57727582;57727582;57727771;57727771;57727771;57728085;57728085;57728085;57728377;57729767;57729767;57729767;57730614;57730614;57730614;57730614;57730953;57730953;57730953;57730953;57731470;57731470;57731470;57731470;57731642;57731642;57731642;57731642;57731967;57731967;57731967;57731829;57732512;57732512;57732512;57732979;57732979;577…	-;-;-;-;-;-;-;-;-;-;-;-;-;-;-;-;-;-;-;-;-;-;-;-;-;-;-;-;-;-;-;-;-;-;-;-;-;-;-;-;-;-;-;-;-;-;-;-;-;-;-;-;-;-;-;-;-;-;-;-	6728	4	0.624089	0.650229	0.680782	0.760118	0.980354	0.669697	0.0270338	0.781799	-1.20119	-1.80898	-0.897067	-1.26686	-0.388579	0.393704	-0.388579	-0.388579	-0.388579	-0.388579	-0.388579	-0.388579	1.77761	-0.388579	-0.388579	-0.388579	-0.388579	-0.388579	4.36819	-0.388579	1.40133	1.4098	3.98248	-0.388579	-0.388579	-0.388579	-0.388579	-0.388579	-0.388579	-0.388579	0.294394	0.353237
ENSG00000250091.DNAH10OS	ENSG00000250091	DNAH10OS	lncRNA	12;12	123925461;123934065	123930543;123934984	-;-	6003	4	0.983876	1.04134	-0.883417	0.883746	0.512196	1.18577	0.720354	0.0400351	-1.24032	-0.762944	-1.24032	-1.24032	1.54666	-0.69534	1.44643	-0.69534	0.431569	0.350394	1.47697	-0.69534	-0.69534	0.366645	0.152061	-0.69534	-0.69534	-0.69534	2.05571	0.823887	-0.69534	1.65029	-0.206616	1.05876	-0.69534	0.820539	1.29882	-0.69534	1.81629	-0.69534	0.498504	-0.69534
ENSG00000213190.MLLT11	ENSG00000213190	MLLT11	protein_coding	1;1	151060397;151067219	151060553;151069544	+;+	2483	4	0.704464	0.653944	0.603799	0.850567	0.707362	0.578917	0.68072	0.450055	-1.10779	-0.783961	-1.47741	-1.86066	0.310124	0.176276	0.142436	-0.594379	0.330699	0.352658	0.131038	0.148831	-0.27122	0.223765	-0.0399721	-0.178652	-0.279671	0.357695	-0.0223904	-0.456263	0.445207	-0.891161	0.107402	0.420084	0.544836	-0.0120171	0.69334	-0.00947979	0.562446	-0.333406	0.429843	0.017112
ENSG00000250510.GPR162	ENSG00000250510	GPR162	protein_coding	12;12;12;12;12;12;12;12;12;12;12;12;12;12;12;12;12;12;12;12;12;12;12;12;12	6821624;6821704;6821821;6821829;6821868;6823468;6823468;6823468;6823468;6824009;6824494;6825484;6825484;6825484;6825484;6826196;6826196;6826196;6826196;6826650;6826653;6826653;6826653;6827002;6829859	6821900;6821900;6821900;6821900;6821900;6823763;6823763;6824765;6825172;6824416;6824714;6825673;6825673;6825673;6825673;6826353;6826353;6826353;6826353;6826854;6827421;6827421;6827421;6827421;6829972	+;+;+;+;+;+;+;+;+;+;+;+;+;+;+;+;+;+;+;+;+;+;+;+;+	3216	4	0.296355	0.288461	0.867017	1.13063	0.241673	0.530579	0.705714	0.86986	-0.555131	-1.81273	-1.68564	-0.876786	4.27821	1.19652	3.59371	-0.385179	-0.385179	-0.385179	-0.385179	-0.385179	0.540164	-0.385179	-0.385179	-0.385179	2.64311	-0.385179	-0.385179	-0.385179	-0.385179	-0.385179	-0.385179	-0.385179	-0.385179	-0.385179	-0.385179	-0.385179	-0.385179	-0.385179	0.34094	-0.385179
ENSG00000184613.NELL2	ENSG00000184613	NELL2	protein_coding	12;12;12;12;12;12;12;12;12;12;12;12;12;12;12;12;12;12;12;12;12;12;12;12;12;12;12;12;12;12;12;12;12;12;12;12;12;12;12;12;12;12;12;12;12;12;12;12;12;12;12;12;12;12;12;12;12;12;12;12;12;12;12;12;12;12;12;12;12;12;12;12;12;12;12;12;12;12;12;12;12;12;12;12;12;12;12;12;12;12;12;12;12;12;12;12;12;12;12;12;12;12;12;12;12;12;12;12;12;12;12;12;12;12;12;12;12;12;12;12;12;12;12;12;12;12;12;12;12;12;12;12;12;…	44508275;44508278;44508282;44508282;44508535;44508603;44508628;44520005;44520005;44520005;44520005;44520005;44520005;44520005;44521962;44522000;44522000;44522000;44522000;44522000;44522000;44522000;44522777;44523291;44523291;44523291;44523291;44523291;44523291;44523291;44523291;44532515;44532581;44532581;44532581;44532581;44532581;44532581;44532581;44607169;44607169;44607169;44607169;44607169;446…	44508984;44508984;44508984;44508984;44508984;44508984;44508984;44520229;44520229;44520229;44520229;44520229;44520229;44520229;44522176;44522176;44522176;44522176;44522176;44522176;44522176;44522176;44523484;44523484;44523484;44523484;44523484;44523484;44523484;44523635;44523484;44532721;44532721;44532721;44532721;44532721;44532721;44532721;44532621;44607264;44607264;44607264;44607264;44607264;446…	-;-;-;-;-;-;-;-;-;-;-;-;-;-;-;-;-;-;-;-;-;-;-;-;-;-;-;-;-;-;-;-;-;-;-;-;-;-;-;-;-;-;-;-;-;-;-;-;-;-;-;-;-;-;-;-;-;-;-;-;-;-;-;-;-;-;-;-;-;-;-;-;-;-;-;-;-;-;-;-;-;-;-;-;-;-;-;-;-;-;-;-;-;-;-;-;-;-;-;-;-;-;-;-;-;-;-;-;-;-;-;-;-;-;-;-;-;-;-;-;-;-;-;-;-;-;-;-	6424	4	1.08053	0.985343	0.54925	0.137601	0.654928	0.398021	0.606863	0.658215	-0.776554	-1.04742	-1.32244	-1.92435	-0.0896792	-0.893974	0.679676	-0.893974	-0.893974	-0.893974	-0.893974	-0.893974	-0.893974	-0.893974	-0.893974	-0.893974	-0.893974	-0.893974	-0.893974	-0.893974	-0.893974	-0.893974	0.354282	0.858896	-0.893974	-0.893974	1.22813	-0.893974	-0.893974	-0.893974	-0.893974	-0.893974
ENSG00000102678.FGF9	ENSG00000102678	FGF9	protein_coding	13;13;13;13;13;13;13;13	21671073;21674002;21681042;21681042;21681113;21701190;21701190;21701190	21672189;21674212;21681145;21681145;21681253;21701298;21701832;21704498	+;+;+;+;+;+;+;+	4849	4	0.947988	0.348435	0.835636	0.859042	0.767026	0.567179	0.105078	0.819202	-1.38426	-1.38426	-1.09679	-1.38426	-0.566018	1.84979	-0.566018	-0.566018	0.652637	-0.566018	-0.566018	-0.566018	-0.0531295	0.617902	-0.566018	0.44067	2.59664	0.801105	-0.566018	2.7181	-0.566018	-0.566018	-0.566018	1.97405	2.2606	1.24364	1.24808	0.499716	2.15239	0.3554	-0.163553	1.25425
ENSG00000080823.MOK	ENSG00000080823	MOK	protein_coding	14;14;14;14;14;14;14;14;14;14;14;14;14;14;14;14;14;14;14;14;14;14;14;14;14;14;14;14;14;14;14;14;14;14;14;14;14;14;14;14;14;14;14;14;14;14;14;14;14;14;14;14;14;14;14;14;14;14;14;14;14;14;14;14;14;14;14;14;14;14;14;14;14;14;14;14;14;14;14;14;14;14;14;14;14;14;14;14;14;14;14;14;14;14;14;14;14;14;14;14;14;14;14;14;14;14;14;14;14;14;14;14;14;14;14;14;14;14;14;14;14;14;14;14;14;14;14;14;14;14;14;14;14;…	102224500;102224500;102224656;102225095;102225220;102225946;102226140;102228827;102228827;102228831;102228831;102228836;102228836;102228839;102228839;102228839;102228839;102228886;102229073;102229120;102229137;102229214;102229267;102229433;102229439;102229457;102229457;102229457;102229457;102229457;102229457;102229457;102229457;102229457;102229457;102229457;102229457;102229578;102229620;102231707…	102224794;102224794;102224794;102226408;102225672;102226408;102226408;102229362;102229366;102229366;102229366;102229366;102229366;102229366;102229366;102229366;102229366;102229366;102229657;102229657;102229366;102229657;102229657;102229657;102229657;102229657;102229657;102229657;102232725;102229657;102229657;102229657;102229657;102229657;102229657;102229657;102229657;102229657;102229651;102231821…	-;-;-;-;-;-;-;-;-;-;-;-;-;-;-;-;-;-;-;-;-;-;-;-;-;-;-;-;-;-;-;-;-;-;-;-;-;-;-;-;-;-;-;-;-;-;-;-;-;-;-;-;-;-;-;-;-;-;-;-;-;-;-;-;-;-;-;-;-;-;-;-;-;-;-;-;-;-;-;-;-;-;-;-;-;-;-;-;-;-;-;-;-;-;-;-;-;-;-;-;-;-;-;-;-;-;-;-;-;-;-;-;-;-;-;-;-;-;-;-;-;-;-;-;-;-;-;-	10986	4	-0.110194	-0.194554	1.25168	1.43744	0.0773852	0.924154	0.647608	0.492213	-1.06739	-1.81817	-0.769089	-0.871087	1.52136	0.952078	0.770678	-0.64459	-0.64459	-0.64459	0.304389	2.03693	0.877163	-0.64459	-0.64459	2.2962	1.56692	0.659455	0.584321	0.663449	0.456179	2.10136	-0.64459	-0.64459	-0.192519	1.13734	-0.64459	1.10061	-0.64459	-0.64459	-0.64459	-0.64459
ENSG00000185737.NRG3	ENSG00000185737	NRG3	protein_coding	10;10;10;10;10;10;10;10;10;10;10;10;10;10;10;10;10;10;10;10;10;10;10;10;10;10;10;10;10;10;10;10;10;10;10;10;10;10;10;10;10;10;10;10;10;10;10;10;10;10;10;10;10;10;10;10;10;10;10;10;10;10;10;10;10;10;10;10;10;10;10;10;10;10;10;10;10;10;10;10;10;10;10;10;10;10;10;10	81875194;81875341;81877687;81877897;81877961;81877961;81877961;81889190;82166727;82166727;82166727;82232742;82358739;82358739;82358739;82358739;82358739;82358739;82358739;82738576;82738577;82738577;82738577;82738577;82738577;82738577;82738577;82799742;82859134;82859134;82865411;82865411;82865411;82865411;82865411;82865411;82865411;82865414;82865414;82951469;82951469;82951469;82951469;82951469;829…	81876163;81876163;81878020;81878020;81878095;81878095;81878095;81889665;82166826;82166826;82166826;82232819;82358868;82358868;82358868;82358868;82358868;82358868;82358868;82738650;82738650;82738650;82738650;82738650;82738650;82738650;82738650;82799851;82859224;82859224;82865437;82865437;82865437;82865437;82865437;82865437;82865437;82865437;82865437;82951571;82951571;82951571;82951571;82951571;829…	+;+;+;+;+;+;+;+;+;+;+;+;+;+;+;+;+;+;+;+;+;+;+;+;+;+;+;+;+;+;+;+;+;+;+;+;+;+;+;+;+;+;+;+;+;+;+;+;+;+;+;+;+;+;+;+;+;+;+;+;+;+;+;+;+;+;+;+;+;+;+;+;+;+;+;+;+;+;+;+;+;+;+;+;+;+;+;+	5192	4	0.48299	-0.176167	0.921808	0.40233	1.28648	0.848812	-0.792247	0.76193	-0.296591	-2.3103	-0.367641	-0.761404	-0.384297	-0.384297	2.04032	-0.384297	-0.384297	-0.384297	-0.384297	-0.384297	-0.384297	-0.384297	-0.384297	-0.384297	0.539468	-0.384297	4.02854	-0.384297	1.96753	-0.384297	-0.384297	0.656236	-0.384297	-0.384297	-0.384297	-0.384297	-0.384297	1.00958	-0.384297	-0.384297
ENSG00000174871.CNIH2	ENSG00000174871	CNIH2	protein_coding	11;11;11;11;11;11;11;11;11;11;11;11;11;11;11;11;11;11;11;11;11;11;11;11;11;11;11;11;11;11;11	66278175;66278190;66278236;66278342;66278462;66281417;66282259;66282259;66282259;66282259;66282259;66282594;66282733;66282733;66282733;66282733;66282733;66283035;66283035;66283035;66283035;66283035;66283248;66283248;66283248;66283248;66283248;66283570;66283570;66283570;66285099	66278537;66278537;66278537;66278537;66278537;66281574;66282327;66282327;66282327;66282327;66282353;66282780;66282780;66282780;66282771;66282780;66282780;66283147;66283147;66283147;66283147;66283147;66283391;66284193;66283391;66283391;66283391;66283750;66284115;66284206;66285301	+;+;+;+;+;+;+;+;+;+;+;+;+;+;+;+;+;+;+;+;+;+;+;+;+;+;+;+;+;+;+	2078	4	0.702899	0.440133	0.86268	1.07119	0.492735	0.230359	0.712089	0.668564	-1.05709	-0.908299	-1.43552	-1.77974	-0.348126	-0.348126	-0.348126	-0.348126	-0.348126	-0.348126	-0.348126	-0.348126	-0.348126	2.60068	-0.348126	-0.348126	-0.348126	1.12242	-0.348126	-0.348126	-0.348126	-0.348126	-0.348126	-0.348126	-0.348126	-0.348126	-0.348126	-0.348126	3.13521	-0.348126	-0.348126	-0.348126
ENSG00000118946.PCDH17	ENSG00000118946	PCDH17	protein_coding	13;13;13;13;13;13;13;13;13;13;13;13;13;13;13;13;13	57631744;57631810;57634383;57635013;57666468;57666468;57666468;57666468;57666653;57666661;57666661;57666664;57709669;57724612;57724612;57724612;57724612	57635111;57635111;57635111;57635111;57666526;57666526;57666526;57666526;57666833;57666833;57666833;57666833;57709752;57725540;57729311;57724748;57725293	+;+;+;+;+;+;+;+;+;+;+;+;+;+;+;+;+	8392	4	1.24064	0.656545	0.135743	0.763252	0.893566	0.435443	0.00119298	0.749871	-0.72743	-0.763882	-1.82818	-1.55676	-0.126426	-0.815058	1.15847	1.00756	0.51517	1.50034	1.57902	0.681343	0.268151	1.00948	-0.815058	0.541953	-0.326222	1.41243	-0.486554	0.282189	-0.815058	-0.815058	0.979421	-0.458298	-0.815058	0.500215	-0.815058	-0.815058	0.689504	-0.815058	-0.815058	0.273081
ENSG00000131584.ACAP3	ENSG00000131584	ACAP3	protein_coding	1;1;1;1;1;1;1;1;1;1;1;1;1;1;1;1;1;1;1;1;1;1;1;1;1;1;1;1;1;1;1;1;1;1;1;1;1;1;1;1;1;1;1;1;1;1;1;1;1;1;1;1;1;1;1;1;1;1;1;1;1;1;1;1;1;1;1;1;1;1;1;1;1;1;1;1;1;1;1;1;1;1;1;1;1;1;1;1;1;1;1;1;1;1;1;1;1;1;1;1;1;1;1;1;1;1;1;1;1;1;1;1;1;1;1;1;1;1;1;1;1;1;1;1	1292390;1292391;1292870;1293564;1293823;1293823;1293823;1293823;1294090;1294090;1294090;1294090;1294402;1294402;1294402;1294402;1294499;1294718;1294718;1294718;1295447;1295447;1295447;1295447;1295736;1295736;1295736;1295736;1296015;1296015;1296015;1296015;1296211;1296211;1296211;1296211;1296425;1296425;1296425;1296425;1296436;1296466;1297822;1297822;1297822;1297822;1297822;1297822;1297837;1298013…	1293708;1293708;1293708;1293708;1293933;1293933;1293933;1293933;1294199;1294199;1294199;1294199;1294628;1294628;1294628;1294628;1294628;1295008;1294816;1294816;1295554;1295554;1295554;1295554;1295938;1295938;1295938;1295938;1296109;1296109;1296109;1296109;1296280;1296280;1296280;1296280;1296633;1296633;1296633;1296633;1296633;1296633;1297933;1297933;1297933;1297933;1297933;1297933;1297933;1298113…	-;-;-;-;-;-;-;-;-;-;-;-;-;-;-;-;-;-;-;-;-;-;-;-;-;-;-;-;-;-;-;-;-;-;-;-;-;-;-;-;-;-;-;-;-;-;-;-;-;-;-;-;-;-;-;-;-;-;-;-;-;-;-;-;-;-;-;-;-;-;-;-;-;-;-;-;-;-;-;-;-;-;-;-;-;-;-;-;-;-;-;-;-;-;-;-;-;-;-;-;-;-;-;-;-;-;-;-;-;-;-;-;-;-;-;-;-;-;-;-;-;-;-;-	8707	4	0.678501	-0.0698942	1.04756	0.555348	0.358682	1.48877	-0.814051	0.960242	-1.03586	-1.2985	-1.52279	-0.348023	0.361066	-0.497513	2.28318	-0.497513	-0.497513	0.602081	-0.497513	-0.497513	0.482562	-0.497513	-0.497513	-0.497513	-0.497513	-0.497513	0.286654	-0.497513	-0.497513	-0.497513	-0.497513	1.13645	-0.497513	-0.497513	1.27143	-0.497513	-0.497513	-0.497513	0.271554	-0.497513
ENSG00000120658.ENOX1	ENSG00000120658	ENOX1	protein_coding	13;13;13;13;13;13;13;13;13;13;13;13;13;13;13;13;13;13;13	43213518;43224053;43236636;43265398;43269470;43298346;43322384;43326419;43344538;43355919;43359732;43359851;43361279;43361279;43411916;43412845;43484009;43667442;43786652	43214121;43224138;43236738;43265454;43269577;43298530;43322501;43326525;43344750;43356152;43360057;43360057;43361365;43361452;43412053;43412988;43484152;43667544;43786908	-;-;-;-;-;-;-;-;-;-;-;-;-;-;-;-;-;-;-	3101	4	0.710176	0.0483367	0.753533	1.22002	0.142428	0.603833	0.718908	0.524834	-0.240077	-1.78444	-0.91312	-1.78444	-0.523815	2.09959	-0.523815	-0.523815	-0.523815	-0.523815	-0.523815	-0.523815	0.424329	2.14046	-0.523815	2.40886	0.966288	-0.523815	-0.523815	-0.523815	-0.523815	-0.523815	-0.523815	1.66624	-0.523815	-0.523815	1.01218	-0.523815	-0.523815	-0.523815	-0.523815	-0.523815
ENSG00000170919.TPT1-AS1	ENSG00000170919	TPT1-AS1	lncRNA	13;13;13;13;13;13;13;13;13;13;13;13;13;13;13;13;13;13;13;13;13;13;13;13;13;13;13;13;13;13;13;13;13;13;13;13;13;13;13;13;13;13;13;13;13;13;13;13;13;13;13;13;13;13;13;13;13;13;13;13;13;13;13;13;13;13;13;13;13;13;13;13;13;13;13;13;13;13;13;13;13;13;13;13;13;13;13;13;13;13;13;13;13;13;13;13;13;13;13;13;13;13;13;13;13;13;13;13;13;13;13;13;13;13;13;13;13;13;13;13;13;13;13;13;13;13;13;13;13;13;13;13;13;…	45341345;45341405;45341405;45341405;45341405;45341417;45341418;45341419;45341420;45341429;45341441;45341453;45341454;45341459;45341472;45341472;45341472;45341481;45341483;45341491;45341511;45341513;45341513;45341513;45341513;45341515;45341515;45341592;45341599;45343426;45344304;45344305;45344305;45344305;45344305;45344305;45344305;45344329;45344329;45344329;45344329;45344329;45344329;45344329;453…	45341387;45341614;45341614;45341614;45341614;45341630;45341614;45341630;45341614;45341614;45341630;45341614;45341614;45341614;45341614;45341630;45341614;45341630;45341614;45341630;45341630;45341614;45341614;45341614;45341614;45341630;45341630;45341630;45341630;45343540;45344446;45344446;45344446;45344446;45344446;45344446;45344446;45344446;45344446;45344446;45344446;45344446;45344446;45344446;453…	+;+;+;+;+;+;+;+;+;+;+;+;+;+;+;+;+;+;+;+;+;+;+;+;+;+;+;+;+;+;+;+;+;+;+;+;+;+;+;+;+;+;+;+;+;+;+;+;+;+;+;+;+;+;+;+;+;+;+;+;+;+;+;+;+;+;+;+;+;+;+;+;+;+;+;+;+;+;+;+;+;+;+;+;+;+;+;+;+;+;+;+;+;+;+;+;+;+;+;+;+;+;+;+;+;+;+;+;+;+;+;+;+;+;+;+;+;+;+;+;+;+;+;+;+;+;+;+	14498	4	1.26461	0.863615	0.616183	0.31211	0.899457	0.557231	0.356433	0.132889	-0.804999	-0.894938	-1.57668	-1.72591	-0.0348952	0.786942	0.578859	-1.02226	-0.488213	-1.02226	0.280567	0.443402	0.897778	0.95934	-1.02226	-0.145573	-1.02226	-0.238751	1.56354	0.772728	0.225702	-1.02226	-0.540848	0.938514	0.640675	1.01611	1.00469	-0.263443	0.604126	1.50357	1.14788	1.62333
ENSG00000204624.DISP3	ENSG00000204624	DISP3	protein_coding	1;1;1;1;1;1;1;1;1;1;1;1;1;1;1;1;1;1;1;1;1;1;1;1;1;1;1;1	11479155;11479166;11481258;11500990;11502678;11514390;11515369;11516001;11517463;11519355;11519719;11520687;11523942;11525176;11526651;11529556;11529787;11530907;11531565;11533676;11534381;11534381;11535011;11535011;11535478;11535478;11536324;11536324	11479372;11479372;11481960;11502088;11502897;11514526;11515503;11516161;11517602;11519503;11519880;11520848;11524055;11525312;11526835;11529686;11529959;11531033;11531710;11533827;11534540;11534540;11535124;11535124;11535644;11535644;11537225;11537551	+;+;+;+;+;+;+;+;+;+;+;+;+;+;+;+;+;+;+;+;+;+;+;+;+;+;+;+	6120	4	0.690777	0.498838	0.534124	1.21983	0.931823	0.113217	0.256962	0.61732	-0.38344	-1.02178	-1.68591	-1.77177	-0.439664	-0.439664	4.14519	0.9445	-0.439664	-0.439664	1.84167	-0.439664	-0.439664	0.588497	-0.439664	-0.439664	-0.439664	-0.439664	-0.439664	-0.439664	0.425654	-0.439664	-0.439664	-0.439664	-0.439664	-0.439664	-0.439664	-0.439664	-0.439664	-0.439664	-0.439664	-0.439664
ENSG00000126500.AP006333.1	ENSG00000126500	AP006333.1	protein_coding	11;11	64103188;64116219	64104181;64119173	+;+	3949	4	0.581186	-0.198216	1.16354	1.35134	0.749386	-0.321122	0.544273	0.884421	-1.25183	-1.25183	-1.25183	-0.999322	-0.332043	-0.332043	-0.332043	-0.332043	-0.332043	1.50393	-0.332043	-0.332043	-0.332043	-0.332043	-0.332043	-0.332043	-0.332043	-0.332043	-0.332043	-0.332043	-0.332043	-0.332043	-0.332043	-0.332043	-0.332043	-0.332043	-0.332043	-0.332043	-0.332043	-0.332043	-0.332043	-0.332043
ENSG00000048540.LMO3	ENSG00000048540	LMO3	protein_coding	12;12;12;12;12;12;12;12;12;12;12;12;12;12;12;12;12;12;12;12;12;12;12;12;12;12;12;12;12;12;12;12;12;12;12;12;12;12;12;12;12;12;12;12;12;12;12;12;12;12;12;12;12;12;12;12;12;12;12;12;12;12;12;12;12;12;12;12;12;12;12;12;12;12;12;12;12;12;12;12;12;12;12;12;12;12;12;12;12;12;12;12;12;12;12;12;12;12;12;12;12;12;12;12;12;12;12;12;12;12;12;12;12;12;12;12;12;12;12;12;12;12;12;12;12;12;12;12;12;12;12;12;12;…	16548372;16548373;16548373;16548373;16548373;16548420;16548421;16548424;16548424;16549375;16550199;16550202;16550383;16550810;16550875;16550968;16551045;16551182;16551228;16551232;16551304;16551304;16551304;16551318;16560413;16560413;16560413;16560413;16560413;16560413;16560413;16560413;16560413;16560413;16560413;16560413;16560413;16560413;16560413;16560413;16560413;16560413;16560413;16560413;165…	16551327;16551327;16551327;16551327;16551327;16551327;16551327;16551327;16551327;16551327;16551327;16551327;16551327;16551327;16551327;16551327;16551327;16551327;16551327;16551327;16551327;16551327;16551327;16551327;16560538;16560538;16560538;16560538;16560538;16560538;16560538;16560538;16560538;16560538;16560538;16560538;16560538;16560538;16560538;16560538;16560538;16560538;16560538;16560538;165…	-;-;-;-;-;-;-;-;-;-;-;-;-;-;-;-;-;-;-;-;-;-;-;-;-;-;-;-;-;-;-;-;-;-;-;-;-;-;-;-;-;-;-;-;-;-;-;-;-;-;-;-;-;-;-;-;-;-;-;-;-;-;-;-;-;-;-;-;-;-;-;-;-;-;-;-;-;-;-;-;-;-;-;-;-;-;-;-;-;-;-;-;-;-;-;-;-;-;-;-;-;-;-;-;-;-;-;-;-;-;-;-;-;-;-;-;-;-;-;-;-;-;-;-;-;-;-;-	10002	4	0.974493	0.904342	0.715607	0.746985	0.684226	0.626153	0.231352	0.311572	-1.66338	-1.56591	-1.00759	-0.95786	-0.759479	-0.759479	-0.759479	-0.759479	-0.759479	-0.759479	-0.759479	-0.23672	-0.759479	0.195031	-0.759479	-0.759479	-0.759479	0.20869	-0.759479	-0.759479	-0.759479	-0.759479	-0.759479	-0.759479	-0.759479	0.69952	-0.759479	-0.759479	-0.759479	-0.247133	-0.759479	-0.759479
ENSG00000240038.AMY2B	ENSG00000240038	AMY2B	protein_coding	1;1;1;1;1;1;1;1;1;1;1;1;1;1;1;1;1;1;1;1;1;1;1;1;1;1;1;1;1;1;1;1;1;1;1;1;1;1;1;1;1;1;1;1;1;1;1;1;1;1;1;1;1	103553815;103554700;103561757;103565031;103565435;103565435;103568334;103571100;103571557;103571557;103571557;103571557;103571557;103572110;103572110;103572110;103572110;103572110;103572110;103573063;103573063;103573063;103573063;103573708;103573708;103573708;103573708;103574260;103574260;103574260;103574260;103575223;103575223;103575223;103575223;103575315;103575441;103575441;103575441;103575441…	103555109;103555109;103562094;103565594;103565594;103565594;103571770;103571223;103571770;103571770;103571770;103571770;103571770;103572256;103572256;103572200;103572229;103572256;103572256;103573260;103573260;103573260;103573260;103573938;103573938;103573938;103573938;103574393;103574393;103574393;103574393;103575345;103575345;103575345;103575345;103575345;103575781;103575540;103575540;103575540…	+;+;+;+;+;+;+;+;+;+;+;+;+;+;+;+;+;+;+;+;+;+;+;+;+;+;+;+;+;+;+;+;+;+;+;+;+;+;+;+;+;+;+;+;+;+;+;+;+;+;+;+;+	7491	4	1.20953	0.814589	0.390481	0.790329	0.51828	0.763765	0.198406	0.360833	-0.551889	-1.48712	-1.63986	-1.36734	2.8675	-0.424626	1.24036	-0.424626	0.638477	-0.424626	-0.424626	-0.424626	-0.424626	0.967627	1.56471	0.189135	-0.424626	-0.424626	3.35328	-0.424626	-0.424626	0.460501	-0.424626	-0.424626	-0.424626	-0.424626	-0.424626	-0.424626	3.08912	-0.424626	0.110461	-0.424626
ENSG00000166402.TUB	ENSG00000166402	TUB	protein_coding	11;11;11;11;11;11;11;11;11;11;11;11;11;11;11;11;11;11;11;11;11;11;11;11;11;11;11;11;11;11;11;11;11;11;11;11;11	8019244;8038633;8039645;8081362;8089610;8089610;8089610;8090069;8090069;8090069;8094046;8094046;8094046;8095498;8095498;8095498;8096685;8096685;8096685;8097228;8097228;8097228;8097714;8097714;8097714;8098758;8098758;8098758;8100503;8100503;8100503;8100826;8100826;8100826;8101486;8101486;8101486	8019358;8039028;8039692;8081548;8089661;8089661;8089661;8090231;8090231;8090231;8094189;8094189;8094189;8095665;8095665;8095665;8096806;8096806;8096806;8097425;8097425;8097425;8097826;8097826;8097826;8098875;8098875;8098875;8100601;8100601;8100601;8100997;8100997;8100997;8101780;8101968;8106112	+;+;+;+;+;+;+;+;+;+;+;+;+;+;+;+;+;+;+;+;+;+;+;+;+;+;+;+;+;+;+;+;+;+;+;+;+	6722	4	1.55603	0.63361	0.497903	0.372962	0.669409	0.193954	0.0986762	0.863953	-1.59421	-0.623771	-1.5036	-1.16491	1.27142	1.38038	1.21377	1.53462	-0.801233	-0.801233	-0.801233	-0.801233	-0.801233	1.19117	-0.801233	1.37666	-0.801233	-0.419148	-0.801233	-0.801233	0.988513	-0.314136	-0.801233	-0.0820551	-0.801233	0.901293	0.0497962	-0.801233	0.880419	-0.801233	-0.801233	-0.801233
ENSG00000171723.GPHN	ENSG00000171723	GPHN	protein_coding	14;14;14;14;14;14;14;14;14;14;14;14;14;14;14;14;14;14;14;14;14;14;14;14;14;14;14;14;14;14;14;14;14;14;14;14;14;14;14;14;14;14;14;14;14;14;14;14;14;14;14;14;14;14;14;14;14;14;14;14;14;14;14;14;14;14;14;14;14;14;14;14;14;14;14;14;14;14;14;14;14;14;14;14;14;14;14;14;14;14;14;14;14;14;14;14;14;14;14;14;14;14;14;14;14;14;14;14;14;14;14;14;14;14;14;14;14;14;14;14;14;14;14;14;14;14;14;14;14;14;14;14;14;…	66507407;66507407;66508138;66508504;66508507;66508507;66508516;66508516;66509059;66551041;66681107;66681107;66681107;66681107;66681107;66681107;66681107;66681107;66681107;66709357;66709357;66776464;66776464;66776464;66776464;66776464;66776464;66776464;66776464;66823095;66824474;66824474;66824474;66824474;66824474;66824474;66824474;66824474;66824474;66824474;66842678;66842678;66842678;66879939;668…	66508591;66508591;66508591;66508591;66508591;66508591;66508591;66508591;66509402;66551181;66681185;66681185;66681185;66681185;66681185;66681185;66681185;66681185;66681185;66709458;66709458;66776521;66776521;66776521;66776521;66776521;66776521;66776521;66776521;66823343;66824566;66824566;66824566;66824566;66824566;66824566;66824566;66824566;66824554;66824566;66842716;66842716;66842716;66880033;668…	+;+;+;+;+;+;+;+;+;+;+;+;+;+;+;+;+;+;+;+;+;+;+;+;+;+;+;+;+;+;+;+;+;+;+;+;+;+;+;+;+;+;+;+;+;+;+;+;+;+;+;+;+;+;+;+;+;+;+;+;+;+;+;+;+;+;+;+;+;+;+;+;+;+;+;+;+;+;+;+;+;+;+;+;+;+;+;+;+;+;+;+;+;+;+;+;+;+;+;+;+;+;+;+;+;+;+;+;+;+;+;+;+;+;+;+;+;+;+;+;+;+;+;+;+;+;+;+	6007	4	0.892391	0.695936	0.624545	1.03471	0.574893	0.694011	0.195305	0.31681	-1.74995	-0.443498	-1.2953	-1.53986	-0.0943294	1.88141	-0.0336487	0.309275	0.506847	-0.886426	-0.396842	-0.886426	0.28896	0.628977	0.491325	1.9064	0.785722	1.74068	0.209808	0.797504	2.03087	0.942878	0.85977	0.427132	0.21994	0.172742	-0.429348	0.597608	0.57454	0.584359	0.548924	1.01658
ENSG00000060709.RIMBP2	ENSG00000060709	RIMBP2	protein_coding	12;12;12;12;12;12;12;12;12;12;12;12;12;12;12;12;12;12;12;12;12;12;12;12;12;12;12;12;12;12;12;12;12;12;12;12;12;12;12;12;12;12;12;12;12;12;12;12;12;12;12;12;12;12;12;12;12;12;12;12;12;12;12;12;12;12;12;12;12;12;12;12;12;12;12;12;12;12;12;12;12;12;12;12;12;12;12;12;12;12;12;12;12;12	130396137;130396177;130397310;130399679;130399679;130399679;130399751;130406172;130406172;130406172;130406172;130407726;130407726;130407726;130407726;130412619;130412619;130412619;130414125;130414125;130414125;130422453;130422453;130424142;130428179;130428179;130428179;130431647;130434734;130434734;130434734;130434734;130436842;130436842;130436842;130436842;130438365;130438365;130438365;130438365…	130399161;130397549;130397549;130399813;130399813;130399813;130399813;130406243;130406243;130406243;130406243;130407829;130407829;130407829;130407830;130412787;130412787;130412787;130414306;130414306;130414710;130422561;130422561;130424858;130428337;130428337;130428337;130432273;130434880;130434880;130434880;130434880;130437291;130437291;130437291;130437291;130438516;130438516;130438516;130438516…	-;-;-;-;-;-;-;-;-;-;-;-;-;-;-;-;-;-;-;-;-;-;-;-;-;-;-;-;-;-;-;-;-;-;-;-;-;-;-;-;-;-;-;-;-;-;-;-;-;-;-;-;-;-;-;-;-;-;-;-;-;-;-;-;-;-;-;-;-;-;-;-;-;-;-;-;-;-;-;-;-;-;-;-;-;-;-;-;-;-;-;-;-;-	9655	4	0.701107	1.08557	0.818185	0.74296	1.20484	0.408541	0.12811	-0.0272557	-1.34009	-1.34009	-1.34009	-1.0418	-0.327644	-0.327644	-0.327644	-0.327644	-0.327644	-0.327644	-0.327644	-0.327644	-0.327644	-0.327644	-0.327644	-0.327644	-0.327644	-0.327644	-0.327644	-0.327644	-0.327644	-0.327644	-0.327644	-0.327644	-0.327644	-0.327644	-0.327644	-0.327644	-0.327644	-0.327644	-0.327644	-0.327644
ENSG00000151632.AKR1C2	ENSG00000151632	AKR1C2	protein_coding	10;10;10;10;10;10;10;10;10;10;10;10;10;10;10;10;10;10;10;10;10;10;10;10;10;10;10;10;10;10;10;10;10;10;10;10;10;10;10;10;10;10;10;10;10;10;10;10;10;10;10;10;10	4987400;4989434;4989789;4991831;4991831;4991831;4995319;4995319;4995319;4995756;4995756;4995756;4995834;4998625;4998625;4998625;4998625;4999200;4999200;4999200;4999911;5000303;5000550;5000550;5000550;5000550;5000550;5001514;5001514;5001514;5001514;5001514;5001514;5003752;5003752;5003752;5003752;5003752;5003752;5005995;5006462;5007407;5007407;5010344;5010344;5010463;5013307;5014903;5014903;5015837…	4990038;4990038;4990038;4991913;4991913;4991913;4995484;4995484;4995484;4995865;4995865;4995865;4995865;4998747;4998747;4998747;4998747;4999277;5000666;4999277;5000460;5000460;5000666;5000666;5000666;5000666;5000666;5001681;5001681;5001681;5001681;5001681;5001681;5004023;5004023;5003860;5003861;5003922;5004014;5006052;5006592;5007506;5007506;5010653;5010653;5010653;5013620;5015048;5015234;5015892…	-;-;-;-;-;-;-;-;-;-;-;-;-;-;-;-;-;-;-;-;-;-;-;-;-;-;-;-;-;-;-;-;-;-;-;-;-;-;-;-;-;-;-;-;-;-;-;-;-;-;-;-;-	6461	4	0.868003	1.40941	-0.546224	-0.810665	1.62649	1.23079	-1.19151	-0.0116958	-0.483661	-0.769496	-0.773243	-0.54819	-0.350616	-0.350616	0.83293	-0.350616	-0.350616	-0.350616	-0.350616	-0.350616	-0.350616	-0.350616	-0.350616	-0.350616	-0.350616	-0.350616	-0.350616	-0.350616	-0.350616	-0.350616	-0.350616	-0.350616	-0.350616	-0.350616	-0.350616	-0.350616	-0.350616	-0.350616	-0.350616	-0.350616
ENSG00000158292.GPR153	ENSG00000158292	GPR153	protein_coding	1;1;1;1;1;1	6247353;6250440;6251338;6253718;6254550;6260825	6250003;6250624;6251530;6254147;6255014;6261098	-;-;-;-;-;-	4198	4	0.949365	0.911305	0.884019	0.819545	0.183349	0.229924	0.583996	0.623696	-1.12955	-0.955999	-1.59895	-1.5007	-0.436557	-0.436557	1.19917	-0.436557	2.20845	-0.436557	-0.436557	-0.436557	0.79345	0.499022	0.461168	-0.436557	-0.436557	-0.436557	-0.436557	-0.436557	-0.436557	-0.436557	1.38062	-0.436557	1.65057	2.64691	2.04238	1.04985	1.39172	-0.436557	1.3198	-0.436557
ENSG00000196405.EVL	ENSG00000196405	EVL	protein_coding	14;14;14;14;14;14;14;14;14;14;14;14;14;14;14;14;14;14;14;14;14;14;14;14;14;14;14;14;14;14;14;14;14;14;14;14;14;14;14;14;14;14;14;14;14;14;14;14;14;14;14;14;14;14;14;14;14;14;14;14;14;14;14;14;14;14;14;14;14;14;14;14;14;14;14;14;14;14;14;14;14;14;14;14;14;14;14;14;14;14;14;14;14;14;14;14;14;14;14;14;14;14;14;14;14;14;14;14;14;14;14;14;14;14;14;14;14;14;14;14;14;14;14;14;14;14;14;14;14;14;14;14;14;…	99971449;100019382;100019576;100065417;100065421;100065421;100065422;100065425;100065430;100065432;100065445;100066437;100074503;100074503;100084687;100084687;100084687;100084687;100084687;100084687;100084687;100084687;100084687;100084687;100084687;100084687;100084831;100096947;100097481;100097481;100097481;100097481;100097481;100097481;100097481;100097481;100097481;100097481;100097481;100097481;…	99972057;100019687;100019687;100065511;100065511;100065511;100065511;100065511;100065511;100065511;100065511;100066487;100074615;100074615;100085098;100084855;100084855;100084855;100084855;100084855;100084855;100084855;100084855;100084855;100084855;100084855;100084855;100097045;100097658;100097658;100097658;100097658;100097658;100097658;100097658;100097658;100097658;100097745;100097658;100097658;…	+;+;+;+;+;+;+;+;+;+;+;+;+;+;+;+;+;+;+;+;+;+;+;+;+;+;+;+;+;+;+;+;+;+;+;+;+;+;+;+;+;+;+;+;+;+;+;+;+;+;+;+;+;+;+;+;+;+;+;+;+;+;+;+;+;+;+;+;+;+;+;+;+;+;+;+;+;+;+;+;+;+;+;+;+;+;+;+;+;+;+;+;+;+;+;+;+;+;+;+;+;+;+;+;+;+;+;+;+;+;+;+;+;+;+;+;+;+;+;+;+;+;+;+;+;+;+;+	10482	4	1.1655	1.15028	0.662157	0.585652	0.623432	0.250264	0.191194	0.476263	-0.937522	-1.16913	-1.29626	-1.70183	0.82684	0.939432	1.3849	0.857125	-0.935674	0.949377	0.417178	0.727716	-0.214053	0.690054	0.828517	0.508114	0.0697122	0.598353	0.820357	0.0889608	-0.935674	0.727155	-0.935674	0.651631	-0.0206069	0.269537	0.472972	1.1893	0.81947	1.46766	0.0150694	-0.527456
ENSG00000165300.SLITRK5	ENSG00000165300	SLITRK5	protein_coding	13;13	87672615;87675381	87672825;87696272	+;+	21103	4	0.985878	1.05218	0.820901	0.693558	0.447976	0.233315	0.310804	0.519409	-0.693077	-1.04761	-1.81075	-1.51258	-0.664587	-0.664587	-0.247341	-0.664587	-0.664587	-0.664587	-0.664587	-0.664587	-0.664587	-0.664587	-0.664587	-0.664587	1.10125	-0.664587	-0.664587	-0.664587	-0.664587	-0.664587	-0.664587	-0.664587	-0.664587	-0.664587	-0.664587	-0.664587	-0.664587	-0.664587	-0.664587	-0.664587
ENSG00000134343.ANO3	ENSG00000134343	ANO3	protein_coding	11;11;11;11;11;11;11;11;11;11;11;11;11;11;11;11;11;11;11;11;11;11;11;11;11;11;11;11;11;11;11;11;11;11;11;11;11;11;11;11;11;11;11;11;11;11;11;11;11;11;11;11;11;11;11;11;11;11;11;11;11;11;11;11;11;11;11;11;11;11;11;11;11;11;11;11;11;11;11;11;11;11;11;11;11;11;11;11;11;11;11;11;11;11;11;11;11;11;11;11;11;11;11;11;11;11;11;11;11;11;11;11;11;11;11;11;11;11	26188842;26189123;26208046;26309599;26309645;26332121;26332130;26441918;26441918;26441918;26441918;26443765;26443765;26443765;26443765;26463030;26463030;26463030;26463030;26473902;26508104;26508104;26508104;26508104;26508104;26516827;26516827;26516827;26516827;26525635;26525635;26525635;26525635;26531205;26531205;26531205;26531205;26534456;26534456;26534456;26534456;26537406;26537406;26537406;265…	26189330;26189330;26208347;26309719;26309719;26332321;26332321;26442112;26442112;26442112;26442112;26443836;26443836;26443836;26443836;26463148;26463148;26463148;26463148;26474128;26508262;26508262;26508262;26508262;26508780;26516927;26516927;26516927;26516927;26525679;26525679;26525679;26525679;26531336;26531336;26531336;26531336;26534562;26534562;26534562;26534562;26537461;26537461;26537461;265…	+;+;+;+;+;+;+;+;+;+;+;+;+;+;+;+;+;+;+;+;+;+;+;+;+;+;+;+;+;+;+;+;+;+;+;+;+;+;+;+;+;+;+;+;+;+;+;+;+;+;+;+;+;+;+;+;+;+;+;+;+;+;+;+;+;+;+;+;+;+;+;+;+;+;+;+;+;+;+;+;+;+;+;+;+;+;+;+;+;+;+;+;+;+;+;+;+;+;+;+;+;+;+;+;+;+;+;+;+;+;+;+;+;+;+;+;+;+	7795	4	0.93689	1.54887	-0.059394	0.21184	0.787346	1.36345	-0.0892174	-0.604213	-0.336811	-1.25292	-1.25292	-1.25292	6.39103	-0.16019	-0.16019	-0.16019	-0.16019	-0.16019	-0.16019	-0.16019	-0.16019	-0.16019	-0.16019	-0.16019	-0.16019	-0.16019	-0.16019	-0.16019	-0.16019	-0.16019	-0.16019	-0.16019	-0.16019	-0.16019	-0.16019	-0.16019	-0.16019	-0.16019	-0.16019	-0.16019
ENSG00000251562.MALAT1	ENSG00000251562	MALAT1	lncRNA	11;11;11;11;11;11;11;11;11;11;11;11;11;11;11;11;11;11;11;11;11;11;11;11;11;11;11;11;11;11;11;11;11;11;11;11;11;11;11;11	65497688;65497762;65498682;65498969;65499042;65499042;65499042;65499619;65499689;65500223;65500537;65500912;65501848;65501960;65502637;65502729;65503679;65503705;65503729;65504005;65504133;65504133;65504326;65504326;65504326;65504326;65504496;65504519;65504658;65504820;65504838;65505204;65505207;65505504;65505591;65506260;65506386;65506386;65506386;65506386	65497865;65506469;65498734;65503905;65499305;65499338;65499462;65499706;65499785;65500398;65500713;65500970;65502393;65502393;65503609;65503120;65503799;65503799;65503760;65504206;65504206;65504206;65504358;65504463;65504463;65504848;65504595;65505019;65504689;65504851;65505278;65505278;65505662;65505662;65505662;65506431;65506468;65506469;65506516;65506465	+;+;+;+;+;+;+;+;+;+;+;+;+;+;+;+;+;+;+;+;+;+;+;+;+;+;+;+;+;+;+;+;+;+;+;+;+;+;+;+	8829	4	1.42316	0.896602	0.276906	0.783041	0.90284	0.479035	-0.0866365	0.126227	-0.687459	-0.994363	-1.76739	-1.35196	-0.0548934	0.962512	0.138479	-0.160995	-0.0273303	0.0120979	-0.12101	0.225055	0.651901	0.622173	0.00896104	0.15984	0.0573004	0.146766	0.0409734	0.677022	0.213204	-0.219439	0.24162	-0.187594	-0.409077	0.0507283	-0.203642	-0.0317833	-0.6745	0.249445	0.00123978	0.00353809
ENSG00000071246.VASH1	ENSG00000071246	VASH1	protein_coding	14;14;14;14;14;14;14;14;14;14;14;14;14;14;14;14;14;14;14;14;14;14	76761468;76762329;76769881;76769953;76769963;76769963;76771190;76771190;76771190;76771190;76773137;76773137;76773137;76773137;76773661;76775892;76775892;76777959;76777959;76778006;76778946;76778946	76763130;76763130;76770051;76770051;76770051;76770051;76771246;76771246;76771246;76771246;76773211;76773211;76773650;76773211;76773913;76776273;76776273;76777999;76778071;76778071;76779975;76783015	+;+;+;+;+;+;+;+;+;+;+;+;+;+;+;+;+;+;+;+;+;+	7223	4	0.6519	0.871578	0.849919	1.07487	0.491935	0.329548	0.203377	0.326835	-0.186697	-1.08351	-1.74954	-1.78021	1.38418	-0.765572	-0.300437	-0.765572	-0.156655	-0.765572	-0.765572	0.800517	-0.181386	-0.0960908	1.54225	-0.765572	-0.765572	0.127782	1.06411	-0.765572	-0.765572	-0.765572	0.0704197	-0.765572	-0.0810927	0.544614	1.589	-0.193396	1.17368	1.42927	-0.765572	0.555638
[truncated: 587 more rows]
[truncated: 1,172 more columns]
