# Supplementary material for: Signal requirement for cortical potential of transplantable human neuroepithelial stem cells
Source: Nat Commun. 2022 May 23;13:2844. doi: 10.1038/s41467-022-29839-8 (PMC9126949; doi:10.1038/s41467-022-29839-8)
Supplement: Supplementary file 4 — Source Data [file 41467_2022_29839_MOESM4_ESM.zip › Supplementary_table_Yuzwa_mouse_scRNAseq_heatmap_tables.xlsx]

## Sheet: Summary
	Tables of values for Yuzwa et al single-cell RNA sequencing gene expression heatmaps
	Values presented as Z-scores of log2(CPM+1) calculated on lrRNAseq samples (columns K-V) or on scRNAseq samples (columns W-TQ)
	E11.5 Heatmap table	Column clusters :	lrRNAseq samples	Cluster A	Cluster B	Cluster C	Cluster D	Cluster E	Cluster F	Cluster G	Cluster H	Cluster I	Cluster J
		Columns in excel table :	K-V	W-AP	AQ-ME	MF-TQ	TR-AQP	AQQ-BGY	BGZ-BKO	BKP-BOY	BOZ-BTT	BTU-BWX	BWY-BYT

## Sheet: yuzwa_E11.5_heatmap_table
gene_name_id	gene_id	gene_name	gene_biotype	chr	start	end	strand	length	Cluster	CA1J_cNES_p22_d10_4F_1	CA1J_cNES_p22_d10_4F_2	H1JA_cNES_p37_d10_4F_1	H1JA_cNES_p37_d10_4F_2	CA1J_cNES_p22_d10_6F_1	CA1J_cNES_p22_d10_6F_2	H1JA_cNES_p37_d10_6F_1	H1JA_cNES_p37_d10_6F_2	CA1_hESC_rep1	CA1_hESC_rep2	H1_hESC_p40_1	H1_hESC_p40_2	ATTTTTAGTGCC	ATAGCAACCGAC	TTTGCTGTTGAG	GCTCACACCGGC	GGCAATTTTTGT	AAACGTATGTGT	TTCTCTTGGCGG	TGGGAGAATGTG	CGTGACTTACCC	GCATGAATTGGC	CTAAATCTCGCT	AAAACGTGACGA	TCGGCAGACTCC	AGTTGTCATGCT	GTGTATTCGTGC	CAACACATTCCA	GGCATGCACCGT	CCTTCTGTACGC	GTCATTAGGGGN	CCGGATTCGCGA	GTTCCTCAAGCC	AAGCATACGTCC	GGAAGGGTGCGT	CCAAAACCAGCA	TATACTGACCGA	CTCCATGGATTC	GTTGTTGGTTGC	GGGATGATTTAA
ENSG00000135821.GLUL	ENSG00000135821	GLUL	protein_coding	1;1;1;1;1;1;1;1;1;1;1;1;1;1;1;1;1;1;1;1;1;1;1;1;1;1;1;1;1;1;1;1;1;1;1;1;1;1;1;1;1;1;1;1;1;1;1;1;1;1;1;1;1;1;1;1;1;1;1;1;1;1;1;1;1;1;1;1;1	182381704;182381704;182381705;182381705;182382894;182382894;182384196;182384415;182385357;182385357;182385357;182385357;182385357;182385357;182385357;182385403;182385699;182385760;182385760;182385760;182385760;182385760;182385760;182385760;182385760;182386195;182386256;182386256;182386256;182386256;182386256;182386256;182386273;182386362;182386775;182387131;182387131;182387131;182387131;182387131…	182384723;182384723;182384723;182384723;182384723;182387292;182384723;182384723;182385556;182385556;182385556;182385556;182385556;182385556;182385556;182385556;182385887;182385842;182385887;182385887;182385887;182385887;182385887;182385887;182385939;182386402;182386402;182386402;182386402;182386402;182386402;182386402;182386402;182386402;182387292;182387292;182387292;182387292;182387292;182387292…	-;-;-;-;-;-;-;-;-;-;-;-;-;-;-;-;-;-;-;-;-;-;-;-;-;-;-;-;-;-;-;-;-;-;-;-;-;-;-;-;-;-;-;-;-;-;-;-;-;-;-;-;-;-;-;-;-;-;-;-;-;-;-;-;-;-;-;-;-	9032	1	0.537805	0.77244	-0.59982	-0.684475	1.38681	1.42746	0.698496	0.634561	-0.971835	-1.10498	-1.23708	-0.859384	1.87275	-0.497903	-0.497903	-0.497903	-0.497903	-0.497903	-0.497903	-0.497903	-0.497903	-0.497903	-0.497903	-0.497903	-0.497903	1.88491	-0.497903	2.10471	1.88898	-0.497903	-0.497903	-0.497903	-0.497903	-0.497903	-0.497903	-0.497903	-0.497903	1.90694	2.24246	-0.497903
ENSG00000023902.PLEKHO1	ENSG00000023902	PLEKHO1	protein_coding	1;1;1;1;1;1;1;1;1;1;1;1;1;1;1;1;1;1;1;1;1;1;1;1;1;1;1;1;1;1;1;1	150149183;150149916;150150607;150150637;150150912;150150912;150152761;150153483;150155790;150156066;150156066;150156066;150156911;150156911;150156911;150156911;150156911;150156929;150157017;150157372;150157385;150157385;150157385;150158819;150158819;150158819;150158819;150158819;150158819;150159405;150164196;150164437	150149786;150150287;150151058;150151058;150151058;150151058;150153023;150156206;150156206;150156206;150156206;150156206;150157015;150157015;150157015;150157015;150157195;150157015;150157486;150157486;150157486;150157486;150157486;150159324;150159628;150159630;150160065;150158986;150159043;150159497;150164302;150164720	+;+;+;+;+;+;+;+;+;+;+;+;+;+;+;+;+;+;+;+;+;+;+;+;+;+;+;+;+;+;+;+	6629	1	0.117577	-0.0944781	0.405606	0.447096	1.62372	0.908256	0.630514	0.827619	-1.22424	-0.977988	-1.51365	-1.15004	-0.446657	2.11304	-0.446657	-0.446657	2.26611	-0.446657	-0.446657	2.2211	-0.446657	-0.446657	-0.446657	-0.446657	-0.446657	-0.446657	-0.446657	-0.446657	2.13195	-0.446657	-0.446657	-0.446657	2.50702	-0.446657	-0.446657	-0.446657	2.24045	-0.446657	-0.446657	-0.446657
ENSG00000117569.PTBP2	ENSG00000117569	PTBP2	protein_coding	1;1;1;1;1;1;1;1;1;1;1;1;1;1;1;1;1;1;1;1;1;1;1;1;1;1;1;1;1;1;1;1;1;1;1;1;1;1;1;1;1;1;1;1;1;1;1;1;1;1;1;1;1;1;1;1;1;1;1;1;1;1;1;1;1;1;1;1;1;1;1;1;1;1;1;1;1;1;1;1;1;1;1;1;1;1;1;1;1;1;1;1;1;1;1;1;1;1;1;1;1;1;1;1;1;1	96721665;96721783;96721792;96721810;96721810;96721822;96721822;96723564;96723564;96723564;96723564;96723564;96723564;96723564;96751425;96751425;96751425;96751425;96751425;96751425;96769703;96769703;96769703;96769703;96769703;96769703;96769703;96770708;96770708;96770708;96770708;96770708;96770708;96770708;96777585;96777585;96777585;96777585;96777585;96777585;96777836;96777836;96777836;96777836;967…	96721872;96721872;96721872;96721872;96721872;96721872;96721872;96723594;96723594;96723594;96723594;96723594;96723594;96723594;96751500;96751500;96751500;96751500;96751500;96751500;96769875;96769875;96769875;96769875;96769875;96769875;96769875;96770851;96770851;96770851;96770851;96770851;96770851;96771475;96777749;96777749;96777749;96777749;96777749;96777749;96777946;96777946;96777946;96777946;967…	+;+;+;+;+;+;+;+;+;+;+;+;+;+;+;+;+;+;+;+;+;+;+;+;+;+;+;+;+;+;+;+;+;+;+;+;+;+;+;+;+;+;+;+;+;+;+;+;+;+;+;+;+;+;+;+;+;+;+;+;+;+;+;+;+;+;+;+;+;+;+;+;+;+;+;+;+;+;+;+;+;+;+;+;+;+;+;+;+;+;+;+;+;+;+;+;+;+;+;+;+;+;+;+;+;+	12937	1	0.40814	0.44318	-0.638729	-0.720286	1.21338	1.23167	0.416492	0.982901	-1.22131	0.608402	-1.43245	-1.29139	-0.878833	0.939381	0.939806	-0.878833	-0.878833	0.992243	1.1687	-0.878833	-0.878833	-0.878833	-0.878833	-0.878833	-0.878833	1.1645	-0.878833	-0.878833	-0.878833	1.04825	-0.878833	-0.878833	-0.878833	1.02718	-0.878833	-0.878833	1.02988	1.18143	-0.878833	1.04372
ENSG00000139116.KIF21A	ENSG00000139116	KIF21A	protein_coding	12;12;12;12;12;12;12;12;12;12;12;12;12;12;12;12;12;12;12;12;12;12;12;12;12;12;12;12;12;12;12;12;12;12;12;12;12;12;12;12;12;12;12;12;12;12;12;12;12;12;12;12;12;12;12;12;12;12;12;12;12;12;12;12;12;12;12;12;12;12;12;12;12;12;12;12;12;12;12;12;12;12;12;12;12;12;12;12;12;12;12;12;12;12;12;12;12;12;12;12;12;12;12;12;12;12;12;12;12;12;12;12;12;12;12;12;12;12;12;12;12;12;12;12;12;12;12;12;12;12;12;12;12;…	39293228;39293229;39293229;39293231;39293231;39294387;39294421;39294424;39301480;39301480;39301480;39301480;39301480;39301480;39301480;39301480;39302965;39302965;39302965;39302965;39302965;39302965;39302965;39302965;39304821;39304821;39304821;39304821;39304821;39304821;39304821;39304821;39307565;39307565;39307565;39307565;39307565;39307565;39307565;39307565;39309586;39309586;39309586;39309586;393…	39294517;39294517;39294517;39294517;39294517;39294517;39294517;39294517;39301679;39301679;39301679;39301679;39301679;39301679;39301679;39301679;39303135;39303135;39303135;39303135;39303135;39303135;39303135;39303135;39304938;39304938;39304938;39304938;39304938;39304938;39304938;39304938;39307729;39307729;39307729;39307729;39307729;39307729;39307729;39307729;39309766;39309766;39309766;39309766;393…	-;-;-;-;-;-;-;-;-;-;-;-;-;-;-;-;-;-;-;-;-;-;-;-;-;-;-;-;-;-;-;-;-;-;-;-;-;-;-;-;-;-;-;-;-;-;-;-;-;-;-;-;-;-;-;-;-;-;-;-;-;-;-;-;-;-;-;-;-;-;-;-;-;-;-;-;-;-;-;-;-;-;-;-;-;-;-;-;-;-;-;-;-;-;-;-;-;-;-;-;-;-;-;-;-;-;-;-;-;-;-;-;-;-;-;-;-;-;-;-;-;-;-;-;-;-;-;-	10117	1	0.585271	0.597862	0.0264242	-0.185031	0.958332	1.20151	0.746513	0.859962	-0.714914	-0.880383	-1.27043	-1.92512	-0.844378	-0.844378	-0.844378	-0.844378	-0.844378	1.22985	-0.844378	-0.844378	-0.844378	-0.844378	1.07059	-0.844378	-0.844378	-0.844378	-0.844378	-0.844378	-0.844378	-0.844378	-0.844378	-0.844378	1.2419	1.05092	-0.844378	-0.844378	-0.844378	0.990672	-0.844378	1.06737
ENSG00000117751.PPP1R8	ENSG00000117751	PPP1R8	protein_coding	1;1;1;1;1;1;1;1;1;1;1;1;1;1;1;1;1;1;1;1;1;1;1;1;1;1;1;1;1	27830782;27830814;27830822;27831324;27832756;27832756;27832756;27832756;27838699;27838699;27838699;27838699;27841014;27841014;27841014;27843186;27843186;27843186;27843186;27847028;27847028;27847028;27847028;27850093;27850093;27850093;27850093;27850093;27851540	27830891;27831366;27831246;27831366;27832816;27832816;27832816;27832816;27838852;27838852;27838852;27838852;27841234;27841234;27841234;27843330;27843330;27843330;27843330;27847092;27847092;27847092;27847092;27850414;27850432;27851528;27851672;27851676;27851676	+;+;+;+;+;+;+;+;+;+;+;+;+;+;+;+;+;+;+;+;+;+;+;+;+;+;+;+;+	2815	1	0.355283	0.149503	0.00875468	0.858891	0.733557	1.17997	0.513785	1.17163	-1.49517	-1.57493	-0.843006	-1.05826	-0.458533	-0.458533	-0.458533	-0.458533	-0.458533	-0.458533	-0.458533	-0.458533	-0.458533	-0.458533	-0.458533	-0.458533	-0.458533	-0.458533	2.18474	-0.458533	-0.458533	-0.458533	-0.458533	-0.458533	-0.458533	-0.458533	-0.458533	-0.458533	-0.458533	-0.458533	-0.458533	-0.458533
ENSG00000135486.HNRNPA1	ENSG00000135486	HNRNPA1	protein_coding	12;12;12;12;12;12;12;12;12;12;12;12;12;12;12;12;12;12;12;12;12;12;12;12;12;12;12;12;12;12;12;12;12;12;12;12;12;12;12;12;12;12;12;12;12;12;12;12;12;12;12;12;12;12;12;12;12;12;12;12;12;12;12;12;12;12;12;12;12;12;12;12;12;12;12;12;12;12;12;12;12;12;12;12;12;12;12;12	54280193;54280748;54280748;54280749;54280755;54280763;54280775;54280780;54281006;54281186;54281386;54281386;54281386;54281386;54281386;54281386;54281386;54281386;54281386;54281386;54281795;54281795;54281795;54281795;54281795;54281795;54281795;54281795;54282090;54282090;54282090;54282090;54282090;54282090;54282090;54282090;54282090;54282090;54282198;54282394;54282394;54282394;54282394;54282394;542…	54280822;54280822;54280822;54280822;54280822;54280822;54280822;54280822;54281094;54281295;54281502;54281502;54281502;54281941;54281502;54281502;54281502;54281502;54281502;54281502;54281941;54281941;54281941;54281941;54281941;54281941;54281941;54281941;54282300;54282300;54282300;54282138;54282284;54282300;54282300;54282300;54282300;54282300;54282300;54282486;54282486;54282486;54282472;54282486;542…	+;+;+;+;+;+;+;+;+;+;+;+;+;+;+;+;+;+;+;+;+;+;+;+;+;+;+;+;+;+;+;+;+;+;+;+;+;+;+;+;+;+;+;+;+;+;+;+;+;+;+;+;+;+;+;+;+;+;+;+;+;+;+;+;+;+;+;+;+;+;+;+;+;+;+;+;+;+;+;+;+;+;+;+;+;+;+;+	5093	1	0.503384	0.266467	0.437739	0.483858	0.908614	0.818127	0.956925	0.862818	-1.10716	-1.03233	-1.58862	-1.50983	-0.521228	-0.521228	2.07326	-0.521228	-0.521228	-0.521228	-0.521228	2.17077	-0.521228	-0.521228	-0.521228	-0.521228	-0.521228	-0.521228	-0.521228	-0.521228	1.81578	2.21178	-0.521228	-0.521228	-0.521228	-0.521228	-0.521228	-0.521228	-0.521228	-0.521228	-0.521228	-0.521228
ENSG00000089009.RPL6	ENSG00000089009	RPL6	protein_coding	12;12;12;12;12;12;12;12;12;12;12;12;12;12;12;12;12;12;12;12;12;12;12;12;12;12;12;12;12;12;12;12;12;12;12;12;12;12;12;12;12;12;12;12;12;12;12;12;12;12;12;12;12;12	112405190;112405199;112405203;112405853;112405853;112406294;112406294;112406294;112406294;112406299;112406343;112406629;112406747;112406747;112406747;112406747;112406747;112406748;112406866;112406871;112408021;112408240;112408240;112408240;112408240;112408240;112408240;112408240;112408240;112408240;112408260;112408420;112408420;112408420;112408420;112408420;112408420;112408420;112408420;112408420…	112406037;112405376;112405376;112406037;112406037;112406342;112406342;112406342;112406344;112406342;112407069;112406890;112406890;112406890;112406890;112408656;112406890;112406890;112406890;112406890;112408338;112408338;112408338;112408338;112408338;112408338;112408338;112408338;112408338;112408338;112408338;112408656;112408656;112408656;112408656;112408656;112408656;112408656;112408656;112408952…	-;-;-;-;-;-;-;-;-;-;-;-;-;-;-;-;-;-;-;-;-;-;-;-;-;-;-;-;-;-;-;-;-;-;-;-;-;-;-;-;-;-;-;-;-;-;-;-;-;-;-;-;-;-	4447	1	0.45553	0.630169	0.373534	0.149967	1.0405	1.14297	0.749961	0.582803	-0.910054	-1.07169	-1.46195	-1.68173	1.36393	0.932618	0.933044	0.971303	-0.887736	-0.887736	1.16221	1.22462	-0.887736	-0.887736	1.04032	-0.887736	-0.887736	1.15801	1.3795	-0.887736	1.37643	1.04161	-0.887736	-0.887736	-0.887736	-0.887736	1.02345	-0.887736	-0.887736	0.959859	1.21763	1.25226
ENSG00000123352.SPATS2	ENSG00000123352	SPATS2	protein_coding	12;12;12;12;12;12;12;12;12;12;12;12;12;12;12;12;12;12;12;12;12;12;12;12;12;12;12;12;12;12;12;12;12;12;12;12;12;12;12;12;12;12;12;12;12;12;12;12;12;12;12;12;12;12;12;12;12;12;12;12;12;12;12;12;12;12;12;12;12;12;12;12;12;12;12;12;12;12;12;12;12;12;12;12;12;12;12;12;12;12;12;12;12;12;12;12;12;12;12;12;12;12;12;12;12;12;12;12;12;12;12;12;12;12;12;12;12;12;12;12;12;12;12;12;12;12;12;12;12;12;12;12;12;…	49366584;49366856;49366905;49366905;49366905;49366909;49366929;49366962;49367384;49367462;49367465;49367475;49367496;49367510;49367518;49367520;49367520;49367547;49367547;49367547;49371228;49371228;49371228;49371228;49371228;49371228;49371228;49371228;49371228;49371228;49387054;49406473;49406473;49441730;49441730;49441730;49441730;49454225;49454225;49460770;49460770;49460770;49460770;49460770;494…	49366720;49366919;49367021;49367021;49367587;49367021;49367021;49367021;49367587;49367587;49367587;49367587;49367587;49367587;49367587;49367587;49367587;49367587;49367587;49367587;49371290;49371290;49371290;49371290;49371290;49371290;49371290;49371290;49371290;49371290;49387137;49406565;49406565;49441816;49441816;49441816;49441816;49454385;49454385;49461037;49461037;49461037;49461229;49461037;494…	+;+;+;+;+;+;+;+;+;+;+;+;+;+;+;+;+;+;+;+;+;+;+;+;+;+;+;+;+;+;+;+;+;+;+;+;+;+;+;+;+;+;+;+;+;+;+;+;+;+;+;+;+;+;+;+;+;+;+;+;+;+;+;+;+;+;+;+;+;+;+;+;+;+;+;+;+;+;+;+;+;+;+;+;+;+;+;+;+;+;+;+;+;+;+;+;+;+;+;+;+;+;+;+;+;+;+;+;+;+;+;+;+;+;+;+;+;+;+;+;+;+;+;+;+;+;+;+	6840	1	0.314612	0.142821	0.271278	0.813324	1.04142	0.523464	1.23212	0.650559	-1.29855	-1.84872	-0.771931	-1.0704	-0.483014	1.93117	-0.483014	-0.483014	-0.483014	-0.483014	-0.483014	-0.483014	-0.483014	-0.483014	-0.483014	1.99894	-0.483014	1.94485	-0.483014	-0.483014	-0.483014	-0.483014	-0.483014	-0.483014	-0.483014	-0.483014	-0.483014	-0.483014	-0.483014	-0.483014	-0.483014	-0.483014
ENSG00000166165.CKB	ENSG00000166165	CKB	protein_coding	14;14;14;14;14;14;14;14;14;14;14;14;14;14;14;14;14;14;14;14;14;14;14;14;14;14;14;14;14;14;14;14;14;14;14;14;14;14;14;14;14;14;14;14;14;14;14;14;14;14;14;14;14;14;14;14;14;14;14;14;14;14;14;14	103519667;103519668;103519679;103519695;103519702;103519862;103519992;103520122;103520122;103520122;103520122;103520122;103520122;103520122;103520153;103520469;103520469;103520469;103520469;103520502;103521073;103521237;103521262;103521263;103521263;103521263;103521263;103521263;103521263;103521263;103521283;103521621;103521648;103521683;103521818;103521818;103521818;103521818;103521818;103521818…	103520042;103520042;103520042;103520042;103520042;103520042;103520042;103520311;103520311;103520311;103520311;103520311;103520311;103520311;103520311;103520592;103520728;103520592;103520592;103520592;103521101;103521434;103521434;103521770;103521322;103521342;103521434;103521434;103521434;103521443;103521434;103521950;103522177;103521950;103521950;103521950;103521950;103521950;103522177;103522198…	-;-;-;-;-;-;-;-;-;-;-;-;-;-;-;-;-;-;-;-;-;-;-;-;-;-;-;-;-;-;-;-;-;-;-;-;-;-;-;-;-;-;-;-;-;-;-;-;-;-;-;-;-;-;-;-;-;-;-;-;-;-;-;-	2383	1	0.756175	0.696548	0.23823	-0.201829	1.21293	1.00771	0.632778	0.556645	-1.56038	-1.68373	-0.759691	-0.89539	0.75265	-1.89989	0.0577851	-1.89989	0.174367	0.34553	0.535656	-1.89989	0.272798	-1.89989	0.17313	-1.89989	-1.89989	0.0684212	0.171021	0.616865	-1.89989	0.711976	-1.89989	0.315506	-1.89989	-1.89989	0.753336	-1.89989	0.154745	0.736338	0.132449	0.169641
ENSG00000159388.BTG2	ENSG00000159388	BTG2	protein_coding	1;1;1;1;1	203305491;203305519;203307104;203307104;203309138	203305748;203305748;203307688;203309602;203309569	+;+;+;+;+	2757	1	0.753743	0.488711	0.305219	0.144511	1.01642	1.2687	0.453336	0.653088	-0.79676	-1.57881	-1.42377	-1.28439	-0.413203	-0.413203	-0.413203	-0.413203	-0.413203	-0.413203	-0.413203	-0.413203	-0.413203	-0.413203	-0.413203	2.25658	2.36131	-0.413203	-0.413203	-0.413203	2.20285	-0.413203	-0.413203	-0.413203	-0.413203	-0.413203	-0.413203	-0.413203	-0.413203	-0.413203	-0.413203	-0.413203
ENSG00000135829.DHX9	ENSG00000135829	DHX9	protein_coding	1;1;1;1;1;1;1;1;1;1;1;1;1;1;1;1;1;1;1;1;1;1;1;1;1;1;1;1;1;1;1;1;1;1;1;1;1;1;1;1;1;1;1;1;1;1;1;1;1;1;1;1;1;1;1;1;1;1;1;1;1;1;1;1	182839347;182839734;182842545;182842545;182843294;182843294;182852233;182852233;182853306;182853306;182854030;182854030;182854041;182855577;182856532;182856532;182858104;182858551;182858733;182858830;182859040;182859040;182859993;182859993;182866444;182866961;182872337;182874854;182876050;182876129;182876447;182876447;182876830;182876914;182877418;182878021;182878021;182879250;182879250;182879250…	182839456;182839935;182842677;182842677;182843434;182843434;182852344;182852344;182853418;182853418;182854178;182854142;182854178;182855713;182856572;182856578;182858240;182858640;182858894;182858894;182859117;182859117;182860184;182860305;182866585;182867043;182872493;182874954;182876263;182876263;182876541;182876749;182876903;182877047;182878173;182878173;182878173;182879410;182879410;182879410…	+;+;+;+;+;+;+;+;+;+;+;+;+;+;+;+;+;+;+;+;+;+;+;+;+;+;+;+;+;+;+;+;+;+;+;+;+;+;+;+;+;+;+;+;+;+;+;+;+;+;+;+;+;+;+;+;+;+;+;+;+;+;+;+	5898	1	-0.113862	-0.661512	0.819208	1.09895	0.477617	0.782578	0.833741	1.20911	-1.12366	-1.79991	-0.683412	-0.838847	0.721755	-1.05479	-1.05479	0.758538	1.15974	-1.05479	-1.05479	0.79576	-1.05479	0.868205	-1.05479	0.77065	-1.05479	-1.05479	-1.05479	0.895582	0.733919	0.827119	0.866776	-1.05479	0.784248	0.806546	-1.05479	1.04015	0.809182	0.747376	-1.05479	-1.05479
ENSG00000125266.EFNB2	ENSG00000125266	EFNB2	protein_coding	13;13;13;13;13;13;13;13;13	106489745;106489810;106494881;106494881;106495748;106495748;106512529;106516438;106534843	106493428;106493428;106494994;106494994;106495840;106495840;106512812;106516447;106535662	-;-;-;-;-;-;-;-;-	5005	1	0.609669	0.501447	0.228073	0.653638	1.00934	0.7387	0.795415	0.755257	-1.55187	-1.09289	-1.21244	-1.43434	-0.687102	-0.687102	1.27022	-0.687102	-0.687102	1.69329	-0.687102	-0.687102	-0.687102	1.43221	1.38554	1.32469	-0.687102	1.28085	-0.687102	-0.687102	1.28421	-0.687102	-0.687102	-0.687102	-0.687102	-0.687102	-0.687102	-0.687102	1.59846	1.53027	1.57615	1.38205
ENSG00000142657.PGD	ENSG00000142657	PGD	protein_coding	1;1;1;1;1;1;1;1;1;1;1;1;1;1;1;1;1;1;1;1;1;1;1;1;1;1;1;1;1;1;1;1;1;1;1;1;1;1;1;1;1;1;1;1;1;1;1;1;1;1;1;1;1;1	10398592;10399044;10399064;10399073;10399112;10399498;10399629;10399629;10399629;10399629;10399629;10399632;10400376;10400393;10400393;10400393;10400393;10403071;10403071;10403071;10403071;10404161;10404161;10404161;10404161;10404161;10408071;10408071;10408071;10408071;10411418;10411418;10411418;10411418;10412834;10413062;10413062;10413062;10415292;10416987;10416987;10416987;10416987;10417376;104…	10398751;10399125;10399125;10399125;10399125;10399704;10399704;10399704;10399704;10399704;10400008;10399704;10400572;10400572;10400572;10400572;10400572;10403136;10403136;10403136;10403136;10404276;10404279;10404279;10404279;10404279;10408140;10408140;10408140;10408140;10411552;10411552;10411552;10411552;10413251;10413251;10413251;10413251;10415392;10417117;10417044;10417117;10417117;10417509;104…	+;+;+;+;+;+;+;+;+;+;+;+;+;+;+;+;+;+;+;+;+;+;+;+;+;+;+;+;+;+;+;+;+;+;+;+;+;+;+;+;+;+;+;+;+;+;+;+;+;+;+;+;+;+	3333	1	0.806188	0.673752	0.26603	0.454598	0.971823	0.712059	0.549331	0.86747	-1.20033	-1.20111	-1.33801	-1.5618	1.87561	-0.496873	-0.496873	-0.496873	-0.496873	-0.496873	-0.496873	1.97444	2.13539	-0.496873	-0.496873	2.22113	-0.496873	2.16794	-0.496873	-0.496873	-0.496873	-0.496873	-0.496873	-0.496873	-0.496873	-0.496873	-0.496873	-0.496873	1.99237	2.19001	-0.496873	-0.496873
ENSG00000175130.MARCKSL1	ENSG00000175130	MARCKSL1	protein_coding	1;1	32333839;32335947	32335097;32336233	-;-	1546	1	0.394322	-0.0440716	0.835011	0.97768	0.800386	0.658981	0.792285	0.79053	-1.20217	-1.20967	-1.55821	-1.23507	0.408724	0.244369	0.651872	0.294548	0.106776	0.197315	0.426294	0.507146	-2.66916	-2.66916	-0.173276	0.0319305	-0.151506	0.58397	0.606643	-2.66916	0.146121	0.548838	-2.66916	-0.00185708	0.607581	0.358374	0.451934	0.389887	0.246167	0.442803	0.42475	0.101079
ENSG00000137726.FXYD6	ENSG00000137726	FXYD6	protein_coding	11;11;11;11;11;11;11;11;11;11;11;11;11;11;11;11;11;11;11;11;11;11;11;11;11;11;11;11;11;11;11;11;11;11;11;11;11;11;11;11;11;11;11;11;11;11;11;11;11;11;11;11;11;11;11;11;11;11;11;11;11;11;11;11;11;11;11;11;11;11;11;11;11;11;11;11;11;11;11;11;11;11;11;11;11;11;11;11;11;11;11;11;11;11;11;11;11;11;11;11;11;11;11;11;11;11;11;11;11;11;11;11;11;11;11;11;11;11;11;11;11	117836976;117836978;117836981;117836981;117837851;117837946;117837984;117838000;117838208;117838208;117838235;117839023;117839577;117839781;117839781;117839781;117839781;117839781;117839781;117839781;117839781;117839781;117839781;117839781;117839781;117840148;117840237;117840319;117840319;117840319;117840319;117840319;117840319;117840319;117840319;117840319;117840319;117840344;117841148;117841148…	117838277;117838277;117838277;117838277;117838277;117838277;117838277;117838277;117838277;117838277;117838277;117840368;117839830;117839830;117839830;117839830;117839830;117839830;117839830;117839830;117839830;117839830;117839830;117839830;117839830;117840368;117840368;117840368;117840368;117840368;117840368;117840368;117840368;117840368;117840368;117840368;117840368;117840368;117841184;117841184…	-;-;-;-;-;-;-;-;-;-;-;-;-;-;-;-;-;-;-;-;-;-;-;-;-;-;-;-;-;-;-;-;-;-;-;-;-;-;-;-;-;-;-;-;-;-;-;-;-;-;-;-;-;-;-;-;-;-;-;-;-;-;-;-;-;-;-;-;-;-;-;-;-;-;-;-;-;-;-;-;-;-;-;-;-;-;-;-;-;-;-;-;-;-;-;-;-;-;-;-;-;-;-;-;-;-;-;-;-;-;-;-;-;-;-;-;-;-;-;-;-	4986	1	0.771668	0.428313	0.573114	0.201229	0.864324	0.81224	0.668526	0.627762	-0.43821	-0.853241	-1.86036	-1.79536	-0.557873	1.88739	-0.557873	-0.557873	-0.557873	-0.557873	-0.557873	-0.557873	-0.557873	-0.557873	1.75842	-0.557873	-0.557873	-0.557873	-0.557873	-0.557873	-0.557873	-0.557873	-0.557873	-0.557873	-0.557873	1.99312	-0.557873	-0.557873	-0.557873	-0.557873	-0.557873	-0.557873
ENSG00000168061.SAC3D1	ENSG00000168061	SAC3D1	protein_coding	11;11;11;11;11;11;11;11;11;11	65040901;65040941;65040970;65041210;65041286;65043025;65044225;65044225;65044225;65044225	65041106;65041106;65041928;65041866;65041866;65043164;65044673;65044799;65044828;65044828	+;+;+;+;+;+;+;+;+;+	1772	1	0.190025	0.0082152	0.906474	0.865589	0.323625	0.435344	0.903752	1.29923	-1.54688	-1.58496	-1.08482	-0.715601	-0.446537	2.1185	-0.446537	2.65356	-0.446537	2.19308	-0.446537	2.22678	-0.446537	-0.446537	-0.446537	-0.446537	-0.446537	2.13304	-0.446537	-0.446537	-0.446537	-0.446537	-0.446537	-0.446537	2.21015	2.24236	-0.446537	-0.446537	-0.446537	-0.446537	-0.446537	-0.446537
ENSG00000116641.DOCK7	ENSG00000116641	DOCK7	protein_coding	1;1;1;1;1;1;1;1;1;1;1;1;1;1;1;1;1;1;1;1;1;1;1;1;1;1;1;1;1;1;1;1;1;1;1;1;1;1;1;1;1;1;1;1;1;1;1;1;1;1;1;1;1;1;1;1;1;1;1;1;1;1;1;1;1;1;1;1;1;1;1;1;1;1;1;1;1;1;1;1;1;1;1;1;1;1;1;1;1;1;1;1;1;1;1;1;1;1;1;1;1;1;1;1;1;1;1;1;1;1;1;1;1;1;1;1;1;1;1;1;1;1;1;1;1;1;1;1;1;1;1;1;1;1;1;1;1;1;1;1;1;1;1;1;1;1;1;1;1;1;1;1;1;1;1;1;1;1;1;1;1;1;1;1;1;1;1;1;1;1;1;1;1;1;1;1;1;1;1;1;1;1;1;1;1;1;1;1;1;1;1;1;1;1;1;1;1;1;1;1…	62454298;62454726;62454726;62454830;62454898;62455010;62455013;62455033;62455414;62455414;62457538;62457538;62457538;62457538;62457538;62457538;62457538;62457538;62457538;62457538;62460934;62473982;62473982;62473982;62473982;62473982;62473982;62473982;62473982;62473982;62473982;62474010;62475208;62475208;62475208;62475208;62475208;62475208;62475208;62475208;62475208;62475208;62475212;62475707;624…	62455454;62455456;62455456;62455456;62455456;62455456;62455456;62455456;62455456;62455456;62457705;62457705;62457705;62457705;62457705;62459199;62457705;62457705;62457705;62457705;62460970;62474088;62474088;62474044;62474088;62474088;62474088;62474088;62474088;62474088;62474088;62474088;62475351;62475351;62475351;62475351;62475351;62475351;62475351;62475351;62475351;62475351;62475943;62475943;624…	-;-;-;-;-;-;-;-;-;-;-;-;-;-;-;-;-;-;-;-;-;-;-;-;-;-;-;-;-;-;-;-;-;-;-;-;-;-;-;-;-;-;-;-;-;-;-;-;-;-;-;-;-;-;-;-;-;-;-;-;-;-;-;-;-;-;-;-;-;-;-;-;-;-;-;-;-;-;-;-;-;-;-;-;-;-;-;-;-;-;-;-;-;-;-;-;-;-;-;-;-;-;-;-;-;-;-;-;-;-;-;-;-;-;-;-;-;-;-;-;-;-;-;-;-;-;-;-	24890	1	0.856479	0.589694	0.0790571	0.728677	0.934551	0.582714	0.555668	0.853828	-1.22488	-1.54005	-1.62065	-0.795088	-0.535354	-0.535354	1.70943	-0.535354	-0.535354	1.77415	1.99196	1.80364	-0.535354	-0.535354	-0.535354	-0.535354	-0.535354	-0.535354	-0.535354	-0.535354	-0.535354	-0.535354	-0.535354	-0.535354	2.05433	-0.535354	-0.535354	-0.535354	-0.535354	-0.535354	-0.535354	-0.535354
ENSG00000148516.ZEB1	ENSG00000148516	ZEB1	protein_coding	10;10;10;10;10;10;10;10;10;10;10;10;10;10;10;10;10;10;10;10;10;10;10;10;10;10;10;10;10;10;10;10;10;10;10;10;10;10;10;10;10;10;10;10;10;10;10;10;10;10;10;10;10;10;10;10;10;10;10;10;10;10;10;10;10;10;10;10;10;10;10;10;10;10;10;10;10;10;10;10;10;10;10;10;10;10;10;10;10;10;10;10;10;10;10;10;10;10;10;10;10;10;10;10;10;10;10;10;10;10;10;10;10;10;10;10;10;10;10;10;10;10;10;10;10;10;10;10;10;10;10;10;10;…	31318495;31318783;31318818;31318837;31318913;31319125;31319172;31319212;31319212;31319213;31319216;31319216;31319222;31320113;31320126;31320547;31320606;31321135;31321135;31321152;31321474;31321621;31321690;31322010;31355144;31355144;31355144;31355147;31358145;31373018;31373018;31373018;31373018;31373018;31373018;31374803;31381723;31387124;31387124;31387124;31387124;31387124;31387124;31387124;313…	31318580;31319133;31319133;31319133;31319133;31319292;31319292;31319292;31319292;31319292;31319292;31319292;31319292;31320207;31320207;31320698;31320698;31321532;31321532;31321532;31321532;31321851;31321851;31322084;31355192;31355192;31355192;31355192;31358590;31373173;31373173;31373173;31373173;31373173;31373173;31374964;31381829;31387266;31387266;31387266;31387266;31387266;31387266;31387266;313…	+;+;+;+;+;+;+;+;+;+;+;+;+;+;+;+;+;+;+;+;+;+;+;+;+;+;+;+;+;+;+;+;+;+;+;+;+;+;+;+;+;+;+;+;+;+;+;+;+;+;+;+;+;+;+;+;+;+;+;+;+;+;+;+;+;+;+;+;+;+;+;+;+;+;+;+;+;+;+;+;+;+;+;+;+;+;+;+;+;+;+;+;+;+;+;+;+;+;+;+;+;+;+;+;+;+;+;+;+;+;+;+;+;+;+;+;+;+;+;+;+;+;+;+;+;+;+;+	8650	1	0.772004	0.648855	0.497707	0.535907	0.741315	0.827041	0.702318	0.595978	-0.942266	-1.29239	-1.69294	-1.39354	-0.408204	-0.408204	-0.408204	-0.408204	-0.408204	2.37833	-0.408204	-0.408204	-0.408204	-0.408204	2.45982	2.69562	-0.408204	-0.408204	-0.408204	2.56615	2.31961	-0.408204	-0.408204	-0.408204	2.39636	-0.408204	-0.408204	-0.408204	-0.408204	-0.408204	-0.408204	-0.408204
ENSG00000183283.DAZAP2	ENSG00000183283	DAZAP2	protein_coding	12;12;12;12;12;12;12;12;12;12;12;12;12;12;12;12;12;12;12;12;12;12;12;12;12;12;12;12;12;12;12;12;12;12;12;12;12;12;12;12;12;12;12;12;12;12;12;12;12;12;12;12;12;12;12	51238724;51238818;51238824;51238826;51238826;51238826;51238827;51238837;51238854;51238886;51238903;51238905;51238908;51238914;51239295;51240343;51240343;51240343;51240343;51240343;51240343;51240343;51240343;51240343;51240343;51240343;51240343;51240343;51240655;51240871;51240871;51240871;51240871;51240871;51240871;51240871;51240871;51240871;51240871;51240899;51240967;51240996;51242330;51242330;512…	51238920;51238920;51238920;51238920;51238920;51238920;51238920;51238920;51238920;51238920;51238920;51239008;51241116;51238993;51239335;51240461;51240461;51240856;51240461;51240461;51240461;51240461;51240461;51240461;51240461;51240461;51240461;51240461;51240770;51241116;51241116;51241116;51241116;51240929;51241039;51241071;51241116;51241116;51241116;51241116;51241116;51241116;51242474;51242510;512…	+;+;+;+;+;+;+;+;+;+;+;+;+;+;+;+;+;+;+;+;+;+;+;+;+;+;+;+;+;+;+;+;+;+;+;+;+;+;+;+;+;+;+;+;+;+;+;+;+;+;+;+;+;+;+	5299	1	0.84979	0.754565	0.620758	0.289382	0.882177	0.669493	0.622692	0.665198	-1.32039	-1.26382	-1.33003	-1.43981	-0.634072	-0.634072	-0.634072	-0.634072	1.54605	-0.634072	-0.634072	-0.634072	-0.634072	-0.634072	-0.634072	-0.634072	-0.634072	1.4347	-0.634072	-0.634072	-0.634072	-0.634072	1.59215	-0.634072	1.49654	-0.634072	1.52568	-0.634072	-0.634072	-0.634072	-0.634072	1.54108
ENSG00000160752.FDPS	ENSG00000160752	FDPS	protein_coding	1;1;1;1;1;1;1;1;1;1;1;1;1;1;1;1;1;1;1;1;1;1;1;1;1;1;1;1;1;1;1;1;1;1;1;1;1;1;1;1;1;1;1;1;1;1;1;1;1;1;1;1;1;1;1;1;1;1;1;1;1;1;1;1;1;1;1;1;1;1;1;1;1;1;1;1;1;1;1;1;1;1;1;1;1;1;1;1;1;1;1;1;1;1;1;1;1;1;1;1;1;1;1;1;1;1;1;1;1;1;1;1;1;1;1;1;1;1;1;1;1;1;1;1;1;1;1;1;1;1;1;1;1;1;1;1;1;1	155308748;155308755;155308794;155308803;155308852;155308854;155308863;155308889;155308893;155308914;155308914;155308916;155308959;155308968;155308970;155308984;155308985;155309753;155309753;155309789;155309789;155310043;155310043;155310043;155310043;155310043;155310043;155310064;155310064;155310064;155310064;155310064;155310064;155310064;155310064;155310336;155312255;155312255;155312255;155312255…	155308965;155308965;155308965;155308965;155308965;155308965;155308965;155308965;155308965;155308965;155310205;155309076;155309076;155309076;155309076;155309076;155309076;155309965;155309965;155309965;155309965;155310205;155310205;155310205;155310205;155310205;155310205;155310205;155310205;155310205;155310205;155310205;155310205;155310205;155310205;155310453;155312395;155312395;155312395;155312395…	+;+;+;+;+;+;+;+;+;+;+;+;+;+;+;+;+;+;+;+;+;+;+;+;+;+;+;+;+;+;+;+;+;+;+;+;+;+;+;+;+;+;+;+;+;+;+;+;+;+;+;+;+;+;+;+;+;+;+;+;+;+;+;+;+;+;+;+;+;+;+;+;+;+;+;+;+;+;+;+;+;+;+;+;+;+;+;+;+;+;+;+;+;+;+;+;+;+;+;+;+;+;+;+;+;+;+;+;+;+;+;+;+;+;+;+;+;+;+;+;+;+;+;+;+;+;+;+	3718	1	1.1344	1.14485	-0.191091	-0.556764	1.24497	1.23258	0.353214	-0.00784552	-0.966256	-0.874212	-1.30319	-1.21067	-0.501146	-0.501146	1.85773	1.90729	-0.501146	-0.501146	-0.501146	-0.501146	2.11681	-0.501146	-0.501146	1.92338	2.0185	2.14918	-0.501146	-0.501146	-0.501146	-0.501146	-0.501146	-0.501146	-0.501146	-0.501146	-0.501146	-0.501146	-0.501146	-0.501146	-0.501146	-0.501146
ENSG00000075415.SLC25A3	ENSG00000075415	SLC25A3	protein_coding	12;12;12;12;12;12;12;12;12;12;12;12;12;12;12;12;12;12;12;12;12;12;12;12;12;12;12;12;12;12;12;12;12;12;12;12;12;12;12;12;12;12;12;12;12;12;12;12;12;12;12;12;12;12;12;12;12;12;12;12;12;12;12;12;12;12;12;12;12;12;12;12;12;12;12;12;12;12;12;12;12;12;12;12;12;12;12;12;12;12	98593591;98593625;98593625;98593650;98593655;98593656;98593660;98593686;98593686;98593686;98593696;98593696;98593725;98593975;98593975;98593975;98593975;98593975;98593975;98593979;98593979;98593979;98593979;98595433;98595433;98595433;98595433;98595433;98595664;98595727;98595727;98595727;98595727;98595727;98595727;98597565;98597856;98597856;98597856;98597856;98597856;98597856;98597856;98597856;985…	98593740;98593740;98594135;98593740;98593740;98593740;98593740;98593740;98593740;98594135;98593740;98593744;98594135;98594135;98594135;98595848;98594135;98594135;98594135;98594135;98594135;98594135;98594503;98595557;98595661;98595557;98595557;98595557;98595848;98595848;98595848;98595848;98595848;98595848;98595848;98598035;98598035;98598036;98598073;98598563;98598034;98598035;98598035;98598035;985…	+;+;+;+;+;+;+;+;+;+;+;+;+;+;+;+;+;+;+;+;+;+;+;+;+;+;+;+;+;+;+;+;+;+;+;+;+;+;+;+;+;+;+;+;+;+;+;+;+;+;+;+;+;+;+;+;+;+;+;+;+;+;+;+;+;+;+;+;+;+;+;+;+;+;+;+;+;+;+;+;+;+;+;+;+;+;+;+;+;+	8896	1	0.827905	0.791485	0.480735	0.453102	0.613621	0.697968	0.774498	0.733548	-1.38831	-1.19641	-1.34708	-1.44107	0.759062	0.969597	0.758522	-1.24153	0.65377	0.598822	-1.24153	0.622323	0.955192	-1.24153	0.864043	0.808374	0.669161	0.891957	0.650713	-1.24153	0.560037	0.865312	0.693849	0.782732	-1.24153	0.633186	0.636062	0.657064	0.847227	0.573591	0.615468	-1.24153
ENSG00000139352.ASCL1	ENSG00000139352	ASCL1	protein_coding	12;12	102957674;102959362	102959002;102960513	+;+	2481	1	0.897376	1.26701	-0.496427	-0.372891	1.5215	1.22859	-0.022609	-0.0050585	-0.519948	-1.02518	-1.21029	-1.26207	-0.383361	-0.383361	-0.383361	-0.383361	-0.383361	-0.383361	-0.383361	-0.383361	-0.383361	-0.383361	-0.383361	-0.383361	-0.383361	-0.383361	-0.383361	-0.383361	-0.383361	-0.383361	-0.383361	-0.383361	-0.383361	-0.383361	-0.383361	-0.383361	2.42774	-0.383361	-0.383361	-0.383361
ENSG00000122970.IFT81	ENSG00000122970	IFT81	protein_coding	12;12;12;12;12;12;12;12;12;12;12;12;12;12;12;12;12;12;12;12;12;12;12;12;12;12;12;12;12;12;12;12;12;12;12;12;12;12;12;12;12;12;12;12;12;12;12;12;12;12;12;12;12;12;12;12;12;12;12;12;12;12;12;12;12;12;12;12;12;12;12;12;12;12;12;12;12;12;12;12;12;12;12;12;12;12;12;12;12;12;12;12;12;12;12;12;12;12	110124335;110124335;110124357;110124392;110127360;110127360;110127360;110127360;110127473;110128046;110128046;110128046;110128046;110128046;110128950;110128950;110128950;110128950;110128950;110132547;110132547;110132547;110132547;110132593;110134948;110134948;110134948;110134948;110134948;110134948;110135327;110135327;110135327;110135327;110135327;110135327;110136776;110136776;110136776;110136776…	110124443;110124861;110124861;110124443;110127524;110127524;110127524;110127524;110127524;110128149;110128149;110128149;110128149;110128149;110129130;110129130;110129130;110129130;110129130;110132636;110132636;110132636;110132636;110132636;110135013;110135013;110135013;110135013;110135013;110135013;110135437;110135437;110135437;110135437;110135437;110135437;110136860;110136860;110136860;110136860…	+;+;+;+;+;+;+;+;+;+;+;+;+;+;+;+;+;+;+;+;+;+;+;+;+;+;+;+;+;+;+;+;+;+;+;+;+;+;+;+;+;+;+;+;+;+;+;+;+;+;+;+;+;+;+;+;+;+;+;+;+;+;+;+;+;+;+;+;+;+;+;+;+;+;+;+;+;+;+;+;+;+;+;+;+;+;+;+;+;+;+;+;+;+;+;+;+;+	7001	1	0.214561	0.476719	0.841045	0.985162	0.854505	0.832289	0.763646	0.183633	-1.10147	-1.77234	-1.31287	-0.964885	2.15914	-0.492157	-0.492157	-0.492157	-0.492157	1.94678	2.17679	-0.492157	-0.492157	-0.492157	-0.492157	-0.492157	-0.492157	2.33526	-0.492157	-0.492157	-0.492157	2.46394	-0.492157	-0.492157	1.96256	-0.492157	-0.492157	2.02397	-0.492157	-0.492157	1.96884	-0.492157
ENSG00000165410.CFL2	ENSG00000165410	CFL2	protein_coding	14;14;14;14;14;14;14;14;14;14;14;14;14;14;14;14;14;14;14;14;14;14;14;14;14;14;14;14;14;14;14;14;14;14;14;14;14;14	34709113;34710382;34710387;34712008;34712011;34712037;34712165;34712852;34712858;34713060;34713060;34713060;34713060;34713060;34713060;34713060;34713060;34713060;34713254;34713254;34713254;34713254;34713254;34713254;34713254;34713397;34713508;34713643;34713674;34713674;34713674;34714196;34714435;34714435;34714538;34714538;34714538;34714538	34712977;34712977;34712977;34712977;34712977;34712977;34712977;34712977;34712977;34713136;34713136;34713136;34713136;34713136;34713136;34713136;34713136;34713136;34713561;34713561;34713561;34713561;34713561;34713561;34713561;34713561;34713561;34713766;34713817;34713904;34713904;34714236;34714540;34714555;34714561;34714577;34714593;34714823	-;-;-;-;-;-;-;-;-;-;-;-;-;-;-;-;-;-;-;-;-;-;-;-;-;-;-;-;-;-;-;-;-;-;-;-;-;-	4942	1	0.564649	0.539627	0.754734	0.91509	0.883449	0.337314	0.677457	0.642673	-1.59041	-1.40289	-1.27059	-1.0511	1.36216	1.01382	-0.84058	1.27236	-0.84058	-0.84058	-0.84058	-0.84058	-0.84058	-0.84058	-0.84058	-0.84058	-0.84058	-0.84058	-0.84058	-0.84058	-0.84058	-0.84058	-0.84058	1.25844	1.08008	-0.84058	1.10635	1.12813	1.10612	1.26069	1.085	-0.84058
ENSG00000162368.CMPK1	ENSG00000162368	CMPK1	protein_coding	1;1;1;1;1;1;1;1;1;1;1;1;1;1;1;1;1;1;1;1;1	47333797;47333809;47333879;47333914;47333941;47358298;47368469;47368469;47368469;47372955;47372955;47372955;47372955;47374909;47374909;47375197;47375197;47375197;47376704;47376704;47376704	47334116;47334116;47334116;47334116;47334116;47358875;47368615;47368615;47368615;47373107;47373443;47373107;47373107;47374985;47374985;47375293;47375293;47375293;47377210;47378839;47377123	+;+;+;+;+;+;+;+;+;+;+;+;+;+;+;+;+;+;+;+;+	3844	1	0.436428	0.850774	0.308757	0.75557	0.456007	0.964206	0.438255	0.672288	-1.15594	-1.14993	-2.19934	-0.37707	1.51368	1.27889	-0.69956	1.32093	-0.69956	1.33641	-0.69956	1.36241	-0.69956	-0.69956	-0.69956	-0.69956	-0.69956	1.6607	-0.69956	-0.69956	-0.69956	-0.69956	-0.69956	-0.69956	1.5834	-0.69956	1.37761	-0.69956	-0.69956	1.30849	1.58865	1.39242
ENSG00000110987.BCL7A	ENSG00000110987	BCL7A	protein_coding	12;12;12;12;12;12;12;12;12;12;12;12;12;12;12;12	122019422;122021886;122021978;122030700;122030700;122030700;122035331;122035331;122035331;122043886;122043886;122043886;122054805;122054805;122059092;122059092	122022183;122022183;122022183;122030781;122030781;122030781;122035427;122035427;122035427;122044053;122044371;122044053;122054926;122054989;122060905;122062044	+;+;+;+;+;+;+;+;+;+;+;+;+;+;+;+	6565	1	0.869004	0.637915	0.716639	0.633531	0.5221	0.568176	0.657284	0.755409	-1.12932	-1.5505	-1.17636	-1.50388	1.48373	-0.607505	-0.607505	-0.607505	-0.607505	-0.607505	-0.607505	1.57085	-0.607505	-0.607505	-0.607505	-0.607505	-0.607505	-0.607505	-0.607505	-0.607505	-0.607505	-0.607505	-0.607505	-0.607505	-0.607505	-0.607505	-0.607505	-0.607505	-0.607505	-0.607505	1.56284	-0.607505
ENSG00000149485.FADS1	ENSG00000149485	FADS1	protein_coding	11;11;11;11;11;11;11;11;11;11;11;11;11;11;11;11;11;11;11;11;11;11;11;11;11;11;11;11;11;11;11;11;11;11;11;11;11;11;11;11;11;11;11;11;11;11;11;11;11;11;11;11;11;11;11;11;11;11;11;11;11;11;11;11;11;11;11;11;11;11;11;11;11;11;11;11;11;11;11;11;11;11;11;11;11;11;11;11;11;11;11;11;11;11;11;11;11;11;11;11;11;11;11;11;11;11;11;11;11;11;11;11;11;11;11	61799627;61802007;61802058;61802218;61802313;61802801;61802801;61802801;61802801;61802801;61802836;61803032;61803032;61803032;61803032;61803032;61803032;61803363;61803363;61803363;61803363;61803363;61803363;61803426;61803670;61803670;61803670;61803670;61803670;61803670;61803670;61804685;61804685;61804685;61804685;61804685;61804685;61806664;61806664;61806664;61806664;61810727;61810742;61810748;618…	61802462;61802462;61802462;61802462;61802462;61802926;61802926;61802926;61802926;61802926;61802926;61803111;61803111;61803111;61803111;61803111;61803111;61803459;61803459;61803459;61803459;61803459;61803459;61803459;61803767;61803767;61803767;61804680;61803767;61803767;61803767;61806528;61804749;61804761;61804761;61804761;61804761;61806724;61806724;61806724;61806724;61810879;61810879;61810879;618…	-;-;-;-;-;-;-;-;-;-;-;-;-;-;-;-;-;-;-;-;-;-;-;-;-;-;-;-;-;-;-;-;-;-;-;-;-;-;-;-;-;-;-;-;-;-;-;-;-;-;-;-;-;-;-;-;-;-;-;-;-;-;-;-;-;-;-;-;-;-;-;-;-;-;-;-;-;-;-;-;-;-;-;-;-;-;-;-;-;-;-;-;-;-;-;-;-;-;-;-;-;-;-;-;-;-;-;-;-;-;-;-;-;-;-	10228	1	0.847112	0.648072	0.491682	0.750107	0.443153	0.285035	1.05275	0.68743	-1.4427	-0.739378	-1.48531	-1.53796	-0.429638	-0.429638	2.51227	-0.429638	-0.429638	2.27736	-0.429638	-0.429638	-0.429638	-0.429638	-0.429638	2.27473	-0.429638	-0.429638	-0.429638	-0.429638	-0.429638	-0.429638	-0.429638	-0.429638	-0.429638	2.63884	2.33214	2.36303	-0.429638	-0.429638	-0.429638	2.35184
ENSG00000221978.CCNL2	ENSG00000221978	CCNL2	protein_coding	1;1;1;1;1;1;1;1;1;1;1;1;1;1;1;1;1;1;1;1;1;1;1;1;1;1;1;1;1;1;1;1;1;1;1;1;1;1;1;1;1;1;1;1;1;1;1;1;1;1;1;1;1;1;1;1;1;1;1;1;1;1;1;1;1;1;1;1;1;1;1;1;1;1;1;1;1;1;1;1;1;1;1;1;1;1;1;1;1;1;1;1;1;1;1;1;1;1;1;1;1;1;1;1;1;1;1;1;1;1;1;1;1;1;1;1;1;1;1;1;1;1;1;1;1;1;1;1;1;1;1;1;1;1;1;1;1;1;1;1;1;1	1385711;1385711;1386482;1386495;1386499;1386502;1386503;1386708;1386713;1387122;1387232;1387543;1387777;1387777;1387777;1387777;1387777;1387777;1387777;1387777;1387777;1387777;1387777;1387777;1387954;1387954;1387954;1387954;1387954;1387954;1387954;1387954;1387954;1387954;1387954;1387954;1388023;1388492;1388492;1388492;1388626;1388626;1388626;1388626;1388626;1388816;1388950;1388950;1389346;1390230…	1387582;1387582;1387582;1387582;1387582;1387582;1387582;1387582;1387582;1387582;1387582;1387582;1387869;1387869;1387869;1387869;1387869;1387869;1387869;1387869;1387869;1387869;1387869;1387869;1388065;1388065;1388065;1388065;1388713;1388065;1388065;1388065;1388065;1388065;1388065;1388065;1388065;1388510;1388510;1388510;1388743;1388743;1388743;1388743;1388743;1388830;1389047;1389047;1389473;1390371…	-;-;-;-;-;-;-;-;-;-;-;-;-;-;-;-;-;-;-;-;-;-;-;-;-;-;-;-;-;-;-;-;-;-;-;-;-;-;-;-;-;-;-;-;-;-;-;-;-;-;-;-;-;-;-;-;-;-;-;-;-;-;-;-;-;-;-;-;-;-;-;-;-;-;-;-;-;-;-;-;-;-;-;-;-;-;-;-;-;-;-;-;-;-;-;-;-;-;-;-;-;-;-;-;-;-;-;-;-;-;-;-;-;-;-;-;-;-;-;-;-;-;-;-;-;-;-;-	6857	1	0.504772	0.3166	0.872881	1.11037	0.676288	0.904459	0.360876	0.51815	-1.2768	-1.29773	-1.19659	-1.49327	-0.719787	1.23027	-0.719787	-0.719787	-0.719787	-0.719787	-0.719787	1.31259	-0.719787	-0.719787	-0.719787	1.65037	-0.719787	1.24132	-0.719787	1.78776	1.24467	1.34703	-0.719787	-0.719787	1.53041	-0.719787	1.32757	-0.719787	-0.719787	-0.719787	-0.719787	1.34217
ENSG00000135097.MSI1	ENSG00000135097	MSI1	protein_coding	12;12;12;12;12;12;12;12;12;12;12;12;12;12;12;12;12;12;12;12;12;12;12;12;12;12;12;12;12	120341330;120345570;120346135;120346222;120347446;120347446;120351344;120353299;120353299;120353323;120356902;120356902;120356902;120357816;120357816;120357816;120359005;120359005;120359005;120361394;120363043;120363043;120364714;120364714;120368008;120368008;120368192;120368833;120369033	120343105;120345632;120346322;120346322;120347514;120347514;120351400;120353379;120353379;120353379;120357019;120357019;120357019;120357898;120357898;120357898;120359053;120359053;120359053;120361508;120363135;120363135;120364755;120364755;120368069;120368092;120368273;120368873;120369164	-;-;-;-;-;-;-;-;-;-;-;-;-;-;-;-;-;-;-;-;-;-;-;-;-;-;-;-;-	3074	1	0.806083	0.673101	0.693169	0.741507	0.80878	0.627171	0.31428	0.639853	-1.20972	-1.16792	-1.78104	-1.14526	1.65122	-0.555521	1.65056	-0.555521	-0.555521	1.97482	-0.555521	-0.555521	-0.555521	-0.555521	1.78054	-0.555521	-0.555521	-0.555521	-0.555521	-0.555521	-0.555521	-0.555521	-0.555521	-0.555521	-0.555521	1.75655	-0.555521	-0.555521	-0.555521	1.68305	-0.555521	1.77661
ENSG00000102804.TSC22D1	ENSG00000102804	TSC22D1	protein_coding	13;13;13;13;13;13;13;13;13;13;13;13;13;13;13;13;13;13;13;13;13;13;13;13;13;13;13;13;13;13;13;13;13;13	44432143;44432143;44432143;44432143;44432143;44434567;44434709;44434716;44434994;44435793;44436044;44436044;44436044;44436044;44436044;44436504;44436504;44436504;44437176;44437176;44474218;44474218;44538326;44538326;44538722;44539767;44539767;44539767;44573163;44573163;44573163;44574412;44575648;44577057	44434014;44434883;44434883;44434883;44434883;44434883;44434883;44434883;44435284;44436095;44436095;44436426;44436095;44436095;44436095;44436596;44436649;44436845;44437254;44437345;44474250;44474301;44538888;44538888;44538888;44539923;44539936;44540033;44573522;44576330;44573345;44576565;44576246;44577147	-;-;-;-;-;-;-;-;-;-;-;-;-;-;-;-;-;-;-;-;-;-;-;-;-;-;-;-;-;-;-;-;-;-	8586	1	0.647684	0.689404	0.748263	0.785739	0.91501	0.924399	0.478774	0.066889	-1.07833	-1.48003	-1.2777	-1.4201	1.24551	-0.968016	-0.968016	-0.968016	-0.968016	0.873531	1.04721	1.10856	1.01851	0.97006	1.13892	1.20702	0.943916	1.32287	0.925456	-0.968016	1.46954	0.928652	1.1802	-0.968016	1.09694	0.907917	1.24613	0.931811	1.1221	0.848283	0.890188	0.924194
ENSG00000108175.ZMIZ1	ENSG00000108175	ZMIZ1	protein_coding	10;10;10;10;10;10;10;10;10;10;10;10;10;10;10;10;10;10;10;10;10;10;10;10;10;10;10;10;10;10;10;10;10;10;10;10;10;10;10;10;10;10;10;10;10;10;10;10;10;10;10;10;10;10;10;10;10;10;10;10	79068966;79118915;79139682;79162053;79201584;79201595;79208336;79208336;79216169;79216169;79243669;79277179;79277181;79277181;79277181;79285453;79289775;79289775;79289775;79289775;79289777;79290745;79290959;79290959;79290959;79290959;79292158;79292158;79292234;79292781;79293363;79293381;79293461;79296471;79296471;79297613;79297613;79298406;79298406;79299050;79299053;79300732;79300732;79302107;793…	79069270;79119024;79139777;79162133;79201692;79201692;79208449;79208449;79216274;79216274;79243738;79277325;79277325;79277325;79277325;79285621;79289807;79289889;79289889;79289889;79289889;79290796;79291085;79291176;79291176;79291176;79292356;79292356;79292356;79292863;79296935;79293653;79293653;79296653;79296653;79297690;79297690;79298580;79298580;79299191;79299188;79300942;79300942;79302212;793…	+;+;+;+;+;+;+;+;+;+;+;+;+;+;+;+;+;+;+;+;+;+;+;+;+;+;+;+;+;+;+;+;+;+;+;+;+;+;+;+;+;+;+;+;+;+;+;+;+;+;+;+;+;+;+;+;+;+;+;+	11117	1	0.433637	0.137168	0.847775	1.10645	0.825324	0.00336509	0.921011	0.622174	-0.878045	-2.02937	-0.814012	-1.17547	1.87087	-0.56471	1.613	-0.56471	-0.56471	1.67579	-0.56471	-0.56471	-0.56471	-0.56471	1.74131	-0.56471	-0.56471	-0.56471	-0.56471	-0.56471	-0.56471	-0.56471	-0.56471	-0.56471	-0.56471	-0.56471	-0.56471	-0.56471	-0.56471	1.64507	1.95337	-0.56471
ENSG00000127483.HP1BP3	ENSG00000127483	HP1BP3	protein_coding	1;1;1;1;1;1;1;1;1;1;1;1;1;1;1;1;1;1;1;1;1;1;1;1;1;1;1;1;1;1;1;1;1;1;1;1;1;1;1;1;1;1;1;1;1;1;1;1;1;1;1;1;1;1;1;1;1;1;1;1;1;1;1;1;1;1;1;1;1;1;1;1;1;1;1;1;1;1;1;1;1;1;1;1	20740266;20742679;20742682;20743135;20744744;20745543;20745543;20745543;20745543;20745592;20747544;20747544;20747544;20747544;20747544;20747615;20749723;20749723;20749723;20749723;20749723;20749723;20757166;20757166;20757166;20757166;20757199;20765377;20765377;20765377;20765377;20765377;20767584;20767584;20767584;20767584;20770930;20770930;20770930;20770930;20770930;20773451;20773451;20773451;207…	20745091;20745091;20745091;20743174;20745091;20745656;20745656;20745656;20745656;20745656;20747655;20747655;20747655;20747655;20747655;20747655;20749747;20749882;20749882;20749882;20749882;20750251;20757256;20757256;20757256;20757256;20757256;20765531;20765531;20765531;20765531;20765531;20767664;20767664;20767664;20767664;20771073;20771073;20771073;20771073;20771073;20773610;20773610;20773610;207…	-;-;-;-;-;-;-;-;-;-;-;-;-;-;-;-;-;-;-;-;-;-;-;-;-;-;-;-;-;-;-;-;-;-;-;-;-;-;-;-;-;-;-;-;-;-;-;-;-;-;-;-;-;-;-;-;-;-;-;-;-;-;-;-;-;-;-;-;-;-;-;-;-;-;-;-;-;-;-;-;-;-;-;-	9815	1	0.520325	0.130328	1.0189	1.19401	0.730553	0.576322	0.473541	0.541564	-1.24816	-1.02943	-1.55235	-1.3556	0.704259	0.703311	0.912669	0.94989	-1.0653	-1.0653	-1.0653	0.777973	-1.0653	-1.0653	-1.0653	-1.0653	0.824294	0.713336	0.80605	-1.0653	-1.0653	-1.0653	-1.0653	-1.0653	0.766506	-1.0653	-1.0653	-1.0653	-1.0653	1.14794	-1.0653	-1.0653
ENSG00000139684.ESD	ENSG00000139684	ESD	protein_coding	13;13;13;13;13;13;13;13;13;13;13;13;13;13;13;13;13;13;13;13;13;13;13;13;13;13;13;13;13;13;13;13;13;13;13;13;13;13;13;13;13;13;13;13	46771256;46771335;46775383;46775386;46777456;46777456;46777456;46779935;46779935;46779935;46779935;46779954;46781496;46781496;46781496;46781496;46781496;46782667;46782667;46782667;46782667;46782667;46784252;46784252;46784252;46784252;46784252;46785649;46787021;46787021;46787021;46787021;46790597;46791346;46791346;46791346;46791346;46793397;46793397;46793397;46793397;46797105;46797105;46797224	46771496;46771496;46775692;46777623;46777623;46777623;46777623;46780033;46780033;46780033;46780033;46780033;46781615;46781615;46781615;46781615;46781615;46782791;46782791;46782791;46782791;46782791;46784350;46784350;46784350;46784350;46784350;46785719;46787109;46787109;46787109;46787109;46790661;46791420;46791420;46791420;46791420;46793444;46793444;46793444;46793438;46797133;46797161;46797420	-;-;-;-;-;-;-;-;-;-;-;-;-;-;-;-;-;-;-;-;-;-;-;-;-;-;-;-;-;-;-;-;-;-;-;-;-;-;-;-;-;-;-;-	3527	1	0.978174	1.00102	0.510023	0.387481	0.674142	0.770328	0.34494	0.477063	-0.776274	-1.05504	-1.52083	-1.79103	-0.861929	1.17741	1.30399	-0.861929	1.28661	-0.861929	-0.861929	1.03893	1.37841	1.11335	1.06985	-0.861929	-0.861929	0.972277	-0.861929	-0.861929	1.1909	1.28675	-0.861929	1.20253	-0.861929	-0.861929	-0.861929	1.50573	-0.861929	0.989233	1.03194	-0.861929
ENSG00000134686.PHC2	ENSG00000134686	PHC2	protein_coding	1;1;1;1;1;1;1;1;1;1;1;1;1;1;1;1;1;1;1;1;1;1;1;1;1;1;1;1;1;1;1;1;1;1;1;1;1;1;1;1;1;1;1;1;1;1;1;1;1;1;1;1;1;1;1;1;1;1;1;1;1;1;1;1;1;1;1;1;1;1;1;1;1;1;1;1;1;1;1;1;1;1;1;1;1	33323623;33323626;33323626;33323626;33323626;33324689;33325795;33328870;33328870;33328870;33328870;33328870;33328870;33330071;33330071;33330071;33330071;33330071;33330071;33330071;33330071;33331348;33331348;33331348;33331348;33331348;33331348;33331348;33331348;33331364;33331625;33332275;33332275;33332275;33332275;33332275;33332275;33332275;33332275;33332275;33333844;33334090;33334090;33334090;333…	33325019;33325019;33325019;33325019;33325019;33325019;33325961;33329146;33329146;33329146;33329146;33329146;33329146;33330212;33330212;33330212;33330212;33330212;33330212;33330212;33330212;33331462;33331462;33331462;33331462;33331462;33331462;33331462;33331462;33331462;33331699;33332404;33332404;33332404;33332404;33332404;33332404;33332404;33332404;33332404;33333932;33334292;33334292;33334292;333…	-;-;-;-;-;-;-;-;-;-;-;-;-;-;-;-;-;-;-;-;-;-;-;-;-;-;-;-;-;-;-;-;-;-;-;-;-;-;-;-;-;-;-;-;-;-;-;-;-;-;-;-;-;-;-;-;-;-;-;-;-;-;-;-;-;-;-;-;-;-;-;-;-;-;-;-;-;-;-;-;-;-;-;-;-	4975	1	0.843123	0.618753	0.597047	0.803073	0.675889	0.643277	0.476955	0.446269	-0.57851	-0.964424	-1.75983	-1.80162	-0.453162	-0.453162	-0.453162	-0.453162	2.23105	-0.453162	-0.453162	-0.453162	-0.453162	-0.453162	-0.453162	2.1507	-0.453162	2.39319	-0.453162	2.3289	-0.453162	-0.453162	-0.453162	-0.453162	-0.453162	-0.453162	-0.453162	-0.453162	2.20566	-0.453162	-0.453162	-0.453162
ENSG00000132718.SYT11	ENSG00000132718	SYT11	protein_coding	1;1;1;1	155859567;155867965;155880500;155881198	155859795;155868791;155880623;155885199	+;+;+;+	5182	1	0.946385	0.849669	0.451343	0.823832	0.487314	0.600257	0.555201	0.553474	-1.82896	-1.17442	-1.14272	-1.12138	-0.982935	-0.982935	-0.982935	-0.982935	-0.982935	-0.982935	-0.982935	0.868229	-0.982935	0.940699	-0.982935	-0.982935	-0.982935	-0.982935	-0.982935	-0.982935	-0.982935	-0.982935	-0.982935	-0.982935	-0.982935	1.21186	0.881875	-0.982935	1.2145	1.15257	-0.982935	-0.982935
ENSG00000173614.NMNAT1	ENSG00000173614	NMNAT1	protein_coding	1;1;1;1;1;1;1;1;1;1;1;1;1;1;1;1;1;1;1;1	9943428;9943429;9943475;9943488;9972018;9972018;9972018;9972018;9975592;9975592;9975592;9981031;9981031;9981031;9981052;9981256;9982301;9982301;9983004;9985136	9943515;9943515;9943515;9943515;9972188;9972188;9972503;9972188;9975775;9975775;9975775;9981170;9981170;9981170;9981170;9981766;9982870;9985498;9983669;9985501	+;+;+;+;+;+;+;+;+;+;+;+;+;+;+;+;+;+;+;+	4610	1	0.692111	0.68052	0.685951	0.913365	0.431586	0.765102	0.711292	0.210075	-2.00307	-1.28465	-0.632189	-1.17009	-0.303926	-0.303926	-0.303926	-0.303926	-0.303926	-0.303926	-0.303926	-0.303926	-0.303926	-0.303926	-0.303926	3.24773	-0.303926	-0.303926	3.35143	-0.303926	-0.303926	-0.303926	-0.303926	-0.303926	-0.303926	-0.303926	-0.303926	-0.303926	-0.303926	-0.303926	-0.303926	-0.303926
ENSG00000123349.PFDN5	ENSG00000123349	PFDN5	protein_coding	12;12;12;12;12;12;12;12;12;12;12;12;12;12;12;12;12;12;12;12;12;12;12;12;12;12;12;12;12;12;12;12;12;12;12;12;12;12;12;12;12;12;12;12;12;12;12;12;12;12;12;12;12;12;12;12;12;12;12;12;12;12;12;12;12;12;12;12;12;12;12;12;12;12;12;12	53295291;53295451;53295525;53295525;53295527;53295536;53295542;53295542;53295542;53295542;53295542;53295548;53295556;53295559;53295576;53295582;53295839;53295839;53295839;53295839;53295839;53295839;53295839;53295839;53295839;53296035;53296244;53296244;53296430;53296430;53296430;53296430;53296430;53296454;53296454;53297372;53297613;53297697;53297703;53297788;53297850;53297850;53297850;53297850;532…	53295639;53295639;53295639;53295639;53295639;53295639;53295639;53295639;53295639;53295639;53295639;53295639;53295639;53296275;53295639;53295639;53295941;53295941;53295941;53296275;53296324;53296467;53295941;53295941;53295941;53296275;53296275;53296275;53296467;53296471;53296551;53296706;53297924;53296551;53296551;53297404;53297924;53297765;53297924;53298150;53297924;53297924;53297924;53297924;532…	+;+;+;+;+;+;+;+;+;+;+;+;+;+;+;+;+;+;+;+;+;+;+;+;+;+;+;+;+;+;+;+;+;+;+;+;+;+;+;+;+;+;+;+;+;+;+;+;+;+;+;+;+;+;+;+;+;+;+;+;+;+;+;+;+;+;+;+;+;+;+;+;+;+;+;+	3380	1	0.526024	1.04463	0.882752	0.734205	0.363801	0.767378	0.539825	0.386952	-1.2749	-0.929455	-1.38349	-1.65773	0.880391	0.75626	1.09052	1.00478	0.652369	-1.23491	-1.23491	0.831531	-1.23491	-1.23491	-1.23491	-1.23491	-1.23491	0.976975	-1.23491	-1.23491	0.559031	0.652505	-1.23491	1.11465	0.819972	-1.23491	0.634735	0.655649	0.634515	-1.23491	-1.23491	0.648068
ENSG00000148444.COMMD3	ENSG00000148444	COMMD3	protein_coding	10;10;10;10;10;10;10;10;10;10;10;10;10;10;10;10;10;10;10;10;10;10;10;10;10;10;10;10;10;10;10;10;10;10;10;10;10;10;10;10;10;10;10;10;10;10;10;10;10;10;10;10;10;10;10;10;10;10;10;10;10;10;10;10;10;10;10;10;10;10;10;10;10;10;10;10;10;10;10;10	22316386;22316388;22316399;22316409;22316415;22316417;22316420;22316428;22316429;22316441;22316445;22316735;22317494;22317857;22317884;22317884;22317884;22317884;22317884;22317884;22317884;22317884;22317884;22317884;22317884;22317884;22318105;22318105;22318105;22318105;22318105;22318105;22318105;22318105;22318105;22318105;22318105;22318105;22318272;22318272;22318272;22318272;22318272;22318272;223…	22316556;22316556;22316556;22316556;22316556;22316556;22316556;22316556;22316556;22316556;22316556;22316967;22317542;22317995;22317995;22318403;22317995;22317995;22317995;22317995;22317995;22317995;22317995;22317995;22317995;22317995;22318862;22318168;22318168;22318168;22318168;22318168;22318168;22318168;22318168;22318168;22318168;22318168;22319281;22318306;22318306;22318713;22319018;22318306;223…	+;+;+;+;+;+;+;+;+;+;+;+;+;+;+;+;+;+;+;+;+;+;+;+;+;+;+;+;+;+;+;+;+;+;+;+;+;+;+;+;+;+;+;+;+;+;+;+;+;+;+;+;+;+;+;+;+;+;+;+;+;+;+;+;+;+;+;+;+;+;+;+;+;+;+;+;+;+;+;+	2903	1	0.712972	0.966847	0.756581	0.78822	0.681704	0.610564	0.43938	0.27922	-1.2643	-0.8278	-1.44821	-1.69517	-0.632418	-0.632418	-0.632418	-0.632418	1.54412	-0.632418	-0.632418	-0.632418	-0.632418	-0.632418	-0.632418	-0.632418	-0.632418	-0.632418	-0.632418	1.62347	1.43648	-0.632418	-0.632418	-0.632418	-0.632418	-0.632418	-0.632418	-0.632418	-0.632418	-0.632418	1.88495	1.53916
ENSG00000015153.YAF2	ENSG00000015153	YAF2	protein_coding	12;12;12;12;12;12;12;12;12;12;12;12;12;12;12;12;12;12;12;12;12;12;12;12;12;12;12;12;12;12;12;12;12;12;12;12;12;12;12;12;12;12;12;12;12;12;12;12;12;12;12;12;12;12;12;12;12;12;12;12;12;12;12;12;12;12;12;12;12;12;12;12;12	42157104;42159124;42159902;42160042;42160266;42160496;42160608;42161613;42161613;42161613;42161613;42161613;42161613;42161613;42161628;42161653;42161671;42161671;42161672;42161690;42161699;42161749;42172140;42199136;42199136;42199136;42199136;42199136;42210355;42210355;42210355;42210355;42210355;42210355;42210548;42210548;42210548;42210548;42210548;42210548;42210548;42210548;42212444;42231224;422…	42160826;42160826;42160826;42161628;42160826;42160826;42160826;42161765;42161765;42161765;42161765;42161765;42161765;42161765;42161765;42161765;42161765;42161765;42161765;42161765;42161765;42161765;42172209;42199235;42199235;42199235;42199235;42199544;42210454;42210454;42210454;42210454;42210454;42210454;42210619;42210619;42210619;42210619;42210680;42210680;42210680;42210836;42212484;42235997;422…	-;-;-;-;-;-;-;-;-;-;-;-;-;-;-;-;-;-;-;-;-;-;-;-;-;-;-;-;-;-;-;-;-;-;-;-;-;-;-;-;-;-;-;-;-;-;-;-;-;-;-;-;-;-;-;-;-;-;-;-;-;-;-;-;-;-;-;-;-;-;-;-;-	10839	1	0.754877	1.05435	0.892225	0.610408	0.201584	0.581021	0.651776	0.535922	-1.24814	-1.16857	-1.30865	-1.55679	-0.556382	-0.556382	-0.556382	1.95518	-0.556382	2.12494	-0.556382	-0.556382	-0.556382	-0.556382	1.77829	-0.556382	-0.556382	-0.556382	-0.556382	-0.556382	-0.556382	-0.556382	-0.556382	-0.556382	-0.556382	-0.556382	-0.556382	-0.556382	-0.556382	-0.556382	1.99299	-0.556382
ENSG00000102531.FNDC3A	ENSG00000102531	FNDC3A	protein_coding	13;13;13;13;13;13;13;13;13;13;13;13;13;13;13;13;13;13;13;13;13;13;13;13;13;13;13;13;13;13;13;13;13;13;13;13;13;13;13;13;13;13;13;13;13;13;13;13;13;13;13;13;13;13;13;13;13;13;13;13;13;13;13;13;13;13;13;13;13;13;13;13;13;13;13;13;13;13;13;13;13;13;13;13;13;13;13;13;13;13;13;13;13;13;13;13;13;13;13;13;13;13;13;13;13;13;13;13;13;13;13;13;13;13;13	48975912;48976069;48976609;48976673;49006152;49006152;49006152;49006152;49075289;49075289;49075289;49075289;49110313;49114655;49114655;49114655;49114655;49114655;49131137;49131137;49131137;49131137;49131137;49136332;49136332;49136332;49136332;49136332;49138747;49138747;49138747;49138747;49138747;49145778;49145778;49145778;49145778;49145778;49167244;49167244;49167244;49167244;49168613;49168613;491…	48976177;48976177;48976917;48976917;49006289;49006289;49006289;49006289;49075364;49075364;49075364;49075364;49110406;49114731;49114731;49114731;49114731;49114731;49131374;49131374;49131374;49131374;49131374;49136601;49136601;49136601;49136601;49136601;49138805;49138805;49138805;49138805;49138805;49145935;49145935;49146847;49145935;49145935;49167303;49167303;49167303;49167303;49168751;49168751;491…	+;+;+;+;+;+;+;+;+;+;+;+;+;+;+;+;+;+;+;+;+;+;+;+;+;+;+;+;+;+;+;+;+;+;+;+;+;+;+;+;+;+;+;+;+;+;+;+;+;+;+;+;+;+;+;+;+;+;+;+;+;+;+;+;+;+;+;+;+;+;+;+;+;+;+;+;+;+;+;+;+;+;+;+;+;+;+;+;+;+;+;+;+;+;+;+;+;+;+;+;+;+;+;+;+;+;+;+;+;+;+;+;+;+;+	7698	1	0.605194	0.608771	0.886277	1.18396	0.204673	0.592446	0.29825	0.818023	-0.997097	-1.57772	-1.34315	-1.27963	-0.523856	-0.523856	2.01061	-0.523856	-0.523856	-0.523856	-0.523856	-0.523856	-0.523856	-0.523856	-0.523856	-0.523856	-0.523856	-0.523856	-0.523856	-0.523856	1.75909	-0.523856	1.92866	-0.523856	-0.523856	-0.523856	-0.523856	-0.523856	-0.523856	-0.523856	-0.523856	-0.523856
ENSG00000143258.USP21	ENSG00000143258	USP21	protein_coding	1;1;1;1;1;1;1;1;1;1;1;1;1;1;1;1;1;1;1;1;1;1;1;1;1;1;1;1;1;1;1;1;1;1;1;1;1;1;1;1;1;1;1;1;1;1;1;1;1;1;1;1;1;1;1;1;1;1;1;1;1;1;1;1;1;1;1;1;1;1;1;1;1;1;1;1;1;1;1;1	161159450;161159479;161159500;161159521;161159537;161160329;161160366;161160366;161160620;161160620;161160620;161160620;161160620;161160744;161161122;161161363;161162038;161162038;161162038;161162038;161162038;161162270;161162270;161162270;161162270;161162270;161162270;161162615;161162615;161162615;161162615;161162615;161162624;161162919;161162919;161162919;161162919;161162919;161163555;161163555…	161159678;161159678;161159678;161159678;161159678;161160506;161160506;161160506;161160992;161161240;161161240;161161240;161161240;161160975;161161240;161162097;161162097;161162097;161162097;161162097;161162097;161162390;161162390;161162390;161162390;161162368;161162390;161162726;161162680;161162726;161162726;161162726;161162726;161163074;161163074;161163074;161163074;161163074;161163619;161163619…	+;+;+;+;+;+;+;+;+;+;+;+;+;+;+;+;+;+;+;+;+;+;+;+;+;+;+;+;+;+;+;+;+;+;+;+;+;+;+;+;+;+;+;+;+;+;+;+;+;+;+;+;+;+;+;+;+;+;+;+;+;+;+;+;+;+;+;+;+;+;+;+;+;+;+;+;+;+;+;+	3764	1	0.373991	0.866854	1.02145	0.916063	0.804941	0.875214	-0.137984	0.124706	-0.798261	-0.952681	-2.01911	-1.07518	-0.379678	-0.379678	-0.379678	-0.379678	-0.379678	2.60755	2.88928	-0.379678	-0.379678	-0.379678	-0.379678	2.60465	-0.379678	2.88257	-0.379678	-0.379678	-0.379678	-0.379678	-0.379678	-0.379678	-0.379678	-0.379678	-0.379678	-0.379678	-0.379678	-0.379678	-0.379678	-0.379678
ENSG00000115738.ID2	ENSG00000115738	ID2	protein_coding	2;2;2;2;2;2;2;2;2;2;2;2	8678845;8681491;8681854;8682056;8682056;8682780;8682843;8682843;8682843;8683685;8683685;8683685	8679317;8681565;8682513;8682513;8682513;8682906;8683007;8682906;8682906;8684031;8684453;8684461	+;+;+;+;+;+;+;+;+;+;+;+	2213	1	0.204434	0.0375616	1.55727	1.09994	-0.548305	-0.0746275	0.951633	1.02671	-0.584632	-0.836502	-1.42271	-1.41077	-0.520347	-0.520347	2.33085	-0.520347	-0.520347	1.7814	-0.520347	-0.520347	-0.520347	-0.520347	-0.520347	-0.520347	-0.520347	1.72905	-0.520347	-0.520347	-0.520347	-0.520347	-0.520347	-0.520347	-0.520347	-0.520347	-0.520347	1.85425	-0.520347	2.01414	-0.520347	-0.520347
ENSG00000107874.CUEDC2	ENSG00000107874	CUEDC2	protein_coding	10;10;10;10;10;10;10;10;10;10;10;10;10;10;10;10;10;10;10;10;10;10	102423245;102423249;102423657;102423657;102423798;102423798;102423996;102424009;102424031;102424264;102424264;102424499;102424499;102424499;102424649;102424649;102424649;102425115;102425115;102432526;102432526;102432526	102423572;102423572;102423717;102423717;102423859;102424304;102424178;102424178;102424394;102424394;102424394;102424560;102424560;102424560;102424792;102424792;102424792;102425198;102425198;102432568;102432574;102432584	-;-;-;-;-;-;-;-;-;-;-;-;-;-;-;-;-;-;-;-;-;-	1335	1	1.06132	1.27459	0.908551	0.371631	0.746708	0.387154	0.252085	-0.0490245	-1.11193	-1.09533	-0.981505	-1.76424	-0.675965	-0.675965	-0.675965	-0.675965	1.44244	1.38102	-0.675965	-0.675965	-0.675965	-0.675965	-0.675965	-0.675965	-0.675965	1.70867	-0.675965	-0.675965	-0.675965	1.44259	-0.675965	-0.675965	1.39433	1.41943	-0.675965	-0.675965	1.65867	1.35282	-0.675965	1.43761
ENSG00000082701.GSK3B	ENSG00000082701	GSK3B	protein_coding	3;3;3;3;3;3;3;3;3;3;3;3;3;3;3;3;3;3;3;3;3;3;3;3;3;3;3;3;3;3;3;3;3;3;3;3;3;3;3;3	119821323;119826686;119826693;119826701;119826707;119831102;119843255;119843255;119843255;119843255;119863419;119863419;119863419;119863419;119866590;119876413;119876413;119876413;119876413;119905755;119905755;119905755;119912704;119912704;119912704;119916044;119916044;119916044;119923373;119923373;119923373;119947268;119947268;119947268;120002046;120002046;120002046;120093347;120093347;120093347	119826855;119826855;119826855;119826855;119826855;119831251;119843609;119843353;119843353;119843353;119863605;119863605;119863605;119863605;119866628;119876508;119876508;119876508;119876508;119905852;119905852;119905852;119912810;119912810;119912810;119916174;119916174;119916174;119923483;119923483;119923483;119947351;119947351;119947351;120002239;120002239;120002239;120093666;120093897;120094417	-;-;-;-;-;-;-;-;-;-;-;-;-;-;-;-;-;-;-;-;-;-;-;-;-;-;-;-;-;-;-;-;-;-;-;-;-;-;-;-	8156	1	0.932472	0.568174	-0.703019	1.63684	0.745527	1.01563	-0.0631352	-0.446932	-1.78297	-1.05364	-0.113304	-0.735639	1.22676	1.35276	1.00932	1.0479	-0.826984	-0.826984	-0.826984	1.08639	-0.826984	1.37835	1.11751	-0.826984	-0.826984	-0.826984	-0.826984	-0.826984	-0.826984	-0.826984	-0.826984	-0.826984	1.07448	-0.826984	1.10049	-0.826984	-0.826984	1.03636	1.51349	-0.826984
ENSG00000136026.CKAP4	ENSG00000136026	CKAP4	protein_coding	12;12;12;12;12;12;12;12;12	106237881;106239894;106240322;106247369;106254078;106276415;106276415;106304012;106304012	106240349;106240349;106240349;106248020;106254219;106276549;106276549;106304251;106304279	-;-;-;-;-;-;-;-;-	3666	1	0.525779	0.167242	1.36082	1.7637	-0.0155778	-0.166889	0.405528	0.494908	-0.805376	-1.17161	-1.25389	-1.30464	1.94527	2.09785	1.9446	2.33901	2.34017	1.74608	-0.541659	2.51341	-0.541659	2.12884	-0.541659	2.3542	-0.541659	1.9567	2.07338	-0.541659	-0.541659	1.81456	2.28089	1.9747	-0.541659	1.7888	-0.541659	-0.541659	-0.541659	1.71471	1.76677	-0.541659
ENSG00000168036.CTNNB1	ENSG00000168036	CTNNB1	protein_coding	3;3;3;3;3;3;3;3;3;3;3;3;3;3;3;3;3;3;3;3;3;3;3;3;3;3;3;3;3;3;3;3;3;3;3;3;3;3;3;3;3;3;3;3;3;3;3;3;3;3;3;3;3;3;3;3;3;3;3;3;3;3;3;3;3;3;3;3;3;3;3;3;3;3;3;3;3;3;3;3;3;3;3;3;3;3;3;3;3;3;3;3;3;3;3;3;3;3;3;3;3;3;3;3;3;3;3;3;3;3;3;3;3;3;3;3;3;3;3;3;3;3;3;3;3;3;3;3;3;3;3;3;3;3;3;3;3;3;3;3;3;3;3;3;3;3;3;3;3;3;3;3;3;3;3;3;3;3;3;3;3;3;3;3;3;3;3;3;3;3;3;3;3;3;3;3;3;3;3;3;3;3;3;3;3;3;3;3;3;3;3;3;3;3;3;3;3;3;3;3…	41194741;41194837;41194848;41194853;41194868;41194893;41194994;41195628;41195628;41195628;41195631;41195631;41195631;41198645;41198679;41198705;41199389;41199417;41199419;41199434;41199434;41199442;41199445;41199470;41199470;41199472;41199479;41199486;41199486;41199487;41199500;41199505;41199505;41199505;41199505;41199505;41199525;41199538;41199603;41199621;41199636;41199701;41199713;41199736;411…	41194941;41194941;41194941;41194941;41194941;41194941;41195706;41195706;41195706;41195706;41195706;41195706;41195706;41198781;41198781;41198781;41199670;41199670;41199670;41199670;41199670;41199670;41199670;41199622;41199670;41199670;41199670;41199622;41199670;41199670;41199670;41199670;41199670;41199670;41199670;41199670;41199670;41199670;41199670;41199742;41199670;41199807;41199807;41199807;411…	+;+;+;+;+;+;+;+;+;+;+;+;+;+;+;+;+;+;+;+;+;+;+;+;+;+;+;+;+;+;+;+;+;+;+;+;+;+;+;+;+;+;+;+;+;+;+;+;+;+;+;+;+;+;+;+;+;+;+;+;+;+;+;+;+;+;+;+;+;+;+;+;+;+;+;+;+;+;+;+;+;+;+;+;+;+;+;+;+;+;+;+;+;+;+;+;+;+;+;+;+;+;+;+;+;+;+;+;+;+;+;+;+;+;+;+;+;+;+;+;+;+;+;+;+;+;+;+	11759	1	0.0621267	0.338899	0.939106	1.77655	-0.466104	0.0894376	-0.255788	1.11899	-2.00914	-0.396932	-1.03996	-0.157183	1.18013	0.968672	0.758803	1.12968	-1.02159	0.810137	-1.02159	1.16706	-1.02159	0.906151	1.19728	1.01871	-1.02159	1.31248	1.0722	0.933596	1.19235	1.19854	-1.02159	0.993185	-1.02159	0.84434	-1.02159	-1.02159	0.846982	-1.02159	-1.02159	1.1941
ENSG00000162783.IER5	ENSG00000162783	IER5	protein_coding	1	181088700	181092900	+	4201	1	0.472446	0.46931	1.31725	1.30213	-0.857363	0.356654	0.0965004	0.842469	-0.125076	-0.793632	-1.8176	-1.26308	-0.471116	-0.471116	-0.471116	-0.471116	2.10699	2.03224	-0.471116	-0.471116	-0.471116	-0.471116	-0.471116	2.31729	-0.471116	-0.471116	-0.471116	-0.471116	1.97948	2.10717	-0.471116	-0.471116	-0.471116	-0.471116	-0.471116	-0.471116	-0.471116	-0.471116	-0.471116	-0.471116
ENSG00000176165.FOXG1	ENSG00000176165	FOXG1	protein_coding	14	28766787	28770277	+	3491	1	-1.0264	-1.0264	1.44175	1.32474	-0.730041	-1.0264	0.284848	1.01407	0.505639	0.846191	-1.0264	-0.581584	-0.704746	-0.704746	-0.704746	-0.704746	-0.704746	-0.704746	-0.704746	-0.704746	-0.704746	-0.704746	1.37534	-0.704746	-0.704746	-0.704746	-0.704746	-0.704746	-0.704746	-0.704746	-0.704746	-0.704746	-0.704746	-0.704746	-0.704746	-0.704746	-0.704746	1.28854	-0.704746	-0.704746
ENSG00000132792.CTNNBL1	ENSG00000132792	CTNNBL1	protein_coding	20;20;20;20;20;20;20;20;20;20;20;20;20;20;20;20;20;20;20;20;20;20;20;20;20;20;20;20;20;20;20;20;20;20;20;20;20;20;20;20;20;20;20;20;20;20;20;20;20;20;20;20;20;20;20;20;20;20;20;20;20;20;20;20;20;20;20;20;20;20;20;20;20;20;20;20;20;20;20;20;20;20;20;20;20;20;20;20;20;20;20;20;20;20;20;20;20;20;20;20;20;20;20;20;20;20;20;20;20;20;20;20;20;20;20;20;20;20;20;20	37693955;37693955;37694030;37694032;37694062;37694927;37727302;37727302;37732879;37732879;37732879;37732879;37732879;37737378;37737378;37737378;37737378;37737378;37744645;37746468;37746468;37746468;37746468;37746468;37746468;37749851;37751486;37756291;37757046;37757559;37757559;37757559;37757561;37757571;37757571;37765197;37765197;37765197;37765197;37765197;37765197;37765197;37767953;37767953;377…	37694152;37694152;37694152;37694152;37694152;37695033;37727402;37727402;37733067;37733067;37733067;37733067;37733067;37737484;37737484;37737484;37737484;37737484;37744713;37746607;37746607;37746607;37746609;37746630;37746647;37751130;37751666;37756391;37757049;37757656;37757656;37757656;37757656;37757656;37757656;37765212;37765290;37765290;37765290;37765290;37765290;37765290;37768044;37768044;377…	+;+;+;+;+;+;+;+;+;+;+;+;+;+;+;+;+;+;+;+;+;+;+;+;+;+;+;+;+;+;+;+;+;+;+;+;+;+;+;+;+;+;+;+;+;+;+;+;+;+;+;+;+;+;+;+;+;+;+;+;+;+;+;+;+;+;+;+;+;+;+;+;+;+;+;+;+;+;+;+;+;+;+;+;+;+;+;+;+;+;+;+;+;+;+;+;+;+;+;+;+;+;+;+;+;+;+;+;+;+;+;+;+;+;+;+;+;+;+;+	4148	1	2.22291	0.355674	0.575706	0.922628	0.409146	-0.385562	0.105506	-0.64859	-0.968457	-0.810027	-0.247098	-1.53184	1.82145	-0.584921	1.8208	-0.584921	-0.584921	-0.584921	-0.584921	-0.584921	-0.584921	-0.584921	1.94772	-0.584921	-0.584921	-0.584921	-0.584921	-0.584921	1.58205	-0.584921	-0.584921	-0.584921	-0.584921	-0.584921	-0.584921	1.69876	1.67323	1.59836	-0.584921	-0.584921
ENSG00000110693.SOX6	ENSG00000110693	SOX6	protein_coding	11;11;11;11;11;11;11;11;11;11;11;11;11;11;11;11;11;11;11;11;11;11;11;11;11;11;11;11;11;11;11;11;11;11;11;11;11;11;11;11;11;11;11;11;11;11;11;11;11;11;11;11;11;11;11;11;11;11;11;11;11;11;11;11;11;11;11;11;11;11;11;11;11;11;11;11;11;11;11;11;11;11;11;11;11;11;11;11;11;11;11;11;11;11;11;11;11;11;11;11;11;11;11;11;11;11;11;11;11;11;11;11;11;11;11;11;11;11;11;11;11;11;11;11;11;11;11;11;11;11;11;11;11;…	15966449;15966449;15966449;15972699;15972708;15972708;15986204;15986204;15986204;15986204;15986204;15986204;15986265;15988997;15988997;15988997;15988997;15988997;15988997;15988997;16014942;16014942;16014942;16014942;16014942;16014942;16014942;16015253;16046514;16046514;16046514;16046514;16046514;16046514;16049713;16049713;16049713;16049755;16049755;16049755;16049782;16055752;16055752;16055752;160…	15973112;15973112;15973112;15973112;15973112;15973112;15986420;15986420;15986420;15986420;15986420;15986420;15986420;15989230;15989230;15989230;15989170;15989170;15989230;15989230;16015050;16015050;16015050;16015050;16015050;16015050;16015050;16015327;16046701;16046701;16046701;16046701;16046701;16046701;16049938;16049938;16049938;16049938;16049938;16049938;16049938;16055901;16055901;16055901;160…	-;-;-;-;-;-;-;-;-;-;-;-;-;-;-;-;-;-;-;-;-;-;-;-;-;-;-;-;-;-;-;-;-;-;-;-;-;-;-;-;-;-;-;-;-;-;-;-;-;-;-;-;-;-;-;-;-;-;-;-;-;-;-;-;-;-;-;-;-;-;-;-;-;-;-;-;-;-;-;-;-;-;-;-;-;-;-;-;-;-;-;-;-;-;-;-;-;-;-;-;-;-;-;-;-;-;-;-;-;-;-;-;-;-;-;-;-;-;-;-;-;-;-;-;-;-;-;-	19640	1	0.852496	0.853541	1.10979	1.76051	-0.982611	-0.0800651	-0.214762	0.206374	0.0039429	-1.15072	-1.02491	-1.33358	2.5175	-0.421144	2.20637	-0.421144	-0.421144	-0.421144	-0.421144	-0.421144	-0.421144	-0.421144	-0.421144	-0.421144	-0.421144	2.22064	-0.421144	-0.421144	-0.421144	-0.421144	-0.421144	-0.421144	-0.421144	-0.421144	-0.421144	-0.421144	2.647	2.55546	-0.421144	-0.421144
ENSG00000106689.LHX2	ENSG00000106689	LHX2	protein_coding	9;9;9;9;9;9;9;9;9;9;9;9;9;9;9;9;9	124001670;124011768;124012357;124013961;124013961;124013961;124015098;124015122;124015122;124015397;124021099;124021099;124021099;124021819;124032420;124032420;124032420	124001697;124012468;124012468;124014163;124014163;124014163;124015525;124015361;124015525;124015525;124021304;124021304;124021304;124021867;124033301;124033301;124032884	+;+;+;+;+;+;+;+;+;+;+;+;+;+;+;+;+	2497	1	-0.252477	0.158909	0.480743	-0.41621	-1.12677	-0.349683	-0.042172	0.233146	2.06143	1.50662	-1.12677	-1.12677	0.917491	-0.870161	-0.870161	-0.870161	-0.870161	0.96848	-0.870161	-0.870161	-0.870161	-0.870161	-0.870161	-0.870161	-0.870161	-0.870161	-0.870161	-0.870161	-0.870161	-0.870161	-0.870161	1.15222	0.980374	-0.870161	-0.870161	1.44924	1.00546	0.943272	-0.870161	-0.870161
ENSG00000150093.ITGB1	ENSG00000150093	ITGB1	protein_coding	10;10;10;10;10;10;10;10;10;10;10;10;10;10;10;10;10;10;10;10;10;10;10;10;10;10;10;10;10;10;10;10;10;10;10;10;10;10;10;10;10;10;10;10;10;10;10;10;10;10;10;10;10;10;10;10;10;10;10;10;10;10;10;10;10;10;10;10;10;10;10;10;10;10;10;10;10;10;10;10;10;10;10;10;10;10;10;10;10;10;10;10;10;10;10;10;10;10;10;10;10;10;10;10;10;10;10;10;10;10;10;10;10;10;10;10;10;10;10;10	32900318;32900319;32900319;32900992;32901564;32907063;32907063;32908368;32908368;32908368;32908368;32908368;32910223;32910223;32910223;32911448;32911448;32911448;32911527;32911886;32911886;32911886;32911886;32919885;32919885;32919885;32920245;32920245;32920245;32922257;32922257;32922257;32922640;32922640;32922640;32923585;32923585;32923585;32925871;32925871;32925871;32925961;32928094;32928094;329…	32901635;32901635;32901635;32901635;32901635;32907143;32907143;32908534;32908534;32908534;32908503;32908534;32910455;32910455;32910455;32911670;32911670;32911670;32911670;32912124;32912064;32912124;32912124;32920084;32920084;32920084;32920385;32920385;32920385;32922346;32922346;32922346;32922735;32922735;32922735;32923740;32923740;32923740;32926109;32926109;32926109;32926109;32928264;32928264;329…	-;-;-;-;-;-;-;-;-;-;-;-;-;-;-;-;-;-;-;-;-;-;-;-;-;-;-;-;-;-;-;-;-;-;-;-;-;-;-;-;-;-;-;-;-;-;-;-;-;-;-;-;-;-;-;-;-;-;-;-;-;-;-;-;-;-;-;-;-;-;-;-;-;-;-;-;-;-;-;-;-;-;-;-;-;-;-;-;-;-;-;-;-;-;-;-;-;-;-;-;-;-;-;-;-;-;-;-;-;-;-;-;-;-;-;-;-;-;-;-	6012	1	-0.847723	-0.847778	-0.756949	-0.149988	-0.393167	-0.478636	-0.806768	-0.754241	0.798504	0.732556	1.90993	1.59426	1.36661	1.60333	-0.647301	1.40831	1.96196	-0.647301	-0.647301	2.24139	1.58713	-0.647301	1.86184	1.42204	1.50322	2.04509	1.95851	-0.647301	1.93294	-0.647301	1.769	-0.647301	1.9901	-0.647301	1.46597	1.48961	1.46572	-0.647301	-0.647301	-0.647301
ENSG00000135638.EMX1	ENSG00000135638	EMX1	protein_coding	2;2;2;2;2;2;2;2;2;2;2;2;2;2;2	72916260;72917519;72918181;72923414;72923988;72924309;72924309;72924309;72924309;72925439;72933172;72933787;72933787;72933787;72933787	72917060;72918372;72918372;72923721;72924493;72924493;72924493;72924493;72924493;72925541;72936071;72934328;72934364;72934891;72934239	+;+;+;+;+;+;+;+;+;+;+;+;+;+;+	5472	1	-0.611659	-0.611659	-0.611659	-0.299476	-0.611659	-0.611659	-0.611659	-0.611659	0.826184	-0.133376	2.07001	1.81827	-0.490456	-0.490456	1.83718	-0.490456	-0.490456	-0.490456	-0.490456	-0.490456	2.09282	-0.490456	-0.490456	-0.490456	-0.490456	-0.490456	-0.490456	-0.490456	-0.490456	1.97597	-0.490456	-0.490456	-0.490456	-0.490456	1.95275	-0.490456	-0.490456	-0.490456	1.92595	1.97017
ENSG00000125285.SOX21	ENSG00000125285	SOX21	protein_coding	13	94709622	94712545	-	2924	2	0.588845	0.429861	-0.664064	-1.80257	1.19444	0.972456	0.949845	1.04126	-0.0182681	-0.919433	-0.925582	-0.846792	-0.451087	-0.451087	-0.451087	-0.451087	-0.451087	-0.451087	-0.451087	-0.451087	-0.451087	-0.451087	-0.451087	-0.451087	-0.451087	-0.451087	-0.451087	-0.451087	-0.451087	2.19088	-0.451087	-0.451087	-0.451087	-0.451087	-0.451087	-0.451087	-0.451087	-0.451087	-0.451087	-0.451087
ENSG00000132688.NES	ENSG00000132688	NES	protein_coding	1;1;1;1	156668763;156673454;156675216;156676482	156673205;156673527;156675340;156677407	-;-;-;-	5568	2	0.818295	0.524598	-0.583819	-0.39019	1.5322	1.31995	0.298774	0.721321	-0.638226	-0.995876	-1.48413	-1.12289	0.960549	-1.08736	-1.08736	-1.08736	1.06289	0.890564	0.854141	1.03253	0.826496	0.779817	-1.08736	0.888837	0.754629	0.969415	-1.08736	1.12958	1.05702	1.14768	1.35097	-1.08736	0.902055	-1.08736	-1.08736	-1.08736	-1.08736	0.662495	-1.08736	1.05872
ENSG00000117155.SSX2IP	ENSG00000117155	SSX2IP	protein_coding	1;1;1;1;1;1;1;1;1;1;1;1;1;1;1;1;1;1;1;1;1;1;1;1;1;1;1;1;1;1;1;1;1;1;1;1;1;1;1;1;1;1;1;1;1;1;1;1;1;1;1;1;1;1;1;1;1;1;1;1;1;1;1;1;1;1;1;1;1;1;1;1;1;1;1;1;1;1;1;1;1;1;1;1;1;1;1;1;1	84643707;84643707;84647339;84647341;84647376;84649630;84649671;84650362;84650362;84650362;84650362;84650362;84650371;84651883;84651883;84651883;84651883;84651883;84651883;84651883;84655318;84655465;84655832;84655832;84655832;84655832;84655832;84655832;84656348;84656348;84656348;84656348;84656348;84658207;84658318;84658318;84658318;84658318;84658318;84662198;84662198;84662198;84662198;84662198;846…	84647607;84647607;84647607;84647607;84647607;84650527;84649948;84650527;84650527;84650527;84650527;84650527;84650527;84651997;84651997;84651997;84652441;84651997;84651997;84651997;84655588;84655588;84656005;84656005;84656005;84656005;84656013;84656005;84656484;84656484;84656484;84656484;84656484;84658468;84658468;84658468;84658468;84658468;84658468;84662375;84662375;84662375;84662375;84662375;846…	-;-;-;-;-;-;-;-;-;-;-;-;-;-;-;-;-;-;-;-;-;-;-;-;-;-;-;-;-;-;-;-;-;-;-;-;-;-;-;-;-;-;-;-;-;-;-;-;-;-;-;-;-;-;-;-;-;-;-;-;-;-;-;-;-;-;-;-;-;-;-;-;-;-;-;-;-;-;-;-;-;-;-;-;-;-;-;-;-	8639	2	-0.571289	-0.42021	0.877391	0.40618	1.57234	0.977255	0.883737	0.301984	-0.244648	-1.79789	-1.01123	-0.973613	-0.405585	2.63577	-0.405585	-0.405585	-0.405585	-0.405585	-0.405585	-0.405585	-0.405585	-0.405585	-0.405585	-0.405585	-0.405585	2.32984	-0.405585	-0.405585	2.33452	2.47729	-0.405585	-0.405585	-0.405585	-0.405585	-0.405585	-0.405585	-0.405585	-0.405585	-0.405585	2.47051
ENSG00000089157.RPLP0	ENSG00000089157	RPLP0	protein_coding	12;12;12;12;12;12;12;12;12;12;12;12;12;12;12;12;12;12;12;12;12;12;12;12;12;12;12;12;12;12;12;12;12;12;12;12;12;12;12;12;12;12;12;12;12;12;12;12;12;12;12;12;12;12;12;12;12;12;12;12;12;12;12;12;12;12;12;12;12;12;12;12;12;12;12;12;12;12;12;12;12;12;12;12;12;12;12;12;12;12;12;12;12;12;12;12;12;12;12;12;12;12;12;12;12;12;12;12;12;12;12;12;12;12;12;12;12;12;12;12;12;12;12;12;12;12;12;12;12;12;12;12;12;…	120196699;120196699;120196699;120196702;120196702;120196702;120196707;120196707;120196708;120196814;120196842;120197322;120197322;120197322;120197322;120197322;120197322;120197322;120197322;120197322;120197322;120197322;120197322;120197323;120197372;120198358;120198554;120198554;120198554;120198554;120198554;120198554;120198554;120198554;120198554;120198554;120198554;120198554;120198556;120198704…	120196934;120196934;120197375;120196934;120196934;120196934;120196934;120196934;120196934;120196934;120196934;120197462;120197462;120197462;120197462;120197462;120197462;120197808;120197462;120197462;120197462;120197462;120197462;120197462;120197462;120199205;120198739;120198770;120198770;120198631;120198739;120198739;120198739;120198739;120198739;120198739;120198739;120198739;120199000;120198739…	-;-;-;-;-;-;-;-;-;-;-;-;-;-;-;-;-;-;-;-;-;-;-;-;-;-;-;-;-;-;-;-;-;-;-;-;-;-;-;-;-;-;-;-;-;-;-;-;-;-;-;-;-;-;-;-;-;-;-;-;-;-;-;-;-;-;-;-;-;-;-;-;-;-;-;-;-;-;-;-;-;-;-;-;-;-;-;-;-;-;-;-;-;-;-;-;-;-;-;-;-;-;-;-;-;-;-;-;-;-;-;-;-;-;-;-;-;-;-;-;-;-;-;-;-;-;-;-	3988	2	0.665269	0.758412	0.167529	-0.31202	0.943885	1.10116	0.921685	0.718198	-1.2197	-0.87878	-1.32752	-1.53811	0.45778	0.671348	0.457132	0.755425	0.584836	0.437468	0.392234	0.360568	-2.27049	-2.27049	0.501968	0.330261	-2.27049	0.640477	0.49966	0.332936	0.687192	0.250356	0.755792	0.151549	0.599848	0.225537	-2.27049	0.507271	-2.27049	-0.0986901	0.45742	0.57966
ENSG00000136770.DNAJC1	ENSG00000136770	DNAJC1	protein_coding	10;10;10;10;10;10;10;10;10;10;10;10;10;10;10;10;10;10;10;10;10;10;10;10;10;10;10	21756548;21759170;21759509;21766261;21766261;21805980;21805980;21860744;21882282;21904522;21918779;21919832;21919889;21919903;21920610;21920798;21920798;21928506;21928506;21929040;21929040;21929040;21929040;22003213;22003213;22003213;22003213	21756755;21759618;21759618;21766309;21766309;21806099;21806099;21860906;21882439;21904612;21918872;21919929;21919929;21919929;21920963;21920963;21920963;21928552;21928552;21929141;21929141;21929141;21929141;22003769;22003399;22003585;22003730	-;-;-;-;-;-;-;-;-;-;-;-;-;-;-;-;-;-;-;-;-;-;-;-;-;-;-	2490	2	0.456056	0.561269	0.128642	-0.0258756	1.28449	1.74345	0.201259	0.354181	-1.16926	-1.39699	-1.03972	-1.09751	-0.598874	-0.598874	-0.598874	-0.598874	-0.598874	1.55956	-0.598874	-0.598874	-0.598874	-0.598874	-0.598874	1.55746	-0.598874	1.51047	-0.598874	-0.598874	-0.598874	-0.598874	-0.598874	-0.598874	-0.598874	-0.598874	-0.598874	-0.598874	-0.598874	1.7778	-0.598874	-0.598874
ENSG00000180817.PPA1	ENSG00000180817	PPA1	protein_coding	10;10;10;10;10;10;10;10;10;10;10;10;10;10;10;10;10;10;10;10;10;10;10;10;10;10;10;10;10;10;10;10;10;10	70202835;70203589;70204873;70206264;70209205;70209205;70209558;70209558;70209645;70210195;70210394;70213463;70213463;70213463;70214500;70214500;70214500;70217812;70217812;70217812;70218445;70218764;70218764;70218764;70218779;70230341;70230341;70230341;70230341;70230341;70233264;70233264;70233264;70233728	70203186;70206333;70204915;70206333;70209290;70209290;70210250;70209685;70209685;70210419;70210419;70213589;70213589;70213589;70214586;70214586;70214586;70217931;70217931;70217931;70218817;70218817;70218817;70218817;70218817;70230399;70230399;70230399;70230399;70230379;70233434;70233337;70233429;70233911	-;-;-;-;-;-;-;-;-;-;-;-;-;-;-;-;-;-;-;-;-;-;-;-;-;-;-;-;-;-;-;-;-;-	5166	2	0.685441	0.574816	0.297926	-0.195662	0.588109	0.905541	0.796448	1.16584	-1.64926	-1.7916	-0.557341	-0.820263	-0.914341	-0.914341	0.879098	-0.914341	-0.914341	0.930809	-0.914341	1.16629	1.07607	-0.914341	0.984766	-0.914341	-0.914341	-0.914341	-0.914341	-0.914341	-0.914341	-0.914341	-0.914341	-0.914341	0.942745	0.965262	-0.914341	-0.914341	-0.914341	0.905511	-0.914341	-0.914341
ENSG00000197921.HES5	ENSG00000197921	HES5	protein_coding	1;1;1	2528745;2529846;2530111	2529749;2530011;2530263	-;-;-	1324	2	1.01026	1.07601	-0.838619	-1.02746	1.28062	1.29264	0.324163	0.482747	-0.585518	-0.840418	-1.07353	-1.1009	-0.595335	-0.595335	-0.595335	-0.595335	-0.595335	1.71964	-0.595335	-0.595335	-0.595335	-0.595335	-0.595335	-0.595335	-0.595335	-0.595335	-0.595335	-0.595335	-0.595335	-0.595335	-0.595335	-0.595335	-0.595335	-0.595335	-0.595335	-0.595335	-0.595335	-0.595335	-0.595335	-0.595335
ENSG00000140067.FAM181A	ENSG00000140067	FAM181A	protein_coding	14;14;14;14;14;14;14;14;14;14;14	93918894;93918912;93925048;93927259;93927342;93927385;93928199;93928199;93928199;93928199;93928199	93918994;93918994;93925370;93927454;93927399;93927626;93928982;93929164;93929169;93929608;93929608	+;+;+;+;+;+;+;+;+;+;+	2202	2	0.390166	0.604379	0.39671	0.46479	1.24129	1.06875	0.570968	0.498171	-1.30881	-1.30881	-1.30881	-1.30881	-0.242968	-0.242968	-0.242968	-0.242968	-0.242968	-0.242968	-0.242968	-0.242968	-0.242968	-0.242968	-0.242968	-0.242968	-0.242968	-0.242968	-0.242968	-0.242968	-0.242968	-0.242968	-0.242968	-0.242968	-0.242968	-0.242968	-0.242968	-0.242968	-0.242968	-0.242968	-0.242968	-0.242968
ENSG00000174721.FGFBP3	ENSG00000174721	FGFBP3	protein_coding	10;10	91906584;91909398	91909047;91909486	-;-	2553	2	1.11863	1.17269	-0.534288	-0.819664	1.11113	1.09441	0.455586	0.589726	-1.13615	-0.871438	-1.07201	-1.10861	-0.458081	2.27806	-0.458081	-0.458081	-0.458081	2.06011	-0.458081	2.09227	-0.458081	-0.458081	-0.458081	-0.458081	-0.458081	-0.458081	-0.458081	-0.458081	-0.458081	-0.458081	-0.458081	-0.458081	-0.458081	-0.458081	-0.458081	-0.458081	-0.458081	-0.458081	-0.458081	-0.458081
ENSG00000182985.CADM1	ENSG00000182985	CADM1	protein_coding	11;11;11;11;11;11;11;11;11;11;11;11;11;11;11;11;11;11;11;11;11;11;11;11;11;11;11;11;11;11;11;11;11;11;11;11;11;11;11;11;11;11;11;11;11;11;11;11;11;11;11;11;11;11;11;11;11;11;11;11;11;11;11;11;11;11;11;11;11;11;11;11;11;11;11;11;11;11;11;11;11;11;11;11;11;11;11;11;11;11;11;11;11;11;11;11;11;11;11;11;11;11;11;11;11;11;11;11;11;11;11;11;11;11;11;11;11;11;11;11;11;11;11;11;11;11;11;11;11;11;11;11;11;…	115169218;115169236;115169236;115169589;115173625;115174307;115174307;115175341;115176295;115176327;115176330;115176408;115176467;115178644;115178644;115178644;115178644;115178644;115178644;115178644;115178644;115178644;115178644;115178644;115178644;115178644;115190609;115190888;115190888;115190888;115190888;115193838;115198406;115198406;115198406;115198406;115198406;115198406;115207302;115209574…	115169626;115169626;115176592;115169626;115176592;115176592;115176592;115176592;115176592;115176592;115176592;115176592;115176592;115178775;115178775;115178775;115178775;115178775;115178775;115178775;115178775;115178775;115179111;115178775;115178775;115178775;115190941;115190941;115190941;115190941;115191046;115194110;115198438;115198438;115198440;115198438;115198438;115198438;115207307;115209657…	-;-;-;-;-;-;-;-;-;-;-;-;-;-;-;-;-;-;-;-;-;-;-;-;-;-;-;-;-;-;-;-;-;-;-;-;-;-;-;-;-;-;-;-;-;-;-;-;-;-;-;-;-;-;-;-;-;-;-;-;-;-;-;-;-;-;-;-;-;-;-;-;-;-;-;-;-;-;-;-;-;-;-;-;-;-;-;-;-;-;-;-;-;-;-;-;-;-;-;-;-;-;-;-;-;-;-;-;-;-;-;-;-;-;-;-;-;-;-;-;-;-;-;-;-;-;-;-	11017	2	0.823746	0.683067	-0.142117	0.13334	0.99484	0.933242	0.453589	0.675979	-0.25751	-0.598192	-1.96058	-1.7394	1.72718	-0.527702	-0.527702	-0.527702	-0.527702	1.7915	-0.527702	-0.527702	-0.527702	-0.527702	-0.527702	-0.527702	1.88014	-0.527702	-0.527702	-0.527702	-0.527702	-0.527702	-0.527702	2.02326	-0.527702	-0.527702	-0.527702	-0.527702	-0.527702	-0.527702	-0.527702	-0.527702
ENSG00000143815.LBR	ENSG00000143815	LBR	protein_coding	1;1;1;1;1;1;1;1;1;1;1;1;1;1;1;1;1;1;1;1;1;1;1;1;1;1;1;1;1;1;1;1;1;1;1;1;1;1;1;1;1;1;1;1;1;1;1;1;1;1;1;1;1;1;1;1;1;1;1	225401502;225401503;225401530;225403090;225403204;225404404;225404404;225404404;225404404;225404626;225404626;225404626;225406562;225406664;225406664;225406664;225410291;225410291;225410291;225410291;225411337;225411337;225411337;225411337;225412454;225412454;225412454;225415278;225415278;225415278;225417550;225417984;225417984;225417984;225419263;225419263;225419263;225419263;225419263;225419715…	225403463;225403463;225401728;225403463;225403463;225404526;225404526;225404526;225404565;225404706;225404706;225404706;225406832;225406832;225406832;225406832;225410416;225410416;225410416;225410818;225411417;225411440;225411440;225411440;225412645;225412645;225412645;225415332;225415332;225415332;225418180;225418180;225418180;225418180;225419452;225419452;225419452;225419452;225419362;225419798…	-;-;-;-;-;-;-;-;-;-;-;-;-;-;-;-;-;-;-;-;-;-;-;-;-;-;-;-;-;-;-;-;-;-;-;-;-;-;-;-;-;-;-;-;-;-;-;-;-;-;-;-;-;-;-;-;-;-;-	5710	2	0.606969	-0.0139885	0.416068	0.659899	0.538088	0.530753	0.949645	1.03294	-0.700138	-0.445654	-1.3372	-2.23739	2.04536	2.04413	2.04467	-0.51918	-0.51918	1.83995	-0.51918	-0.51918	-0.51918	-0.51918	1.90894	-0.51918	-0.51918	-0.51918	-0.51918	-0.51918	2.21966	-0.51918	-0.51918	-0.51918	1.85521	-0.51918	-0.51918	-0.51918	-0.51918	-0.51918	-0.51918	-0.51918
ENSG00000167325.RRM1	ENSG00000167325	RRM1	protein_coding	11;11;11;11;11;11;11;11;11;11;11;11;11;11;11;11;11;11;11;11;11;11;11;11;11;11;11;11;11;11;11;11;11;11;11;11;11;11;11;11;11;11;11;11;11;11;11;11;11;11;11;11;11;11;11;11;11;11;11;11;11;11;11;11;11;11;11;11;11;11;11;11;11;11;11;11;11;11;11;11;11;11;11;11;11;11;11;11;11;11;11;11;11;11;11;11;11;11;11;11;11;11;11;11;11;11;11;11;11;11;11;11;11;11;11;11;11;11;11;11;11	4094707;4094799;4094799;4094805;4094843;4094852;4099325;4101928;4101993;4101993;4101993;4101993;4101993;4105606;4106046;4106046;4106046;4106046;4106046;4106046;4107435;4107435;4107435;4107435;4107435;4109644;4109644;4109644;4111601;4111601;4111601;4111900;4111900;4111900;4111975;4116078;4116243;4118320;4118320;4118320;4118320;4118320;4118320;4119062;4119069;4119706;4119706;4119845;4119845;4119845…	4095031;4095031;4095031;4095031;4095031;4095031;4099468;4102081;4102081;4102081;4102081;4102081;4102081;4105691;4106147;4106223;4106223;4106223;4106223;4106223;4107535;4107535;4107535;4107570;4107480;4109703;4109703;4109703;4111640;4111640;4111640;4112062;4112062;4112062;4112062;4116360;4116360;4118461;4118461;4118461;4118461;4118461;4118461;4119142;4119213;4119724;4119724;4119928;4119928;4119928…	+;+;+;+;+;+;+;+;+;+;+;+;+;+;+;+;+;+;+;+;+;+;+;+;+;+;+;+;+;+;+;+;+;+;+;+;+;+;+;+;+;+;+;+;+;+;+;+;+;+;+;+;+;+;+;+;+;+;+;+;+;+;+;+;+;+;+;+;+;+;+;+;+;+;+;+;+;+;+;+;+;+;+;+;+;+;+;+;+;+;+;+;+;+;+;+;+;+;+;+;+;+;+;+;+;+;+;+;+;+;+;+;+;+;+;+;+;+;+;+;+	4233	2	0.430499	0.361276	0.543576	0.824219	0.834689	0.464639	1.16008	0.572603	-1.26201	-0.833483	-1.40169	-1.6944	-0.825192	0.98789	0.988314	1.36609	-0.825192	1.0406	1.21657	-0.825192	-0.825192	-0.825192	-0.825192	-0.825192	-0.825192	-0.825192	-0.825192	-0.825192	-0.825192	-0.825192	-0.825192	-0.825192	1.05267	1.07544	-0.825192	-0.825192	-0.825192	-0.825192	-0.825192	-0.825192
ENSG00000042429.MED17	ENSG00000042429	MED17	protein_coding	11;11;11;11;11;11;11;11;11;11;11;11;11;11;11;11;11;11;11;11;11;11;11;11;11;11;11;11;11;11;11;11;11;11;11;11;11;11;11;11;11;11;11;11;11;11;11;11;11;11;11;11;11;11;11;11;11;11;11;11;11;11;11;11;11;11;11;11;11;11;11;11;11;11;11;11;11;11;11;11;11;11;11;11;11;11;11;11;11;11;11;11;11;11;11;11;11;11;11;11;11;11;11;11;11;11;11;11;11;11;11;11;11;11;11;11;11;11;11;11;11;11;11;11;11;11;11;11;11;11;11;11;11;…	93784227;93784227;93784242;93784263;93784282;93784282;93784282;93784293;93784293;93784296;93784307;93784309;93784352;93784362;93784364;93784401;93784426;93784498;93784574;93784578;93784676;93784749;93788001;93788001;93788001;93788001;93788001;93788001;93788001;93788001;93788001;93788001;93788001;93788001;93788001;93788001;93788001;93788001;93788001;93788001;93788001;93788057;93790260;93790574;937…	93784763;93784763;93784763;93784763;93784763;93784763;93784763;93784763;93784763;93784763;93784763;93784763;93784763;93784763;93784763;93784763;93784763;93784763;93784763;93784763;93784763;93784933;93788167;93789796;93788167;93788167;93788167;93788167;93788167;93788167;93788167;93788167;93788167;93788167;93788167;93788167;93788167;93788167;93788167;93788167;93788167;93788167;93790343;93790793;937…	+;+;+;+;+;+;+;+;+;+;+;+;+;+;+;+;+;+;+;+;+;+;+;+;+;+;+;+;+;+;+;+;+;+;+;+;+;+;+;+;+;+;+;+;+;+;+;+;+;+;+;+;+;+;+;+;+;+;+;+;+;+;+;+;+;+;+;+;+;+;+;+;+;+;+;+;+;+;+;+;+;+;+;+;+;+;+;+;+;+;+;+;+;+;+;+;+;+;+;+;+;+;+;+;+;+;+;+;+;+;+;+;+;+;+;+;+;+;+;+;+;+;+;+;+;+;+;+	16610	2	0.581394	-0.16225	0.880124	0.691282	0.678289	1.09579	0.571747	0.669827	-0.666828	-1.10254	-1.46358	-1.77326	-0.37528	-0.37528	-0.37528	-0.37528	-0.37528	2.61166	-0.37528	-0.37528	2.84682	-0.37528	-0.37528	-0.37528	-0.37528	-0.37528	-0.37528	-0.37528	-0.37528	2.70107	-0.37528	-0.37528	-0.37528	-0.37528	-0.37528	-0.37528	-0.37528	-0.37528	2.63868	-0.37528
ENSG00000148950.IMMP1L	ENSG00000148950	IMMP1L	protein_coding	11;11;11;11;11;11;11;11;11;11;11;11;11;11;11;11;11;11;11;11;11;11;11;11;11;11;11;11;11;11;11;11;11;11;11;11;11;11;11;11;11;11;11;11;11;11;11;11;11;11;11;11;11;11;11;11;11;11;11;11;11;11;11;11;11;11;11;11;11;11;11;11	31432401;31432401;31432401;31432401;31432402;31432402;31432431;31432493;31433460;31433460;31433460;31433460;31433460;31433460;31433460;31433460;31437076;31447983;31449030;31452198;31452545;31456260;31456260;31456260;31456260;31456260;31456260;31456260;31456260;31456293;31456313;31460626;31460626;31460626;31460626;31460626;31460626;31460626;31463172;31463172;31463172;31463172;31463172;31463172;314…	31432568;31432568;31432568;31432568;31432568;31432568;31432568;31432568;31433570;31433570;31433570;31433570;31433755;31433570;31433570;31433570;31437154;31449091;31449091;31453092;31453092;31456338;31456386;31456386;31456386;31456386;31456386;31456386;31456386;31456386;31456386;31460714;31460714;31460714;31460714;31460714;31460714;31460714;31463305;31463305;31463305;31463305;31463305;31463305;314…	-;-;-;-;-;-;-;-;-;-;-;-;-;-;-;-;-;-;-;-;-;-;-;-;-;-;-;-;-;-;-;-;-;-;-;-;-;-;-;-;-;-;-;-;-;-;-;-;-;-;-;-;-;-;-;-;-;-;-;-;-;-;-;-;-;-;-;-;-;-;-;-	3901	2	-0.833994	0.983865	0.848405	0.519116	1.00886	0.799096	0.237617	0.959236	-1.61336	-1.32525	-0.566898	-1.01669	2.03648	2.32985	-0.459352	2.08816	-0.459352	-0.459352	-0.459352	-0.459352	-0.459352	-0.459352	-0.459352	-0.459352	-0.459352	2.34401	-0.459352	-0.459352	-0.459352	2.18451	-0.459352	-0.459352	-0.459352	-0.459352	-0.459352	2.18891	2.15931	-0.459352	2.13089	-0.459352
ENSG00000135362.PRR5L	ENSG00000135362	PRR5L	protein_coding	11;11;11;11;11;11;11;11;11;11;11;11;11;11;11;11;11;11;11;11;11;11;11;11;11;11;11;11;11;11;11;11;11;11;11;11;11;11;11;11;11;11;11;11;11;11;11;11;11;11;11;11;11;11;11;11;11;11;11;11;11;11;11;11;11;11;11;11;11;11;11;11;11;11;11;11;11;11;11;11;11;11;11	36296288;36296288;36296288;36297371;36300961;36329118;36349868;36362108;36376005;36376038;36376202;36376381;36376382;36376401;36376402;36376544;36376629;36376629;36377522;36379381;36380520;36381640;36393846;36393846;36393846;36393846;36393846;36393846;36394396;36396114;36398412;36400997;36400997;36400997;36400997;36400997;36400997;36400997;36400997;36400997;36400997;36400997;36401065;36403298;364…	36296438;36296438;36296438;36297431;36301070;36329341;36350065;36362181;36376158;36376158;36376237;36376704;36376704;36376704;36376704;36376704;36376704;36376704;36377724;36379467;36380588;36381695;36394011;36394011;36394011;36394011;36394011;36394011;36394434;36396196;36398827;36401285;36401285;36401285;36401285;36401285;36401285;36401285;36401264;36401266;36401270;36401285;36401285;36403359;364…	+;+;+;+;+;+;+;+;+;+;+;+;+;+;+;+;+;+;+;+;+;+;+;+;+;+;+;+;+;+;+;+;+;+;+;+;+;+;+;+;+;+;+;+;+;+;+;+;+;+;+;+;+;+;+;+;+;+;+;+;+;+;+;+;+;+;+;+;+;+;+;+;+;+;+;+;+;+;+;+;+;+;+	6616	2	0.690532	1.15956	0.521472	-0.244809	0.605674	0.530919	1.18237	0.454593	-1.74591	-0.858556	-1.44166	-0.854185	-0.194145	-0.194145	-0.194145	-0.194145	-0.194145	-0.194145	-0.194145	-0.194145	-0.194145	-0.194145	-0.194145	-0.194145	-0.194145	-0.194145	-0.194145	-0.194145	-0.194145	-0.194145	-0.194145	-0.194145	-0.194145	-0.194145	-0.194145	-0.194145	-0.194145	-0.194145	-0.194145	-0.194145
ENSG00000152465.NMT2	ENSG00000152465	NMT2	protein_coding	10;10;10;10;10;10;10;10;10;10;10;10;10;10;10;10;10;10;10;10;10;10;10;10;10;10;10;10;10;10;10;10;10;10;10;10	15102584;15105770;15106373;15108294;15109702;15109702;15109702;15109702;15112796;15112796;15112796;15119343;15119343;15119343;15128350;15128350;15130142;15130142;15132817;15132817;15132817;15133053;15133053;15133053;15133245;15133245;15133245;15135274;15135274;15135274;15140987;15140987;15141422;15141422;15168503;15168503	15103683;15109215;15106698;15109215;15109828;15109839;15109839;15109839;15112963;15112963;15112963;15119385;15119513;15119513;15128458;15128458;15130312;15130312;15132933;15132933;15132933;15133144;15133144;15133144;15133363;15133363;15133363;15135418;15135418;15135418;15141029;15141353;15141557;15141557;15168628;15168693	-;-;-;-;-;-;-;-;-;-;-;-;-;-;-;-;-;-;-;-;-;-;-;-;-;-;-;-;-;-;-;-;-;-;-;-	6470	2	0.991407	0.412442	0.479588	0.321746	0.637801	1.08637	0.963569	0.0607476	-1.2359	-0.484428	-1.66655	-1.56679	-0.458454	2.03953	-0.458454	-0.458454	-0.458454	-0.458454	-0.458454	-0.458454	-0.458454	-0.458454	-0.458454	-0.458454	-0.458454	-0.458454	-0.458454	-0.458454	-0.458454	-0.458454	-0.458454	-0.458454	-0.458454	-0.458454	-0.458454	-0.458454	-0.458454	-0.458454	2.60347	2.18288
ENSG00000152558.TMEM123	ENSG00000152558	TMEM123	protein_coding	11;11;11;11;11;11;11;11;11;11;11;11;11;11;11;11;11;11;11;11;11;11;11;11;11;11;11;11;11;11;11;11	102396332;102396332;102398824;102398856;102401539;102401539;102401539;102401539;102401744;102401916;102401916;102401916;102401916;102401925;102402034;102402099;102448236;102448812;102448812;102448812;102448812;102448812;102448812;102448812;102449115;102451202;102452194;102452194;102452524;102452524;102452524;102470174	102398891;102398891;102398891;102398891;102401692;102401692;102401692;102401692;102402206;102402206;102402206;102402206;102402206;102402206;102402206;102402206;102448375;102448868;102448868;102448868;102448868;102448868;102448868;102448868;102449452;102451231;102452355;102452366;102452765;102452839;102452552;102470384	-;-;-;-;-;-;-;-;-;-;-;-;-;-;-;-;-;-;-;-;-;-;-;-;-;-;-;-;-;-;-;-	4442	2	0.811261	0.615419	0.538457	0.277281	0.921086	0.822397	0.420796	0.55809	-0.574207	-0.725236	-1.76208	-1.90327	-0.397343	2.39524	-0.397343	-0.397343	-0.397343	-0.397343	-0.397343	-0.397343	-0.397343	-0.397343	-0.397343	-0.397343	-0.397343	2.741	-0.397343	-0.397343	2.74581	-0.397343	-0.397343	-0.397343	-0.397343	-0.397343	-0.397343	-0.397343	-0.397343	-0.397343	-0.397343	-0.397343
ENSG00000106571.GLI3	ENSG00000106571	GLI3	protein_coding	7;7;7;7;7;7;7;7;7;7;7;7;7;7;7;7;7;7;7;7;7;7;7;7;7;7;7;7;7;7;7;7;7;7;7;7;7;7;7;7;7;7;7;7;7;7;7;7;7;7;7;7;7;7	41960949;41964082;41967596;41967596;41972337;41972337;41972440;41977558;41977558;41977558;41978599;41978599;42023468;42023468;42025264;42025264;42026199;42026199;42040038;42040038;42045384;42045384;42048491;42048491;42048630;42076752;42076752;42076752;42118193;42118193;42145318;42145438;42148226;42148226;42148226;42148226;42148226;42148226;42150020;42150020;42150020;42151235;42152353;42152353;421…	41966641;41966641;41967923;41967923;41972627;41972627;41972627;41977922;41977722;41977722;41978748;41978748;42023608;42023608;42025377;42025377;42026412;42026412;42040239;42040239;42045530;42045530;42048696;42048696;42048696;42076857;42076857;42076857;42118332;42118332;42145606;42145606;42148468;42148468;42148468;42148468;42148468;42148468;42150183;42150102;42150102;42152420;42152420;42152420;421…	-;-;-;-;-;-;-;-;-;-;-;-;-;-;-;-;-;-;-;-;-;-;-;-;-;-;-;-;-;-;-;-;-;-;-;-;-;-;-;-;-;-;-;-;-;-;-;-;-;-;-;-;-;-	11101	2	1.11166	0.85071	-0.435179	0.629174	0.947206	0.114154	0.619642	1.03152	-1.16668	-1.31414	-0.913409	-1.47466	-0.381269	-0.381269	-0.381269	-0.381269	-0.381269	2.56441	-0.381269	-0.381269	-0.381269	-0.381269	-0.381269	-0.381269	-0.381269	-0.381269	-0.381269	-0.381269	-0.381269	-0.381269	-0.381269	-0.381269	-0.381269	-0.381269	-0.381269	-0.381269	-0.381269	-0.381269	-0.381269	-0.381269
ENSG00000185650.ZFP36L1	ENSG00000185650	ZFP36L1	protein_coding	14;14;14;14;14;14;14;14;14;14;14;14;14;14	68787660;68787662;68788605;68789527;68789945;68789955;68790189;68790983;68792882;68792882;68792882;68796043;68796075;68796075	68790492;68790492;68788809;68790492;68790492;68790492;68790492;68791243;68793070;68794736;68793067;68796081;68796214;68796253	-;-;-;-;-;-;-;-;-;-;-;-;-;-	5160	2	0.842318	0.738037	0.270671	0.75953	0.828483	0.465926	0.851478	0.559456	-1.49307	-1.29649	-1.42571	-1.10063	2.02265	-0.521553	1.75328	-0.521553	-0.521553	-0.521553	-0.521553	1.84876	-0.521553	-0.521553	1.88731	2.08536	-0.521553	-0.521553	1.88486	-0.521553	-0.521553	1.88892	-0.521553	-0.521553	-0.521553	-0.521553	-0.521553	1.89294	-0.521553	-0.521553	-0.521553	1.88326
ENSG00000110107.PRPF19	ENSG00000110107	PRPF19	protein_coding	11;11;11;11;11;11;11;11;11;11;11;11;11;11;11;11;11;11;11;11;11;11;11;11;11;11;11;11;11;11;11;11;11;11;11;11;11;11;11;11;11;11;11;11;11;11;11;11;11	60890547;60890736;60890747;60897550;60897846;60897846;60897880;60898101;60898101;60898101;60898541;60898541;60898541;60898541;60898862;60898862;60898862;60899149;60899149;60900582;60900854;60900854;60901295;60901295;60901310;60901499;60901499;60901499;60901499;60902403;60902403;60902403;60902403;60902583;60902583;60902583;60902740;60902740;60902740;60903459;60903459;60903459;60903712;60903712;609…	60891263;60890790;60891263;60897951;60897951;60897951;60897951;60898469;60898271;60898271;60898578;60898626;60898626;60898626;60898931;60898931;60898931;60899215;60899304;60900691;60900929;60900929;60901369;60901369;60901369;60901540;60901540;60901540;60901540;60902414;60902465;60902465;60902465;60902656;60902656;60902656;60902881;60902881;60902881;60903535;60903535;60903535;60903861;60903861;609…	-;-;-;-;-;-;-;-;-;-;-;-;-;-;-;-;-;-;-;-;-;-;-;-;-;-;-;-;-;-;-;-;-;-;-;-;-;-;-;-;-;-;-;-;-;-;-;-;-	2919	2	-0.282723	-0.213491	1.06786	0.986207	0.280069	0.336313	0.8516	1.15098	-1.77962	-1.77789	-0.297643	-0.321668	1.2623	1.13631	0.923209	1.17478	-0.884632	1.18893	-0.884632	-0.884632	-0.884632	-0.884632	-0.884632	-0.884632	-0.884632	0.933031	1.02778	1.1007	-0.884632	-0.884632	-0.884632	-0.884632	-0.884632	-0.884632	1.22661	-0.884632	1.01275	-0.884632	0.992158	-0.884632
ENSG00000077152.UBE2T	ENSG00000077152	UBE2T	protein_coding	1;1;1;1;1;1;1;1;1;1;1;1;1;1;1;1;1;1;1;1;1;1;1;1;1;1;1;1;1;1;1	202331657;202331657;202331657;202331738;202331955;202333010;202333010;202333010;202333010;202333010;202333237;202333237;202333237;202333450;202333450;202333450;202333450;202333450;202334989;202334989;202334989;202334989;202335642;202335642;202335646;202335646;202341895;202341895;202341895;202341895;202341895	202331960;202331960;202331960;202331960;202331960;202333093;202333093;202333335;202333335;202333093;202333335;202333335;202333335;202333555;202333555;202333555;202333555;202333555;202335058;202335058;202335058;202335818;202335818;202335818;202335818;202335818;202341970;202341980;202341936;202341936;202341959	-;-;-;-;-;-;-;-;-;-;-;-;-;-;-;-;-;-;-;-;-;-;-;-;-;-;-;-;-;-;-	1652	2	0.932541	0.715367	0.396758	-0.213206	0.419807	0.777877	0.708856	0.686792	-1.97965	-1.88472	-0.406733	-0.153682	-0.326008	2.943	-0.326008	-0.326008	-0.326008	-0.326008	-0.326008	-0.326008	-0.326008	-0.326008	-0.326008	-0.326008	-0.326008	-0.326008	-0.326008	-0.326008	-0.326008	-0.326008	-0.326008	-0.326008	-0.326008	-0.326008	-0.326008	-0.326008	-0.326008	-0.326008	-0.326008	-0.326008
ENSG00000123374.CDK2	ENSG00000123374	CDK2	protein_coding	12;12;12;12;12;12;12;12;12;12;12;12;12;12;12;12;12;12;12;12;12;12;12;12;12;12;12;12;12;12;12;12;12;12;12;12;12;12;12;12;12;12;12;12;12;12;12;12;12;12;12;12;12;12;12;12;12;12;12;12;12;12;12	55966781;55966800;55966821;55966830;55966830;55966831;55966831;55966834;55967027;55967280;55967321;55967462;55967857;55967857;55967857;55967857;55967857;55967857;55968049;55968049;55968049;55968049;55968049;55968049;55968049;55968049;55968049;55968049;55968049;55968778;55968778;55968778;55968778;55968778;55968778;55968778;55968778;55968778;55968778;55969475;55969475;55969475;55969475;55969475;559…	55966865;55967934;55967124;55967124;55967124;55967124;55967934;55967934;55967124;55967416;55967402;55967934;55967934;55967934;55967934;55967934;55967934;55967934;55968311;55968169;55968169;55968169;55968169;55968169;55968169;55968169;55968169;55968169;55968169;55968948;55968948;55968948;55968948;55968948;55968948;55968948;55968948;55968948;55968948;55969576;55969576;55969576;55969576;55969576;559…	+;+;+;+;+;+;+;+;+;+;+;+;+;+;+;+;+;+;+;+;+;+;+;+;+;+;+;+;+;+;+;+;+;+;+;+;+;+;+;+;+;+;+;+;+;+;+;+;+;+;+;+;+;+;+;+;+;+;+;+;+;+;+	3887	2	0.195179	0.979491	0.409461	0.952927	0.351945	0.91293	0.238424	1.07277	-1.6597	-1.08633	-1.29644	-1.07066	-0.347211	-0.347211	2.75446	-0.347211	-0.347211	-0.347211	-0.347211	-0.347211	-0.347211	-0.347211	-0.347211	-0.347211	-0.347211	-0.347211	-0.347211	-0.347211	-0.347211	-0.347211	-0.347211	-0.347211	-0.347211	-0.347211	-0.347211	-0.347211	-0.347211	-0.347211	-0.347211	-0.347211
ENSG00000111783.RFX4	ENSG00000111783	RFX4	protein_coding	12;12;12;12;12;12;12;12;12;12;12;12;12;12;12;12;12;12;12;12;12;12;12;12;12;12;12;12;12;12;12;12;12;12;12;12;12;12;12;12;12;12;12;12;12;12;12;12;12;12;12;12;12;12;12;12;12;12;12;12;12;12;12;12;12;12;12;12;12;12;12;12;12;12;12;12;12;12;12;12;12;12;12;12;12;12;12;12;12;12;12;12;12;12;12;12;12;12;12;12;12;12;12;12;12;12;12;12;12;12;12;12;12;12;12	106582907;106583033;106583645;106585727;106601137;106601166;106601172;106608797;106608797;106608797;106608797;106608797;106608797;106639332;106639332;106639332;106639332;106639332;106639332;106639332;106639332;106645882;106654228;106654228;106654228;106654228;106654228;106654228;106654228;106654228;106654228;106662181;106681993;106681993;106681993;106681993;106681993;106681993;106681993;106681993…	106583363;106583363;106583734;106585976;106601346;106601346;106601346;106608883;106608883;106608883;106608883;106608883;106608883;106639392;106639392;106639392;106639392;106639392;106639392;106639392;106639392;106645936;106654351;106654351;106654351;106654351;106654351;106654351;106654351;106654351;106654351;106662262;106682054;106682054;106682054;106682054;106683466;106682054;106682054;106682054…	+;+;+;+;+;+;+;+;+;+;+;+;+;+;+;+;+;+;+;+;+;+;+;+;+;+;+;+;+;+;+;+;+;+;+;+;+;+;+;+;+;+;+;+;+;+;+;+;+;+;+;+;+;+;+;+;+;+;+;+;+;+;+;+;+;+;+;+;+;+;+;+;+;+;+;+;+;+;+;+;+;+;+;+;+;+;+;+;+;+;+;+;+;+;+;+;+;+;+;+;+;+;+;+;+;+;+;+;+;+;+;+;+;+;+	6783	2	0.835098	0.801437	0.590647	0.64917	0.717197	0.6685	0.46457	0.645866	-1.20059	-1.53428	-1.21428	-1.42334	-0.21911	-0.21911	-0.21911	-0.21911	-0.21911	-0.21911	-0.21911	-0.21911	-0.21911	-0.21911	-0.21911	-0.21911	-0.21911	-0.21911	-0.21911	-0.21911	-0.21911	-0.21911	-0.21911	-0.21911	-0.21911	-0.21911	-0.21911	-0.21911	-0.21911	-0.21911	-0.21911	-0.21911
ENSG00000134323.MYCN	ENSG00000134323	MYCN	protein_coding	2;2;2;2;2	15940550;15940566;15941948;15945493;15945493	15940743;15940743;15942854;15947004;15947007	+;+;+;+;+	2616	2	0.85228	1.1355	-0.900499	-1.39333	-0.194879	0.136038	1.52484	1.00835	-0.670854	-1.36794	-0.566705	0.437198	-0.477874	-0.477874	-0.477874	2.25551	-0.477874	-0.477874	-0.477874	-0.477874	-0.477874	-0.477874	-0.477874	-0.477874	-0.477874	1.93465	-0.477874	-0.477874	-0.477874	-0.477874	-0.477874	-0.477874	2.00677	2.32045	-0.477874	-0.477874	-0.477874	-0.477874	-0.477874	-0.477874
ENSG00000111665.CDCA3	ENSG00000111665	CDCA3	protein_coding	12;12;12;12;12;12;12;12;12;12;12;12;12;12;12;12;12;12;12;12;12;12;12;12;12;12;12;12;12;12;12;12;12;12;12;12;12;12;12;12;12;12;12;12;12;12;12;12;12	6844793;6844799;6844859;6846725;6848061;6848061;6848809;6848816;6848829;6848829;6848832;6848843;6849075;6849154;6849323;6849323;6849323;6849323;6849323;6849551;6849565;6849565;6849565;6849565;6849565;6849565;6849565;6850199;6850467;6850467;6850467;6850467;6850467;6850467;6850467;6850467;6850833;6850833;6850833;6850833;6850833;6850833;6851222;6851222;6851222;6851222;6851222;6851222;6851222	6846903;6846903;6846367;6846903;6848367;6848872;6849198;6849198;6849198;6849198;6849198;6849198;6849198;6849198;6849429;6849858;6849413;6849429;6849429;6849807;6849783;6849858;6849858;6849858;6849858;6849858;6849858;6850596;6850490;6850596;6850596;6850596;6850596;6850596;6850596;6851009;6851009;6851009;6851009;6851009;6851009;6851258;6851292;6851292;6852066;6851249;6851252;6851262;6851269	-;-;-;-;-;-;-;-;-;-;-;-;-;-;-;-;-;-;-;-;-;-;-;-;-;-;-;-;-;-;-;-;-;-;-;-;-;-;-;-;-;-;-;-;-;-;-;-;-	5653	2	0.282533	0.49493	1.31396	0.522922	0.60663	0.513789	0.318571	0.941433	-0.479822	-1.47776	-1.39766	-1.63953	-0.566208	1.5776	1.5781	-0.566208	-0.566208	-0.566208	-0.566208	-0.566208	1.81361	1.75556	-0.566208	-0.566208	1.72424	-0.566208	-0.566208	-0.566208	-0.566208	-0.566208	-0.566208	-0.566208	-0.566208	-0.566208	-0.566208	-0.566208	-0.566208	-0.566208	-0.566208	-0.566208
ENSG00000026025.VIM	ENSG00000026025	VIM	protein_coding	10;10;10;10;10;10;10;10;10;10;10;10;10;10;10;10;10;10;10;10;10;10;10;10;10;10;10;10;10;10;10;10;10;10;10;10;10;10;10;10;10;10;10;10;10;10;10;10;10	17228241;17228515;17228869;17229276;17229276;17229276;17229278;17229278;17229291;17230004;17230609;17230650;17230650;17230650;17230650;17230654;17233225;17233587;17233587;17233587;17233587;17233587;17233587;17233770;17233770;17233770;17233770;17233770;17233770;17233770;17234693;17234693;17234693;17234693;17234693;17234693;17235169;17235169;17235169;17235169;17235846;17235846;17235846;17236294;172…	17228524;17228676;17229027;17229750;17229870;17229985;17229985;17229985;17229985;17230710;17230710;17230710;17231093;17230710;17230710;17230710;17233682;17233682;17233682;17233682;17233682;17233682;17233682;17233931;17233931;17233931;17233931;17233931;17234124;17233931;17234818;17234818;17234818;17235034;17235085;17234818;17235389;17235389;17235389;17236379;17236379;17235889;17235889;17236379;172…	+;+;+;+;+;+;+;+;+;+;+;+;+;+;+;+;+;+;+;+;+;+;+;+;+;+;+;+;+;+;+;+;+;+;+;+;+;+;+;+;+;+;+;+;+;+;+;+;+	5176	2	0.869845	0.736587	0.675542	0.749574	0.840493	0.728178	0.364072	0.381016	-1.23683	-1.2806	-1.40811	-1.41977	0.674265	0.604878	0.392842	0.43065	0.961232	0.657212	0.619235	0.852493	0.802969	-1.61631	0.623148	0.655411	-1.61631	0.827653	0.284542	0.35702	0.928428	0.925239	0.82126	-1.61631	0.456695	-1.61631	-1.61631	0.503293	-1.61631	0.543616	-1.61631	0.495638
ENSG00000149948.HMGA2	ENSG00000149948	HMGA2	protein_coding	12;12;12;12;12;12;12;12;12;12;12;12;12;12;12;12;12;12;12;12;12;12;12;12;12;12;12;12;12;12;12;12;12;12;12;12;12;12;12;12;12;12;12;12;12;12;12	65824131;65824460;65824460;65824460;65824460;65824460;65824460;65824811;65824898;65825123;65828001;65828001;65828001;65828001;65828001;65828001;65828001;65828001;65828001;65828001;65828001;65838519;65838519;65838519;65838519;65838519;65838519;65838519;65838519;65838519;65838519;65842134;65842591;65842591;65867489;65881743;65881743;65881743;65914720;65915059;65951383;65951383;65951383;65951383;659…	65825381;65825381;65825381;65825381;65825381;65825381;65825381;65825381;65825381;65825381;65828087;65828087;65829013;65828087;65828087;65828087;65828087;65828087;65828087;65828087;65828087;65838569;65838569;65838569;65838569;65838569;65838569;65838569;65838569;65838569;65838569;65842254;65842917;65843523;65867807;65881890;65881890;65882126;65915447;65915527;65951415;65951415;65951415;65958854;659…	+;+;+;+;+;+;+;+;+;+;+;+;+;+;+;+;+;+;+;+;+;+;+;+;+;+;+;+;+;+;+;+;+;+;+;+;+;+;+;+;+;+;+;+;+;+;+	15403	2	0.500721	0.0385246	0.762543	0.91587	0.855321	1.44572	0.0296083	-0.13242	-0.253548	-0.81288	-1.95123	-1.39823	-0.891755	-0.891755	-0.891755	-0.891755	-0.891755	1.30037	-0.891755	1.11827	-0.891755	-0.891755	-0.891755	-0.891755	-0.891755	1.1747	-0.891755	-0.891755	-0.891755	-0.891755	1.18762	-0.891755	-0.891755	-0.891755	-0.891755	-0.891755	-0.891755	-0.891755	-0.891755	1.34949
ENSG00000110492.MDK	ENSG00000110492	MDK	protein_coding	11;11;11;11;11;11;11;11;11;11;11;11;11;11;11;11;11;11;11;11;11;11;11;11;11;11;11;11;11;11;11;11;11;11;11;11;11;11;11;11;11;11;11;11;11;11;11;11;11;11;11;11;11;11;11	46380756;46380937;46381061;46381068;46381207;46381655;46381669;46381676;46381693;46381711;46381711;46381737;46381753;46382057;46382057;46382057;46382057;46382057;46382057;46382057;46382057;46382057;46382057;46382294;46382294;46382294;46382294;46382294;46382294;46382294;46382294;46382294;46382294;46382294;46382587;46382587;46382587;46382587;46382587;46382587;46382587;46382587;46382587;46382587;463…	46381183;46381328;46381183;46381288;46381288;46381758;46381758;46381758;46381758;46381885;46382133;46381885;46382133;46382133;46382133;46382133;46382133;46382133;46382133;46382133;46382133;46382133;46382133;46382461;46382461;46382461;46382461;46382461;46382461;46382461;46382461;46382461;46382461;46382364;46382821;46383193;46382736;46382748;46382748;46382748;46382748;46382748;46382748;46382748;463…	+;+;+;+;+;+;+;+;+;+;+;+;+;+;+;+;+;+;+;+;+;+;+;+;+;+;+;+;+;+;+;+;+;+;+;+;+;+;+;+;+;+;+;+;+;+;+;+;+;+;+;+;+;+;+	2196	2	0.560399	0.530238	1.00461	1.0344	0.528035	0.538447	0.458706	0.55865	-0.908919	-1.05197	-1.70332	-1.54928	0.422388	0.838834	1.08354	0.876415	0.904333	0.748679	0.644182	0.704702	0.737972	0.690152	-1.55123	-1.55123	-1.55123	0.640105	0.315499	0.386675	0.43449	-1.55123	0.358053	-1.55123	0.484561	-1.55123	0.301046	-1.55123	-1.55123	-1.55123	-1.55123	0.314255
ENSG00000166086.JAM3	ENSG00000166086	JAM3	protein_coding	11;11;11;11;11;11;11;11;11;11;11;11;11;11;11;11;11;11;11;11;11;11;11;11;11;11;11;11;11;11;11;11;11;11;11;11;11;11;11;11;11;11;11;11	134069071;134069071;134069071;134069072;134069085;134070172;134126339;134139640;134139851;134139851;134139851;134139851;134139851;134139851;134140657;134140657;134140657;134140657;134140657;134140657;134144241;134144241;134144241;134144241;134144241;134144241;134144792;134144792;134144792;134144792;134144792;134144792;134144792;134145946;134145946;134147798;134148547;134148547;134148764;134148764…	134069159;134069159;134069159;134069159;134069159;134070278;134126478;134139745;134139916;134139916;134139916;134139916;134139916;134139916;134140770;134140770;134140770;134140770;134140770;134140770;134144393;134144393;134144393;134144393;134144393;134144393;134144996;134145012;134145431;134144826;134144934;134144994;134144994;134146045;134146045;134148676;134148676;134148676;134148818;134148818…	+;+;+;+;+;+;+;+;+;+;+;+;+;+;+;+;+;+;+;+;+;+;+;+;+;+;+;+;+;+;+;+;+;+;+;+;+;+;+;+;+;+;+;+	5305	2	0.562642	0.483575	1.00721	1.11504	0.330225	0.349564	0.620833	0.775023	-1.23489	-1.56543	-1.30203	-1.14177	1.57151	1.82468	-0.582448	1.6161	1.69909	1.63294	-0.582448	-0.582448	-0.582448	-0.582448	-0.582448	-0.582448	-0.582448	-0.582448	-0.582448	-0.582448	1.58625	-0.582448	-0.582448	-0.582448	-0.582448	-0.582448	-0.582448	-0.582448	-0.582448	1.60257	-0.582448	-0.582448
ENSG00000170989.S1PR1	ENSG00000170989	S1PR1	protein_coding	1;1;1;1;1;1;1;1;1;1;1;1;1	101236865;101236899;101237019;101237498;101238090;101238335;101238822;101238822;101238822;101238822;101238822;101241689;101242028	101236991;101237099;101237099;101237765;101238251;101238425;101241518;101239519;101241189;101241308;101241372;101241772;101243713	+;+;+;+;+;+;+;+;+;+;+;+;+	5223	2	0.899584	0.910225	0.491356	0.73547	1.18401	0.815192	-0.0267307	-0.011635	-1.67829	-1.04112	-1.04613	-1.23193	-0.23715	-0.23715	-0.23715	-0.23715	-0.23715	4.23265	-0.23715	-0.23715	-0.23715	-0.23715	4.87681	4.74161	-0.23715	-0.23715	-0.23715	-0.23715	-0.23715	-0.23715	-0.23715	-0.23715	-0.23715	-0.23715	-0.23715	-0.23715	-0.23715	-0.23715	-0.23715	-0.23715
ENSG00000198604.BAZ1A	ENSG00000198604	BAZ1A	protein_coding	14;14;14;14;14;14;14;14;14;14;14;14;14;14;14;14;14;14;14;14;14;14;14;14;14;14;14;14;14;14;14;14;14;14;14;14;14;14;14;14;14;14;14;14;14;14;14;14;14;14;14;14;14;14;14;14;14;14;14;14;14;14;14;14;14;14;14;14;14;14;14;14;14;14;14;14;14;14;14;14;14;14;14;14;14;14;14;14;14;14;14;14;14;14;14;14;14;14;14;14;14;14;14;14;14;14;14	34752731;34752731;34752732;34753234;34754827;34754827;34754827;34754827;34758566;34758704;34758704;34758704;34761757;34761757;34761757;34761757;34761757;34764707;34764707;34764707;34764882;34765021;34765021;34765021;34765021;34768690;34771175;34771511;34771511;34771511;34771511;34773572;34773572;34773572;34773572;34774327;34774327;34774327;34775919;34775919;34775919;34780116;34780177;34780186;347…	34753704;34753704;34753704;34753704;34754914;34754914;34754914;34754914;34758846;34758846;34758846;34758846;34761776;34761936;34762223;34762223;34762223;34764933;34764933;34764933;34764933;34765268;34765268;34765268;34765268;34768780;34771659;34771659;34771659;34771659;34771659;34773726;34773726;34773726;34773726;34774490;34774490;34774490;34776515;34776515;34776515;34780310;34780310;34780310;347…	-;-;-;-;-;-;-;-;-;-;-;-;-;-;-;-;-;-;-;-;-;-;-;-;-;-;-;-;-;-;-;-;-;-;-;-;-;-;-;-;-;-;-;-;-;-;-;-;-;-;-;-;-;-;-;-;-;-;-;-;-;-;-;-;-;-;-;-;-;-;-;-;-;-;-;-;-;-;-;-;-;-;-;-;-;-;-;-;-;-;-;-;-;-;-;-;-;-;-;-;-;-;-;-;-;-;-	7698	2	1.17369	0.328168	0.729287	0.938202	0.442028	0.426484	0.744198	0.321502	-1.88047	-0.911114	-1.03497	-1.277	-0.436675	-0.436675	-0.436675	-0.436675	-0.436675	-0.436675	-0.436675	-0.436675	-0.436675	-0.436675	-0.436675	-0.436675	-0.436675	-0.436675	2.27969	-0.436675	-0.436675	-0.436675	-0.436675	-0.436675	-0.436675	-0.436675	-0.436675	-0.436675	-0.436675	2.16898	-0.436675	-0.436675
ENSG00000169231.THBS3	ENSG00000169231	THBS3	protein_coding	1;1;1;1;1;1;1;1;1;1;1;1;1;1;1;1;1;1;1;1;1;1;1;1;1;1;1;1;1;1;1;1;1;1;1;1;1;1;1;1;1;1;1;1;1;1;1;1;1;1;1;1;1;1;1;1;1;1;1;1;1;1;1;1;1;1;1;1;1;1;1;1;1;1;1;1;1;1;1;1;1;1;1;1;1;1;1;1;1;1;1;1;1;1;1;1;1;1;1;1;1;1;1;1;1;1;1;1;1;1;1;1;1;1;1;1;1;1;1;1;1;1;1;1;1;1;1;1;1;1;1;1;1;1;1;1;1	155195588;155195588;155195590;155195666;155195791;155195845;155195987;155195987;155195987;155195987;155195987;155195987;155197041;155197041;155197041;155197041;155197041;155197463;155197463;155197463;155197463;155197880;155197880;155197880;155197880;155197897;155198042;155198042;155198042;155198042;155198042;155198071;155198409;155198409;155198409;155198409;155198409;155198409;155199804;155199804…	155195899;155195899;155195899;155195899;155195899;155195899;155196442;155196126;155196126;155196126;155196126;155196126;155197213;155197213;155197213;155197213;155197622;155197659;155197659;155197659;155197659;155197928;155197928;155197928;155197928;155197928;155198220;155198220;155198220;155198220;155198220;155198261;155198602;155198602;155198602;155198602;155198602;155198737;155199852;155199856…	-;-;-;-;-;-;-;-;-;-;-;-;-;-;-;-;-;-;-;-;-;-;-;-;-;-;-;-;-;-;-;-;-;-;-;-;-;-;-;-;-;-;-;-;-;-;-;-;-;-;-;-;-;-;-;-;-;-;-;-;-;-;-;-;-;-;-;-;-;-;-;-;-;-;-;-;-;-;-;-;-;-;-;-;-;-;-;-;-;-;-;-;-;-;-;-;-;-;-;-;-;-;-;-;-;-;-;-;-;-;-;-;-;-;-;-;-;-;-;-;-;-;-;-;-;-;-;-	4623	2	1.12609	0.729346	0.990942	0.450945	0.908449	0.334021	0.466368	0.0332792	-0.829729	-1.60195	-0.984287	-1.62348	-0.313687	-0.313687	-0.313687	-0.313687	-0.313687	-0.313687	-0.313687	-0.313687	-0.313687	-0.313687	-0.313687	-0.313687	-0.313687	-0.313687	-0.313687	-0.313687	-0.313687	-0.313687	-0.313687	-0.313687	-0.313687	-0.313687	-0.313687	-0.313687	-0.313687	-0.313687	-0.313687	-0.313687
ENSG00000143195.ILDR2	ENSG00000143195	ILDR2	protein_coding	1;1;1;1;1;1;1;1;1;1;1;1;1;1;1;1;1;1;1;1;1;1;1;1;1;1;1;1;1;1;1;1;1;1;1;1;1;1;1;1;1;1;1;1;1;1;1;1;1;1;1;1;1;1;1;1;1;1;1;1;1	166895711;166907053;166908040;166908064;166908187;166917792;166918866;166918866;166918866;166918866;166918866;166918866;166920707;166920707;166920707;166920707;166920707;166922593;166922593;166922593;166922593;166922593;166922593;166927067;166927067;166927067;166927067;166927067;166927067;166935301;166935301;166935301;166936591;166936591;166936591;166936591;166939514;166939514;166939514;166939514…	166896101;166907182;166908080;166908104;166919390;166918454;166919390;166919390;166919390;166919390;166919390;166919390;166921379;166921379;166921379;166921379;166921379;166922809;166922809;166922809;166922809;166922809;166922809;166927180;166927180;166927180;166927180;166927180;166927180;166935477;166935477;166935477;166936737;166936737;166936737;166936737;166939570;166939570;166939570;166939570…	-;-;-;-;-;-;-;-;-;-;-;-;-;-;-;-;-;-;-;-;-;-;-;-;-;-;-;-;-;-;-;-;-;-;-;-;-;-;-;-;-;-;-;-;-;-;-;-;-;-;-;-;-;-;-;-;-;-;-;-;-	13946	2	1.10806	0.971028	0.645697	0.863554	0.59304	-0.00991883	0.460472	0.5572	-1.40766	-1.42433	-1.22373	-1.13341	-0.335242	-0.335242	-0.335242	-0.335242	-0.335242	-0.335242	-0.335242	-0.335242	-0.335242	-0.335242	-0.335242	-0.335242	-0.335242	-0.335242	-0.335242	-0.335242	-0.335242	-0.335242	-0.335242	-0.335242	-0.335242	-0.335242	-0.335242	-0.335242	-0.335242	-0.335242	-0.335242	3.03849
ENSG00000115507.OTX1	ENSG00000115507	OTX1	protein_coding	2;2;2;2;2;2;2;2;2;2;2;2;2;2;2;2;2;2;2;2;2;2	63050057;63050741;63050830;63050830;63050831;63050851;63051249;63051249;63051249;63051249;63051249;63051760;63052880;63052880;63052880;63052880;63053932;63054047;63054047;63055501;63055501;63055501	63050152;63051317;63050897;63050897;63050897;63050897;63051317;63051317;63051317;63051317;63051804;63052207;63053087;63053087;63053087;63053546;63054198;63054198;63054198;63056583;63057831;63057836	+;+;+;+;+;+;+;+;+;+;+;+;+;+;+;+;+;+;+;+;+;+	4833	2	-0.674757	-0.418878	0.125037	-0.104094	-1.36219	1.04487	0.443593	1.37388	0.271205	-2.07222	0.677863	0.695694	-0.381148	-0.381148	-0.381148	-0.381148	-0.381148	2.54238	-0.381148	-0.381148	-0.381148	-0.381148	-0.381148	-0.381148	-0.381148	-0.381148	-0.381148	-0.381148	-0.381148	-0.381148	-0.381148	-0.381148	2.56129	-0.381148	-0.381148	-0.381148	-0.381148	-0.381148	-0.381148	-0.381148
ENSG00000127863.TNFRSF19	ENSG00000127863	TNFRSF19	protein_coding	13;13;13;13;13;13;13;13;13;13;13;13;13;13;13;13;13;13;13;13;13;13;13;13;13;13;13;13;13;13;13;13;13;13;13;13;13;13;13;13;13;13	23570370;23570370;23579359;23579360;23579380;23585456;23590150;23590150;23590150;23590150;23593345;23593345;23593345;23593345;23594227;23615867;23615867;23615867;23615867;23626707;23626707;23626707;23626707;23659050;23659050;23659050;23659050;23660365;23660365;23660365;23660365;23667980;23667980;23667980;23667980;23668692;23668692;23668692;23668692;23673372;23673372;23673372	23570848;23570848;23579529;23579529;23579529;23585545;23590252;23590252;23590252;23590252;23593455;23593455;23593455;23593455;23594411;23616045;23616045;23616045;23616045;23626792;23626792;23626792;23626792;23659214;23659214;23659214;23659214;23660490;23660490;23660490;23660490;23668082;23668082;23668082;23668082;23669273;23669097;23669097;23669097;23674889;23676093;23676104	+;+;+;+;+;+;+;+;+;+;+;+;+;+;+;+;+;+;+;+;+;+;+;+;+;+;+;+;+;+;+;+;+;+;+;+;+;+;+;+;+;+	5113	2	1.0887	0.992789	0.692062	0.793388	0.5067	0.481761	0.354318	0.129681	-0.670364	-1.03793	-1.57989	-1.75122	-0.320341	-0.320341	-0.320341	-0.320341	-0.320341	-0.320341	3.40808	-0.320341	-0.320341	-0.320341	-0.320341	-0.320341	-0.320341	-0.320341	-0.320341	-0.320341	3.01495	-0.320341	-0.320341	-0.320341	-0.320341	-0.320341	-0.320341	-0.320341	-0.320341	3.04005	-0.320341	3.18049
ENSG00000007372.PAX6	ENSG00000007372	PAX6	protein_coding	11;11;11;11;11;11;11;11;11;11;11;11;11;11;11;11;11;11;11;11;11;11;11;11;11;11;11;11;11;11;11;11;11;11;11;11;11;11;11;11;11;11;11;11;11;11;11;11;11;11;11;11;11;11;11;11;11;11;11;11;11;11;11;11;11;11;11;11;11;11;11;11;11;11;11;11;11;11;11;11;11;11;11;11;11;11;11;11;11;11;11;11;11;11;11;11;11;11;11;11;11;11;11;11;11;11;11;11;11;11;11;11;11;11;11;11;11;11;11;11;11;11;11;11;11;11;11;11;11;11;11;11;11;…	31784779;31784782;31784792;31784792;31784792;31784792;31788908;31788908;31788911;31788912;31789026;31789026;31789194;31789202;31789202;31789517;31789830;31789913;31789918;31789934;31789934;31789934;31789934;31789934;31789934;31789936;31789936;31789936;31789938;31789941;31789946;31789946;31789946;31789946;31789946;31789946;31789947;31789947;31789947;31789947;31789949;31789951;31789952;31789957;317…	31790019;31790019;31790019;31790019;31790019;31790019;31790019;31790019;31790019;31790019;31790019;31790019;31790019;31790019;31790019;31790019;31790019;31790019;31790019;31790019;31790019;31790019;31790019;31790019;31790019;31790019;31790019;31790019;31790019;31790019;31790019;31790019;31790019;31790019;31790019;31790019;31790019;31790019;31790019;31790019;31790019;31790019;31790019;31790019;317…	-;-;-;-;-;-;-;-;-;-;-;-;-;-;-;-;-;-;-;-;-;-;-;-;-;-;-;-;-;-;-;-;-;-;-;-;-;-;-;-;-;-;-;-;-;-;-;-;-;-;-;-;-;-;-;-;-;-;-;-;-;-;-;-;-;-;-;-;-;-;-;-;-;-;-;-;-;-;-;-;-;-;-;-;-;-;-;-;-;-;-;-;-;-;-;-;-;-;-;-;-;-;-;-;-;-;-;-;-;-;-;-;-;-;-;-;-;-;-;-;-;-;-;-;-;-;-;-	20639	2	1.15358	0.611558	-0.939245	-0.939245	1.5783	1.50362	-0.767185	-0.939245	0.272787	0.0350401	-0.774881	-0.79508	-0.720803	-0.720803	-0.720803	-0.720803	-0.720803	1.5553	-0.720803	-0.720803	-0.720803	-0.720803	-0.720803	-0.720803	-0.720803	1.16093	-0.720803	-0.720803	-0.720803	-0.720803	-0.720803	-0.720803	1.21719	1.24068	1.24369	-0.720803	-0.720803	-0.720803	-0.720803	-0.720803
ENSG00000148400.NOTCH1	ENSG00000148400	NOTCH1	protein_coding	9;9;9;9;9;9;9;9;9;9;9;9;9;9;9;9;9;9;9;9;9;9;9;9;9;9;9;9;9;9;9;9;9;9;9;9;9;9;9;9;9;9;9;9;9;9;9;9;9;9;9;9;9;9;9;9	136494433;136498899;136499112;136500552;136501748;136502001;136502272;136502437;136502446;136503182;136503182;136504673;136504673;136504673;136505310;136505310;136506527;136506527;136506716;136506716;136507305;136507305;136507955;136507955;136508232;136508232;136508870;136508870;136509733;136509733;136510511;136510653;136510653;136511152;136511152;136511152;136513021;136513021;136513021;136513392…	136497558;136498996;136499259;136500847;136501913;136502088;136502488;136503330;136502775;136503330;136503330;136505104;136505104;136504845;136505881;136505881;136506639;136506639;136506973;136506973;136507437;136507437;136508139;136508139;136508385;136508385;136509071;136509071;136509961;136509961;136510805;136510805;136510805;136511271;136511271;136511271;136513110;136513134;136513134;136513537…	-;-;-;-;-;-;-;-;-;-;-;-;-;-;-;-;-;-;-;-;-;-;-;-;-;-;-;-;-;-;-;-;-;-;-;-;-;-;-;-;-;-;-;-;-;-;-;-;-;-;-;-;-;-;-;-	10639	2	0.0273519	1.24926	0.13681	-1.75558	0.388919	0.0922548	-0.839782	1.66906	0.978441	-1.12753	-0.161752	-0.657452	-0.369096	-0.369096	-0.369096	-0.369096	-0.369096	2.64998	-0.369096	-0.369096	-0.369096	-0.369096	-0.369096	2.99375	-0.369096	-0.369096	-0.369096	-0.369096	-0.369096	-0.369096	-0.369096	-0.369096	-0.369096	-0.369096	-0.369096	-0.369096	-0.369096	-0.369096	-0.369096	-0.369096
ENSG00000125398.SOX9	ENSG00000125398	SOX9	protein_coding	17;17;17	72121020;72122719;72123543	72121822;72122972;72126416	+;+;+	3931	2	-1.41746	-0.759209	0.551571	0.933164	1.45168	1.40199	-1.32005	-0.733366	0.604068	-0.072353	0.0743981	-0.714422	1.23267	-0.689463	1.45904	-0.689463	-0.689463	1.51452	-0.689463	-0.689463	-0.689463	-0.689463	-0.689463	-0.689463	1.36305	-0.689463	-0.689463	-0.689463	-0.689463	-0.689463	1.38957	-0.689463	-0.689463	-0.689463	-0.689463	-0.689463	-0.689463	-0.689463	-0.689463	-0.689463
ENSG00000118971.CCND2	ENSG00000118971	CCND2	protein_coding	12;12;12;12;12;12;12;12;12;12;12;12	4273762;4276005;4276064;4278668;4278760;4278760;4278800;4285275;4288842;4288842;4297757;4299860	4274235;4276220;4276220;4278919;4278919;4278919;4278919;4285476;4289161;4288990;4297968;4305353	+;+;+;+;+;+;+;+;+;+;+;+	7170	2	0.761402	0.887401	0.329575	1.1326	0.340249	0.532744	-0.214113	0.0560539	-1.70975	-2.1991	-0.081145	0.16408	0.871227	0.669052	-1.03454	-1.03454	-1.03454	0.919908	-1.03454	0.740968	-1.03454	-1.03454	0.769848	1.35555	-1.03454	1.14634	-1.03454	1.35768	-1.03454	-1.03454	-1.03454	1.09526	-1.03454	-1.03454	-1.03454	-1.03454	-1.03454	-1.03454	0.734438	1.43624
ENSG00000162174.ASRGL1	ENSG00000162174	ASRGL1	protein_coding	11;11;11;11;11;11;11;11;11;11;11;11;11;11;11;11;11;11;11;11;11;11;11;11;11;11;11;11;11;11;11;11;11;11;11;11;11;11;11;11;11;11;11;11	62337448;62337451;62337453;62337459;62337470;62337493;62337495;62337503;62337890;62337890;62337890;62337967;62337967;62337967;62337967;62337994;62356325;62356325;62356325;62356325;62356987;62356987;62356987;62356987;62356987;62356987;62356987;62357053;62381797;62389133;62389133;62389133;62389133;62389133;62391498;62391522;62391522;62391522;62391897;62392079;62392079;62392079;62392079;62392079	62337574;62337574;62337574;62337574;62337574;62337574;62337574;62337574;62338167;62338167;62338338;62338167;62338167;62338167;62338167;62338167;62356467;62356467;62356467;62356467;62357144;62357201;62357132;62357144;62357144;62357144;62357144;62357144;62383247;62389251;62389826;62389165;62389251;62389251;62391632;62391632;62391632;62391632;62391934;62392568;62392585;62393406;62393412;62392568	+;+;+;+;+;+;+;+;+;+;+;+;+;+;+;+;+;+;+;+;+;+;+;+;+;+;+;+;+;+;+;+;+;+;+;+;+;+;+;+;+;+;+;+	4586	2	1.96528	1.11775	0.531619	0.274278	0.232603	0.505151	-0.0273097	-0.237459	-0.787612	-1.46154	-0.759921	-1.35283	-0.399944	-0.399944	-0.399944	-0.399944	-0.399944	-0.399944	-0.399944	-0.399944	-0.399944	-0.399944	-0.399944	-0.399944	-0.399944	-0.399944	-0.399944	-0.399944	2.69283	-0.399944	2.57377	-0.399944	-0.399944	-0.399944	-0.399944	-0.399944	-0.399944	-0.399944	-0.399944	-0.399944
ENSG00000134532.SOX5	ENSG00000134532	SOX5	protein_coding	12;12;12;12;12;12;12;12;12;12;12;12;12;12;12;12;12;12;12;12;12;12;12;12;12;12;12;12;12;12;12;12;12;12;12;12;12;12;12;12;12;12;12;12;12;12;12;12;12;12;12;12;12;12;12;12;12;12;12;12;12;12;12;12;12;12;12;12;12;12;12;12;12;12;12;12;12;12;12;12;12;12;12;12;12;12;12;12;12;12;12;12;12;12;12;12;12;12;12;12;12;12;12;12;12;12;12;12;12;12;12;12;12;12;12;12;12;12;12;12;12;12;12;12;12;12;12;12;12;12;12;12;12;…	23529504;23532298;23533683;23533787;23534034;23534048;23534219;23536453;23536453;23536453;23536453;23536453;23536453;23536453;23536530;23543211;23543211;23543211;23543211;23543211;23543211;23543211;23543211;23546316;23546316;23546316;23546316;23546316;23546316;23546316;23563258;23563258;23563258;23563258;23563258;23563258;23563316;23575659;23575661;23575661;23575661;23575661;23575661;23575661;235…	23534522;23534522;23534522;23534522;23534522;23534522;23534522;23536669;23536669;23536669;23536669;23536669;23536669;23536669;23536669;23543384;23543384;23543384;23543384;23543384;23543384;23543384;23543384;23546424;23546424;23546424;23546424;23546424;23546424;23546424;23563403;23563403;23563403;23563403;23563403;23563403;23563403;23575838;23575838;23575838;23575838;23575838;23575838;23575838;235…	-;-;-;-;-;-;-;-;-;-;-;-;-;-;-;-;-;-;-;-;-;-;-;-;-;-;-;-;-;-;-;-;-;-;-;-;-;-;-;-;-;-;-;-;-;-;-;-;-;-;-;-;-;-;-;-;-;-;-;-;-;-;-;-;-;-;-;-;-;-;-;-;-;-;-;-;-;-;-;-;-;-;-;-;-;-;-;-;-;-;-;-;-;-;-;-;-;-;-;-;-;-;-;-;-;-;-;-;-;-;-;-;-;-;-;-;-;-;-;-;-;-;-;-;-;-;-;-	11062	2	1.08731	0.763628	1.21262	1.29292	0.214564	0.498788	0.0112945	-0.460945	-0.790983	-1.06048	-1.41563	-1.35309	-0.402262	-0.402262	-0.402262	2.36632	-0.402262	-0.402262	-0.402262	-0.402262	-0.402262	-0.402262	-0.402262	-0.402262	-0.402262	-0.402262	-0.402262	-0.402262	-0.402262	-0.402262	-0.402262	-0.402262	-0.402262	-0.402262	-0.402262	-0.402262	2.44364	-0.402262	-0.402262	-0.402262
ENSG00000136161.RCBTB2	ENSG00000136161	RCBTB2	protein_coding	13;13;13;13;13;13;13;13;13;13;13;13;13;13;13;13;13;13;13;13;13;13;13;13;13;13;13;13;13;13;13;13;13;13;13;13;13;13;13;13;13;13;13;13;13;13;13;13;13;13;13;13;13;13;13;13;13;13;13;13;13;13;13;13;13	48488959;48488970;48488970;48488970;48489897;48491652;48492440;48496191;48496191;48496191;48496191;48499621;48499621;48499621;48499621;48501742;48501742;48501742;48501742;48502724;48502724;48502724;48502724;48510629;48510629;48510629;48511770;48511770;48511770;48511770;48512016;48512016;48512016;48512016;48512132;48512729;48512729;48512729;48512729;48515205;48515205;48515205;48515205;48515205;485…	48490251;48490251;48490251;48490251;48490251;48491715;48492573;48496321;48496321;48496321;48496321;48499760;48499760;48499760;48499760;48501868;48501868;48501868;48501868;48502914;48502914;48502914;48502914;48510771;48510771;48510771;48511877;48511877;48511877;48511877;48512174;48512174;48512174;48512122;48512174;48512895;48512895;48512895;48512895;48515355;48515355;48515355;48515355;48515355;485…	-;-;-;-;-;-;-;-;-;-;-;-;-;-;-;-;-;-;-;-;-;-;-;-;-;-;-;-;-;-;-;-;-;-;-;-;-;-;-;-;-;-;-;-;-;-;-;-;-;-;-;-;-;-;-;-;-;-;-;-;-;-;-;-;-	3545	2	-0.0094491	0.0835551	1.64031	1.82451	0.0454474	-0.687095	0.566047	0.227078	-0.697979	-0.362131	-1.47295	-1.15734	-0.549617	-0.549617	-0.549617	1.98603	-0.549617	1.74047	-0.549617	-0.549617	-0.549617	-0.549617	1.80744	-0.549617	-0.549617	1.68839	-0.549617	-0.549617	1.69221	-0.549617	-0.549617	-0.549617	1.75529	1.78323	-0.549617	-0.549617	1.78654	-0.549617	-0.549617	-0.549617
ENSG00000114315.HES1	ENSG00000114315	HES1	protein_coding	3;3;3;3;3;3	194136148;194136148;194136617;194136617;194136961;194137683	194136488;194136488;194136712;194137284;194137048;194138732	+;+;+;+;+;+	2059	2	0.762262	1.35869	-0.282483	-0.806335	-2.16293	0.543807	1.16128	0.189514	0.160984	0.38731	-1.12919	-0.182906	-0.515303	-0.515303	-0.515303	-0.515303	-0.515303	-0.515303	-0.515303	1.81157	-0.515303	1.90266	-0.515303	2.04384	-0.515303	-0.515303	2.26541	-0.515303	1.73381	-0.515303	1.90086	-0.515303	-0.515303	-0.515303	-0.515303	-0.515303	-0.515303	-0.515303	-0.515303	-0.515303
ENSG00000116132.PRRX1	ENSG00000116132	PRRX1	protein_coding	1;1;1;1;1;1;1;1;1;1;1;1;1;1;1;1;1;1;1;1;1;1;1;1;1;1	170662728;170663134;170663937;170664131;170664306;170719726;170719726;170719726;170719726;170722617;170722645;170726220;170726220;170726220;170726220;170726220;170730206;170730277;170730277;170730446;170736048;170736048;170736048;170736048;170736048;170736048	170662924;170664459;170664459;170664459;170664459;170719901;170719901;170719901;170719903;170722668;170722668;170726401;170726401;170729021;170726401;170726401;170730348;170730348;170730348;170730621;170736233;170736233;170736233;170736399;170736508;170739421	+;+;+;+;+;+;+;+;+;+;+;+;+;+;+;+;+;+;+;+;+;+;+;+;+;+	8248	2	-0.767402	-0.354832	1.80005	1.81825	-0.767402	-0.767402	0.319335	0.802907	0.218713	-0.767402	-0.767402	-0.767402	3.88471	3.75739	3.59634	3.4377	-0.318273	3.07396	-0.318273	-0.318273	-0.318273	-0.318273	-0.318273	-0.318273	-0.318273	2.99681	-0.318273	-0.318273	-0.318273	-0.318273	-0.318273	3.41295	-0.318273	-0.318273	-0.318273	-0.318273	-0.318273	-0.318273	-0.318273	-0.318273
ENSG00000073060.SCARB1	ENSG00000073060	SCARB1	protein_coding	12;12;12;12;12;12;12;12;12;12;12;12;12;12;12;12;12;12;12;12;12;12;12;12;12;12;12;12;12;12;12;12;12;12;12;12;12;12;12;12;12;12;12;12;12;12;12;12;12;12;12;12;12;12;12;12;12;12;12;12;12;12;12;12;12;12;12;12;12;12;12;12;12;12;12;12;12;12;12;12;12;12;12;12;12;12;12;12;12;12;12;12;12;12;12;12;12	124776856;124776856;124777633;124777873;124778278;124778499;124782683;124782683;124782683;124782683;124785820;124786107;124786357;124786357;124786357;124786357;124786441;124787406;124787406;124787406;124787406;124787406;124787406;124787406;124795195;124795195;124795195;124795195;124795195;124795195;124795195;124800124;124800124;124800124;124800124;124800124;124800124;124800124;124807761;124807761…	124778586;124778586;124778586;124778586;124778586;124778586;124782811;124782811;124782811;124786503;124786503;124786503;124786493;124786503;124786503;124786503;124786503;124787457;124787457;124787457;124787457;124787457;124787457;124787457;124795268;124795268;124795268;124795268;124795268;124795268;124795268;124800242;124800242;124800242;124800242;124800242;124800242;124800242;124807927;124807927…	-;-;-;-;-;-;-;-;-;-;-;-;-;-;-;-;-;-;-;-;-;-;-;-;-;-;-;-;-;-;-;-;-;-;-;-;-;-;-;-;-;-;-;-;-;-;-;-;-;-;-;-;-;-;-;-;-;-;-;-;-;-;-;-;-;-;-;-;-;-;-;-;-;-;-;-;-;-;-;-;-;-;-;-;-;-;-;-;-;-;-;-;-;-;-;-;-	7741	2	0.511295	0.349109	1.47063	1.69519	-0.610188	-1.5628	0.392255	0.644655	-0.855333	-0.915088	-0.571658	-0.54807	-0.220239	-0.220239	-0.220239	-0.220239	5.24936	-0.220239	-0.220239	-0.220239	-0.220239	-0.220239	-0.220239	-0.220239	-0.220239	-0.220239	-0.220239	-0.220239	-0.220239	-0.220239	-0.220239	-0.220239	-0.220239	-0.220239	-0.220239	-0.220239	-0.220239	4.49232	-0.220239	-0.220239
ENSG00000107779.BMPR1A	ENSG00000107779	BMPR1A	protein_coding	10;10;10;10;10;10;10;10;10;10;10;10;10;10;10;10;10;10;10;10;10;10;10;10;10;10;10;10;10;10;10;10;10;10;10;10;10;10;10;10;10;10;10;10;10;10;10;10;10;10;10;10;10;10;10;10;10	86756601;86756650;86838862;86838862;86838865;86838865;86838939;86843406;86875867;86875867;86875867;86875867;86875867;86890062;86890062;86890062;86890062;86890062;86892127;86892127;86892127;86892127;86899794;86899794;86899794;86899794;86900027;86900027;86900027;86900027;86912240;86912240;86912240;86912240;86917134;86917134;86917134;86917134;86919172;86919172;86919172;86919172;86921520;86921520;869…	86756919;86756919;86838979;86838979;86838979;86838979;86838979;86843510;86876085;86876085;86876085;86876085;86876085;86890224;86890224;86890117;86890224;86890224;86892229;86892229;86892229;86892229;86899890;86899890;86899890;86899890;86900126;86900126;86900126;86900126;86912384;86912384;86912384;86912384;86917326;86917326;86917326;86917326;86919469;86919469;86919469;86919469;86921695;86921695;869…	+;+;+;+;+;+;+;+;+;+;+;+;+;+;+;+;+;+;+;+;+;+;+;+;+;+;+;+;+;+;+;+;+;+;+;+;+;+;+;+;+;+;+;+;+;+;+;+;+;+;+;+;+;+;+;+;+	11412	2	-0.868128	-1.36235	-0.289277	0.905028	-0.806572	-0.618487	0.512284	-0.502071	-0.709243	0.616488	1.25912	1.86321	-0.332478	-0.332478	2.86738	2.93461	-0.332478	2.95964	-0.332478	-0.332478	-0.332478	-0.332478	-0.332478	-0.332478	-0.332478	-0.332478	-0.332478	-0.332478	-0.332478	-0.332478	-0.332478	-0.332478	-0.332478	-0.332478	-0.332478	-0.332478	-0.332478	-0.332478	-0.332478	-0.332478
ENSG00000170370.EMX2	ENSG00000170370	EMX2	protein_coding	10;10;10;10;10;10;10;10;10;10	117542445;117542746;117543568;117544866;117545632;117545632;117548065;117548065;117548065;117548065	117543673;117543673;117543673;117545230;117545816;117545816;117548799;117549542;117549545;117549546	+;+;+;+;+;+;+;+;+;+	3261	2	-0.540973	0.0681171	-0.540973	-0.540973	-0.540973	-0.540973	0.102699	-0.540973	2.11964	2.03733	-0.540973	-0.540973	-0.729131	-0.729131	-0.729131	-0.729131	-0.729131	1.19908	-0.729131	-0.729131	1.35088	-0.729131	-0.729131	-0.729131	-0.729131	1.15522	-0.729131	-0.729131	-0.729131	-0.729131	-0.729131	1.39176	-0.729131	-0.729131	1.23809	1.4816	-0.729131	-0.729131	-0.729131	1.47361
ENSG00000153266.FEZF2	ENSG00000153266	FEZF2	protein_coding	3;3;3;3;3;3;3;3;3;3;3;3;3;3;3	62369681;62369681;62369692;62371217;62371217;62371217;62371533;62371533;62371533;62372017;62372017;62372017;62373279;62373279;62374298	62370342;62370342;62370342;62371349;62371349;62371349;62371667;62371667;62371667;62372926;62372926;62373015;62373412;62373550;62374324	-;-;-;-;-;-;-;-;-;-;-;-;-;-;-	2228	2	-0.414476	-0.414476	-0.414476	-0.414476	-0.414476	-0.414476	-0.414476	-0.414476	2.66084	1.48392	-0.414476	-0.414476	-0.447096	-0.447096	-0.447096	-0.447096	-0.447096	-0.447096	-0.447096	-0.447096	-0.447096	-0.447096	-0.447096	-0.447096	-0.447096	-0.447096	-0.447096	-0.447096	-0.447096	-0.447096	-0.447096	-0.447096	-0.447096	-0.447096	-0.447096	-0.447096	-0.447096	2.07916	2.13745	2.18475
ENSG00000181449.SOX2	ENSG00000181449	SOX2	protein_coding	3	181711925	181714436	+	2512	2	0.255919	0.390023	-1.22715	-1.54753	-0.745112	-0.985868	-0.151577	-0.348269	1.3773	1.31811	1.14123	0.522939	-0.840523	-0.840523	-0.840523	-0.840523	-0.840523	1.18123	-0.840523	-0.840523	-0.840523	-0.840523	1.026	-0.840523	-0.840523	0.931719	-0.840523	-0.840523	-0.840523	-0.840523	-0.840523	1.36262	-0.840523	-0.840523	-0.840523	-0.840523	-0.840523	-0.840523	-0.840523	-0.840523
ENSG00000165588.OTX2	ENSG00000165588	OTX2	protein_coding	14;14;14;14;14;14;14;14;14;14;14;14;14;14;14;14;14;14;14;14;14;14;14;14;14;14;14;14;14;14;14;14;14;14;14;14;14;14;14;14;14;14;14;14;14;14	56799905;56800707;56800707;56800739;56800739;56800741;56801735;56801810;56801913;56802025;56802115;56802245;56804188;56804188;56804188;56804188;56804188;56804188;56804188;56804188;56804188;56805360;56805360;56805360;56805360;56805360;56805360;56805360;56805360;56805360;56805360;56805360;56806704;56810159;56810159;56810159;56810159;56810159;56810159;56810159;56810159;56810376;56810376;56810376;568…	56802355;56802355;56802355;56801881;56802355;56802355;56802355;56802355;56802355;56802355;56802355;56802355;56804339;56804363;56804363;56804363;56804339;56804339;56804339;56804339;56804339;56805575;56805575;56805575;56805575;56805575;56805575;56805648;56805648;56805667;56805575;56805575;56806723;56810448;56810222;56810222;56810222;56810222;56810386;56810389;56810222;56810448;56810479;56810479;568…	-;-;-;-;-;-;-;-;-;-;-;-;-;-;-;-;-;-;-;-;-;-;-;-;-;-;-;-;-;-;-;-;-;-;-;-;-;-;-;-;-;-;-;-;-;-	3383	2	-0.835933	-0.835933	-0.835933	-0.402514	-0.835933	-0.835933	-0.247507	-0.359569	1.67069	1.56799	1.00113	0.94945	-0.310788	-0.310788	-0.310788	-0.310788	-0.310788	-0.310788	-0.310788	-0.310788	-0.310788	-0.310788	-0.310788	-0.310788	-0.310788	-0.310788	-0.310788	-0.310788	-0.310788	-0.310788	-0.310788	-0.310788	-0.310788	-0.310788	-0.310788	-0.310788	-0.310788	3.0008	-0.310788	3.1392
ENSG00000110042.DTX4	ENSG00000110042	DTX4	protein_coding	11;11;11;11;11;11;11;11;11;11;11;11;11;11;11;11;11;11;11;11;11;11;11;11;11;11	59171430;59172132;59181739;59181739;59185260;59188735;59188735;59188735;59189162;59189162;59189162;59191114;59191114;59191114;59192098;59192098;59192098;59194892;59195208;59195208;59199684;59199684;59199684;59204676;59204676;59204676	59171488;59172806;59182462;59182462;59185313;59188796;59188796;59188796;59189323;59189323;59189323;59191175;59191175;59191175;59192251;59192250;59192250;59195369;59195369;59195369;59199773;59199773;59199773;59204758;59204909;59208588	+;+;+;+;+;+;+;+;+;+;+;+;+;+;+;+;+;+;+;+;+;+;+;+;+;+	6433	3	0.232742	0.309037	-0.806983	-1.07666	1.86543	1.7257	0.228503	0.487158	-0.724777	-0.997459	-0.613399	-0.629295	-0.201025	-0.201025	-0.201025	-0.201025	-0.201025	-0.201025	-0.201025	-0.201025	-0.201025	-0.201025	-0.201025	-0.201025	-0.201025	-0.201025	-0.201025	-0.201025	-0.201025	-0.201025	-0.201025	-0.201025	-0.201025	-0.201025	-0.201025	-0.201025	-0.201025	-0.201025	-0.201025	-0.201025
ENSG00000134291.TMEM106C	ENSG00000134291	TMEM106C	protein_coding	12;12;12;12;12;12;12;12;12;12;12;12;12;12;12;12;12;12;12;12;12;12;12;12;12;12;12;12;12;12;12;12;12;12;12;12;12;12;12;12;12;12;12;12;12;12;12;12;12;12;12;12;12;12;12;12;12;12;12;12;12;12;12;12;12;12;12;12;12;12;12;12;12;12;12;12;12;12;12;12;12;12;12;12;12;12;12;12;12;12;12;12;12;12;12;12;12;12;12;12;12;12;12;12;12;12;12;12;12;12;12;12;12;12;12	47963569;47963584;47963584;47963596;47963596;47963596;47963601;47963605;47963607;47963607;47963609;47963635;47963635;47963638;47963858;47964145;47964209;47964209;47964209;47964209;47964209;47964209;47964209;47964209;47964209;47964209;47964209;47964209;47964209;47964209;47964213;47964241;47964281;47965282;47965282;47965282;47965282;47965282;47965282;47965282;47965282;47965282;47965282;47965282;479…	47963633;47963633;47963633;47963633;47963633;47963704;47963633;47963633;47963633;47963633;47963633;47963704;47963704;47963704;47963969;47964423;47964462;47964765;47964423;47964423;47964423;47964423;47964423;47964423;47964423;47964423;47964423;47964423;47964314;47964314;47964423;47964423;47964423;47965345;47965345;47965345;47965345;47965345;47965345;47965522;47965665;47966229;47965345;47965345;479…	+;+;+;+;+;+;+;+;+;+;+;+;+;+;+;+;+;+;+;+;+;+;+;+;+;+;+;+;+;+;+;+;+;+;+;+;+;+;+;+;+;+;+;+;+;+;+;+;+;+;+;+;+;+;+;+;+;+;+;+;+;+;+;+;+;+;+;+;+;+;+;+;+;+;+;+;+;+;+;+;+;+;+;+;+;+;+;+;+;+;+;+;+;+;+;+;+;+;+;+;+;+;+;+;+;+;+;+;+;+;+;+;+;+;+	3475	3	0.256143	0.41496	-0.130055	-0.0585658	1.08655	1.01533	1.15193	0.959991	-1.73846	-1.46202	-0.788976	-0.706834	-0.175587	-0.175587	-0.175587	-0.175587	-0.175587	-0.175587	-0.175587	-0.175587	-0.175587	-0.175587	-0.175587	-0.175587	-0.175587	-0.175587	-0.175587	-0.175587	-0.175587	-0.175587	-0.175587	-0.175587	-0.175587	-0.175587	-0.175587	-0.175587	-0.175587	-0.175587	-0.175587	-0.175587
ENSG00000152402.GUCY1A2	ENSG00000152402	GUCY1A2	protein_coding	11;11;11;11;11;11;11;11;11;11;11;11;11;11;11;11;11;11;11;11;11;11;11;11;11;11	106674012;106687184;106687375;106708512;106708512;106708512;106746551;106776439;106776439;106776439;106809993;106809993;106809993;106936650;106939460;106939460;106939460;106978619;106978619;106978619;106986070;106986070;106986070;107017753;107017753;107017753	106687756;106687756;106687756;106708666;106708666;106708666;106746643;106776582;106776582;106776582;106810478;106810478;106810478;106936712;106940178;106940178;106940178;106978740;106978740;106978740;106986131;106986131;106986131;107018151;107018445;107018524	-;-;-;-;-;-;-;-;-;-;-;-;-;-;-;-;-;-;-;-;-;-;-;-;-;-	16361	3	-0.322745	-0.22589	0.365036	0.172046	1.10817	0.514964	1.83543	0.744464	-0.970321	-1.65939	-1.19984	-0.361926	-0.142631	-0.142631	-0.142631	-0.142631	-0.142631	-0.142631	-0.142631	-0.142631	-0.142631	-0.142631	-0.142631	-0.142631	-0.142631	-0.142631	-0.142631	-0.142631	-0.142631	-0.142631	-0.142631	-0.142631	-0.142631	-0.142631	-0.142631	-0.142631	-0.142631	-0.142631	-0.142631	-0.142631
ENSG00000139722.VPS37B	ENSG00000139722	VPS37B	protein_coding	12;12;12;12;12;12;12;12;12;12;12;12;12;12	122865330;122867154;122867415;122868480;122868480;122868480;122870075;122870890;122870890;122870890;122871212;122888520;122895952;122895952	122867607;122867607;122867607;122868562;122868562;122868562;122871061;122871055;122871061;122871061;122871681;122890159;122896124;122896127	-;-;-;-;-;-;-;-;-;-;-;-;-;-	5634	3	0.228044	-0.129217	0.190749	0.291781	1.16473	1.06851	0.954963	0.988747	-0.459436	-1.3201	-1.6151	-1.36367	-0.366667	-0.366667	-0.366667	-0.366667	-0.366667	-0.366667	-0.366667	2.71741	-0.366667	-0.366667	-0.366667	-0.366667	-0.366667	2.60927	-0.366667	-0.366667	-0.366667	-0.366667	-0.366667	-0.366667	2.69823	-0.366667	2.74015	-0.366667	-0.366667	-0.366667	-0.366667	-0.366667
ENSG00000180592.SKIDA1	ENSG00000180592	SKIDA1	protein_coding	10;10;10;10;10;10;10;10;10;10;10;10;10	21513475;21515016;21517154;21518566;21519508;21521389;21521389;21521389;21523683;21523683;21523683;21525547;21526291	21519658;21516916;21517919;21519658;21519658;21521480;21521480;21521480;21523895;21523871;21523871;21525682;21526368	-;-;-;-;-;-;-;-;-;-;-;-;-	6703	3	0.246816	-0.172283	0.053081	0.336196	1.03474	0.818267	1.08311	1.16021	-0.66457	-0.504436	-1.90542	-1.48572	-0.43469	2.16561	-0.43469	-0.43469	-0.43469	-0.43469	-0.43469	-0.43469	-0.43469	-0.43469	-0.43469	-0.43469	-0.43469	-0.43469	-0.43469	-0.43469	-0.43469	-0.43469	-0.43469	-0.43469	-0.43469	2.29118	-0.43469	-0.43469	-0.43469	-0.43469	-0.43469	-0.43469
ENSG00000143643.TTC13	ENSG00000143643	TTC13	protein_coding	1;1;1;1;1;1;1;1;1;1;1;1;1;1;1;1;1;1;1;1;1;1;1;1;1;1;1;1;1;1;1;1;1;1;1;1;1;1;1;1;1;1;1;1;1;1;1;1;1;1;1;1;1;1;1;1;1;1;1;1;1;1;1;1;1;1;1;1;1;1;1;1;1;1;1;1;1;1;1;1;1	230906243;230906243;230908712;230908712;230908942;230908942;230911377;230911470;230911470;230912623;230912623;230912623;230916193;230916193;230916193;230920303;230920510;230920510;230920510;230921421;230921421;230921421;230921421;230923841;230923841;230923841;230924841;230924841;230924841;230925517;230925517;230928937;230928937;230931298;230931298;230931418;230931736;230931736;230931736;230933779…	230907019;230907019;230908791;230908791;230909020;230909020;230911549;230911549;230911549;230912758;230912758;230912758;230916299;230916299;230916302;230920594;230920594;230920594;230920594;230921504;230921504;230921504;230921506;230923933;230923933;230923933;230924863;230924973;230924973;230925647;230925647;230929093;230929093;230931472;230931472;230931472;230931877;230931877;230931877;230933861…	-;-;-;-;-;-;-;-;-;-;-;-;-;-;-;-;-;-;-;-;-;-;-;-;-;-;-;-;-;-;-;-;-;-;-;-;-;-;-;-;-;-;-;-;-;-;-;-;-;-;-;-;-;-;-;-;-;-;-;-;-;-;-;-;-;-;-;-;-;-;-;-;-;-;-;-;-;-;-;-;-	4212	3	-0.244912	-0.373421	-0.782216	1.20751	0.932221	0.64036	1.49608	0.98188	-0.595452	-1.48744	-1.11921	-0.655399	-0.272668	-0.272668	-0.272668	-0.272668	-0.272668	-0.272668	-0.272668	-0.272668	-0.272668	-0.272668	-0.272668	-0.272668	-0.272668	-0.272668	3.71196	-0.272668	-0.272668	-0.272668	-0.272668	-0.272668	-0.272668	-0.272668	-0.272668	-0.272668	-0.272668	-0.272668	-0.272668	4.15446
ENSG00000174672.BRSK2	ENSG00000174672	BRSK2	protein_coding	11;11;11;11;11;11;11;11;11;11;11;11;11;11;11;11;11;11;11;11;11;11;11;11;11;11;11;11;11;11;11;11;11;11;11;11;11;11;11;11;11;11;11;11;11;11;11;11;11;11;11;11;11;11;11;11;11;11;11;11;11;11;11;11;11;11;11;11;11;11;11;11;11;11;11;11;11;11;11;11;11;11;11;11;11;11;11;11;11;11;11;11;11;11;11;11;11;11;11;11;11;11;11;11;11;11;11;11;11;11;11;11;11;11;11;11;11;11;11;11;11;11;11;11;11;11;11;11;11;11;11;11;11;…	1389899;1389901;1389901;1389934;1390285;1409400;1409759;1410443;1411152;1436040;1436040;1436040;1436040;1436040;1436040;1436040;1436040;1436040;1438306;1438306;1438306;1438306;1438306;1438306;1438306;1438306;1438306;1440788;1440788;1440788;1440788;1440788;1440788;1440788;1440788;1440788;1440799;1442445;1442490;1442490;1442490;1442490;1442490;1442490;1442490;1442490;1442490;1442490;1443106;1443106…	1390375;1390375;1390375;1390375;1390375;1409631;1409859;1410906;1411633;1436134;1436134;1436134;1436134;1436134;1436134;1436134;1436134;1436134;1438391;1438391;1438391;1438391;1438391;1438391;1438391;1438391;1438391;1440928;1440928;1440928;1440928;1440928;1440928;1440928;1440928;1440928;1440928;1442606;1442606;1442606;1442606;1442606;1442606;1442606;1442606;1442606;1442516;1442606;1443139;1443139…	+;+;+;+;+;+;+;+;+;+;+;+;+;+;+;+;+;+;+;+;+;+;+;+;+;+;+;+;+;+;+;+;+;+;+;+;+;+;+;+;+;+;+;+;+;+;+;+;+;+;+;+;+;+;+;+;+;+;+;+;+;+;+;+;+;+;+;+;+;+;+;+;+;+;+;+;+;+;+;+;+;+;+;+;+;+;+;+;+;+;+;+;+;+;+;+;+;+;+;+;+;+;+;+;+;+;+;+;+;+;+;+;+;+;+;+;+;+;+;+;+;+;+;+;+;+;+;+	6903	3	0.678976	0.599068	-0.43803	-0.583341	1.69831	1.24153	0.69986	0.29459	-1.38027	-1.14672	-0.688518	-0.97546	-0.238417	-0.238417	-0.238417	-0.238417	-0.238417	-0.238417	-0.238417	-0.238417	-0.238417	-0.238417	-0.238417	-0.238417	-0.238417	-0.238417	-0.238417	-0.238417	-0.238417	-0.238417	-0.238417	-0.238417	-0.238417	-0.238417	-0.238417	-0.238417	-0.238417	-0.238417	-0.238417	4.26159
ENSG00000150687.PRSS23	ENSG00000150687	PRSS23	protein_coding	11;11;11;11;11;11;11;11;11;11;11;11;11;11;11;11;11;11;11;11;11;11;11;11;11;11	86791059;86800521;86800521;86800542;86800544;86800544;86807631;86807631;86823334;86823377;86823377;86823377;86823396;86932695;86932695;86932695;86939020;86940786;86940786;86950356;86950356;86950356;86951216;86951216;86951216;86951216	86791195;86800651;86800651;86800651;86800651;86800651;86808106;86811233;86823593;86823593;86823593;86823593;86823593;86932893;86932934;86937819;86939126;86940913;86941027;86950499;86950499;86950499;86951407;86951736;86952788;86952910	+;+;+;+;+;+;+;+;+;+;+;+;+;+;+;+;+;+;+;+;+;+;+;+;+;+	11444	3	0.530183	0.529121	-0.534054	-0.825994	1.38828	1.37445	0.532594	0.606868	-0.345658	-0.138882	-1.61647	-1.50044	5.38116	-0.17852	-0.17852	-0.17852	-0.17852	-0.17852	-0.17852	-0.17852	-0.17852	-0.17852	-0.17852	-0.17852	-0.17852	-0.17852	5.70097	-0.17852	-0.17852	5.71089	-0.17852	-0.17852	-0.17852	-0.17852	-0.17852	-0.17852	-0.17852	-0.17852	-0.17852	-0.17852
ENSG00000173846.PLK3	ENSG00000173846	PLK3	protein_coding	1;1;1;1;1;1;1;1;1;1;1;1;1;1;1;1;1;1;1;1;1;1;1;1;1;1;1;1;1;1;1;1;1;1;1;1;1;1;1;1;1;1;1;1;1;1;1;1;1;1;1	44800377;44800388;44800840;44800840;44801036;44801036;44801622;44801622;44801634;44801845;44801845;44801845;44802760;44802760;44802760;44802955;44802955;44802955;44803268;44803268;44803268;44803337;44803600;44803600;44803600;44803600;44803600;44803931;44803931;44803931;44804163;44804163;44804163;44804163;44804218;44804339;44804339;44804339;44804339;44804339;44804621;44804650;44804650;44804650;448…	44800673;44800673;44800947;44800947;44801152;44801152;44801751;44801751;44801751;44801932;44801932;44801932;44802855;44802855;44802855;44803153;44803391;44803153;44803391;44803391;44803391;44803391;44803691;44803691;44803691;44804024;44803621;44804024;44804024;44804024;44804246;44804246;44804246;44804246;44804246;44804779;44804501;44804501;44804501;44804501;44805379;44804689;44804779;44805121;448…	+;+;+;+;+;+;+;+;+;+;+;+;+;+;+;+;+;+;+;+;+;+;+;+;+;+;+;+;+;+;+;+;+;+;+;+;+;+;+;+;+;+;+;+;+;+;+;+;+;+;+	3327	3	0.0025286	0.119192	0.153715	0.622057	0.985156	1.19472	0.611339	1.10413	-1.83597	-1.19025	-0.539391	-1.22722	3.41701	-0.272597	-0.272597	-0.272597	-0.272597	-0.272597	-0.272597	-0.272597	-0.272597	-0.272597	-0.272597	-0.272597	-0.272597	-0.272597	-0.272597	-0.272597	-0.272597	-0.272597	-0.272597	-0.272597	-0.272597	-0.272597	3.59903	3.64234	-0.272597	-0.272597	-0.272597	-0.272597
ENSG00000215271.HOMEZ	ENSG00000215271	HOMEZ	protein_coding	14;14;14;14;14;14;14;14;14;14;14;14;14	23272422;23274056;23275183;23275746;23276682;23276726;23284991;23285292;23285913;23285913;23285913;23293531;23299401	23277187;23277187;23276348;23276497;23277187;23276945;23285028;23285611;23286132;23286070;23286117;23293688;23299447	-;-;-;-;-;-;-;-;-;-;-;-;-	5549	3	0.524036	0.518817	0.290504	-0.219268	1.02268	1.27923	0.694427	0.860614	-1.31875	-0.823729	-1.39798	-1.43058	-0.164595	-0.164595	-0.164595	-0.164595	-0.164595	-0.164595	-0.164595	-0.164595	-0.164595	-0.164595	-0.164595	-0.164595	-0.164595	-0.164595	-0.164595	-0.164595	-0.164595	-0.164595	-0.164595	-0.164595	6.12632	-0.164595	-0.164595	-0.164595	-0.164595	-0.164595	-0.164595	-0.164595
ENSG00000074047.GLI2	ENSG00000074047	GLI2	protein_coding	2;2;2;2;2;2;2;2;2;2;2;2;2;2;2;2;2;2;2;2;2;2;2;2;2;2;2;2;2;2;2;2;2;2;2;2;2;2;2;2;2;2;2;2;2;2;2;2;2;2;2;2;2;2;2;2;2;2;2;2;2;2;2;2;2;2;2;2;2;2;2;2;2;2;2;2;2;2;2;2;2;2;2;2;2;2;2;2;2;2;2;2;2;2;2;2;2;2;2;2;2;2;2;2;2;2;2;2;2;2;2;2	120735623;120735623;120736247;120792283;120792283;120792283;120792283;120792409;120797291;120797291;120797291;120797291;120797291;120797291;120797291;120797291;120797291;120797291;120797296;120797345;120797345;120927361;120927361;120927361;120927361;120927361;120927361;120927361;120951243;120951243;120951243;120951243;120951243;120951243;120955245;120955245;120955245;120955245;120968714;120968714…	120735681;120735681;120736285;120792438;120792438;120792438;120792438;120792438;120797468;120797468;120797468;120797468;120797468;120797468;120797468;120797468;120797468;120797468;120797468;120797468;120797468;120927466;120927458;120927466;120927466;120927466;120927466;120927466;120951763;120951445;120951445;120951445;120951445;120951466;120955430;120955430;120955430;120955430;120968915;120968915…	+;+;+;+;+;+;+;+;+;+;+;+;+;+;+;+;+;+;+;+;+;+;+;+;+;+;+;+;+;+;+;+;+;+;+;+;+;+;+;+;+;+;+;+;+;+;+;+;+;+;+;+;+;+;+;+;+;+;+;+;+;+;+;+;+;+;+;+;+;+;+;+;+;+;+;+;+;+;+;+;+;+;+;+;+;+;+;+;+;+;+;+;+;+;+;+;+;+;+;+;+;+;+;+;+;+;+;+;+;+;+;+	7341	3	0.336423	0.188575	-0.158751	0.447725	1.31451	0.781837	1.09755	0.654211	-0.913701	-1.94268	-1.35818	-0.447517	-0.147977	-0.147977	-0.147977	-0.147977	-0.147977	-0.147977	-0.147977	-0.147977	-0.147977	-0.147977	-0.147977	-0.147977	-0.147977	-0.147977	-0.147977	-0.147977	-0.147977	-0.147977	-0.147977	-0.147977	-0.147977	-0.147977	-0.147977	-0.147977	-0.147977	-0.147977	-0.147977	-0.147977
ENSG00000186666.BCDIN3D	ENSG00000186666	BCDIN3D	protein_coding	12;12;12;12	49836043;49838596;49842386;49842854	49839015;49839015;49843094;49843106	-;-;-;-	3694	3	0.158592	0.464776	-0.458663	0.175347	0.732704	0.957573	1.31381	0.807205	-0.276133	-2.31893	-0.674408	-0.881872	-0.250981	-0.250981	-0.250981	3.92487	-0.250981	-0.250981	-0.250981	-0.250981	-0.250981	-0.250981	-0.250981	-0.250981	-0.250981	-0.250981	-0.250981	-0.250981	-0.250981	-0.250981	-0.250981	-0.250981	-0.250981	4.03543	-0.250981	-0.250981	-0.250981	-0.250981	-0.250981	-0.250981
ENSG00000133216.EPHB2	ENSG00000133216	EPHB2	protein_coding	1;1;1;1;1;1;1;1;1;1;1;1;1;1;1;1;1;1;1;1;1;1;1;1;1;1;1;1;1;1;1;1;1;1;1;1;1;1;1;1;1;1;1;1;1;1;1;1;1;1;1;1;1;1;1;1;1;1;1;1;1;1;1;1;1;1;1;1;1;1;1;1;1;1;1;1;1;1;1;1	22710839;22710965;22710965;22710970;22775178;22781421;22781421;22781421;22781421;22781421;22784392;22784392;22784392;22784392;22784392;22800240;22863037;22863037;22863037;22863037;22863037;22863037;22864877;22864877;22864877;22864877;22864877;22864877;22865159;22882359;22882359;22882359;22882359;22882359;22882359;22882359;22891129;22892881;22892884;22892884;22892884;22892884;22895472;22895472;228…	22711043;22711043;22711043;22711043;22775244;22781485;22781485;22781485;22781485;22781485;22785076;22785076;22785076;22785076;22785076;22800291;22863192;22863192;22863192;22863192;22863192;22863192;22865212;22865212;22865212;22865212;22865212;22865212;22865212;22882483;22882483;22882483;22882840;22882483;22882483;22882483;22891265;22893046;22893046;22893046;22893046;22893046;22895580;22895580;228…	+;+;+;+;+;+;+;+;+;+;+;+;+;+;+;+;+;+;+;+;+;+;+;+;+;+;+;+;+;+;+;+;+;+;+;+;+;+;+;+;+;+;+;+;+;+;+;+;+;+;+;+;+;+;+;+;+;+;+;+;+;+;+;+;+;+;+;+;+;+;+;+;+;+;+;+;+;+;+;+	12516	3	0.0855778	-0.671785	-0.232501	0.510255	0.974938	0.815553	1.29837	0.708675	-0.164837	0.236337	-1.80716	-1.75342	-0.325232	-0.325232	-0.325232	-0.325232	-0.325232	-0.325232	3.34647	-0.325232	-0.325232	-0.325232	-0.325232	-0.325232	-0.325232	-0.325232	-0.325232	-0.325232	-0.325232	-0.325232	-0.325232	-0.325232	-0.325232	-0.325232	-0.325232	-0.325232	-0.325232	-0.325232	-0.325232	-0.325232
ENSG00000267909.CCDC177	ENSG00000267909	CCDC177	protein_coding	14;14	69569799;69574542	69573650;69574871	-;-	4182	3	0.767557	-0.660441	0.11321	0.273613	1.00964	0.18752	1.20846	1.38625	-0.585283	-0.64063	-1.61932	-1.44057	-0.219047	-0.219047	-0.219047	-0.219047	-0.219047	-0.219047	-0.219047	-0.219047	-0.219047	-0.219047	-0.219047	-0.219047	-0.219047	-0.219047	-0.219047	-0.219047	-0.219047	-0.219047	-0.219047	-0.219047	-0.219047	-0.219047	-0.219047	-0.219047	-0.219047	4.4476	-0.219047	-0.219047
ENSG00000184304.PRKD1	ENSG00000184304	PRKD1	protein_coding	14;14;14;14;14;14;14;14;14;14;14;14;14;14;14;14;14;14;14;14;14;14;14;14;14;14;14;14;14;14;14;14;14;14;14;14;14;14;14;14;14;14;14;14;14;14;14;14;14;14;14;14;14;14;14;14;14;14;14;14;14;14;14;14;14;14;14;14;14;14;14;14;14;14;14;14;14;14;14;14;14;14;14;14;14;14;14;14;14;14;14;14;14;14;14;14;14;14;14;14;14;14;14;14;14;14;14;14;14;14;14;14;14;14;14	29576479;29576479;29576529;29576942;29577003;29578275;29578275;29578275;29578275;29578275;29591115;29592700;29594086;29597491;29597491;29597491;29597491;29597491;29597491;29599027;29599027;29599027;29599027;29599027;29599656;29599656;29599656;29599656;29599656;29624152;29624152;29624152;29624152;29624152;29626484;29626484;29626484;29626484;29626484;29629041;29629041;29629041;29629041;29629041;296…	29577456;29577456;29577456;29577456;29577456;29578360;29578360;29578360;29578360;29578360;29591289;29592754;29594169;29597758;29597668;29597758;29597758;29597758;29597758;29599125;29599125;29599125;29599125;29599125;29599817;29599817;29599817;29599817;29599817;29624258;29624258;29624258;29624258;29624258;29626556;29626556;29626556;29626556;29626556;29629093;29629093;29629093;29629093;29629093;296…	-;-;-;-;-;-;-;-;-;-;-;-;-;-;-;-;-;-;-;-;-;-;-;-;-;-;-;-;-;-;-;-;-;-;-;-;-;-;-;-;-;-;-;-;-;-;-;-;-;-;-;-;-;-;-;-;-;-;-;-;-;-;-;-;-;-;-;-;-;-;-;-;-;-;-;-;-;-;-;-;-;-;-;-;-;-;-;-;-;-;-;-;-;-;-;-;-;-;-;-;-;-;-;-;-;-;-;-;-;-;-;-;-;-;-	5221	3	0.141789	-0.440339	-0.513443	-1.01711	1.26786	1.53238	-0.112157	1.09718	-0.105676	-1.84555	0.667821	-0.672757	-0.174035	-0.174035	-0.174035	-0.174035	-0.174035	-0.174035	-0.174035	-0.174035	-0.174035	-0.174035	-0.174035	-0.174035	-0.174035	-0.174035	-0.174035	-0.174035	-0.174035	-0.174035	-0.174035	-0.174035	-0.174035	-0.174035	-0.174035	-0.174035	-0.174035	-0.174035	-0.174035	-0.174035
ENSG00000110436.SLC1A2	ENSG00000110436	SLC1A2	protein_coding	11;11;11;11;11;11;11;11;11;11;11;11;11;11;11;11;11;11;11;11;11;11;11;11;11;11;11;11;11;11;11;11;11;11;11;11;11;11;11;11;11;11;11;11;11;11;11;11;11;11;11;11;11;11;11;11;11;11;11;11;11;11;11;11;11;11;11;11;11;11;11;11;11;11;11;11;11;11;11;11;11;11;11;11;11;11;11;11;11;11;11;11;11;11;11;11;11;11;11;11;11;11;11;11;11;11;11;11;11;11;11;11;11;11;11;11;11;11;11;11;11;11;11;11;11;11;11;11;11;11;11;11;11;…	35251205;35251242;35254421;35254696;35256952;35256952;35256952;35256952;35256953;35258970;35258971;35258972;35259075;35259350;35259364;35259540;35259837;35260239;35260686;35260801;35260809;35260810;35260844;35260844;35260857;35261670;35261670;35261670;35261670;35261815;35263978;35264830;35264969;35265034;35265104;35265121;35265443;35265487;35265527;35265527;35265527;35265527;35265527;35265527;352…	35260965;35254808;35254808;35254808;35260965;35260965;35260965;35260965;35260965;35260965;35260965;35260965;35260965;35260965;35260965;35260965;35260965;35260965;35260965;35260965;35260965;35260965;35260965;35260965;35260952;35261740;35261740;35261862;35261862;35261885;35264143;35265758;35265758;35265758;35265758;35265758;35265758;35265758;35265758;35265758;35265758;35265758;35265758;35265758;352…	-;-;-;-;-;-;-;-;-;-;-;-;-;-;-;-;-;-;-;-;-;-;-;-;-;-;-;-;-;-;-;-;-;-;-;-;-;-;-;-;-;-;-;-;-;-;-;-;-;-;-;-;-;-;-;-;-;-;-;-;-;-;-;-;-;-;-;-;-;-;-;-;-;-;-;-;-;-;-;-;-;-;-;-;-;-;-;-;-;-;-;-;-;-;-;-;-;-;-;-;-;-;-;-;-;-;-;-;-;-;-;-;-;-;-;-;-;-;-;-;-;-;-;-;-;-;-;-	22800	3	0.617204	0.65914	-0.20658	-1.14607	1.68479	0.909406	1.09229	0.0794808	-1.48841	-0.74888	-0.468657	-0.983711	-0.221629	-0.221629	-0.221629	-0.221629	-0.221629	4.41803	-0.221629	-0.221629	-0.221629	-0.221629	-0.221629	-0.221629	-0.221629	-0.221629	-0.221629	-0.221629	-0.221629	-0.221629	-0.221629	-0.221629	-0.221629	-0.221629	-0.221629	-0.221629	-0.221629	-0.221629	4.46	-0.221629
ENSG00000011021.CLCN6	ENSG00000011021	CLCN6	protein_coding	1;1;1;1;1;1;1;1;1;1;1;1;1;1;1;1;1;1;1;1;1;1;1;1;1;1;1;1;1;1;1;1;1;1;1;1;1;1;1;1;1;1;1;1;1;1;1;1;1;1;1;1;1;1;1;1;1;1;1;1;1;1;1;1;1;1;1;1;1;1;1;1;1;1;1;1;1;1;1;1;1;1;1;1;1;1;1;1;1;1;1;1;1;1;1;1;1;1;1;1;1;1;1;1;1;1;1;1;1;1;1;1;1;1;1;1;1;1;1;1;1;1;1;1;1;1;1;1;1;1;1;1;1;1;1;1;1;1;1;1;1;1	11806096;11806191;11806213;11806231;11806260;11806263;11806263;11806263;11807131;11807131;11807131;11807131;11807131;11807131;11807131;11807131;11815846;11815846;11815846;11815846;11815846;11815846;11815846;11816615;11816615;11816615;11816615;11816615;11816615;11816615;11816615;11819488;11819488;11819488;11819488;11819488;11819488;11819488;11819488;11820362;11822695;11822695;11822695;11822695;118…	11806349;11806349;11806349;11806349;11806349;11806349;11806349;11806349;11807190;11807190;11807190;11807190;11807190;11807190;11807190;11807190;11815911;11815911;11815911;11815911;11815911;11815911;11815911;11816680;11816680;11816680;11816680;11816680;11816680;11816680;11816680;11819554;11819554;11819554;11819554;11819554;11819554;11819554;11819554;11820779;11822801;11822801;11822801;11822801;118…	+;+;+;+;+;+;+;+;+;+;+;+;+;+;+;+;+;+;+;+;+;+;+;+;+;+;+;+;+;+;+;+;+;+;+;+;+;+;+;+;+;+;+;+;+;+;+;+;+;+;+;+;+;+;+;+;+;+;+;+;+;+;+;+;+;+;+;+;+;+;+;+;+;+;+;+;+;+;+;+;+;+;+;+;+;+;+;+;+;+;+;+;+;+;+;+;+;+;+;+;+;+;+;+;+;+;+;+;+;+;+;+;+;+;+;+;+;+;+;+;+;+;+;+;+;+;+;+	8173	3	0.444901	-0.0104092	0.312375	0.599094	1.2513	1.05752	0.780541	0.650223	-1.11067	-1.26981	-1.10291	-1.60216	-0.252086	-0.252086	-0.252086	-0.252086	-0.252086	-0.252086	-0.252086	-0.252086	-0.252086	4.17859	-0.252086	3.95382	-0.252086	-0.252086	-0.252086	-0.252086	-0.252086	-0.252086	-0.252086	-0.252086	3.98515	4.03653	-0.252086	-0.252086	4.0426	-0.252086	3.99599	-0.252086
ENSG00000136040.PLXNC1	ENSG00000136040	PLXNC1	protein_coding	12;12;12;12;12;12;12;12;12;12;12;12;12;12;12;12;12;12;12;12;12;12;12;12;12;12;12;12;12;12;12;12;12;12;12;12;12;12;12;12;12;12;12;12;12;12;12;12;12;12;12;12;12;12;12;12;12;12;12;12;12;12;12;12;12;12;12;12;12;12;12;12;12;12;12;12;12;12;12;12;12;12;12;12;12;12;12;12;12;12;12;12;12;12;12;12;12;12	94148577;94150832;94158101;94169153;94169153;94169153;94181446;94181446;94181446;94186373;94186373;94186373;94209590;94209590;94220016;94224228;94226489;94226605;94227149;94227149;94237664;94240485;94243938;94247903;94248227;94248362;94251426;94251426;94254478;94254518;94254528;94254787;94254787;94254787;94255193;94255193;94255193;94255193;94255193;94255904;94259337;94259337;94259337;94259386;942…	94150033;94150867;94158210;94169293;94169293;94169293;94181580;94181580;94181580;94186765;94186473;94186473;94209629;94209704;94220163;94224315;94226707;94226707;94227453;94227235;94237803;94240664;94244025;94248106;94248412;94248412;94251528;94251528;94254540;94254888;94254888;94254888;94254888;94254888;94255296;94255296;94255296;94255296;94255296;94256285;94259375;94259375;94259375;94259734;942…	+;+;+;+;+;+;+;+;+;+;+;+;+;+;+;+;+;+;+;+;+;+;+;+;+;+;+;+;+;+;+;+;+;+;+;+;+;+;+;+;+;+;+;+;+;+;+;+;+;+;+;+;+;+;+;+;+;+;+;+;+;+;+;+;+;+;+;+;+;+;+;+;+;+;+;+;+;+;+;+;+;+;+;+;+;+;+;+;+;+;+;+;+;+;+;+;+;+	10033	3	-1.62536	0.124666	0.23982	0.531604	1.19114	0.676992	0.693898	1.16681	-0.0398246	-1.53092	-1.39132	-0.03751	-0.170869	-0.170869	-0.170869	-0.170869	-0.170869	-0.170869	-0.170869	-0.170869	-0.170869	-0.170869	-0.170869	-0.170869	-0.170869	-0.170869	-0.170869	-0.170869	-0.170869	-0.170869	-0.170869	-0.170869	-0.170869	-0.170869	-0.170869	-0.170869	-0.170869	-0.170869	-0.170869	-0.170869
ENSG00000182957.SPATA13	ENSG00000182957	SPATA13	protein_coding	13;13;13;13;13;13;13;13;13;13;13;13;13;13;13;13;13;13;13;13;13;13;13;13;13;13;13;13;13;13;13;13;13;13;13;13;13;13;13;13;13;13;13;13;13;13;13;13;13;13;13;13;13;13;13;13;13;13;13;13;13;13;13;13;13;13;13;13;13;13;13;13;13;13;13;13;13;13;13;13;13;13;13;13;13;13;13;13;13;13;13	23979805;23983727;24017667;24160720;24160722;24160748;24222819;24222819;24222819;24224241;24249477;24249477;24249477;24249477;24251694;24251718;24251718;24251718;24251718;24270687;24270688;24270719;24270841;24272689;24278614;24278614;24278614;24278614;24284135;24284135;24284135;24284135;24284135;24284135;24284135;24284135;24286214;24286214;24286214;24286214;24286214;24286214;24286214;24286214;242…	23979924;23983933;24017701;24160932;24160932;24160932;24224582;24224582;24224798;24224582;24249663;24249842;24249842;24249842;24251862;24251862;24251862;24251862;24251862;24270912;24270912;24270912;24270912;24273137;24278769;24278769;24278821;24278821;24284271;24284271;24284271;24284271;24284271;24284271;24284271;24284271;24286393;24286393;24286393;24286393;24286393;24286393;24286393;24286393;242…	+;+;+;+;+;+;+;+;+;+;+;+;+;+;+;+;+;+;+;+;+;+;+;+;+;+;+;+;+;+;+;+;+;+;+;+;+;+;+;+;+;+;+;+;+;+;+;+;+;+;+;+;+;+;+;+;+;+;+;+;+;+;+;+;+;+;+;+;+;+;+;+;+;+;+;+;+;+;+;+;+;+;+;+;+;+;+;+;+;+;+	9944	3	1.11319	0.39878	-0.232075	-0.293242	0.702321	0.988266	1.01457	1.01884	-1.02304	-0.909469	-1.69882	-1.07931	4.01597	-0.238417	-0.238417	-0.238417	-0.238417	-0.238417	-0.238417	-0.238417	-0.238417	-0.238417	-0.238417	-0.238417	-0.238417	-0.238417	-0.238417	-0.238417	-0.238417	-0.238417	4.36326	-0.238417	-0.238417	-0.238417	-0.238417	-0.238417	-0.238417	-0.238417	-0.238417	-0.238417
ENSG00000205927.OLIG2	ENSG00000205927	OLIG2	protein_coding	21;21;21;21;21	33025935;33025935;33025935;33026801;33026801	33026026;33026260;33029196;33027049;33029185	+;+;+;+;+	3262	3	-0.675226	0.307669	-0.675226	-0.675226	2.19365	1.64978	-0.675226	0.372425	-0.675226	-0.675226	-0.675226	0.203052	-0.146046	-0.146046	-0.146046	-0.146046	-0.146046	-0.146046	-0.146046	-0.146046	-0.146046	-0.146046	-0.146046	-0.146046	-0.146046	-0.146046	-0.146046	-0.146046	-0.146046	-0.146046	-0.146046	-0.146046	-0.146046	-0.146046	-0.146046	-0.146046	-0.146046	-0.146046	-0.146046	-0.146046
ENSG00000170322.NFRKB	ENSG00000170322	NFRKB	protein_coding	11;11;11;11;11;11;11;11;11;11;11;11;11;11;11;11;11;11;11;11;11;11;11;11;11;11;11;11;11;11;11;11;11;11;11;11;11;11;11;11;11;11;11;11;11;11;11;11;11;11;11;11;11;11;11;11;11;11;11;11;11;11;11;11;11;11;11;11;11;11;11;11;11;11;11;11;11;11;11;11;11;11;11;11;11;11;11;11;11;11;11;11;11;11;11;11;11;11;11;11;11;11;11;11;11;11;11;11;11;11;11;11;11;11;11;11;11;11;11;11;11;11;11;11;11;11;11;11;11;11;11;11;11;…	129863636;129864470;129864704;129864966;129864966;129864966;129865877;129865877;129865877;129869494;129869494;129869494;129870093;129872589;129872884;129872884;129872884;129872884;129873745;129873745;129873745;129873745;129873745;129874113;129874113;129874113;129874113;129874501;129874501;129874501;129874501;129874793;129874793;129874793;129874793;129875357;129875357;129875357;129875357;129876721…	129864850;129864850;129864850;129865101;129865101;129865101;129865983;129865983;129865983;129870261;129870261;129870261;129870261;129873096;129873096;129873096;129873096;129873096;129873817;129874015;129874015;129874015;129874015;129874333;129874333;129874333;129874333;129874580;129874580;129874580;129874580;129874916;129874916;129874916;129874916;129875463;129875463;129875463;129875463;129876895…	-;-;-;-;-;-;-;-;-;-;-;-;-;-;-;-;-;-;-;-;-;-;-;-;-;-;-;-;-;-;-;-;-;-;-;-;-;-;-;-;-;-;-;-;-;-;-;-;-;-;-;-;-;-;-;-;-;-;-;-;-;-;-;-;-;-;-;-;-;-;-;-;-;-;-;-;-;-;-;-;-;-;-;-;-;-;-;-;-;-;-;-;-;-;-;-;-;-;-;-;-;-;-;-;-;-;-;-;-;-;-;-;-;-;-;-;-;-;-;-;-;-;-;-;-;-;-;-	6335	3	0.183863	-0.427314	0.346815	1.10867	0.656365	1.38115	0.417073	1.08084	-1.25238	-0.89277	-1.26902	-1.3333	-0.279829	-0.279829	-0.279829	-0.279829	-0.279829	-0.279829	-0.279829	3.56126	-0.279829	-0.279829	-0.279829	-0.279829	-0.279829	-0.279829	-0.279829	-0.279829	-0.279829	-0.279829	-0.279829	-0.279829	-0.279829	-0.279829	-0.279829	-0.279829	-0.279829	-0.279829	-0.279829	-0.279829
ENSG00000165323.FAT3	ENSG00000165323	FAT3	protein_coding	11;11;11;11;11;11;11;11;11;11;11;11;11;11;11;11;11;11;11;11;11;11;11;11;11;11;11;11;11;11;11;11;11;11;11;11;11;11;11;11;11;11;11;11;11;11;11;11;11;11;11;11;11;11;11;11;11;11;11;11;11;11;11;11;11;11;11;11;11	92352096;92352541;92355186;92524634;92524634;92524634;92697384;92697384;92761856;92761856;92764879;92764879;92774041;92774041;92789943;92789943;92792767;92792767;92797836;92797836;92805153;92805153;92806362;92806362;92809843;92809843;92831622;92831622;92834870;92834870;92836566;92836566;92837663;92837663;92840562;92840562;92843934;92843934;92844340;92857214;92857214;92857214;92859165;92859165;928…	92355404;92355404;92355404;92524948;92524948;92524949;92697445;92697445;92762170;92762170;92765089;92765089;92774180;92774180;92790218;92790218;92792977;92792977;92801909;92801909;92805349;92805349;92806515;92806515;92810076;92810076;92832011;92832011;92835084;92835084;92836703;92836703;92837806;92837806;92840759;92840759;92844732;92844732;92844732;92857348;92857348;92857348;92859322;92859322;928…	+;+;+;+;+;+;+;+;+;+;+;+;+;+;+;+;+;+;+;+;+;+;+;+;+;+;+;+;+;+;+;+;+;+;+;+;+;+;+;+;+;+;+;+;+;+;+;+;+;+;+;+;+;+;+;+;+;+;+;+;+;+;+;+;+;+;+;+;+	19280	3	-0.00246232	0.0153668	-0.822897	-1.13076	2.14508	1.58182	-0.768918	0.549642	-0.764046	-0.570095	-0.352229	0.1195	-0.181422	-0.181422	-0.181422	-0.181422	-0.181422	-0.181422	-0.181422	-0.181422	-0.181422	-0.181422	-0.181422	-0.181422	-0.181422	-0.181422	-0.181422	-0.181422	-0.181422	-0.181422	-0.181422	-0.181422	-0.181422	-0.181422	-0.181422	-0.181422	-0.181422	-0.181422	-0.181422	-0.181422
ENSG00000151835.SACS	ENSG00000151835	SACS	protein_coding	13;13;13;13;13;13;13;13;13;13;13;13;13;13;13;13;13;13;13;13;13;13;13;13;13;13;13;13;13;13;13;13;13;13;13;13;13;13;13;13;13	23328826;23328830;23328830;23328833;23341445;23353736;23353785;23353785;23353785;23353785;23354519;23354519;23354519;23354519;23354519;23358335;23358335;23358335;23358335;23365166;23365166;23365166;23365166;23368402;23368402;23368402;23368402;23371078;23371078;23371078;23375119;23375119;23375119;23375119;23375352;23411220;23411220;23411220;23433615;23433615;23433615	23341690;23329484;23341690;23329484;23341690;23353876;23353876;23353876;23353876;23353876;23354890;23356007;23356007;23356007;23356007;23358481;23358481;23358481;23358481;23365277;23365277;23365277;23365277;23368487;23368487;23368487;23368487;23371165;23371165;23371165;23375269;23375269;23375269;23375269;23375543;23411740;23411740;23411740;23433701;23433702;23433740	-;-;-;-;-;-;-;-;-;-;-;-;-;-;-;-;-;-;-;-;-;-;-;-;-;-;-;-;-;-;-;-;-;-;-;-;-;-;-;-;-	15918	3	0.407643	0.380347	-0.0615636	0.623403	1.46985	0.955493	0.907318	0.127923	-1.22094	-1.81778	-0.983934	-0.787761	4.14988	-0.231341	-0.231341	-0.231341	-0.231341	-0.231341	-0.231341	-0.231341	-0.231341	-0.231341	-0.231341	-0.231341	-0.231341	-0.231341	-0.231341	-0.231341	-0.231341	-0.231341	-0.231341	-0.231341	-0.231341	-0.231341	-0.231341	-0.231341	-0.231341	-0.231341	-0.231341	-0.231341
ENSG00000185989.RASA3	ENSG00000185989	RASA3	protein_coding	13;13;13;13;13;13;13;13;13;13;13;13;13;13;13;13;13;13;13;13;13;13;13;13;13;13;13;13;13;13	113977783;113981675;113992485;113996531;113999585;114000826;114007533;114009387;114011171;114013142;114015209;114016197;114017237;114018104;114018763;114021404;114021409;114024279;114024279;114027389;114027389;114027843;114027847;114029811;114029811;114035626;114041000;114052052;114073720;114132435	113979422;113981858;113992588;113996739;113999667;114000932;114007606;114009464;114011248;114013248;114015332;114016271;114017351;114018252;114018919;114021508;114021508;114024355;114024355;114027456;114027461;114027927;114027927;114029887;114029887;114036193;114041094;114052155;114073837;114132623	-;-;-;-;-;-;-;-;-;-;-;-;-;-;-;-;-;-;-;-;-;-;-;-;-;-;-;-;-;-	4775	3	0.0345765	0.194059	0.086649	0.517583	1.42729	1.21238	0.418439	0.395152	-1.62886	-1.74001	-1.06935	0.152084	-0.19418	-0.19418	-0.19418	-0.19418	-0.19418	-0.19418	-0.19418	-0.19418	-0.19418	-0.19418	-0.19418	-0.19418	-0.19418	-0.19418	-0.19418	-0.19418	5.01537	5.28682	-0.19418	-0.19418	5.16195	-0.19418	-0.19418	-0.19418	-0.19418	-0.19418	-0.19418	-0.19418
ENSG00000132196.HSD17B7	ENSG00000132196	HSD17B7	protein_coding	1;1;1;1;1;1;1;1;1;1;1;1;1;1;1;1;1;1;1;1;1;1;1;1;1;1;1;1;1;1;1;1;1;1;1;1;1;1;1;1;1;1;1;1;1;1;1;1;1;1;1;1;1;1;1;1;1;1	162790702;162790721;162790723;162790733;162790746;162790789;162790801;162792565;162792659;162792659;162792659;162792659;162792659;162792659;162795621;162795621;162796585;162796585;162796585;162796585;162796585;162796585;162797186;162797802;162797802;162797802;162797802;162797802;162797828;162797828;162799504;162799743;162799743;162799743;162799743;162799743;162799832;162800213;162802832;162802918…	162790835;162790835;162790835;162790835;162790835;162790835;162790835;162792862;162793052;162792862;162792862;162792862;162792862;162792862;162795663;162795663;162796677;162796677;162796677;162796677;162796677;162796677;162797587;162797916;162797916;162797916;162797916;162798935;162797831;162799937;162799937;162799834;162799937;162799937;162799937;162799937;162799937;162800314;162802949;162803535…	+;+;+;+;+;+;+;+;+;+;+;+;+;+;+;+;+;+;+;+;+;+;+;+;+;+;+;+;+;+;+;+;+;+;+;+;+;+;+;+;+;+;+;+;+;+;+;+;+;+;+;+;+;+;+;+;+;+	4778	3	0.795989	0.85328	-0.123318	0.12429	1.16176	0.898092	0.609655	0.761837	-1.42666	-1.25719	-1.13232	-1.26542	-0.319458	-0.319458	-0.319458	-0.319458	-0.319458	-0.319458	-0.319458	3.1296	-0.319458	-0.319458	-0.319458	-0.319458	-0.319458	3.39965	3.18214	-0.319458	-0.319458	-0.319458	-0.319458	-0.319458	-0.319458	-0.319458	-0.319458	-0.319458	-0.319458	-0.319458	-0.319458	-0.319458
ENSG00000074527.NTN4	ENSG00000074527	NTN4	protein_coding	12;12;12;12;12;12;12;12;12;12;12;12;12;12;12;12;12;12;12;12;12;12;12;12;12;12;12;12;12;12;12;12;12;12;12;12;12;12;12;12;12;12;12;12;12;12;12;12	95657807;95657807;95658988;95659086;95663397;95665810;95665810;95665810;95665810;95665810;95670078;95670078;95670078;95682707;95682707;95682707;95682707;95683498;95683498;95683498;95683498;95710441;95710441;95710441;95710441;95713212;95713212;95713212;95713212;95713297;95737866;95737866;95737866;95737866;95737866;95738089;95739896;95786939;95786939;95786939;95786939;95786939;95789786;95790251;957…	95659222;95659222;95659222;95659222;95663633;95665859;95665980;95665980;95665980;95665980;95670146;95670146;95670146;95682822;95682822;95682822;95682822;95683711;95683711;95683711;95683711;95710629;95710629;95710629;95710629;95713338;95713338;95713338;95713338;95713338;95738144;95738144;95738144;95738144;95738144;95738144;95739995;95787468;95787468;95787468;95787468;95787468;95789948;95790254;957…	-;-;-;-;-;-;-;-;-;-;-;-;-;-;-;-;-;-;-;-;-;-;-;-;-;-;-;-;-;-;-;-;-;-;-;-;-;-;-;-;-;-;-;-;-;-;-;-	4166	3	1.31921	0.403948	-0.907921	-1.06529	1.43223	1.29179	0.165526	0.520739	-0.229642	-0.789008	-0.796643	-1.34494	-0.187184	-0.187184	-0.187184	-0.187184	-0.187184	-0.187184	5.81525	-0.187184	-0.187184	-0.187184	-0.187184	-0.187184	-0.187184	-0.187184	-0.187184	-0.187184	-0.187184	-0.187184	-0.187184	-0.187184	-0.187184	5.40037	-0.187184	-0.187184	-0.187184	-0.187184	-0.187184	-0.187184
ENSG00000138190.EXOC6	ENSG00000138190	EXOC6	protein_coding	10;10;10;10;10;10;10;10;10;10;10;10;10;10;10;10;10;10;10;10;10;10;10;10;10;10;10;10;10;10;10;10;10;10;10;10;10;10;10;10;10;10;10;10;10;10;10;10;10;10;10;10;10;10;10;10;10;10;10;10;10;10;10;10;10;10;10;10;10;10;10;10;10;10;10;10;10;10;10;10;10;10;10;10;10;10;10;10;10;10;10;10;10;10;10;10;10;10;10;10;10;10;10;10;10;10;10;10;10;10;10;10;10;10;10;10;10;10;10;10;10;10;10;10;10;10;10;10;10;10;10;10	92826831;92831178;92834713;92834713;92834713;92848468;92848485;92848520;92893349;92893349;92893349;92893349;92893349;92893349;92894794;92894794;92894794;92894794;92894794;92894794;92894930;92894930;92894930;92894930;92894930;92894930;92899599;92899599;92899599;92899599;92899599;92899599;92909427;92909427;92909427;92909427;92909427;92909484;92915758;92915758;92915758;92915758;92915758;92915758;929…	92826944;92831357;92834824;92834824;92834824;92848634;92848634;92848634;92893520;92893520;92893520;92893520;92893520;92893520;92894841;92894841;92894841;92894841;92894841;92894841;92895020;92895020;92895020;92895020;92895020;92895020;92899644;92899644;92899644;92901851;92899644;92899644;92909631;92909631;92909631;92909631;92909631;92909631;92915913;92915913;92915913;92916030;92915913;92915913;929…	+;+;+;+;+;+;+;+;+;+;+;+;+;+;+;+;+;+;+;+;+;+;+;+;+;+;+;+;+;+;+;+;+;+;+;+;+;+;+;+;+;+;+;+;+;+;+;+;+;+;+;+;+;+;+;+;+;+;+;+;+;+;+;+;+;+;+;+;+;+;+;+;+;+;+;+;+;+;+;+;+;+;+;+;+;+;+;+;+;+;+;+;+;+;+;+;+;+;+;+;+;+;+;+;+;+;+;+;+;+;+;+;+;+;+;+;+;+;+;+;+;+;+;+;+;+;+;+	6487	3	0.236057	0.493617	0.766308	0.184504	0.770407	0.608804	1.19199	0.83867	-1.63754	-0.741441	-1.15086	-1.56051	5.36279	-0.181423	-0.181423	-0.181423	-0.181423	-0.181423	-0.181423	-0.181423	-0.181423	-0.181423	-0.181423	-0.181423	-0.181423	-0.181423	-0.181423	-0.181423	-0.181423	-0.181423	-0.181423	-0.181423	-0.181423	-0.181423	-0.181423	-0.181423	-0.181423	-0.181423	-0.181423	-0.181423
ENSG00000010803.SCMH1	ENSG00000010803	SCMH1	protein_coding	1;1;1;1;1;1;1;1;1;1;1;1;1;1;1;1;1;1;1;1;1;1;1;1;1;1;1;1;1;1;1;1;1;1;1;1;1;1;1;1;1;1;1;1;1;1;1;1;1;1;1;1;1;1;1;1;1;1;1;1;1;1;1;1;1;1;1;1;1;1;1;1;1;1;1;1;1;1;1;1;1;1;1;1;1;1;1;1;1;1;1;1;1;1;1;1;1;1;1;1;1;1;1;1;1;1;1;1;1;1;1;1;1;1;1;1;1;1;1;1;1;1;1;1;1;1;1;1;1;1;1;1;1;1;1;1;1;1;1;1;1;1;1;1;1;1;1;1;1;1;1;1;1;1;1;1;1;1;1;1;1;1;1;1;1;1;1;1;1;1;1;1;1;1	41027200;41027200;41027200;41027200;41027200;41027202;41027202;41027202;41027202;41027202;41027204;41028157;41028192;41028584;41028584;41028584;41028584;41028584;41028584;41028584;41028584;41028584;41028584;41028584;41028584;41028584;41028642;41033983;41033983;41033983;41033983;41033983;41033983;41037362;41037362;41037362;41037362;41037362;41037362;41037362;41037362;41037362;41037362;41037362;410…	41028319;41028319;41028319;41028319;41028319;41028319;41028319;41028319;41028319;41028319;41027475;41028319;41028319;41028726;41028726;41028726;41028726;41028726;41028726;41028726;41028726;41028726;41028726;41028726;41028726;41028726;41028726;41034048;41034048;41034048;41034048;41034048;41034048;41037541;41037541;41037541;41037541;41037541;41037541;41037541;41037541;41037541;41037452;41037541;410…	-;-;-;-;-;-;-;-;-;-;-;-;-;-;-;-;-;-;-;-;-;-;-;-;-;-;-;-;-;-;-;-;-;-;-;-;-;-;-;-;-;-;-;-;-;-;-;-;-;-;-;-;-;-;-;-;-;-;-;-;-;-;-;-;-;-;-;-;-;-;-;-;-;-;-;-;-;-;-;-;-;-;-;-;-;-;-;-;-;-;-;-;-;-;-;-;-;-;-;-;-;-;-;-;-;-;-;-;-;-;-;-;-;-;-;-;-;-;-;-;-;-;-;-;-;-;-;-	4447	3	0.574045	0.271516	-0.287553	0.633211	0.61787	0.900009	0.957113	0.9163	-1.36834	-2.05763	-1.02024	-0.136305	-0.19438	-0.19438	-0.19438	-0.19438	-0.19438	-0.19438	-0.19438	-0.19438	-0.19438	-0.19438	5.23553	-0.19438	-0.19438	-0.19438	-0.19438	-0.19438	-0.19438	-0.19438	-0.19438	-0.19438	-0.19438	5.17976	5.188	5.24821	-0.19438	-0.19438	-0.19438	-0.19438
ENSG00000143126.CELSR2	ENSG00000143126	CELSR2	protein_coding	1;1;1;1;1;1;1;1;1;1;1;1;1;1;1;1;1;1;1;1;1;1;1;1;1;1;1;1;1;1;1;1;1;1;1;1;1;1;1;1;1;1;1;1;1;1;1;1;1;1;1	109249539;109258432;109261042;109261513;109261808;109262287;109262806;109263142;109263611;109264078;109264454;109264868;109265191;109265269;109265735;109265735;109266105;109266105;109267548;109267851;109268581;109268880;109269110;109269424;109269694;109269727;109269933;109269933;109270426;109270824;109270927;109271217;109271217;109271217;109271386;109271386;109271600;109272278;109272278;109272278…	109253389;109259079;109261264;109261628;109261896;109262444;109262969;109263267;109263777;109264365;109264628;109265009;109265311;109265311;109265918;109265918;109266206;109266439;109267642;109268060;109268764;109269008;109269290;109269591;109269820;109269820;109270133;109271039;109270600;109271039;109271039;109271296;109271296;109271722;109271512;109271722;109271722;109272405;109272405;109272728…	+;+;+;+;+;+;+;+;+;+;+;+;+;+;+;+;+;+;+;+;+;+;+;+;+;+;+;+;+;+;+;+;+;+;+;+;+;+;+;+;+;+;+;+;+;+;+;+;+;+;+	12830	3	0.653623	0.32536	0.30706	0.4289	1.50763	0.832467	0.496189	0.554518	-1.00004	-1.35763	-1.21622	-1.53185	2.02131	-0.460928	-0.460928	-0.460928	-0.460928	-0.460928	-0.460928	-0.460928	-0.460928	-0.460928	-0.460928	-0.460928	-0.460928	-0.460928	-0.460928	-0.460928	-0.460928	-0.460928	-0.460928	-0.460928	-0.460928	-0.460928	-0.460928	-0.460928	-0.460928	-0.460928	-0.460928	-0.460928
ENSG00000184986.TMEM121	ENSG00000184986	TMEM121	protein_coding	14;14;14;14;14;14	105526583;105527105;105528624;105528722;105528722;105528722	105526653;105527438;105528661;105528753;105530198;105530202	+;+;+;+;+;+	1924	3	0.679481	0.250329	-0.524166	0.430286	1.31355	0.830758	0.479056	0.758517	-1.06539	-1.57973	-1.76819	0.195503	-0.231366	-0.231366	-0.231366	-0.231366	-0.231366	-0.231366	-0.231366	-0.231366	-0.231366	-0.231366	-0.231366	-0.231366	-0.231366	-0.231366	-0.231366	-0.231366	-0.231366	-0.231366	-0.231366	-0.231366	-0.231366	-0.231366	-0.231366	-0.231366	-0.231366	-0.231366	-0.231366	-0.231366
ENSG00000168283.BMI1	ENSG00000168283	BMI1	protein_coding	10;10;10;10;10;10;10;10;10;10;10;10;10;10;10;10;10;10;10;10;10;10;10;10;10;10;10;10;10;10;10;10;10;10;10;10;10;10;10;10;10;10;10;10;10;10;10;10;10;10;10	22321099;22321459;22321585;22322106;22325657;22325670;22325933;22326431;22326431;22326431;22326431;22326431;22326431;22326431;22326519;22326890;22326890;22326890;22326890;22326890;22327595;22327595;22327595;22327595;22327595;22327742;22327742;22327742;22327742;22327882;22327946;22327950;22327950;22327950;22328134;22328134;22328134;22328134;22328134;22328600;22328600;22328600;22328600;22328600;223…	22321696;22321696;22321696;22322170;22325728;22325722;22326076;22326561;22326831;22326940;22326986;22326561;22326561;22326561;22326561;22326986;22326986;22326986;22326986;22326986;22327650;22327650;22327650;22327650;22327804;22327791;22327792;22327792;22327792;22328058;22328179;22328058;22328058;22328058;22328179;22328179;22328160;22328179;22328179;22328698;22328698;22328671;22328698;22328698;223…	+;+;+;+;+;+;+;+;+;+;+;+;+;+;+;+;+;+;+;+;+;+;+;+;+;+;+;+;+;+;+;+;+;+;+;+;+;+;+;+;+;+;+;+;+;+;+;+;+;+;+	4395	3	0.291962	0.0705909	0.625334	0.829771	0.691104	0.619094	0.956839	1.0818	-0.996483	-1.6396	-1.24615	-1.28427	-0.376959	-0.376959	-0.376959	-0.376959	-0.376959	-0.376959	-0.376959	-0.376959	-0.376959	-0.376959	-0.376959	-0.376959	-0.376959	-0.376959	-0.376959	-0.376959	-0.376959	-0.376959	-0.376959	-0.376959	-0.376959	-0.376959	2.67639	-0.376959	2.67603	2.5748	-0.376959	-0.376959
ENSG00000170456.DENND5B	ENSG00000170456	DENND5B	protein_coding	12;12;12;12;12;12;12;12;12;12;12;12;12;12;12;12;12;12;12;12;12;12;12;12;12;12;12;12;12;12;12;12;12;12;12;12;12;12;12;12;12;12;12;12;12;12;12;12;12;12;12;12;12;12;12;12;12;12;12;12;12;12;12;12;12;12	31382226;31387393;31389324;31389324;31392267;31392267;31392614;31392614;31398175;31398175;31399654;31399654;31402498;31402498;31409263;31409263;31413436;31413436;31415367;31415367;31423597;31423597;31424535;31424535;31424569;31426293;31426293;31426293;31432375;31433155;31433155;31442775;31442775;31442775;31447538;31447538;31447538;31451702;31451940;31451940;31451940;31460194;31460194;31460194;314…	31387786;31387786;31389498;31389498;31392393;31392393;31392696;31392696;31398362;31398362;31399772;31399772;31402643;31402643;31409384;31409384;31413564;31413564;31415448;31415448;31423675;31423675;31424687;31424687;31424687;31426424;31426751;31426424;31433248;31433248;31433248;31442925;31442925;31442925;31447769;31447769;31447769;31452476;31452476;31452476;31452476;31460381;31460381;31460381;314…	-;-;-;-;-;-;-;-;-;-;-;-;-;-;-;-;-;-;-;-;-;-;-;-;-;-;-;-;-;-;-;-;-;-;-;-;-;-;-;-;-;-;-;-;-;-;-;-;-;-;-;-;-;-;-;-;-;-;-;-;-;-;-;-;-;-	11346	3	1.10074	-0.227155	-0.010999	0.1441	1.38202	1.32898	0.157514	0.39172	-1.63272	-1.61359	-0.699012	-0.321601	-0.307964	-0.307964	-0.307964	-0.307964	-0.307964	-0.307964	-0.307964	-0.307964	-0.307964	-0.307964	-0.307964	3.57141	-0.307964	-0.307964	-0.307964	-0.307964	-0.307964	-0.307964	-0.307964	-0.307964	-0.307964	-0.307964	-0.307964	-0.307964	-0.307964	-0.307964	-0.307964	-0.307964
ENSG00000148429.USP6NL	ENSG00000148429	USP6NL	protein_coding	10;10;10;10;10;10;10;10;10;10;10;10;10;10;10;10;10;10;10;10;10;10;10;10;10;10;10;10;10;10;10;10;10;10;10;10;10;10;10;10;10;10;10;10;10;10;10;10;10;10	11453946;11460510;11460510;11481770;11481770;11481770;11484971;11484971;11484971;11485169;11485169;11485169;11485817;11485817;11485817;11489102;11489102;11489102;11490832;11490832;11490832;11493119;11493119;11493119;11501101;11501101;11501101;11509595;11509595;11509595;11518535;11518535;11518535;11525386;11525386;11525386;11527500;11527500;11527500;11532178;11563187;11564127;11564127;11573458;115…	11463849;11463849;11463849;11481922;11481922;11481922;11485070;11485070;11485070;11485234;11485234;11485234;11485911;11485911;11485911;11489222;11489222;11489222;11490880;11490880;11490880;11493228;11493228;11493228;11501208;11501208;11501208;11509675;11509675;11509675;11518574;11518574;11518574;11525468;11525468;11525468;11527567;11527567;11527567;11532275;11565638;11565638;11565638;11573496;115…	-;-;-;-;-;-;-;-;-;-;-;-;-;-;-;-;-;-;-;-;-;-;-;-;-;-;-;-;-;-;-;-;-;-;-;-;-;-;-;-;-;-;-;-;-;-;-;-;-;-	14202	3	0.369726	-0.22317	0.512687	1.13752	0.422695	0.767474	0.884658	1.16229	-1.19867	-1.1761	-1.32416	-1.33494	-0.170924	5.68745	-0.170924	-0.170924	-0.170924	-0.170924	-0.170924	-0.170924	-0.170924	-0.170924	-0.170924	-0.170924	-0.170924	-0.170924	-0.170924	-0.170924	-0.170924	-0.170924	-0.170924	-0.170924	-0.170924	-0.170924	-0.170924	-0.170924	-0.170924	-0.170924	-0.170924	-0.170924
ENSG00000108001.EBF3	ENSG00000108001	EBF3	protein_coding	10;10;10;10;10;10;10;10;10;10;10;10;10;10;10;10;10;10;10;10;10;10;10;10;10;10;10;10;10;10;10;10;10;10;10;10;10	129835283;129836800;129837700;129839083;129840245;129840245;129840245;129840844;129840844;129840844;129842116;129842116;129842116;129843137;129843137;129848392;129848392;129867141;129867141;129867782;129867782;129873452;129873479;129877768;129877768;129957258;129957258;129958934;129958934;129962171;129962171;129962942;129962942;129963367;129963367;129963635;129963635	129837960;129837960;129837960;129839195;129840334;129840442;129840442;129841032;129841032;129841032;129842171;129842293;129842293;129843202;129843202;129848480;129848480;129867267;129867267;129867912;129867912;129873596;129873596;129877849;129877849;129957326;129957326;129959007;129959007;129962226;129962226;129963005;129963005;129963523;129963523;129963841;129963841	-;-;-;-;-;-;-;-;-;-;-;-;-;-;-;-;-;-;-;-;-;-;-;-;-;-;-;-;-;-;-;-;-;-;-;-;-	4623	3	0.894661	1.20542	-0.986287	-0.986287	1.07769	1.53467	0.419027	0.191951	-0.391989	-0.986287	-0.986287	-0.986287	-0.14785	-0.14785	-0.14785	-0.14785	-0.14785	-0.14785	-0.14785	-0.14785	-0.14785	-0.14785	-0.14785	-0.14785	-0.14785	-0.14785	-0.14785	6.90004	-0.14785	-0.14785	-0.14785	-0.14785	-0.14785	-0.14785	-0.14785	-0.14785	-0.14785	-0.14785	-0.14785	-0.14785
ENSG00000057252.SOAT1	ENSG00000057252	SOAT1	protein_coding	1;1;1;1;1;1;1;1;1;1;1;1;1;1;1;1;1;1;1;1;1;1;1;1;1;1;1;1;1;1;1;1;1;1;1;1;1;1;1;1;1;1;1;1;1;1;1;1;1;1;1;1;1	179293714;179293714;179293797;179294320;179302677;179302677;179302677;179323437;179323437;179323437;179335506;179335506;179335506;179335506;179337837;179337837;179337837;179337837;179339438;179339438;179339438;179339438;179341028;179341028;179341028;179341028;179342114;179342114;179342114;179342862;179342862;179342862;179343590;179343590;179343590;179344947;179344947;179344947;179347600;179347600…	179293936;179293936;179293936;179294401;179302802;179302802;179302802;179323495;179323495;179323495;179335657;179335657;179335657;179335657;179337896;179337896;179337896;179337896;179339545;179339545;179339545;179339545;179341310;179341310;179341310;179341310;179342192;179342192;179342192;179342943;179342943;179342943;179343635;179343635;179343635;179345076;179345076;179345076;179347697;179347697…	+;+;+;+;+;+;+;+;+;+;+;+;+;+;+;+;+;+;+;+;+;+;+;+;+;+;+;+;+;+;+;+;+;+;+;+;+;+;+;+;+;+;+;+;+;+;+;+;+;+;+;+;+	7005	3	0.417744	0.2686	0.432323	0.719615	0.551286	0.598631	1.09425	0.973361	-1.06136	-0.624857	-1.83892	-1.53067	-0.220326	-0.220326	-0.220326	-0.220326	-0.220326	-0.220326	-0.220326	-0.220326	-0.220326	-0.220326	-0.220326	-0.220326	-0.220326	-0.220326	-0.220326	-0.220326	-0.220326	-0.220326	-0.220326	-0.220326	-0.220326	-0.220326	-0.220326	-0.220326	-0.220326	-0.220326	-0.220326	-0.220326
ENSG00000171786.NHLH1	ENSG00000171786	NHLH1	protein_coding	1;1	160367071;160370557	160367337;160372846	+;+	2557	3	0.837649	0.588079	-1.08394	-0.647986	1.73773	1.71795	0.00779986	-0.249586	-0.704766	-1.08394	-0.444124	-0.67487	-0.311452	-0.311452	-0.311452	-0.311452	-0.311452	-0.311452	-0.311452	-0.311452	-0.311452	-0.311452	-0.311452	-0.311452	-0.311452	-0.311452	-0.311452	-0.311452	-0.311452	-0.311452	-0.311452	-0.311452	2.98419	-0.311452	-0.311452	-0.311452	-0.311452	-0.311452	2.99262	-0.311452
ENSG00000133056.PIK3C2B	ENSG00000133056	PIK3C2B	protein_coding	1;1;1;1;1;1;1;1;1;1;1;1;1;1;1;1;1;1;1;1;1;1;1;1;1;1;1;1;1;1;1;1;1;1;1;1;1;1;1;1;1;1;1;1;1;1;1;1;1;1;1;1;1;1;1;1;1;1;1;1;1;1;1;1;1;1;1;1;1;1;1;1;1;1;1;1;1;1;1;1;1;1;1	204422628;204422630;204425613;204425613;204427648;204427648;204428139;204428139;204429921;204429921;204431340;204431669;204431669;204432200;204432200;204432200;204433316;204433316;204433793;204433793;204434439;204434439;204438935;204438935;204440192;204440192;204441471;204441471;204442526;204442526;204443417;204443417;204444068;204444068;204444331;204444331;204445956;204445956;204446087;204447436…	204425040;204425040;204425741;204425741;204427754;204427754;204428220;204428220;204430038;204430038;204431793;204431793;204431793;204432271;204432401;204432401;204433425;204433425;204433949;204433949;204434608;204434608;204439071;204439071;204440321;204440321;204441563;204441563;204442633;204442633;204443597;204443597;204444162;204444162;204444424;204444424;204446002;204446144;204446144;204447578…	-;-;-;-;-;-;-;-;-;-;-;-;-;-;-;-;-;-;-;-;-;-;-;-;-;-;-;-;-;-;-;-;-;-;-;-;-;-;-;-;-;-;-;-;-;-;-;-;-;-;-;-;-;-;-;-;-;-;-;-;-;-;-;-;-;-;-;-;-;-;-;-;-;-;-;-;-;-;-;-;-;-;-	9414	3	0.583201	0.520949	0.0766633	0.630936	1.15095	0.95283	0.525958	0.571867	-1.98872	-1.18865	-1.13592	-0.700065	-0.222891	-0.222891	-0.222891	-0.222891	-0.222891	-0.222891	-0.222891	-0.222891	-0.222891	-0.222891	-0.222891	-0.222891	-0.222891	-0.222891	-0.222891	-0.222891	-0.222891	-0.222891	-0.222891	-0.222891	-0.222891	-0.222891	-0.222891	-0.222891	-0.222891	-0.222891	-0.222891	-0.222891
ENSG00000116809.ZBTB17	ENSG00000116809	ZBTB17	protein_coding	1;1;1;1;1;1;1;1;1;1;1;1;1;1;1;1;1;1;1;1;1;1;1;1;1;1;1;1;1;1;1;1;1;1;1;1;1;1;1;1;1;1;1;1;1;1;1;1;1;1;1;1;1;1;1;1;1;1;1;1;1;1;1;1;1;1;1;1;1;1;1;1;1;1;1;1;1;1;1;1;1;1;1;1;1;1;1;1;1;1;1;1;1	15941869;15941869;15941869;15941871;15941871;15942331;15942331;15942331;15942331;15942331;15942407;15942529;15942529;15942529;15942529;15942529;15942756;15943064;15943064;15943064;15943064;15943064;15943064;15943240;15943257;15943399;15943399;15943399;15943399;15943429;15943599;15943599;15943599;15943599;15943599;15943599;15943599;15943599;15943808;15943808;15943808;15943808;15943808;15944300;159…	15942252;15942252;15942252;15942252;15942252;15942420;15942441;15942441;15942722;15942420;15942420;15942738;15942738;15942738;15942738;15942738;15942901;15943194;15943384;15943089;15943194;15943194;15943194;15943519;15943519;15943519;15943519;15943519;15943519;15943519;15943926;15943715;15943715;15943715;15943715;15943715;15943715;15943895;15943895;15943895;15943895;15943895;15944393;15944428;159…	-;-;-;-;-;-;-;-;-;-;-;-;-;-;-;-;-;-;-;-;-;-;-;-;-;-;-;-;-;-;-;-;-;-;-;-;-;-;-;-;-;-;-;-;-;-;-;-;-;-;-;-;-;-;-;-;-;-;-;-;-;-;-;-;-;-;-;-;-;-;-;-;-;-;-;-;-;-;-;-;-;-;-;-;-;-;-;-;-;-;-;-;-	4240	3	0.0396293	-0.904585	0.85815	1.10164	1.23567	0.851915	0.348717	0.760131	-1.03881	-1.66979	-1.07272	-0.509928	2.73535	-0.348933	-0.348933	-0.348933	-0.348933	2.82332	3.1225	-0.348933	-0.348933	-0.348933	-0.348933	-0.348933	-0.348933	-0.348933	2.91277	-0.348933	-0.348933	-0.348933	-0.348933	-0.348933	2.84385	-0.348933	-0.348933	-0.348933	-0.348933	-0.348933	-0.348933	-0.348933
ENSG00000130787.HIP1R	ENSG00000130787	HIP1R	protein_coding	12;12;12;12;12;12;12;12;12;12;12;12;12;12;12;12;12;12;12;12;12;12;12;12;12;12;12;12;12;12;12;12;12;12;12;12;12;12;12;12;12;12;12;12;12;12;12;12;12;12;12;12;12;12;12;12;12;12;12;12;12;12;12;12;12;12;12;12;12;12;12;12;12;12;12;12;12;12;12;12;12;12;12;12;12;12;12;12;12;12;12;12;12;12;12;12;12;12;12;12;12;12;12;12;12;12;12	122834453;122835457;122835481;122848031;122848031;122848031;122848466;122848466;122848466;122848796;122848796;122848796;122849875;122849875;122849875;122850806;122850835;122850835;122850835;122851236;122851236;122851236;122851236;122853483;122854043;122854043;122854043;122854043;122854905;122854905;122854905;122854905;122854905;122855053;122855053;122855053;122855053;122855053;122855265;122855265…	122835006;122835643;122835643;122848094;122848094;122848094;122848608;122848608;122848608;122848852;122848852;122848852;122849955;122849955;122849955;122850911;122850911;122850911;122850911;122851297;122851297;122851297;122851297;122854183;122854183;122854183;122854183;122854183;122854962;122854962;122854962;122854962;122854962;122855128;122855128;122855128;122855128;122855128;122855359;122855405…	+;+;+;+;+;+;+;+;+;+;+;+;+;+;+;+;+;+;+;+;+;+;+;+;+;+;+;+;+;+;+;+;+;+;+;+;+;+;+;+;+;+;+;+;+;+;+;+;+;+;+;+;+;+;+;+;+;+;+;+;+;+;+;+;+;+;+;+;+;+;+;+;+;+;+;+;+;+;+;+;+;+;+;+;+;+;+;+;+;+;+;+;+;+;+;+;+;+;+;+;+;+;+;+;+;+;+	7072	3	0.661271	0.912177	-0.183039	0.25888	1.29779	0.494381	0.664723	0.69991	-0.927266	-1.4455	-0.560966	-1.87236	-0.149672	-0.149672	-0.149672	-0.149672	-0.149672	-0.149672	-0.149672	-0.149672	-0.149672	-0.149672	-0.149672	-0.149672	-0.149672	-0.149672	-0.149672	-0.149672	-0.149672	-0.149672	-0.149672	-0.149672	-0.149672	-0.149672	-0.149672	-0.149672	-0.149672	-0.149672	-0.149672	-0.149672
ENSG00000231607.DLEU2	ENSG00000231607	DLEU2	lncRNA	13;13;13;13;13;13;13;13;13;13;13;13;13;13;13;13;13;13;13;13;13;13;13;13;13;13;13;13;13;13;13;13;13;13;13;13;13;13;13;13;13;13;13;13;13;13;13;13;13;13;13;13;13;13;13;13;13;13;13;13;13;13;13;13;13;13;13;13;13;13;13;13;13;13;13;13;13;13;13;13;13;13;13;13;13;13;13;13	49956670;49956733;49956825;49974773;49975947;49976333;49976333;49976333;49978063;49978063;49982552;49988586;49993711;49993793;49993793;49993793;49997074;49997074;49997074;49997074;50027090;50027133;50027207;50029278;50029278;50029278;50043437;50043492;50043908;50044515;50044640;50044651;50044651;50044724;50044751;50045118;50049189;50049189;50049189;50049190;50049584;50049584;50049584;50049584;500…	49956895;49956895;49956895;49976454;49976454;49976454;49976454;49979183;49979448;49979546;49983754;49988621;49993961;49993961;49993961;49993961;49998785;49997136;49997160;49997419;50027406;50027406;50027406;50029492;50029492;50029492;50044749;50044768;50044768;50044768;50044768;50044768;50044768;50044768;50044768;50045232;50049662;50049662;50049662;50049662;50049662;50049662;50049662;50049662;500…	-;-;-;-;-;-;-;-;-;-;-;-;-;-;-;-;-;-;-;-;-;-;-;-;-;-;-;-;-;-;-;-;-;-;-;-;-;-;-;-;-;-;-;-;-;-;-;-;-;-;-;-;-;-;-;-;-;-;-;-;-;-;-;-;-;-;-;-;-;-;-;-;-;-;-;-;-;-;-;-;-;-;-;-;-;-;-;-	11643	3	0.618148	0.107085	0.794194	0.333488	0.474906	0.496643	0.731052	1.44871	-1.80723	-1.28428	-0.871486	-1.04122	-0.240689	-0.240689	-0.240689	-0.240689	-0.240689	-0.240689	-0.240689	-0.240689	-0.240689	-0.240689	-0.240689	-0.240689	-0.240689	-0.240689	-0.240689	-0.240689	-0.240689	-0.240689	-0.240689	-0.240689	-0.240689	-0.240689	-0.240689	-0.240689	-0.240689	-0.240689	-0.240689	-0.240689
ENSG00000130779.CLIP1	ENSG00000130779	CLIP1	protein_coding	12;12;12;12;12;12;12;12;12;12;12;12;12;12;12;12;12;12;12;12;12;12;12;12;12;12;12;12;12;12;12;12;12;12;12;12;12;12;12;12;12;12;12;12;12;12;12;12;12;12;12;12;12;12;12;12;12;12;12;12;12;12;12;12;12;12;12;12;12;12;12;12;12;12;12;12;12;12;12;12;12;12;12;12;12;12;12;12;12;12;12;12;12;12;12;12;12;12;12;12;12;12;12;12;12;12;12;12;12;12;12;12;12;12;12;12;12;12;12;12;12;12;12;12;12;12;12;12;12;12;12;12;12;…	122271432;122271434;122271434;122271434;122271434;122272043;122272461;122272599;122272661;122272668;122272806;122272834;122274038;122274038;122274038;122274038;122274038;122274038;122274038;122274038;122274038;122274038;122274038;122274038;122276439;122276439;122277368;122278154;122278154;122278154;122278154;122278154;122278154;122278154;122278154;122278154;122278154;122278792;122278792;122278792…	122273100;122273100;122273100;122273100;122273100;122273100;122273100;122273100;122273100;122273100;122273100;122273100;122274162;122274162;122274162;122274162;122274162;122274162;122274162;122274162;122274162;122275823;122274143;122274162;122276444;122278472;122278203;122278203;122278203;122278203;122278203;122278203;122278203;122278203;122278203;122278203;122278203;122278942;122278942;122278942…	-;-;-;-;-;-;-;-;-;-;-;-;-;-;-;-;-;-;-;-;-;-;-;-;-;-;-;-;-;-;-;-;-;-;-;-;-;-;-;-;-;-;-;-;-;-;-;-;-;-;-;-;-;-;-;-;-;-;-;-;-;-;-;-;-;-;-;-;-;-;-;-;-;-;-;-;-;-;-;-;-;-;-;-;-;-;-;-;-;-;-;-;-;-;-;-;-;-;-;-;-;-;-;-;-;-;-;-;-;-;-;-;-;-;-;-;-;-;-;-;-;-;-;-;-;-;-;-	18559	3	0.38029	-0.137706	0.719068	0.617111	1.06869	1.09239	0.949224	0.0228714	-2.0257	-0.619169	-0.835621	-1.23145	-0.486153	-0.486153	-0.486153	-0.486153	-0.486153	-0.486153	-0.486153	-0.486153	-0.486153	-0.486153	-0.486153	-0.486153	-0.486153	-0.486153	-0.486153	-0.486153	-0.486153	-0.486153	2.08966	-0.486153	-0.486153	2.00892	-0.486153	-0.486153	-0.486153	-0.486153	-0.486153	-0.486153
ENSG00000107443.CCNJ	ENSG00000107443	CCNJ	protein_coding	10;10;10;10;10;10;10;10;10;10;10;10;10;10;10;10;10;10	96043394;96043394;96043583;96044353;96044353;96044353;96050256;96050256;96050256;96056701;96056701;96056701;96057088;96057121;96057124;96057830;96057830;96057830	96043719;96043719;96043719;96044462;96044462;96044462;96050466;96050466;96050466;96057000;96057000;96057000;96057247;96057247;96057247;96059588;96060870;96060870	+;+;+;+;+;+;+;+;+;+;+;+;+;+;+;+;+;+	4148	3	0.324358	0.552491	-0.27791	0.954232	0.305467	0.977495	0.78428	1.0578	-1.51725	-1.52068	-1.47556	-0.16472	-0.285146	-0.285146	-0.285146	3.46278	-0.285146	-0.285146	-0.285146	-0.285146	-0.285146	-0.285146	-0.285146	-0.285146	-0.285146	-0.285146	-0.285146	-0.285146	-0.285146	-0.285146	-0.285146	-0.285146	-0.285146	-0.285146	-0.285146	-0.285146	-0.285146	-0.285146	3.52565	-0.285146
ENSG00000108176.DNAJC12	ENSG00000108176	DNAJC12	protein_coding	10;10;10;10;10;10;10;10;10;10;10;10;10;10;10;10;10;10;10;10;10;10;10	67796669;67797082;67805583;67805583;67805587;67810842;67811524;67811524;67811524;67811528;67816040;67816040;67823314;67823314;67823314;67823314;67823314;67827542;67837934;67837934;67837934;67837934;67837934	67797210;67797210;67805787;67805787;67805787;67811663;67811663;67811663;67811663;67811663;67816129;67816133;67823392;67823392;67823392;67823392;67823392;67827683;67838059;67838063;67838096;67838166;67838188	-;-;-;-;-;-;-;-;-;-;-;-;-;-;-;-;-;-;-;-;-;-;-	2139	3	0.673409	0.61115	0.305265	0.518747	0.702614	1.22828	0.765015	0.423085	-1.70373	-1.20953	-1.14133	-1.17297	-0.149688	-0.149688	-0.149688	-0.149688	-0.149688	-0.149688	-0.149688	-0.149688	-0.149688	-0.149688	-0.149688	-0.149688	-0.149688	-0.149688	-0.149688	-0.149688	-0.149688	-0.149688	-0.149688	-0.149688	-0.149688	-0.149688	-0.149688	-0.149688	-0.149688	-0.149688	-0.149688	-0.149688
ENSG00000100433.KCNK10	ENSG00000100433	KCNK10	protein_coding	14;14;14;14;14;14;14;14;14;14;14;14;14;14;14;14;14;14;14;14;14;14;14;14	88180103;88184893;88184893;88187967;88187967;88187967;88192224;88192224;88192224;88227375;88227375;88227375;88240702;88240703;88240703;88240703;88263202;88263202;88263202;88263202;88270738;88322747;88323647;88326419	88186155;88186155;88186155;88188109;88188109;88188109;88192410;88192410;88192410;88227535;88227535;88227535;88240820;88240820;88240820;88240820;88263551;88263551;88263551;88263551;88270911;88323249;88323725;88326907	-;-;-;-;-;-;-;-;-;-;-;-;-;-;-;-;-;-;-;-;-;-;-;-	8258	3	0.817801	0.517019	0.606042	0.200662	0.607723	0.868929	0.812615	0.82829	-1.48409	-1.4978	-1.40954	-0.86764	-0.242958	-0.242958	-0.242958	-0.242958	-0.242958	-0.242958	-0.242958	4.12186	-0.242958	-0.242958	4.19286	-0.242958	-0.242958	-0.242958	-0.242958	-0.242958	-0.242958	-0.242958	-0.242958	-0.242958	-0.242958	-0.242958	-0.242958	-0.242958	-0.242958	4.00774	-0.242958	-0.242958
ENSG00000148541.FAM13C	ENSG00000148541	FAM13C	protein_coding	10;10;10;10;10;10;10;10;10;10;10;10;10;10;10;10;10;10;10;10;10;10;10;10;10;10;10;10;10;10;10;10;10;10;10;10;10;10;10;10;10;10;10;10;10;10;10;10;10;10;10;10;10;10;10;10;10;10;10;10;10;10;10;10;10;10;10;10;10;10;10;10;10;10;10;10;10;10;10;10;10;10;10;10;10;10;10;10;10;10;10;10;10;10;10;10;10;10;10;10;10;10;10;10;10;10;10;10;10;10;10;10;10;10;10;10;10;10;10;10;10;10;10;10;10;10;10;10;10;10;10;10;10;…	59246130;59246133;59246134;59246136;59246136;59246179;59247567;59247692;59251169;59251575;59251575;59251575;59251575;59251575;59251575;59251575;59251575;59252799;59252799;59252799;59252799;59252799;59252799;59252799;59252799;59252799;59253717;59254348;59254348;59254348;59254348;59254348;59254348;59254348;59254348;59254348;59262434;59262434;59262434;59262434;59262434;59262434;59262434;59262434;592…	59247737;59247737;59247737;59247737;59247737;59247737;59247737;59247737;59251676;59251676;59251676;59251676;59251676;59251676;59251676;59251676;59251676;59252998;59252998;59252998;59252998;59252998;59252995;59252995;59252995;59252998;59254443;59254443;59254443;59254443;59254443;59254443;59254443;59254443;59254443;59254443;59262645;59262645;59262645;59262645;59262645;59262645;59262645;59262645;592…	-;-;-;-;-;-;-;-;-;-;-;-;-;-;-;-;-;-;-;-;-;-;-;-;-;-;-;-;-;-;-;-;-;-;-;-;-;-;-;-;-;-;-;-;-;-;-;-;-;-;-;-;-;-;-;-;-;-;-;-;-;-;-;-;-;-;-;-;-;-;-;-;-;-;-;-;-;-;-;-;-;-;-;-;-;-;-;-;-;-;-;-;-;-;-;-;-;-;-;-;-;-;-;-;-;-;-;-;-;-;-;-;-;-;-;-;-;-;-;-;-;-;-;-;-;-;-;-	6752	3	0.881638	0.382575	0.0333638	-0.307324	0.82057	0.229595	1.32313	0.700381	-0.146627	-0.209342	-1.66198	-2.04598	-0.277898	-0.277898	-0.277898	-0.277898	-0.277898	3.49992	-0.277898	-0.277898	-0.277898	-0.277898	-0.277898	-0.277898	-0.277898	3.414	-0.277898	3.75455	-0.277898	3.613	3.69499	-0.277898	-0.277898	-0.277898	-0.277898	-0.277898	-0.277898	-0.277898	-0.277898	-0.277898
ENSG00000169554.ZEB2	ENSG00000169554	ZEB2	protein_coding	2;2;2;2;2;2;2;2;2;2;2;2;2;2;2;2;2;2;2;2;2;2;2;2;2;2;2;2;2;2;2;2;2;2;2;2;2;2;2;2;2;2;2;2;2;2;2;2;2;2;2;2;2;2;2;2;2;2;2;2;2;2;2;2;2;2;2;2;2;2;2;2;2;2;2;2;2;2;2;2;2;2;2;2;2;2;2;2;2;2;2;2;2;2;2;2;2;2;2;2;2;2;2;2;2;2;2;2;2;2;2;2;2;2;2;2;2;2;2;2;2;2;2;2;2;2;2;2;2;2;2;2;2;2;2;2;2;2;2;2;2;2;2;2;2;2;2;2;2;2;2;2;2;2;2;2;2;2;2;2;2;2;2;2;2;2;2;2;2;2;2;2;2;2;2;2;2;2;2;2;2;2;2;2;2;2;2;2;2;2;2;2;2;2;2;2;2;2;2;2…	144364364;144384081;144384081;144384081;144384081;144384081;144384081;144384081;144384081;144384081;144384081;144388016;144388018;144388310;144388341;144388662;144389213;144389285;144389317;144389866;144390552;144394393;144396412;144396412;144396412;144396412;144396412;144396412;144396412;144396412;144396412;144396412;144396412;144396412;144396412;144396412;144396412;144396412;144396412;144396412…	144365626;144390028;144390028;144390028;144390028;144390028;144390028;144390028;144390028;144390028;144390028;144388882;144390028;144390028;144389753;144390028;144390028;144390028;144390028;144390028;144390601;144394480;144396592;144396592;144396592;144396592;144396592;144396592;144396592;144396592;144396592;144396592;144396592;144396592;144396592;144396592;144396592;144396461;144396562;144396592…	-;-;-;-;-;-;-;-;-;-;-;-;-;-;-;-;-;-;-;-;-;-;-;-;-;-;-;-;-;-;-;-;-;-;-;-;-;-;-;-;-;-;-;-;-;-;-;-;-;-;-;-;-;-;-;-;-;-;-;-;-;-;-;-;-;-;-;-;-;-;-;-;-;-;-;-;-;-;-;-;-;-;-;-;-;-;-;-;-;-;-;-;-;-;-;-;-;-;-;-;-;-;-;-;-;-;-;-;-;-;-;-;-;-;-;-;-;-;-;-;-;-;-;-;-;-;-;-	24861	3	0.566667	0.594607	0.392805	0.381121	0.89499	0.802772	0.736134	0.637267	-0.42881	-0.993845	-1.93194	-1.65177	-0.404785	-0.404785	-0.404785	-0.404785	2.45007	-0.404785	-0.404785	-0.404785	-0.404785	-0.404785	-0.404785	-0.404785	-0.404785	2.80884	-0.404785	-0.404785	-0.404785	-0.404785	-0.404785	-0.404785	-0.404785	-0.404785	-0.404785	-0.404785	-0.404785	-0.404785	-0.404785	2.76199
ENSG00000205659.LIN52	ENSG00000205659	LIN52	protein_coding	14;14;14;14;14;14;14;14;14;14;14;14;14;14;14;14;14;14;14;14;14;14;14;14;14;14	74084796;74084956;74084960;74084963;74085505;74091232;74091232;74091232;74091232;74091238;74095930;74095948;74095948;74095948;74095948;74097794;74097794;74097794;74097794;74097794;74101155;74101155;74114006;74198922;74198922;74198922	74084993;74084993;74085601;74084993;74085601;74091306;74091306;74091306;74091306;74091306;74095985;74095985;74095985;74095985;74095985;74097860;74097860;74097860;74097860;74097860;74101238;74101238;74114295;74200438;74201235;74199251	+;+;+;+;+;+;+;+;+;+;+;+;+;+;+;+;+;+;+;+;+;+;+;+;+;+	3692	3	0.17925	0.0259495	0.440469	0.486363	0.444943	0.765592	0.975525	0.87548	-0.365676	-0.485621	-2.69081	-0.651463	-0.210247	-0.210247	-0.210247	-0.210247	-0.210247	-0.210247	-0.210247	-0.210247	-0.210247	-0.210247	-0.210247	4.80776	-0.210247	-0.210247	-0.210247	-0.210247	-0.210247	-0.210247	-0.210247	-0.210247	-0.210247	-0.210247	-0.210247	-0.210247	-0.210247	-0.210247	-0.210247	-0.210247
ENSG00000116731.PRDM2	ENSG00000116731	PRDM2	protein_coding	1;1;1;1;1;1;1;1;1;1;1;1;1;1;1;1;1;1;1;1;1;1;1;1;1;1;1;1;1;1;1;1;1;1;1;1;1;1;1;1;1;1;1;1;1;1;1;1;1;1;1;1;1;1;1;1;1;1;1;1;1;1;1;1;1;1;1;1;1;1;1;1;1;1;1	13700198;13700240;13704855;13704855;13715541;13715541;13715541;13715541;13731000;13731000;13731000;13731000;13731018;13732779;13732779;13732779;13732779;13738750;13738785;13742005;13742005;13742005;13742005;13742005;13742005;13742005;13749361;13749361;13749361;13749361;13749361;13749361;13749361;13749403;13749415;13749424;13749435;13749436;13749436;13769039;13769118;13769118;13769118;13769118;137…	13700300;13700300;13705645;13705645;13715614;13715614;13715614;13715614;13731117;13731117;13731117;13731117;13731117;13732882;13732882;13732855;13732882;13738940;13738940;13742157;13742157;13742157;13742157;13742157;13742157;13742157;13749487;13749487;13749463;13749487;13749487;13749487;13749487;13749487;13749487;13749487;13749487;13749487;13749487;13769173;13769173;13769173;13769173;13769173;137…	+;+;+;+;+;+;+;+;+;+;+;+;+;+;+;+;+;+;+;+;+;+;+;+;+;+;+;+;+;+;+;+;+;+;+;+;+;+;+;+;+;+;+;+;+;+;+;+;+;+;+;+;+;+;+;+;+;+;+;+;+;+;+;+;+;+;+;+;+;+;+;+;+;+;+	10923	3	0.59053	0.618782	-0.0122978	0.86133	0.611096	0.488101	0.859139	1.041	-1.68435	-1.44721	-1.35449	-0.571637	2.41697	2.11379	2.11439	-0.440872	-0.440872	2.18807	-0.440872	-0.440872	-0.440872	-0.440872	-0.440872	-0.440872	-0.440872	2.4301	-0.440872	-0.440872	-0.440872	-0.440872	-0.440872	-0.440872	2.20507	-0.440872	2.24126	-0.440872	2.24095	-0.440872	-0.440872	2.26039
ENSG00000198168.SVIP	ENSG00000198168	SVIP	protein_coding	11;11;11;11;11;11;11;11;11;11;11;11;11;11;11;11;11;11;11	22813799;22818927;22820192;22822747;22822867;22827207;22827207;22827207;22827207;22827245;22827824;22827824;22827824;22827824;22827824;22829257;22829295;22829695;22830164	22814066;22823133;22820336;22823133;22823133;22827320;22827320;22827320;22827320;22827320;22827874;22827874;22827874;22827874;22827877;22829373;22829571;22829801;22830299	-;-;-;-;-;-;-;-;-;-;-;-;-;-;-;-;-;-;-	5201	3	0.158766	0.505584	0.595693	0.7511	0.570051	0.973007	0.904988	0.546732	-1.38011	-0.431525	-1.26706	-1.92723	-0.238361	-0.238361	-0.238361	-0.238361	-0.238361	-0.238361	-0.238361	-0.238361	-0.238361	-0.238361	-0.238361	-0.238361	-0.238361	4.02526	-0.238361	-0.238361	-0.238361	-0.238361	-0.238361	-0.238361	-0.238361	-0.238361	-0.238361	4.26256	-0.238361	-0.238361	-0.238361	-0.238361
ENSG00000160051.IQCC	ENSG00000160051	IQCC	protein_coding	1;1;1;1;1;1;1;1;1;1;1;1;1;1	32205661;32205671;32205671;32206154;32206154;32206154;32206509;32206509;32207002;32207002;32207002;32207240;32207240;32207240	32205723;32205723;32205963;32206761;32206297;32206297;32206761;32206761;32207120;32207120;32207120;32208548;32208682;32208687	+;+;+;+;+;+;+;+;+;+;+;+;+;+	2478	3	-0.159609	-0.217445	0.743689	-0.183118	1.65769	-0.285362	1.04304	0.571697	-2.09282	0.361009	-0.194393	-1.24438	-0.226491	-0.226491	-0.226491	-0.226491	-0.226491	-0.226491	-0.226491	4.46072	-0.226491	-0.226491	-0.226491	-0.226491	-0.226491	-0.226491	-0.226491	-0.226491	-0.226491	-0.226491	-0.226491	-0.226491	4.43156	4.48804	-0.226491	-0.226491	-0.226491	-0.226491	-0.226491	-0.226491
ENSG00000143498.TAF1A	ENSG00000143498	TAF1A	protein_coding	1;1;1;1;1;1;1;1;1;1;1;1;1;1;1;1;1;1;1;1;1;1;1;1;1;1;1;1;1;1;1;1;1;1;1;1;1;1;1;1;1;1;1;1;1;1;1;1;1;1;1;1;1;1;1;1;1;1;1;1	222557902;222557902;222558312;222558623;222558623;222561364;222561364;222561364;222563173;222563173;222563173;222563285;222564059;222564059;222564059;222564059;222564078;222568829;222569510;222569510;222569510;222569510;222569510;222569510;222569537;222570535;222570535;222570535;222570535;222570535;222570535;222570535;222577445;222577445;222577445;222577445;222577445;222577445;222579759;222579759…	222558268;222558268;222558772;222558772;222558772;222561518;222561518;222561518;222563296;222563296;222563296;222563296;222564125;222564125;222564125;222564125;222564125;222569424;222569668;222569668;222569668;222569668;222569668;222569668;222569668;222570563;222570665;222570665;222570665;222570665;222570665;222570665;222577643;222577643;222577643;222577643;222577643;222577643;222579872;222579872…	-;-;-;-;-;-;-;-;-;-;-;-;-;-;-;-;-;-;-;-;-;-;-;-;-;-;-;-;-;-;-;-;-;-;-;-;-;-;-;-;-;-;-;-;-;-;-;-;-;-;-;-;-;-;-;-;-;-;-;-	2891	3	0.305424	0.832344	0.577666	0.375606	0.0618621	1.0042	0.93657	0.976303	-0.837512	-1.59652	-1.61136	-1.02459	-0.149646	-0.149646	-0.149646	-0.149646	-0.149646	-0.149646	-0.149646	-0.149646	-0.149646	-0.149646	-0.149646	-0.149646	-0.149646	-0.149646	-0.149646	-0.149646	-0.149646	-0.149646	-0.149646	-0.149646	-0.149646	-0.149646	-0.149646	-0.149646	-0.149646	-0.149646	-0.149646	-0.149646
ENSG00000174405.LIG4	ENSG00000174405	LIG4	protein_coding	13;13;13;13;13;13;13;13;13;13;13;13;13	108207439;108207439;108207439;108207446;108207446;108214538;108214538;108214538;108214538;108215484;108215484;108215484;108218162	108211296;108211296;108211296;108211216;108211296;108214782;108214807;108214610;108214610;108215523;108215534;108215535;108218368	-;-;-;-;-;-;-;-;-;-;-;-;-	4387	3	0.831053	0.325609	-0.544675	0.471124	0.881126	1.56172	0.454253	0.0704462	0.0452194	-1.98649	-0.848397	-1.26099	-0.212707	-0.212707	-0.212707	-0.212707	-0.212707	-0.212707	-0.212707	-0.212707	-0.212707	-0.212707	-0.212707	-0.212707	-0.212707	-0.212707	-0.212707	-0.212707	-0.212707	-0.212707	-0.212707	-0.212707	-0.212707	-0.212707	-0.212707	-0.212707	-0.212707	-0.212707	-0.212707	-0.212707
ENSG00000119242.CCDC92	ENSG00000119242	CCDC92	protein_coding	12;12;12;12;12;12;12;12;12;12;12;12;12;12;12;12;12;12;12;12;12;12;12;12;12;12;12;12;12;12;12;12;12;12;12;12;12;12;12;12	123918660;123922922;123935622;123936417;123936436;123937688;123937714;123937765;123942744;123942744;123942744;123942744;123942744;123942744;123942744;123942744;123943347;123943347;123943347;123943347;123943347;123943347;123943347;123943347;123944270;123944272;123944272;123944272;123944272;123944669;123945704;123956284;123956284;123956284;123971740;123971895;123972529;123972529;123972529;123972529	123919022;123924288;123937830;123937830;123937830;123937830;123937830;123937830;123942785;123942785;123942785;123942785;123942785;123942785;123942785;123942785;123943493;123943495;123946773;123943493;123943493;123943493;123943493;123943493;123944364;123944364;123944364;123944364;123944369;123944740;123945800;123956444;123956444;123956444;123972090;123972051;123972616;123972734;123972824;123972831	-;-;-;-;-;-;-;-;-;-;-;-;-;-;-;-;-;-;-;-;-;-;-;-;-;-;-;-;-;-;-;-;-;-;-;-;-;-;-;-	8223	3	0.672191	0.535379	0.548626	0.660348	0.739902	0.700127	0.696657	0.807266	-1.06396	-1.63614	-1.29849	-1.36191	-0.2266	-0.2266	-0.2266	-0.2266	-0.2266	-0.2266	-0.2266	-0.2266	-0.2266	-0.2266	-0.2266	-0.2266	-0.2266	-0.2266	-0.2266	-0.2266	-0.2266	-0.2266	-0.2266	-0.2266	-0.2266	-0.2266	-0.2266	-0.2266	-0.2266	-0.2266	-0.2266	-0.2266
ENSG00000179431.FJX1	ENSG00000179431	FJX1	protein_coding	11;11;11	35618460;35619688;35620376	35620865;35620061;35620852	+;+;+	2406	3	0.518233	0.885994	0.558158	0.277237	0.435146	0.842699	0.850985	0.784341	-0.668757	-1.76389	-1.18536	-1.53479	-0.47179	-0.47179	-0.47179	-0.47179	2.11681	-0.47179	2.27882	-0.47179	-0.47179	-0.47179	-0.47179	-0.47179	-0.47179	-0.47179	-0.47179	-0.47179	-0.47179	-0.47179	-0.47179	-0.47179	-0.47179	-0.47179	-0.47179	-0.47179	2.09232	2.29591	-0.47179	-0.47179
ENSG00000139428.MMAB	ENSG00000139428	MMAB	protein_coding	12;12;12;12;12;12;12;12;12;12;12;12;12;12;12;12;12;12;12;12;12;12;12;12;12;12;12;12;12;12;12;12;12;12;12;12;12;12;12;12;12;12;12;12;12;12;12;12;12;12;12;12;12;12;12;12;12;12;12;12;12;12;12;12;12;12;12;12	109553715;109556697;109556703;109556751;109556754;109559096;109559096;109559096;109559096;109559096;109561040;109561040;109561040;109561040;109561040;109561243;109561243;109561420;109561420;109561420;109561420;109561420;109561684;109561780;109561780;109561780;109561780;109561780;109561780;109561836;109564820;109565119;109565119;109565119;109565119;109565119;109565119;109565119;109565119;109567011…	109557136;109557136;109557136;109557136;109557136;109559155;109559155;109559155;109559155;109559155;109561104;109561104;109561104;109561104;109561329;109561329;109561329;109561517;109561517;109561517;109561517;109561517;109561852;109561852;109561852;109561852;109561852;109561852;109561852;109561852;109565176;109565176;109565176;109565176;109565176;109565176;109565176;109565176;109565176;109567167…	-;-;-;-;-;-;-;-;-;-;-;-;-;-;-;-;-;-;-;-;-;-;-;-;-;-;-;-;-;-;-;-;-;-;-;-;-;-;-;-;-;-;-;-;-;-;-;-;-;-;-;-;-;-;-;-;-;-;-;-;-;-;-;-;-;-;-;-	6018	3	0.606938	0.39979	0.568179	0.814971	0.771389	0.491798	0.687431	0.955616	-1.24612	-1.66003	-1.41594	-0.974025	-0.215275	-0.215275	-0.215275	4.60169	-0.215275	-0.215275	-0.215275	-0.215275	-0.215275	-0.215275	-0.215275	-0.215275	-0.215275	-0.215275	-0.215275	-0.215275	-0.215275	4.78387	-0.215275	-0.215275	-0.215275	-0.215275	-0.215275	-0.215275	-0.215275	-0.215275	4.68249	4.77212
ENSG00000100503.NIN	ENSG00000100503	NIN	protein_coding	14;14;14;14;14;14;14;14;14;14;14;14;14;14;14;14;14;14;14;14;14;14;14;14;14;14;14;14;14;14;14;14;14;14;14;14;14;14;14;14;14;14;14;14;14;14;14;14;14;14;14;14;14;14;14;14;14;14;14;14;14;14;14;14;14;14;14;14;14;14;14;14;14;14;14;14;14;14;14;14;14;14;14;14;14;14;14;14;14;14;14;14;14;14;14;14;14;14;14;14;14;14;14;14;14;14;14;14;14;14;14;14;14;14;14;14;14;14;14;14;14;14;14;14;14;14;14;14;14;14;14;14;14;…	50719763;50719817;50719839;50719839;50721497;50723418;50725827;50725828;50725833;50725840;50725953;50725953;50725953;50725953;50725953;50725953;50727233;50727236;50727689;50729523;50729523;50729523;50729523;50729523;50729523;50729523;50729523;50729523;50729523;50729523;50729523;50730923;50730923;50730923;50730923;50735516;50735516;50735516;50735516;50735516;50735516;50735516;50735516;50735516;507…	50723672;50723672;50723672;50723672;50723672;50723672;50726066;50726066;50726066;50726066;50726066;50726414;50726066;50726066;50726066;50726066;50727751;50727751;50727751;50729723;50729723;50729723;50729723;50729723;50729723;50729723;50729723;50729723;50729723;50729723;50729723;50730983;50730983;50730983;50730983;50735617;50735617;50735617;50735617;50735617;50735617;50735617;50735617;50735617;507…	-;-;-;-;-;-;-;-;-;-;-;-;-;-;-;-;-;-;-;-;-;-;-;-;-;-;-;-;-;-;-;-;-;-;-;-;-;-;-;-;-;-;-;-;-;-;-;-;-;-;-;-;-;-;-;-;-;-;-;-;-;-;-;-;-;-;-;-;-;-;-;-;-;-;-;-;-;-;-;-;-;-;-;-;-;-;-;-;-;-;-;-;-;-;-;-;-;-;-;-;-;-;-;-;-;-;-;-;-;-;-;-;-;-;-;-;-;-;-;-;-;-;-;-;-;-;-;-	13782	3	0.349423	0.329818	0.849354	0.758137	0.734709	0.417303	0.755383	0.986095	-1.20994	-1.13047	-0.949881	-1.88993	-0.220289	-0.220289	-0.220289	4.42634	-0.220289	-0.220289	-0.220289	-0.220289	-0.220289	-0.220289	-0.220289	-0.220289	-0.220289	-0.220289	-0.220289	-0.220289	4.36326	-0.220289	-0.220289	-0.220289	-0.220289	-0.220289	-0.220289	-0.220289	-0.220289	-0.220289	-0.220289	-0.220289
ENSG00000135414.GDF11	ENSG00000135414	GDF11	protein_coding	12;12;12;12;12;12;12	55743122;55743399;55748586;55748586;55749502;55749502;55757013	55743761;55743761;55748983;55748983;55749883;55757264;55757127	+;+;+;+;+;+;+	8801	3	0.61607	0.347719	0.633061	0.651522	1.38369	0.695354	0.411741	0.389937	-1.33642	-0.922544	-1.75026	-1.11987	4.12162	4.11929	4.1203	-0.231355	4.37945	-0.231355	-0.231355	-0.231355	-0.231355	-0.231355	-0.231355	-0.231355	-0.231355	-0.231355	-0.231355	-0.231355	-0.231355	-0.231355	-0.231355	-0.231355	-0.231355	-0.231355	-0.231355	-0.231355	-0.231355	-0.231355	-0.231355	-0.231355
ENSG00000160767.FAM189B	ENSG00000160767	FAM189B	protein_coding	1;1;1;1;1;1;1;1;1;1;1;1;1;1;1;1;1;1;1;1;1;1;1;1;1;1;1;1;1;1;1;1;1;1;1;1;1;1;1;1;1;1;1;1;1;1;1;1;1;1;1;1;1;1;1;1;1;1;1;1;1;1;1;1;1;1;1;1;1;1;1	155247205;155247205;155247217;155247217;155247396;155247427;155248050;155248050;155248050;155248050;155248050;155248074;155248405;155248405;155248405;155248405;155248405;155248405;155250276;155250276;155250276;155250276;155250588;155250694;155251095;155251095;155251095;155251095;155251095;155251095;155251095;155251502;155251502;155251502;155251502;155251502;155251502;155251502;155251513;155251733…	155247955;155247955;155247955;155247955;155247529;155247955;155248303;155248303;155248303;155248303;155248303;155248303;155248473;155248473;155248473;155248473;155248473;155248473;155250821;155250821;155250821;155250929;155250821;155250821;155251164;155251164;155251164;155251164;155251164;155251164;155251164;155252068;155251601;155251601;155251601;155251601;155251601;155251601;155251601;155251908…	-;-;-;-;-;-;-;-;-;-;-;-;-;-;-;-;-;-;-;-;-;-;-;-;-;-;-;-;-;-;-;-;-;-;-;-;-;-;-;-;-;-;-;-;-;-;-;-;-;-;-;-;-;-;-;-;-;-;-;-;-;-;-;-;-;-;-;-;-;-;-	4468	3	1.01891	0.744672	0.101785	0.473741	0.780965	0.312047	0.824479	0.954356	-1.21026	-1.19946	-1.55517	-1.24607	-0.240768	-0.240768	-0.240768	-0.240768	-0.240768	-0.240768	-0.240768	-0.240768	-0.240768	-0.240768	-0.240768	-0.240768	-0.240768	-0.240768	-0.240768	-0.240768	-0.240768	-0.240768	-0.240768	-0.240768	-0.240768	-0.240768	-0.240768	-0.240768	-0.240768	-0.240768	-0.240768	-0.240768
ENSG00000174099.MSRB3	ENSG00000174099	MSRB3	protein_coding	12;12;12;12;12;12;12;12;12;12;12;12;12;12;12;12;12;12;12;12;12;12;12;12;12;12;12;12;12;12;12;12;12;12;12;12;12;12;12;12;12;12;12;12;12;12;12;12;12;12;12;12;12;12;12;12;12;12;12;12;12;12;12;12;12;12;12;12;12;12;12;12;12;12;12;12;12;12;12;12;12;12;12;12;12;12;12;12;12;12;12;12;12;12;12;12;12;12;12;12	65278643;65278643;65278669;65278704;65278732;65278742;65278744;65278926;65278926;65278987;65278987;65279092;65279485;65305105;65306863;65306863;65306863;65306863;65308529;65308529;65308529;65308529;65308529;65308529;65308529;65308529;65308529;65308529;65308529;65316033;65326826;65326826;65326826;65326826;65326826;65326826;65326826;65326826;65326826;65326826;65326826;65326875;65328526;65328526;653…	65278865;65278865;65278865;65278865;65278865;65278865;65278865;65279049;65279071;65279071;65279071;65279517;65279517;65305229;65307026;65307026;65307026;65307026;65308993;65308655;65308655;65308655;65308655;65308655;65308655;65308655;65308655;65308655;65308655;65316317;65326934;65326934;65326934;65326934;65326934;65326934;65326934;65326934;65326934;65326934;65326934;65326934;65328603;65328603;653…	+;+;+;+;+;+;+;+;+;+;+;+;+;+;+;+;+;+;+;+;+;+;+;+;+;+;+;+;+;+;+;+;+;+;+;+;+;+;+;+;+;+;+;+;+;+;+;+;+;+;+;+;+;+;+;+;+;+;+;+;+;+;+;+;+;+;+;+;+;+;+;+;+;+;+;+;+;+;+;+;+;+;+;+;+;+;+;+;+;+;+;+;+;+;+;+;+;+;+;+	7405	3	1.4687	0.182999	0.118465	0.389463	0.984911	0.736207	0.802113	0.338672	-1.03728	-1.38229	-1.27098	-1.33098	-0.177054	-0.177054	-0.177054	-0.177054	-0.177054	-0.177054	-0.177054	-0.177054	-0.177054	-0.177054	-0.177054	-0.177054	-0.177054	-0.177054	-0.177054	-0.177054	-0.177054	-0.177054	-0.177054	-0.177054	-0.177054	-0.177054	-0.177054	-0.177054	-0.177054	-0.177054	-0.177054	-0.177054
ENSG00000117477.CCDC181	ENSG00000117477	CCDC181	protein_coding	1;1;1;1;1;1;1;1;1;1;1;1;1;1;1;1;1;1;1;1;1;1;1;1;1;1;1;1;1;1;1;1;1;1;1	169394870;169394870;169395047;169397237;169397237;169397237;169418786;169419013;169419013;169419013;169421363;169421363;169421363;169421363;169421363;169424811;169424811;169424811;169424811;169424811;169427288;169427288;169427288;169427288;169442638;169451133;169452558;169454391;169454500;169459797;169459797;169459797;169460253;169460253;169460253	169395206;169395206;169395206;169397388;169397388;169397391;169419159;169419159;169419159;169419159;169422313;169422313;169422313;169422313;169422313;169424950;169424950;169424950;169424930;169424950;169427417;169427462;169427474;169427474;169443408;169451311;169452749;169454580;169454580;169459864;169459864;169459864;169460452;169460669;169460421	-;-;-;-;-;-;-;-;-;-;-;-;-;-;-;-;-;-;-;-;-;-;-;-;-;-;-;-;-;-;-;-;-;-;-	3961	3	1.09427	0.12322	0.393311	0.52606	1.03968	0.403672	0.584318	0.83412	-1.68258	-0.749389	-1.72395	-0.842737	-0.272503	-0.272503	-0.272503	-0.272503	-0.272503	-0.272503	-0.272503	-0.272503	-0.272503	-0.272503	-0.272503	-0.272503	-0.272503	-0.272503	-0.272503	-0.272503	-0.272503	-0.272503	-0.272503	-0.272503	-0.272503	-0.272503	3.65069	-0.272503	-0.272503	-0.272503	-0.272503	-0.272503
ENSG00000110442.COMMD9	ENSG00000110442	COMMD9	protein_coding	11;11;11;11;11;11;11;11;11;11;11;11;11;11;11;11;11;11;11;11;11;11;11;11;11;11;11;11;11;11	36269284;36272292;36273166;36273960;36274223;36274325;36274356;36274473;36274640;36276137;36276137;36276137;36276137;36276467;36277089;36277089;36278201;36278477;36278477;36278477;36278477;36280712;36280712;36280712;36280712;36289362;36289362;36289362;36289362;36289362	36271827;36274772;36273359;36274224;36274772;36274772;36274420;36274772;36274683;36276240;36276416;36276240;36276240;36277123;36277123;36277123;36278616;36278616;36278616;36278616;36278616;36280837;36280837;36280837;36280837;36289424;36289424;36289426;36289428;36289449	-;-;-;-;-;-;-;-;-;-;-;-;-;-;-;-;-;-;-;-;-;-;-;-;-;-;-;-;-;-	6592	3	0.607501	0.0229192	0.405592	1.20847	0.775223	0.575234	0.818813	0.689126	-1.24735	-1.30443	-0.819026	-1.73207	-0.401526	-0.401526	2.34361	-0.401526	-0.401526	-0.401526	-0.401526	-0.401526	-0.401526	-0.401526	-0.401526	-0.401526	-0.401526	-0.401526	-0.401526	-0.401526	-0.401526	-0.401526	-0.401526	-0.401526	2.44103	-0.401526	-0.401526	-0.401526	-0.401526	-0.401526	-0.401526	2.50046
ENSG00000111728.ST8SIA1	ENSG00000111728	ST8SIA1	protein_coding	12;12;12;12;12;12;12;12;12;12;12;12;12;12;12;12;12;12;12;12;12;12;12;12;12;12;12;12;12;12;12;12;12;12;12;12;12;12;12;12;12;12;12;12;12;12;12;12;12;12;12;12;12;12;12;12	22063773;22066345;22066419;22068863;22070572;22070572;22087864;22104105;22107159;22107275;22118312;22150198;22193391;22200999;22201468;22201661;22201904;22223272;22248826;22249006;22249006;22249006;22249006;22249006;22249006;22249006;22249006;22250730;22255280;22255280;22255280;22255280;22255280;22268512;22268512;22287149;22287149;22287149;22287149;22287149;22324379;22324412;22325099;22325798;223…	22063927;22066435;22066435;22069020;22070613;22070625;22087924;22104189;22107536;22107536;22118489;22150234;22202038;22202038;22202038;22202038;22202038;22223773;22249098;22249098;22249098;22249098;22249046;22249098;22249098;22249098;22249098;22250787;22255389;22255389;22255389;22255389;22255389;22268605;22268613;22287194;22287293;22287293;22287293;22287293;22325459;22326341;22325459;22325932;223…	-;-;-;-;-;-;-;-;-;-;-;-;-;-;-;-;-;-;-;-;-;-;-;-;-;-;-;-;-;-;-;-;-;-;-;-;-;-;-;-;-;-;-;-;-;-;-;-;-;-;-;-;-;-;-;-	14483	3	0.826514	1.11148	0.17345	-0.327511	1.25155	1.02869	0.138194	0.426232	-1.40682	-1.69292	-0.993493	-0.535359	-0.144363	-0.144363	-0.144363	-0.144363	-0.144363	-0.144363	-0.144363	-0.144363	-0.144363	-0.144363	-0.144363	-0.144363	-0.144363	-0.144363	-0.144363	-0.144363	-0.144363	-0.144363	-0.144363	-0.144363	-0.144363	-0.144363	-0.144363	-0.144363	-0.144363	-0.144363	-0.144363	-0.144363
ENSG00000116991.SIPA1L2	ENSG00000116991	SIPA1L2	protein_coding	1;1;1;1;1;1;1;1;1;1;1;1;1;1;1;1;1;1;1;1;1;1;1;1;1;1;1;1;1;1;1;1;1;1;1;1;1;1;1;1;1;1;1;1;1;1;1;1;1;1;1;1;1;1;1;1;1;1;1;1;1;1;1	232397965;232397968;232398710;232399142;232402392;232402392;232402392;232402392;232403448;232403448;232403448;232403533;232404125;232404125;232415494;232415494;232415494;232415494;232425589;232425589;232425589;232428411;232428411;232428411;232432247;232432247;232432247;232439108;232439108;232439108;232441291;232441291;232441291;232441768;232441768;232441768;232443602;232443602;232443602;232445529…	232399273;232399273;232399273;232399273;232402766;232402473;232402473;232402473;232403571;232403571;232403571;232403571;232404178;232404178;232415625;232415625;232415625;232415870;232425808;232425808;232425808;232428564;232428564;232428564;232432471;232432471;232432471;232439496;232439496;232439496;232441394;232441394;232441394;232441868;232441868;232441868;232443685;232443685;232443685;232445786…	-;-;-;-;-;-;-;-;-;-;-;-;-;-;-;-;-;-;-;-;-;-;-;-;-;-;-;-;-;-;-;-;-;-;-;-;-;-;-;-;-;-;-;-;-;-;-;-;-;-;-;-;-;-;-;-;-;-;-;-;-;-;-	7641	3	-0.169388	0.282424	0.879823	1.16746	0.716905	0.920895	0.756199	0.427307	-0.969995	-1.29468	-0.952237	-1.76471	-0.184378	-0.184378	-0.184378	-0.184378	-0.184378	-0.184378	-0.184378	-0.184378	-0.184378	-0.184378	-0.184378	-0.184378	-0.184378	-0.184378	-0.184378	-0.184378	-0.184378	5.51651	-0.184378	-0.184378	5.38664	-0.184378	-0.184378	-0.184378	-0.184378	-0.184378	-0.184378	-0.184378
ENSG00000196233.LCOR	ENSG00000196233	LCOR	protein_coding	10;10;10;10;10;10;10;10;10;10;10;10;10;10;10;10;10;10;10;10;10;10;10;10;10;10;10;10;10;10;10;10;10;10;10;10;10;10;10;10;10;10;10;10;10;10;10;10;10;10	96832282;96832298;96832319;96832955;96832980;96833406;96833406;96833406;96833406;96833406;96907265;96907265;96907265;96907265;96907265;96907285;96907286;96907668;96907668;96907668;96907668;96907668;96907668;96907668;96944113;96944113;96944113;96944113;96944113;96949008;96949008;96949008;96949008;96949008;96949008;96949223;96952103;96952103;96952103;96952103;96952103;96952103;96954953;96954953;969…	96832399;96832399;96832399;96833114;96833122;96833479;96833479;96833479;96833479;96833479;96907330;96907330;96907330;96907330;96907330;96907330;96907330;96908090;96907747;96907747;96907747;96907747;96907747;96907747;96944245;96944245;96944245;96944245;96944245;96949295;96949126;96949295;96949295;96949295;96949295;96949295;96952196;96952196;96952196;96952196;96952196;96952196;96955834;96958891;969…	+;+;+;+;+;+;+;+;+;+;+;+;+;+;+;+;+;+;+;+;+;+;+;+;+;+;+;+;+;+;+;+;+;+;+;+;+;+;+;+;+;+;+;+;+;+;+;+;+;+	26020	3	0.495412	0.604789	-0.734864	0.909772	0.980189	-0.0964114	1.15058	0.776744	-1.80233	-1.61314	-0.179952	-0.490787	-0.332516	-0.332516	-0.332516	-0.332516	-0.332516	-0.332516	-0.332516	-0.332516	-0.332516	-0.332516	-0.332516	-0.332516	-0.332516	-0.332516	-0.332516	-0.332516	-0.332516	-0.332516	-0.332516	-0.332516	-0.332516	-0.332516	-0.332516	-0.332516	-0.332516	-0.332516	-0.332516	-0.332516
ENSG00000163875.MEAF6	ENSG00000163875	MEAF6	protein_coding	1;1;1;1;1;1;1;1;1;1;1;1;1;1;1;1;1;1;1;1;1;1;1;1;1;1;1;1;1;1;1;1;1;1;1;1;1;1;1;1;1;1;1;1;1;1;1;1;1;1;1;1;1;1;1;1;1;1;1;1;1;1;1;1	37492575;37493178;37493311;37493335;37493398;37493762;37493934;37495874;37495885;37495885;37495885;37495885;37495885;37495885;37496547;37496547;37496547;37496707;37496707;37496707;37496707;37501415;37501804;37501804;37501804;37501804;37501804;37501804;37501804;37501804;37509278;37509278;37509278;37509278;37509278;37509278;37509278;37509278;37509278;37509455;37509455;37509455;37509455;37509455;375…	37494107;37494107;37494107;37494107;37494107;37493814;37494107;37495918;37495918;37495918;37495918;37495918;37495918;37495918;37496604;37496604;37496604;37496736;37496736;37496736;37496736;37501996;37501996;37501996;37501996;37501996;37501996;37501996;37501996;37501996;37509323;37509323;37509323;37509323;37509323;37509323;37509323;37509323;37509323;37509542;37509542;37509542;37509542;37509542;375…	-;-;-;-;-;-;-;-;-;-;-;-;-;-;-;-;-;-;-;-;-;-;-;-;-;-;-;-;-;-;-;-;-;-;-;-;-;-;-;-;-;-;-;-;-;-;-;-;-;-;-;-;-;-;-;-;-;-;-;-;-;-;-;-	3487	3	0.292277	0.486596	0.342937	1.0496	1.11121	0.865045	0.315684	0.471487	-1.94397	-1.49869	-0.659231	-0.832945	1.67775	1.67656	-0.547236	1.9866	-0.547236	-0.547236	-0.547236	-0.547236	-0.547236	-0.547236	-0.547236	1.73899	-0.547236	-0.547236	-0.547236	-0.547236	-0.547236	-0.547236	-0.547236	-0.547236	1.75601	-0.547236	-0.547236	-0.547236	-0.547236	-0.547236	2.02474	-0.547236
ENSG00000108219.TSPAN14	ENSG00000108219	TSPAN14	protein_coding	10;10;10;10;10;10;10;10;10;10;10;10;10;10;10;10;10;10;10;10;10;10;10;10;10;10;10;10;10;10;10;10;10;10;10;10;10;10;10;10;10;10;10;10;10;10;10;10;10;10;10;10;10;10;10;10;10;10;10;10;10;10;10;10;10;10;10;10;10;10;10;10;10;10;10;10;10	80454166;80454265;80454310;80454322;80454329;80454330;80454355;80459302;80463088;80463088;80466441;80468547;80468547;80489212;80489217;80489217;80489217;80489217;80489217;80489217;80489217;80489217;80504728;80504728;80504728;80504728;80504728;80504728;80507199;80507228;80507228;80507228;80507228;80507228;80507228;80507228;80509301;80509301;80509301;80509301;80509301;80509301;80509301;80512144;805…	80454371;80454371;80454371;80454371;80454371;80454371;80454371;80459507;80463127;80463127;80466538;80468687;80468687;80489314;80489314;80489314;80489314;80489314;80489314;80489314;80489314;80489314;80504778;80504778;80504778;80504778;80504778;80504778;80507374;80507374;80507374;80507374;80507374;80507374;80507374;80507374;80509471;80509920;80509471;80509471;80509471;80509471;80509471;80512269;805…	+;+;+;+;+;+;+;+;+;+;+;+;+;+;+;+;+;+;+;+;+;+;+;+;+;+;+;+;+;+;+;+;+;+;+;+;+;+;+;+;+;+;+;+;+;+;+;+;+;+;+;+;+;+;+;+;+;+;+;+;+;+;+;+;+;+;+;+;+;+;+;+;+;+;+;+;+	17889	3	0.387785	0.666995	0.365728	1.06725	0.750568	0.88575	0.517096	0.60697	-1.05355	-1.15405	-1.72524	-1.3153	-0.339854	2.82862	2.82936	-0.339854	-0.339854	-0.339854	-0.339854	-0.339854	-0.339854	-0.339854	3.01609	-0.339854	-0.339854	-0.339854	-0.339854	-0.339854	2.85202	-0.339854	-0.339854	-0.339854	-0.339854	-0.339854	-0.339854	-0.339854	-0.339854	2.87603	-0.339854	-0.339854
ENSG00000134897.BIVM	ENSG00000134897	BIVM	protein_coding	13;13;13;13;13;13;13;13;13;13;13;13;13;13;13;13;13;13;13;13;13;13;13;13;13;13;13;13;13;13;13;13;13;13;13;13;13;13;13;13;13;13;13;13;13;13;13;13;13;13;13;13;13;13;13;13;13;13;13;13;13;13;13;13;13;13;13;13;13;13;13;13;13;13;13;13;13;13;13;13;13;13;13;13;13;13;13;13;13;13;13;13;13;13;13;13;13;13;13;13;13;13;13;13;13;13;13;13;13;13;13;13;13;13;13;13;13;13;13;13;13;13;13;13;13;13;13;13;13;13;13;13;13;…	102799119;102799119;102799119;102799138;102799140;102799183;102799183;102799317;102799414;102800352;102800362;102800401;102800572;102800655;102801439;102801494;102801691;102805058;102805058;102805307;102805307;102805307;102805307;102805307;102805307;102805307;102806277;102806277;102807146;102807146;102807146;102807146;102807146;102807146;102807146;102807146;102807146;102807146;102807146;102807284…	102799521;102799521;102799521;102799463;102799521;102799521;102799521;102799521;102799463;102800735;102800735;102800735;102800735;102800735;102801767;102801767;102801767;102805239;102805239;102805390;102805390;102805390;102805390;102805390;102805390;102805390;102806350;102806350;102807745;102807323;102807400;102807745;102807745;102807745;102807745;102807745;102807745;102807745;102807745;102807745…	+;+;+;+;+;+;+;+;+;+;+;+;+;+;+;+;+;+;+;+;+;+;+;+;+;+;+;+;+;+;+;+;+;+;+;+;+;+;+;+;+;+;+;+;+;+;+;+;+;+;+;+;+;+;+;+;+;+;+;+;+;+;+;+;+;+;+;+;+;+;+;+;+;+;+;+;+;+;+;+;+;+;+;+;+;+;+;+;+;+;+;+;+;+;+;+;+;+;+;+;+;+;+;+;+;+;+;+;+;+;+;+;+;+;+;+;+;+;+;+;+;+;+;+;+;+;+;+	7952	3	0.626161	0.947725	0.0983687	0.47566	0.896481	1.44543	0.373896	0.00928926	-1.23777	-1.01096	-0.84126	-1.78302	-0.226535	4.25664	-0.226535	-0.226535	-0.226535	-0.226535	-0.226535	-0.226535	-0.226535	-0.226535	-0.226535	-0.226535	-0.226535	-0.226535	-0.226535	-0.226535	-0.226535	-0.226535	-0.226535	-0.226535	-0.226535	-0.226535	-0.226535	-0.226535	-0.226535	-0.226535	-0.226535	-0.226535
ENSG00000110047.EHD1	ENSG00000110047	EHD1	protein_coding	11;11;11;11;11;11;11;11;11;11;11;11;11;11;11;11;11;11;11;11;11;11;11;11;11;11;11;11;11;11;11;11;11;11;11;11;11;11;11;11;11;11;11;11;11;11;11;11	64851642;64852727;64852731;64852731;64854292;64854612;64855014;64855052;64855322;64855322;64855322;64855322;64855322;64855322;64859626;64859924;64859924;64859924;64859924;64859924;64859924;64859945;64874421;64874421;64874421;64874421;64874421;64874421;64874421;64874478;64874488;64875611;64877825;64878061;64878061;64878061;64878061;64878061;64878061;64878061;64878639;64878835;64879602;64879612;648…	64854857;64854857;64854857;64854857;64854857;64854857;64855095;64855486;64855486;64856663;64855486;64855486;64855486;64855486;64860336;64860045;64860336;64860336;64860336;64860336;64860336;64860336;64874518;64874518;64874518;64874518;64874518;64874518;64874518;64874518;64874518;64875666;64877917;64878484;64878487;64878487;64878487;64878487;64878541;64878621;64879156;64879156;64879700;64879677;648…	-;-;-;-;-;-;-;-;-;-;-;-;-;-;-;-;-;-;-;-;-;-;-;-;-;-;-;-;-;-;-;-;-;-;-;-;-;-;-;-;-;-;-;-;-;-;-;-	7084	3	0.869412	0.366553	0.222304	0.46451	0.990558	1.05535	-0.0661191	0.743638	-1.78114	-0.340909	-0.66296	-1.8612	-0.416496	2.26618	-0.416496	-0.416496	2.4266	-0.416496	-0.416496	2.37943	-0.416496	-0.416496	2.4249	-0.416496	-0.416496	2.28138	-0.416496	-0.416496	2.28599	-0.416496	-0.416496	-0.416496	-0.416496	-0.416496	-0.416496	-0.416496	-0.416496	2.62331	2.36914	2.42012
ENSG00000139437.TCHP	ENSG00000139437	TCHP	protein_coding	12;12;12;12;12;12;12;12;12;12;12;12;12;12;12;12;12;12;12;12;12;12;12;12;12;12;12;12;12;12;12;12;12;12;12;12;12;12;12;12;12;12;12;12;12;12;12;12;12;12;12;12;12;12;12;12;12;12;12;12;12;12;12;12;12	109900264;109900274;109900274;109900518;109900609;109903027;109903027;109903027;109903027;109903027;109903937;109903937;109903937;109903937;109903937;109904737;109904737;109904737;109904737;109904737;109906572;109906572;109906572;109906572;109907526;109907526;109907526;109908586;109908586;109908586;109908815;109908871;109908871;109908871;109911063;109911063;109911063;109911063;109912973;109912991…	109900426;109900426;109900426;109900731;109901059;109903214;109903214;109903214;109903214;109903214;109904147;109904147;109904147;109904147;109904147;109904793;109904793;109904793;109904793;109905027;109906640;109906640;109906640;109906637;109907699;109907699;109907699;109908698;109908698;109908698;109908937;109908937;109908937;109908937;109911235;109911235;109911235;109911235;109913072;109913072…	+;+;+;+;+;+;+;+;+;+;+;+;+;+;+;+;+;+;+;+;+;+;+;+;+;+;+;+;+;+;+;+;+;+;+;+;+;+;+;+;+;+;+;+;+;+;+;+;+;+;+;+;+;+;+;+;+;+;+;+;+;+;+;+;+	9054	3	-0.0635232	0.496897	0.352158	1.141	0.664951	0.191278	0.966781	0.898078	-0.255124	-0.932054	-1.42851	-2.03193	2.71822	-0.347099	-0.347099	-0.347099	-0.347099	-0.347099	-0.347099	-0.347099	-0.347099	-0.347099	-0.347099	2.80258	-0.347099	2.73394	-0.347099	-0.347099	-0.347099	-0.347099	-0.347099	-0.347099	-0.347099	-0.347099	-0.347099	-0.347099	-0.347099	-0.347099	-0.347099	-0.347099
ENSG00000143553.SNAPIN	ENSG00000143553	SNAPIN	protein_coding	1;1;1;1;1;1;1;1;1;1;1;1	153658703;153658712;153658714;153658727;153659138;153659448;153659448;153659448;153661200;153661200;153661200;153661200	153658886;153659184;153658886;153659566;153659184;153659566;153659566;153659566;153661250;153661564;153661829;153661852	+;+;+;+;+;+;+;+;+;+;+;+	1517	3	0.829855	0.577325	0.643948	0.397765	0.792499	0.805549	0.677957	0.404591	-1.50528	-1.82173	-0.516638	-1.28584	2.42804	-0.392311	-0.392311	-0.392311	-0.392311	-0.392311	-0.392311	-0.392311	-0.392311	-0.392311	2.59331	-0.392311	-0.392311	-0.392311	-0.392311	-0.392311	-0.392311	-0.392311	-0.392311	-0.392311	-0.392311	-0.392311	2.56718	-0.392311	-0.392311	-0.392311	-0.392311	-0.392311
ENSG00000110921.MVK	ENSG00000110921	MVK	protein_coding	12;12;12;12;12;12;12;12;12;12;12;12;12;12;12;12;12;12;12;12;12;12;12;12;12;12;12;12;12;12;12;12;12;12;12;12;12;12;12;12;12;12;12;12;12;12;12;12;12;12;12;12;12;12;12;12;12;12;12;12;12;12;12;12;12;12;12;12;12;12;12;12;12;12;12;12;12;12;12;12;12;12;12;12;12;12;12;12;12;12;12;12;12;12;12;12;12;12;12;12;12;12;12;12;12;12;12;12;12;12;12;12;12;12;12;12;12;12;12	109573255;109573302;109573341;109573793;109573794;109573805;109573814;109573832;109573837;109574807;109574807;109574807;109574807;109574809;109574809;109574809;109574809;109574809;109574809;109574809;109574818;109574830;109574837;109575998;109575998;109575998;109575998;109575998;109575998;109575998;109575998;109575998;109575998;109575998;109575998;109575998;109579165;109579165;109579802;109579802…	109573571;109573571;109573571;109573873;109573873;109573873;109573873;109573873;109573873;109574900;109574900;109574900;109574900;109574900;109574900;109574900;109574900;109574900;109574900;109574900;109574900;109574900;109574900;109576145;109576145;109576145;109576145;109576145;109576145;109576145;109576145;109576145;109576145;109576145;109576145;109576145;109579282;109579289;109579946;109579946…	+;+;+;+;+;+;+;+;+;+;+;+;+;+;+;+;+;+;+;+;+;+;+;+;+;+;+;+;+;+;+;+;+;+;+;+;+;+;+;+;+;+;+;+;+;+;+;+;+;+;+;+;+;+;+;+;+;+;+;+;+;+;+;+;+;+;+;+;+;+;+;+;+;+;+;+;+;+;+;+;+;+;+;+;+;+;+;+;+;+;+;+;+;+;+;+;+;+;+;+;+;+;+;+;+;+;+;+;+;+;+;+;+;+;+;+;+;+;+	6488	3	1.20652	0.547295	0.138127	0.569362	0.849465	0.733189	0.543235	0.547578	-1.43008	-0.703699	-1.54602	-1.45497	-0.356938	2.67648	2.67719	2.74095	3.21647	-0.356938	-0.356938	-0.356938	-0.356938	-0.356938	-0.356938	-0.356938	-0.356938	-0.356938	-0.356938	2.97508	-0.356938	-0.356938	-0.356938	-0.356938	-0.356938	-0.356938	-0.356938	-0.356938	-0.356938	-0.356938	-0.356938	-0.356938
ENSG00000162227.TAF6L	ENSG00000162227	TAF6L	protein_coding	11;11;11;11;11;11;11;11;11;11;11;11;11;11;11;11;11;11;11;11;11;11;11;11;11;11;11;11;11;11;11;11;11;11;11;11;11;11;11;11;11;11	62771357;62771367;62771396;62771402;62771403;62772039;62775650;62775771;62775771;62775771;62775771;62775771;62776384;62776384;62776384;62776384;62776384;62776389;62777978;62777978;62777978;62777978;62777978;62778285;62778285;62778285;62778285;62778285;62778687;62778869;62778869;62778869;62781726;62781894;62781894;62781894;62782113;62782113;62782113;62782693;62786260;62786517	62771490;62771490;62771490;62771490;62771490;62772117;62775930;62775930;62775930;62775930;62775930;62775930;62776387;62776470;62776470;62776470;62776470;62776470;62778128;62778128;62778128;62778128;62778128;62778335;62778335;62778335;62778335;62778788;62778963;62778963;62778894;62778963;62781968;62781941;62781968;62781968;62782333;62782333;62782465;62782825;62786388;62787342	+;+;+;+;+;+;+;+;+;+;+;+;+;+;+;+;+;+;+;+;+;+;+;+;+;+;+;+;+;+;+;+;+;+;+;+;+;+;+;+;+;+	3095	3	-0.324117	0.597041	0.217578	1.19007	0.284565	1.01422	0.953938	0.420646	-1.19852	-2.18972	-0.783455	-0.182249	-0.263097	-0.263097	-0.263097	-0.263097	-0.263097	3.80241	-0.263097	-0.263097	-0.263097	-0.263097	-0.263097	-0.263097	-0.263097	-0.263097	-0.263097	-0.263097	-0.263097	-0.263097	-0.263097	-0.263097	-0.263097	-0.263097	-0.263097	-0.263097	-0.263097	-0.263097	-0.263097	-0.263097
ENSG00000155816.FMN2	ENSG00000155816	FMN2	protein_coding	1;1;1;1;1;1;1;1;1;1;1;1;1;1;1;1;1;1;1;1;1;1;1;1;1;1;1;1;1;1;1;1;1;1;1;1;1;1;1;1;1;1;1;1;1;1;1;1;1;1;1;1;1	240014348;240068028;240091883;240123179;240123179;240177921;240177921;240180169;240188207;240188207;240206799;240206799;240211091;240235771;240245260;240257945;240257945;240257945;240294822;240294822;240294822;240329076;240329076;240329076;240329144;240329339;240329339;240329339;240329339;240330603;240330603;240330603;240333887;240333887;240334109;240334109;240334121;240355816;240355816;240392511…	240014435;240068073;240093724;240123345;240123345;240178068;240178068;240180180;240188262;240188262;240207187;240208732;240211235;240235895;240245565;240258032;240258032;240258032;240294883;240294883;240294883;240329167;240329167;240329167;240329167;240329468;240329468;240329468;240329392;240330676;240330749;240330749;240333946;240333946;240334118;240334229;240334229;240355908;240355908;240392562…	+;+;+;+;+;+;+;+;+;+;+;+;+;+;+;+;+;+;+;+;+;+;+;+;+;+;+;+;+;+;+;+;+;+;+;+;+;+;+;+;+;+;+;+;+;+;+;+;+;+;+;+;+	9686	3	0.861369	0.817906	0.0229908	0.162328	0.951068	1.53052	0.59352	-0.408033	-1.19027	-1.62095	-1.22916	-0.491274	-0.192765	-0.192765	-0.192765	-0.192765	-0.192765	-0.192765	-0.192765	-0.192765	-0.192765	-0.192765	-0.192765	-0.192765	-0.192765	-0.192765	-0.192765	-0.192765	-0.192765	-0.192765	-0.192765	-0.192765	-0.192765	-0.192765	-0.192765	-0.192765	-0.192765	-0.192765	-0.192765	-0.192765
ENSG00000100564.PIGH	ENSG00000100564	PIGH	protein_coding	14;14;14;14;14;14;14;14;14;14;14;14;14;14;14;14;14;14;14;14;14;14;14;14;14;14;14;14;14;14;14;14;14;14;14;14;14;14;14;14;14;14;14	67581955;67589318;67589714;67589755;67589806;67589993;67590037;67590112;67590127;67591809;67592315;67592404;67592635;67592635;67592635;67592635;67592635;67592635;67592635;67592635;67592635;67593254;67593728;67593743;67593743;67593743;67593743;67593743;67593743;67593743;67593743;67593743;67593910;67600024;67600024;67600024;67600024;67600024;67600024;67600024;67600024;67600024;67600024	67582274;67590172;67590172;67590172;67590172;67590172;67590172;67590172;67590172;67592436;67592436;67592436;67592718;67592776;67592718;67592718;67592718;67592718;67592718;67592718;67592715;67593952;67593952;67593918;67593947;67593947;67593952;67593952;67593952;67593952;67593813;67593835;67593952;67600286;67600265;67600267;67600268;67600268;67600268;67600282;67600132;67600169;67600246	-;-;-;-;-;-;-;-;-;-;-;-;-;-;-;-;-;-;-;-;-;-;-;-;-;-;-;-;-;-;-;-;-;-;-;-;-;-;-;-;-;-;-	2907	3	0.700133	1.15011	0.416443	0.184361	0.962412	0.561404	0.90049	0.188226	-1.15162	-1.38347	-1.74126	-0.787227	-0.242996	-0.242996	-0.242996	4.08579	-0.242996	4.11895	-0.242996	-0.242996	-0.242996	-0.242996	-0.242996	-0.242996	-0.242996	-0.242996	-0.242996	-0.242996	-0.242996	-0.242996	-0.242996	-0.242996	-0.242996	-0.242996	-0.242996	-0.242996	-0.242996	-0.242996	-0.242996	-0.242996
ENSG00000182272.B4GALNT4	ENSG00000182272	B4GALNT4	protein_coding	11;11;11;11;11;11;11;11;11;11;11;11;11;11;11;11;11;11;11;11;11;11;11;11;11;11;11;11;11;11;11;11;11	369499;369796;372109;372109;372662;372662;372852;373026;373191;373449;373750;375461;375461;375639;375639;375847;376074;376074;376251;376421;379418;379866;379982;380101;380130;380292;380292;380292;380671;380825;380825;381669;381669	369954;369954;372212;372212;372807;372754;372947;373116;373291;373516;373828;375527;375527;375773;375956;375956;376108;376174;376351;377327;379701;380019;380019;380202;380202;380445;380445;380445;380951;380951;380951;382109;382117	+;+;+;+;+;+;+;+;+;+;+;+;+;+;+;+;+;+;+;+;+;+;+;+;+;+;+;+;+;+;+;+;+	4059	3	0.343756	0.247892	1.01902	0.851942	0.887963	0.845423	0.178444	0.695073	-0.807769	-1.81636	-1.44222	-1.00316	-0.228987	-0.228987	-0.228987	-0.228987	-0.228987	4.34999	-0.228987	-0.228987	-0.228987	-0.228987	-0.228987	-0.228987	-0.228987	-0.228987	-0.228987	-0.228987	-0.228987	-0.228987	-0.228987	-0.228987	-0.228987	-0.228987	-0.228987	-0.228987	-0.228987	-0.228987	-0.228987	-0.228987
ENSG00000152457.DCLRE1C	ENSG00000152457	DCLRE1C	protein_coding	10;10;10;10;10;10;10;10;10;10;10;10;10;10;10;10;10;10;10;10;10;10;10;10;10;10;10;10;10;10;10;10;10;10;10;10;10;10;10;10;10;10;10;10;10;10;10;10;10;10;10;10;10;10;10;10;10;10;10;10;10;10;10;10;10;10;10;10;10;10;10;10;10;10;10;10;10;10;10;10;10;10;10;10;10;10;10;10;10;10;10;10;10;10;10;10;10;10;10;10;10;10;10;10;10;10;10;10;10;10;10;10;10;10;10;10;10;10;10;10;10;10;10;10;10;10;10;10;10;10;10;10;10;…	14897359;14904613;14907879;14908166;14908171;14908171;14908171;14908171;14908171;14908188;14908742;14909170;14911190;14919738;14919738;14919738;14919738;14919738;14919738;14919738;14919738;14919738;14919738;14919738;14919796;14920380;14922981;14922981;14922981;14922981;14922981;14922981;14922981;14922981;14922981;14922981;14922981;14922981;14926843;14926843;14926843;14926843;14926843;14926843;149…	14899312;14909330;14909330;14909330;14909330;14909330;14909330;14909330;14909330;14909330;14909330;14909330;14911322;14919832;14919832;14919832;14919832;14919832;14919832;14919832;14919832;14919832;14919832;14919832;14919832;14920444;14923069;14923675;14923069;14923069;14923069;14923069;14923069;14923069;14923069;14923069;14923069;14923069;14926897;14926897;14926897;14926897;14926897;14926897;149…	-;-;-;-;-;-;-;-;-;-;-;-;-;-;-;-;-;-;-;-;-;-;-;-;-;-;-;-;-;-;-;-;-;-;-;-;-;-;-;-;-;-;-;-;-;-;-;-;-;-;-;-;-;-;-;-;-;-;-;-;-;-;-;-;-;-;-;-;-;-;-;-;-;-;-;-;-;-;-;-;-;-;-;-;-;-;-;-;-;-;-;-;-;-;-;-;-;-;-;-;-;-;-;-;-;-;-;-;-;-;-;-;-;-;-;-;-;-;-;-;-;-;-;-;-;-;-;-	9592	3	0.727621	0.311608	0.466252	0.755775	0.423007	1.13355	0.50319	0.529911	-1.94611	-1.77902	-0.586138	-0.539642	6.09555	-0.159727	-0.159727	-0.159727	-0.159727	-0.159727	-0.159727	-0.159727	-0.159727	-0.159727	-0.159727	-0.159727	-0.159727	-0.159727	-0.159727	-0.159727	-0.159727	-0.159727	-0.159727	-0.159727	-0.159727	-0.159727	-0.159727	-0.159727	-0.159727	-0.159727	-0.159727	-0.159727
ENSG00000032742.IFT88	ENSG00000032742	IFT88	protein_coding	13;13;13;13;13;13;13;13;13;13;13;13;13;13;13;13;13;13;13;13;13;13;13;13;13;13;13;13;13;13;13;13;13;13;13;13;13;13;13;13;13;13;13;13;13;13;13;13;13;13;13;13;13;13;13;13;13;13;13;13;13;13;13;13;13;13;13;13;13;13;13;13;13;13;13;13;13;13;13;13;13;13;13;13;13;13	20567069;20567138;20567166;20567670;20567670;20567885;20574380;20574380;20574380;20582957;20582957;20582957;20589811;20589811;20590967;20590967;20591618;20591618;20592335;20592335;20596150;20596150;20597014;20597015;20597015;20598651;20598651;20598651;20599451;20599451;20599451;20601705;20601705;20601705;20601851;20605035;20605035;20605035;20605056;20614357;20615791;20615793;20615793;20615793;206…	20567256;20567256;20567256;20567785;20567997;20567997;20574475;20574475;20574475;20583016;20583019;20583019;20589867;20589867;20591020;20591020;20591681;20591681;20592404;20592404;20596240;20596240;20597119;20597119;20597119;20598753;20598753;20598753;20599565;20599565;20599565;20601748;20601933;20601933;20601933;20605105;20605105;20605105;20605105;20614435;20615879;20615879;20615879;20615879;206…	+;+;+;+;+;+;+;+;+;+;+;+;+;+;+;+;+;+;+;+;+;+;+;+;+;+;+;+;+;+;+;+;+;+;+;+;+;+;+;+;+;+;+;+;+;+;+;+;+;+;+;+;+;+;+;+;+;+;+;+;+;+;+;+;+;+;+;+;+;+;+;+;+;+;+;+;+;+;+;+;+;+;+;+;+;+	6111	3	0.329784	0.0241282	0.658341	1.32454	0.596207	0.481067	0.979744	0.532279	-1.13452	-0.615693	-1.30211	-1.87377	-0.326054	-0.326054	-0.326054	2.96779	-0.326054	3.37417	-0.326054	-0.326054	-0.326054	-0.326054	-0.326054	2.98979	3.11987	-0.326054	-0.326054	-0.326054	-0.326054	-0.326054	-0.326054	-0.326054	-0.326054	-0.326054	-0.326054	3.09806	-0.326054	-0.326054	-0.326054	-0.326054
ENSG00000166130.IKBIP	ENSG00000166130	IKBIP	protein_coding	12;12;12;12;12;12;12;12	98613405;98613405;98624249;98634296;98634296;98644523;98644523;98644523	98614340;98614340;98626766;98634413;98634413;98644788;98644954;98645113	-;-;-;-;-;-;-;-	4163	3	0.31671	0.520053	1.02149	0.63074	0.638326	0.274798	0.748423	0.916407	-1.25993	-0.655425	-1.1747	-1.9769	-0.195682	-0.195682	-0.195682	-0.195682	-0.195682	-0.195682	-0.195682	-0.195682	-0.195682	-0.195682	-0.195682	-0.195682	-0.195682	5.00495	-0.195682	-0.195682	-0.195682	-0.195682	-0.195682	-0.195682	-0.195682	-0.195682	-0.195682	-0.195682	-0.195682	-0.195682	-0.195682	-0.195682
ENSG00000152270.PDE3B	ENSG00000152270	PDE3B	protein_coding	11;11;11;11;11;11;11;11;11;11;11;11;11;11;11;11;11;11;11;11;11;11;11;11;11;11;11;11;11;11;11;11;11;11;11;11;11;11;11;11	14643804;14643831;14644260;14698839;14700654;14771937;14771937;14771937;14786437;14786437;14788939;14789106;14789106;14803944;14803944;14803944;14818183;14818183;14818183;14819136;14819136;14819136;14830698;14830698;14831640;14831640;14832722;14832722;14834982;14834982;14843827;14843827;14859043;14859043;14861205;14861205;14867506;14867506;14869461;14869461	14645053;14645053;14645053;14699353;14700926;14771987;14771987;14776663;14786532;14786685;14789242;14789242;14789242;14804050;14804050;14804050;14818393;14818393;14818393;14819206;14819209;14819209;14830846;14830846;14831777;14831777;14832833;14832833;14835095;14835095;14844026;14844026;14859246;14859246;14861366;14861366;14867758;14867758;14869894;14872044	+;+;+;+;+;+;+;+;+;+;+;+;+;+;+;+;+;+;+;+;+;+;+;+;+;+;+;+;+;+;+;+;+;+;+;+;+;+;+;+	11626	3	0.482005	0.0433944	0.521001	1.08978	0.277971	0.393165	0.713877	1.18472	-0.582604	-2.22584	-1.1327	-0.764766	-0.17393	-0.17393	-0.17393	-0.17393	-0.17393	-0.17393	-0.17393	-0.17393	-0.17393	-0.17393	-0.17393	-0.17393	-0.17393	-0.17393	-0.17393	-0.17393	-0.17393	-0.17393	-0.17393	-0.17393	-0.17393	-0.17393	-0.17393	-0.17393	-0.17393	-0.17393	-0.17393	-0.17393
ENSG00000182968.SOX1	ENSG00000182968	SOX1	protein_coding	13	112067149	112071706	+	4558	3	0.590548	0.428464	0.938396	0.80268	0.700802	0.516385	0.665309	0.685211	-1.06467	-1.1885	-1.52874	-1.54589	-0.253193	-0.253193	-0.253193	-0.253193	-0.253193	-0.253193	-0.253193	-0.253193	-0.253193	-0.253193	-0.253193	-0.253193	-0.253193	-0.253193	-0.253193	-0.253193	-0.253193	-0.253193	-0.253193	-0.253193	-0.253193	-0.253193	-0.253193	-0.253193	-0.253193	-0.253193	-0.253193	-0.253193
ENSG00000149289.ZC3H12C	ENSG00000149289	ZC3H12C	protein_coding	11;11;11;11;11;11;11;11;11;11;11;11;11;11;11;11;11	110093392;110131004;110135854;110136663;110136663;110152919;110152919;110152919;110159256;110159256;110159256;110163273;110163273;110163273;110164341;110164341;110164341	110093432;110131106;110137414;110137414;110137414;110153058;110153058;110153058;110159490;110159490;110159490;110163379;110163379;110163379;110165934;110171839;110171841	+;+;+;+;+;+;+;+;+;+;+;+;+;+;+;+;+	9688	3	0.332854	0.848216	0.301003	0.774104	0.672292	0.480834	0.756852	0.651545	-1.97327	-1.51978	-0.0629467	-1.2617	-0.202291	-0.202291	-0.202291	-0.202291	-0.202291	-0.202291	-0.202291	-0.202291	-0.202291	-0.202291	-0.202291	-0.202291	-0.202291	-0.202291	-0.202291	-0.202291	-0.202291	-0.202291	-0.202291	-0.202291	-0.202291	-0.202291	-0.202291	-0.202291	-0.202291	-0.202291	-0.202291	-0.202291
ENSG00000134824.FADS2	ENSG00000134824	FADS2	protein_coding	11;11;11;11;11;11;11;11;11;11;11;11;11;11;11;11;11;11;11;11;11;11;11;11;11;11;11;11;11;11;11;11;11;11;11;11;11;11;11;11;11;11;11;11;11;11;11;11;11;11;11;11;11;11;11;11;11;11;11;11;11;11;11;11;11;11;11;11;11;11;11;11;11;11;11;11;11;11;11;11;11;11;11;11;11;11;11;11;11;11;11;11	61792980;61816256;61816403;61816404;61816546;61821381;61826032;61826032;61826283;61826283;61826283;61827392;61828179;61828280;61828300;61828495;61837778;61837778;61837778;61837778;61837778;61837778;61840297;61840334;61840334;61840334;61840334;61840334;61840334;61840624;61840624;61840624;61840624;61840624;61840624;61840642;61846591;61847821;61848159;61848159;61848159;61848159;61848159;61848159;618…	61793028;61816426;61816426;61816696;61816696;61821468;61826137;61826137;61826512;61826512;61826512;61827431;61828224;61828597;61828597;61828597;61837888;61837888;61837888;61837888;61837888;61837888;61840725;61840531;61840531;61840531;61840531;61840531;61840531;61840725;61840725;61840725;61840725;61840725;61840725;61840725;61848284;61848164;61848186;61848217;61848284;61848284;61848284;61848284;618…	+;+;+;+;+;+;+;+;+;+;+;+;+;+;+;+;+;+;+;+;+;+;+;+;+;+;+;+;+;+;+;+;+;+;+;+;+;+;+;+;+;+;+;+;+;+;+;+;+;+;+;+;+;+;+;+;+;+;+;+;+;+;+;+;+;+;+;+;+;+;+;+;+;+;+;+;+;+;+;+;+;+;+;+;+;+;+;+;+;+;+;+	10553	3	0.688751	0.443141	0.705523	0.973619	0.753703	0.519698	0.678886	0.598507	-1.39747	-1.40544	-1.38921	-1.16971	-0.210298	-0.210298	-0.210298	4.77066	-0.210298	-0.210298	-0.210298	-0.210298	-0.210298	-0.210298	-0.210298	-0.210298	-0.210298	-0.210298	-0.210298	-0.210298	-0.210298	-0.210298	-0.210298	-0.210298	-0.210298	-0.210298	-0.210298	-0.210298	-0.210298	-0.210298	-0.210298	-0.210298
ENSG00000139910.NOVA1	ENSG00000139910	NOVA1	protein_coding	14;14;14;14;14;14;14;14;14;14;14;14;14;14;14;14;14;14;14;14;14;14;14;14;14;14;14;14;14;14;14;14;14;14;14;14;14;14;14;14;14;14;14;14;14;14;14;14;14;14;14;14;14;14	26443090;26443093;26445888;26448528;26448718;26448734;26448828;26448852;26470118;26471951;26472320;26472320;26472320;26472320;26472320;26472320;26479017;26479977;26479977;26479977;26479977;26479977;26479977;26479977;26479977;26479977;26479977;26519199;26549351;26549680;26549680;26568420;26588400;26595410;26595410;26595410;26595410;26595410;26595410;26595410;26595410;26595410;26595410;26595410;265…	26448963;26448963;26448963;26448963;26448963;26448963;26448963;26448963;26470490;26472391;26472391;26472391;26472391;26472391;26472391;26472391;26480143;26480143;26480143;26480143;26480143;26480143;26480143;26480143;26480143;26480143;26480143;26519554;26549781;26549781;26549781;26568465;26588479;26595553;26595553;26595553;26595553;26595553;26595626;26595473;26595478;26595499;26595553;26595553;265…	-;-;-;-;-;-;-;-;-;-;-;-;-;-;-;-;-;-;-;-;-;-;-;-;-;-;-;-;-;-;-;-;-;-;-;-;-;-;-;-;-;-;-;-;-;-;-;-;-;-;-;-;-;-	10328	3	0.551074	0.532956	0.678643	0.966623	1.09364	0.611685	0.480276	0.364689	-1.60694	-1.24692	-1.25959	-1.16613	-0.240781	-0.240781	-0.240781	-0.240781	-0.240781	-0.240781	-0.240781	-0.240781	-0.240781	-0.240781	-0.240781	-0.240781	-0.240781	-0.240781	-0.240781	-0.240781	-0.240781	-0.240781	-0.240781	-0.240781	-0.240781	-0.240781	-0.240781	-0.240781	-0.240781	-0.240781	-0.240781	-0.240781
ENSG00000271601.LIX1L	ENSG00000271601	LIX1L	protein_coding	1;1;1;1;1;1	145933423;145936908;145937604;145942713;145947619;145957636	145936552;145936985;145937699;145942853;145947782;145958017	-;-;-;-;-;-	3991	3	0.891588	0.791549	0.467779	0.494404	0.822916	0.851201	0.408291	0.449879	-1.46033	-1.50212	-1.6086	-0.606552	-0.245344	3.91864	-0.245344	-0.245344	-0.245344	-0.245344	-0.245344	-0.245344	-0.245344	-0.245344	-0.245344	4.03553	-0.245344	-0.245344	-0.245344	-0.245344	-0.245344	-0.245344	-0.245344	-0.245344	-0.245344	-0.245344	-0.245344	-0.245344	-0.245344	-0.245344	-0.245344	-0.245344
ENSG00000111725.PRKAB1	ENSG00000111725	PRKAB1	protein_coding	12;12;12;12;12;12;12;12;12;12;12;12;12;12;12;12;12;12;12;12;12;12;12;12;12;12;12;12;12;12;12;12;12;12;12;12;12;12;12;12;12	119667864;119668133;119668150;119668164;119668236;119669424;119671495;119671495;119672244;119672301;119672301;119672301;119672301;119673810;119673964;119673964;119673964;119673964;119674340;119674340;119674340;119674340;119674340;119676537;119676537;119676537;119676537;119676537;119677355;119678985;119679933;119679933;119679933;119679933;119679933;119679933;119680078;119680248;119680248;119680248…	119668045;119668403;119668403;119668403;119668403;119669926;119671512;119671668;119672464;119672427;119672464;119672464;119672464;119674057;119674057;119674057;119674057;119674057;119674454;119674454;119674454;119674454;119674454;119676670;119676670;119676670;119676670;119676670;119680001;119679502;119680001;119680001;119680001;119680001;119679951;119679981;119681587;119680841;119681619;119681619…	+;+;+;+;+;+;+;+;+;+;+;+;+;+;+;+;+;+;+;+;+;+;+;+;+;+;+;+;+;+;+;+;+;+;+;+;+;+;+;+;+	6042	3	0.0116334	0.901912	1.19459	0.18121	0.685342	0.189917	0.84765	0.787322	-1.83069	-1.61148	-0.758793	-0.598608	-0.307159	-0.307159	3.13828	-0.307159	-0.307159	-0.307159	-0.307159	-0.307159	-0.307159	-0.307159	-0.307159	-0.307159	-0.307159	-0.307159	-0.307159	-0.307159	3.16291	-0.307159	-0.307159	-0.307159	-0.307159	-0.307159	-0.307159	-0.307159	-0.307159	-0.307159	-0.307159	-0.307159
ENSG00000116793.PHTF1	ENSG00000116793	PHTF1	protein_coding	1;1;1;1;1;1;1;1;1;1;1;1;1;1;1;1;1;1;1;1;1;1;1;1;1;1;1;1;1;1;1;1;1;1;1;1;1;1;1;1;1;1;1;1;1;1;1;1;1;1;1;1;1;1;1;1;1;1;1;1;1;1;1;1;1;1;1;1;1;1;1;1;1;1;1;1;1;1;1;1;1;1;1;1;1;1;1;1;1;1;1;1;1;1;1;1;1;1;1;1;1;1;1;1;1;1;1;1;1;1;1;1;1;1;1;1;1;1;1;1;1;1;1;1;1	113696831;113696831;113697202;113697205;113697205;113698262;113698262;113698262;113698262;113698262;113699704;113699704;113699704;113699704;113699704;113699875;113700794;113700794;113700794;113700794;113700794;113700794;113703823;113704081;113704081;113704081;113704081;113704081;113704081;113704666;113704666;113704666;113704666;113704666;113704666;113704666;113705765;113705890;113705890;113705890…	113697725;113697725;113697725;113697725;113697725;113698387;113698387;113698387;113698387;113698387;113699799;113699799;113699799;113699799;113699799;113700243;113700949;113700949;113700949;113700949;113700949;113700949;113704167;113704167;113704167;113704167;113704167;113704167;113704167;113704797;113704797;113704797;113704797;113704797;113704797;113704797;113706162;113706162;113706162;113706162…	-;-;-;-;-;-;-;-;-;-;-;-;-;-;-;-;-;-;-;-;-;-;-;-;-;-;-;-;-;-;-;-;-;-;-;-;-;-;-;-;-;-;-;-;-;-;-;-;-;-;-;-;-;-;-;-;-;-;-;-;-;-;-;-;-;-;-;-;-;-;-;-;-;-;-;-;-;-;-;-;-;-;-;-;-;-;-;-;-;-;-;-;-;-;-;-;-;-;-;-;-;-;-;-;-;-;-;-;-;-;-;-;-;-;-;-;-;-;-;-;-;-;-;-;-	7170	3	0.662436	0.610997	0.826616	0.800545	0.342642	0.551323	0.692458	0.821599	-1.69879	-1.01039	-1.33505	-1.26438	-0.445532	2.09259	-0.445532	2.14653	-0.445532	-0.445532	-0.445532	-0.445532	2.37201	-0.445532	2.24276	-0.445532	-0.445532	-0.445532	-0.445532	-0.445532	-0.445532	2.24456	-0.445532	-0.445532	-0.445532	-0.445532	-0.445532	-0.445532	-0.445532	-0.445532	-0.445532	-0.445532
ENSG00000010295.IFFO1	ENSG00000010295	IFFO1	protein_coding	12;12;12;12;12;12;12;12;12;12;12;12;12;12;12;12;12;12;12;12;12;12;12;12;12;12;12;12;12;12;12;12;12;12;12;12;12;12;12;12;12;12;12;12;12;12;12;12;12;12;12;12;12;12;12;12;12;12;12;12;12;12;12;12;12;12;12;12;12;12;12;12;12;12;12;12;12;12;12;12;12;12;12;12;12;12;12;12;12;12;12;12;12;12;12;12;12;12;12;12;12;12;12;12;12;12;12;12	6538375;6538961;6538961;6538961;6538961;6539528;6539528;6539528;6539529;6539539;6539540;6539577;6539607;6541512;6541512;6541512;6541512;6541512;6541512;6541512;6541512;6541512;6541512;6541512;6541512;6548065;6548065;6548065;6548065;6548065;6548065;6548065;6548065;6548065;6548065;6548065;6548065;6548425;6548425;6548425;6548425;6548425;6548425;6548425;6548425;6548425;6548425;6548425;6548668;6548668…	6538622;6540588;6540588;6540588;6540588;6540588;6540588;6540588;6540588;6540588;6540588;6540588;6540588;6541642;6541642;6541642;6541642;6541642;6541642;6541642;6541642;6541642;6541642;6541642;6541642;6548160;6548545;6548157;6548157;6548157;6548157;6548157;6548160;6548160;6548160;6548160;6548160;6548545;6548545;6548545;6548545;6548545;6548545;6548545;6548545;6548545;6548545;6548545;6548825;6548825…	-;-;-;-;-;-;-;-;-;-;-;-;-;-;-;-;-;-;-;-;-;-;-;-;-;-;-;-;-;-;-;-;-;-;-;-;-;-;-;-;-;-;-;-;-;-;-;-;-;-;-;-;-;-;-;-;-;-;-;-;-;-;-;-;-;-;-;-;-;-;-;-;-;-;-;-;-;-;-;-;-;-;-;-;-;-;-;-;-;-;-;-;-;-;-;-;-;-;-;-;-;-;-;-;-;-;-;-	5203	3	-0.364814	0.607009	1.11018	0.59582	1.89629	0.354762	0.132854	-0.0104818	-1.32845	-1.43363	-1.03985	-0.519687	-0.173987	-0.173987	-0.173987	-0.173987	-0.173987	-0.173987	-0.173987	-0.173987	-0.173987	-0.173987	-0.173987	-0.173987	-0.173987	-0.173987	-0.173987	-0.173987	-0.173987	-0.173987	-0.173987	-0.173987	-0.173987	-0.173987	-0.173987	-0.173987	-0.173987	-0.173987	-0.173987	-0.173987
ENSG00000168014.C2CD3	ENSG00000168014	C2CD3	protein_coding	11;11;11;11;11;11;11;11;11;11;11;11;11;11;11;11;11;11;11;11;11;11;11;11;11;11;11;11;11;11;11;11;11;11;11;11;11;11;11;11;11;11;11;11;11;11;11;11;11;11;11;11;11;11;11;11;11;11;11;11;11;11;11;11;11;11;11;11;11;11;11;11;11;11;11;11;11;11;11;11;11;11;11;11;11;11;11;11;11;11;11;11;11;11;11;11;11;11;11;11;11;11;11;11;11;11;11;11;11;11;11;11;11;11;11;11;11;11;11;11;11;11;11;11;11;11;11;11;11;11;11;11;11;…	74012714;74012718;74013444;74016599;74028287;74028287;74028287;74033351;74033351;74033351;74033830;74034432;74034434;74034442;74036128;74037478;74037478;74037478;74037478;74037478;74037478;74037478;74042054;74042054;74042054;74042054;74042054;74042054;74042054;74048205;74048205;74048205;74048205;74048205;74049337;74049337;74049337;74049337;74049337;74049519;74054607;74054607;74054607;74054607;740…	74013525;74013525;74013525;74016801;74028398;74028398;74028398;74034278;74033909;74034278;74034278;74034608;74034608;74034567;74036484;74037698;74037698;74037698;74037623;74037623;74037652;74037698;74042160;74042202;74042218;74042218;74042218;74042218;74042218;74048338;74048338;74048338;74048338;74048338;74049542;74049397;74049542;74049542;74049542;74049542;74054671;74054671;74054671;74054671;740…	-;-;-;-;-;-;-;-;-;-;-;-;-;-;-;-;-;-;-;-;-;-;-;-;-;-;-;-;-;-;-;-;-;-;-;-;-;-;-;-;-;-;-;-;-;-;-;-;-;-;-;-;-;-;-;-;-;-;-;-;-;-;-;-;-;-;-;-;-;-;-;-;-;-;-;-;-;-;-;-;-;-;-;-;-;-;-;-;-;-;-;-;-;-;-;-;-;-;-;-;-;-;-;-;-;-;-;-;-;-;-;-;-;-;-;-;-;-;-;-;-;-;-;-;-;-;-;-	12571	3	0.611168	-0.502945	1.37916	0.84464	0.407309	0.51874	0.688626	0.743947	-0.797606	-0.690954	-1.76702	-1.43506	-0.238334	-0.238334	-0.238334	-0.238334	-0.238334	-0.238334	-0.238334	-0.238334	-0.238334	-0.238334	-0.238334	-0.238334	-0.238334	-0.238334	-0.238334	-0.238334	-0.238334	-0.238334	-0.238334	-0.238334	-0.238334	-0.238334	-0.238334	-0.238334	-0.238334	-0.238334	-0.238334	-0.238334
ENSG00000196182.STK40	ENSG00000196182	STK40	protein_coding	1;1;1;1;1;1;1;1;1;1;1;1;1;1;1;1;1;1;1;1;1;1;1;1;1;1;1;1;1;1;1;1;1;1;1;1;1;1;1;1;1;1;1;1;1;1;1;1;1;1;1;1;1;1;1;1;1;1;1;1;1;1	36339624;36339624;36339624;36339624;36343364;36343364;36343364;36343860;36343860;36343860;36343860;36344120;36344120;36344120;36344120;36348700;36348700;36348700;36348700;36354364;36354364;36354364;36354364;36355205;36355206;36355206;36355206;36355206;36355253;36355289;36358239;36358239;36358239;36358239;36358239;36358239;36358239;36358737;36358737;36358737;36358737;36358737;36358737;36358737;363…	36341973;36341973;36341973;36343448;36343448;36343448;36343448;36343979;36343979;36343979;36343979;36344264;36344264;36344264;36344264;36348815;36348815;36348815;36348815;36354416;36354416;36354416;36354416;36355433;36355433;36355433;36355433;36355433;36355433;36355433;36358382;36358382;36358382;36358382;36358382;36358382;36358382;36358822;36358822;36358822;36358822;36358822;36358837;36358837;363…	-;-;-;-;-;-;-;-;-;-;-;-;-;-;-;-;-;-;-;-;-;-;-;-;-;-;-;-;-;-;-;-;-;-;-;-;-;-;-;-;-;-;-;-;-;-;-;-;-;-;-;-;-;-;-;-;-;-;-;-;-;-	5590	3	0.876714	0.40639	0.755027	0.824649	0.846298	0.588117	0.437855	0.47982	-1.60845	-1.6832	-0.784978	-1.13824	3.65613	-0.260782	-0.260782	-0.260782	-0.260782	-0.260782	-0.260782	-0.260782	-0.260782	-0.260782	-0.260782	-0.260782	-0.260782	-0.260782	-0.260782	-0.260782	-0.260782	-0.260782	-0.260782	-0.260782	-0.260782	-0.260782	-0.260782	-0.260782	-0.260782	-0.260782	-0.260782	-0.260782
ENSG00000250510.GPR162	ENSG00000250510	GPR162	protein_coding	12;12;12;12;12;12;12;12;12;12;12;12;12;12;12;12;12;12;12;12;12;12;12;12;12	6821624;6821704;6821821;6821829;6821868;6823468;6823468;6823468;6823468;6824009;6824494;6825484;6825484;6825484;6825484;6826196;6826196;6826196;6826196;6826650;6826653;6826653;6826653;6827002;6829859	6821900;6821900;6821900;6821900;6821900;6823763;6823763;6824765;6825172;6824416;6824714;6825673;6825673;6825673;6825673;6826353;6826353;6826353;6826353;6826854;6827421;6827421;6827421;6827421;6829972	+;+;+;+;+;+;+;+;+;+;+;+;+;+;+;+;+;+;+;+;+;+;+;+;+	3216	3	0.296355	0.288461	0.867017	1.13063	0.241673	0.530579	0.705714	0.86986	-0.555131	-1.81273	-1.68564	-0.876786	-0.149676	-0.149676	-0.149676	-0.149676	-0.149676	-0.149676	-0.149676	-0.149676	-0.149676	-0.149676	-0.149676	-0.149676	-0.149676	-0.149676	-0.149676	-0.149676	-0.149676	-0.149676	-0.149676	-0.149676	-0.149676	-0.149676	-0.149676	-0.149676	-0.149676	-0.149676	-0.149676	-0.149676
ENSG00000111186.WNT5B	ENSG00000111186	WNT5B	protein_coding	12;12;12;12;12;12;12;12;12;12;12;12;12;12;12;12;12;12;12;12;12;12;12;12;12;12;12;12;12;12;12;12;12;12;12;12;12	1529891;1530819;1574657;1616660;1617056;1629231;1629897;1630812;1631298;1631298;1631298;1631298;1631298;1631298;1631298;1631315;1632658;1632658;1632658;1632658;1632658;1632658;1632658;1632658;1639684;1639684;1639684;1639684;1639684;1639684;1644797;1645794;1645794;1645794;1645794;1645794;1645794	1530009;1530950;1574841;1617143;1617143;1629371;1630226;1631434;1631434;1631434;1631434;1631323;1631434;1631434;1631434;1631434;1632905;1632906;1632905;1632905;1632905;1632905;1632905;1632905;1639709;1639827;1639976;1639976;1639976;1639976;1645061;1645933;1645933;1646367;1646533;1647211;1647212	+;+;+;+;+;+;+;+;+;+;+;+;+;+;+;+;+;+;+;+;+;+;+;+;+;+;+;+;+;+;+;+;+;+;+;+;+	4240	3	1.57022	-0.0784934	0.387307	-0.047795	1.07131	1.26358	-0.390193	0.364422	-0.890429	-1.61394	-1.37057	-0.265416	-0.164592	-0.164592	-0.164592	-0.164592	6.32392	-0.164592	-0.164592	-0.164592	-0.164592	-0.164592	-0.164592	-0.164592	-0.164592	-0.164592	-0.164592	-0.164592	-0.164592	-0.164592	-0.164592	-0.164592	-0.164592	-0.164592	-0.164592	-0.164592	-0.164592	-0.164592	-0.164592	-0.164592
ENSG00000132970.WASF3	ENSG00000132970	WASF3	protein_coding	13;13;13;13;13;13;13;13;13;13;13;13;13;13;13;13;13;13;13;13;13;13;13;13;13;13;13;13;13;13;13;13;13;13;13	26557683;26557703;26557706;26612961;26612961;26612961;26641946;26642261;26642261;26642261;26642261;26665028;26665028;26665028;26665028;26667517;26667517;26667517;26667517;26671872;26671872;26671872;26671872;26676549;26676549;26680035;26680035;26681054;26681054;26681054;26682607;26682607;26682607;26685688;26685688	26557819;26557819;26557819;26613058;26613058;26613058;26642103;26642403;26642403;26642403;26642403;26665162;26665162;26665162;26665162;26667670;26667670;26667670;26667670;26671989;26671989;26671989;26671989;26676624;26676724;26680201;26680201;26681320;26681320;26681320;26682974;26682710;26682974;26688943;26688948	+;+;+;+;+;+;+;+;+;+;+;+;+;+;+;+;+;+;+;+;+;+;+;+;+;+;+;+;+;+;+;+;+;+;+	5182	3	1.03528	0.885695	0.119246	0.399466	1.13231	0.400753	0.180709	0.580891	-0.693691	-0.461263	-1.95874	-1.62065	-0.164575	-0.164575	-0.164575	-0.164575	-0.164575	-0.164575	-0.164575	-0.164575	-0.164575	-0.164575	-0.164575	-0.164575	-0.164575	-0.164575	-0.164575	-0.164575	-0.164575	-0.164575	-0.164575	-0.164575	-0.164575	-0.164575	-0.164575	-0.164575	-0.164575	-0.164575	-0.164575	-0.164575
ENSG00000149256.TENM4	ENSG00000149256	TENM4	protein_coding	11;11;11;11;11;11;11;11;11;11;11;11;11;11;11;11;11;11;11;11;11;11;11;11;11;11;11;11;11;11;11;11;11;11;11;11;11;11;11;11;11;11;11;11;11;11;11;11;11;11;11;11;11;11;11;11;11;11;11;11;11;11;11;11;11;11;11;11;11;11;11;11;11	78652829;78657807;78661449;78668937;78668937;78672033;78672033;78676152;78676152;78688054;78688054;78701526;78701526;78708361;78712482;78720370;78722668;78726079;78729376;78732316;78738451;78756805;78770992;78770992;78778602;78786898;78786898;78805292;78805292;78812122;78814294;78854104;78855964;78862962;78889785;78889866;78889933;78891238;78891238;78891238;78903268;78903268;78903268;78903806;789…	78658816;78658054;78661591;78670551;78670551;78672329;78672329;78676387;78676387;78688226;78688226;78702004;78702403;78708515;78712714;78720390;78722917;78726222;78729643;78732577;78738570;78757021;78771138;78771138;78778628;78787083;78787083;78805411;78805492;78812316;78814395;78854314;78856178;78863132;78890020;78890020;78890020;78891336;78891336;78891336;78903523;78903523;78903523;78903886;789…	-;-;-;-;-;-;-;-;-;-;-;-;-;-;-;-;-;-;-;-;-;-;-;-;-;-;-;-;-;-;-;-;-;-;-;-;-;-;-;-;-;-;-;-;-;-;-;-;-;-;-;-;-;-;-;-;-;-;-;-;-;-;-;-;-;-;-;-;-;-;-;-;-	16414	3	1.09159	0.591371	0.417085	0.707779	0.456307	-0.117411	0.822447	1.12306	-1.05356	-1.25522	-1.21178	-1.57167	-0.325771	-0.325771	-0.325771	-0.325771	-0.325771	-0.325771	-0.325771	-0.325771	-0.325771	-0.325771	-0.325771	-0.325771	-0.325771	-0.325771	-0.325771	-0.325771	-0.325771	-0.325771	-0.325771	-0.325771	2.99872	-0.325771	-0.325771	-0.325771	-0.325771	-0.325771	-0.325771	-0.325771
ENSG00000100626.GALNT16	ENSG00000100626	GALNT16	protein_coding	14;14;14;14;14;14;14;14;14;14;14;14;14;14;14;14;14;14;14;14;14;14;14;14;14;14;14;14;14;14;14;14;14;14;14;14;14;14;14;14;14;14;14;14;14;14;14;14;14;14;14;14;14;14;14;14;14;14;14;14;14;14;14;14;14;14;14;14;14;14;14;14;14;14;14;14;14;14;14;14;14;14	69259277;69259642;69259642;69259964;69260158;69260174;69260178;69260178;69260178;69260291;69298541;69320711;69320711;69320711;69320711;69320711;69320711;69320711;69324692;69324692;69324692;69324692;69324692;69324692;69325337;69325337;69325337;69325337;69325337;69325962;69325962;69325962;69325962;69325962;69328450;69328450;69328450;69328450;69331464;69331464;69331464;69331464;69332522;69333085;693…	69259746;69259746;69259797;69260467;69260467;69260467;69260467;69260467;69260337;69260467;69298671;69320868;69320843;69320868;69320868;69320868;69320868;69320868;69324790;69324742;69324790;69324790;69324790;69324790;69325404;69325404;69325404;69325404;69325404;69326025;69326027;69326027;69326027;69326027;69328571;69328571;69328571;69328571;69331551;69331551;69331551;69331551;69332603;69333169;693…	+;+;+;+;+;+;+;+;+;+;+;+;+;+;+;+;+;+;+;+;+;+;+;+;+;+;+;+;+;+;+;+;+;+;+;+;+;+;+;+;+;+;+;+;+;+;+;+;+;+;+;+;+;+;+;+;+;+;+;+;+;+;+;+;+;+;+;+;+;+;+;+;+;+;+;+;+;+;+;+;+;+	11462	3	0.868832	0.470002	0.496291	0.971869	0.833388	0.373008	0.593061	0.475653	-0.730285	-1.01768	-2.05082	-1.28332	-0.228974	-0.228974	-0.228974	-0.228974	-0.228974	-0.228974	-0.228974	-0.228974	-0.228974	-0.228974	-0.228974	-0.228974	-0.228974	-0.228974	-0.228974	-0.228974	-0.228974	-0.228974	-0.228974	-0.228974	-0.228974	-0.228974	-0.228974	-0.228974	-0.228974	4.28297	-0.228974	-0.228974
ENSG00000135093.USP30	ENSG00000135093	USP30	protein_coding	12;12;12;12;12;12;12;12;12;12;12;12;12;12;12;12;12;12;12;12;12;12;12;12;12;12;12;12;12;12;12;12;12;12;12;12;12;12;12;12;12;12;12;12;12;12;12;12;12;12;12;12;12;12;12;12;12;12;12;12;12;12;12;12;12;12;12;12;12	109023089;109024803;109027465;109047590;109052576;109052591;109052604;109052642;109052896;109053873;109054680;109056682;109056682;109056682;109056682;109056682;109057926;109057926;109057926;109057926;109067524;109067524;109067524;109067524;109067524;109067594;109071612;109071612;109071612;109071612;109071612;109071612;109072305;109072305;109072305;109072305;109072305;109072305;109073438;109073438…	109023167;109025072;109027556;109047714;109052761;109052761;109052761;109052761;109052978;109054042;109054792;109056791;109056791;109056791;109056791;109056791;109058096;109058108;109058108;109058108;109067627;109067627;109067627;109067627;109067627;109067627;109071710;109071710;109071710;109071710;109071710;109071710;109072350;109072350;109072350;109072350;109072350;109072347;109073532;109073532…	+;+;+;+;+;+;+;+;+;+;+;+;+;+;+;+;+;+;+;+;+;+;+;+;+;+;+;+;+;+;+;+;+;+;+;+;+;+;+;+;+;+;+;+;+;+;+;+;+;+;+;+;+;+;+;+;+;+;+;+;+;+;+;+;+;+;+;+;+	5142	3	0.611164	0.345895	0.770947	0.900417	0.232383	0.74141	0.236544	1.05822	-0.377809	-1.14359	-1.39245	-1.98313	-0.16628	-0.16628	-0.16628	-0.16628	-0.16628	-0.16628	-0.16628	-0.16628	-0.16628	-0.16628	-0.16628	-0.16628	-0.16628	-0.16628	-0.16628	-0.16628	-0.16628	-0.16628	-0.16628	-0.16628	-0.16628	-0.16628	-0.16628	-0.16628	-0.16628	-0.16628	-0.16628	-0.16628
ENSG00000187240.DYNC2H1	ENSG00000187240	DYNC2H1	protein_coding	11;11;11;11;11;11;11;11;11;11;11;11;11;11;11;11;11;11;11;11;11;11;11;11;11;11;11;11;11;11;11;11;11;11;11;11;11;11;11;11;11;11;11;11;11;11;11;11;11;11;11;11;11;11;11;11;11;11;11;11;11;11;11;11;11;11;11;11;11;11;11;11;11;11;11;11;11;11;11;11;11;11;11;11;11;11;11;11;11;11;11;11;11;11;11;11;11;11;11;11;11;11;11;11;11;11;11;11;11;11;11;11;11;11;11;11;11;11;11;11;11;11;11;11;11;11;11;11;11;11;11;11;11;…	103109410;103109426;103109514;103109522;103109562;103113537;103113537;103113537;103113537;103113537;103114103;103114103;103114103;103114103;103114103;103115177;103115177;103115177;103115177;103115177;103116570;103116570;103116570;103116570;103116570;103117631;103117631;103117631;103117631;103117631;103120447;103120447;103120447;103120447;103120447;103120689;103120689;103120689;103120689;103120689…	103109769;103109769;103109769;103109769;103109769;103113707;103113707;103113707;103113707;103113707;103114238;103114238;103114238;103114238;103114238;103115295;103115295;103115295;103115295;103115295;103116714;103116714;103116714;103116714;103116714;103117863;103117863;103117863;103117863;103117863;103120581;103120581;103120581;103120581;103120581;103120802;103120802;103120802;103120802;103120802…	+;+;+;+;+;+;+;+;+;+;+;+;+;+;+;+;+;+;+;+;+;+;+;+;+;+;+;+;+;+;+;+;+;+;+;+;+;+;+;+;+;+;+;+;+;+;+;+;+;+;+;+;+;+;+;+;+;+;+;+;+;+;+;+;+;+;+;+;+;+;+;+;+;+;+;+;+;+;+;+;+;+;+;+;+;+;+;+;+;+;+;+;+;+;+;+;+;+;+;+;+;+;+;+;+;+;+;+;+;+;+;+;+;+;+;+;+;+;+;+;+;+;+;+;+;+;+;+	15012	3	0.493675	0.259715	0.84323	1.07444	0.442179	-0.128285	1.07253	0.87328	-1.87849	-0.82005	-1.17011	-1.06212	-0.31751	-0.31751	-0.31751	-0.31751	-0.31751	-0.31751	-0.31751	-0.31751	-0.31751	-0.31751	-0.31751	-0.31751	-0.31751	-0.31751	-0.31751	-0.31751	-0.31751	-0.31751	-0.31751	-0.31751	-0.31751	-0.31751	-0.31751	-0.31751	-0.31751	-0.31751	-0.31751	-0.31751
ENSG00000150347.ARID5B	ENSG00000150347	ARID5B	protein_coding	10;10;10;10;10;10;10;10;10;10;10;10;10;10;10;10;10;10;10;10;10;10;10;10;10	61901684;61901699;61902159;61902159;61940183;61940183;62000091;62000091;62024673;62046662;62049211;62050888;62050888;62050888;62057117;62057117;62057117;62059243;62059243;62069700;62069700;62085702;62085702;62090862;62090862	61901730;61901730;61902413;61902413;61940408;61940408;62000321;62000321;62025352;62046961;62049483;62051000;62051000;62051000;62057268;62057318;62057318;62059295;62059295;62069797;62069797;62085900;62085900;62096944;62093064	+;+;+;+;+;+;+;+;+;+;+;+;+;+;+;+;+;+;+;+;+;+;+;+;+	8760	3	0.925076	1.27736	-0.200889	0.0186122	1.58649	1.00084	0.0204608	-0.356364	-1.03017	-1.04732	-0.736012	-1.45809	-0.175509	-0.175509	-0.175509	-0.175509	5.81384	-0.175509	-0.175509	-0.175509	-0.175509	-0.175509	-0.175509	-0.175509	-0.175509	-0.175509	-0.175509	-0.175509	-0.175509	-0.175509	-0.175509	-0.175509	-0.175509	-0.175509	-0.175509	-0.175509	-0.175509	-0.175509	-0.175509	-0.175509
ENSG00000102543.CDADC1	ENSG00000102543	CDADC1	protein_coding	13;13;13;13;13;13;13;13;13;13;13;13;13;13;13;13;13;13;13;13;13;13;13;13;13;13;13;13;13;13;13;13;13;13	49247925;49247936;49247941;49247947;49247977;49248048;49248871;49248871;49248871;49248871;49248871;49248871;49255839;49255839;49255839;49255839;49255839;49255839;49259346;49259346;49259486;49259486;49265879;49265879;49265879;49267490;49267490;49267490;49267490;49274291;49278350;49280509;49286222;49291684	49248119;49248469;49248119;49248119;49248119;49248119;49248965;49248965;49248965;49248965;49248965;49248965;49255915;49255913;49255913;49255913;49255913;49255913;49259523;49259523;49259523;49259523;49266003;49266003;49265926;49267525;49267657;49267785;49268059;49274340;49278519;49280698;49286282;49293485	+;+;+;+;+;+;+;+;+;+;+;+;+;+;+;+;+;+;+;+;+;+;+;+;+;+;+;+;+;+;+;+;+;+	3863	3	0.4805	0.708891	0.610169	0.921825	0.680092	0.94339	0.220715	0.406494	-0.322079	-1.86219	-1.4955	-1.29231	-0.2736	-0.2736	-0.2736	-0.2736	-0.2736	-0.2736	-0.2736	-0.2736	-0.2736	-0.2736	-0.2736	3.60649	-0.2736	3.96784	-0.2736	-0.2736	-0.2736	-0.2736	-0.2736	-0.2736	-0.2736	-0.2736	-0.2736	-0.2736	-0.2736	-0.2736	-0.2736	-0.2736
ENSG00000110274.CEP164	ENSG00000110274	CEP164	protein_coding	11;11;11;11;11;11;11;11;11;11;11;11;11;11;11;11;11;11;11;11;11;11;11;11;11;11;11;11;11;11;11;11;11;11;11;11;11;11;11;11;11;11;11;11;11;11;11;11;11;11;11;11;11;11;11;11;11;11;11;11;11;11;11;11;11;11;11;11;11;11;11;11;11;11;11;11;11;11;11;11;11;11;11;11;11;11;11;11;11;11;11;11;11;11;11;11;11;11;11;11;11;11;11;11;11;11;11;11;11;11;11;11;11;11;11;11;11;11;11;11;11;11;11;11;11;11;11;11;11;11;11;11;11;…	117314557;117327850;117327854;117327929;117328085;117328103;117335605;117335605;117335605;117335605;117338566;117338566;117338566;117338566;117344166;117344166;117344166;117344166;117344166;117344166;117351790;117351790;117351790;117351790;117351790;117351790;117351790;117354932;117355979;117361835;117361835;117361835;117361835;117361835;117362404;117362404;117362404;117362404;117363429;117363429…	117314728;117327904;117327904;117328208;117328208;117328208;117335680;117335680;117335680;117335680;117338668;117338668;117338668;117338668;117344277;117344277;117344277;117344277;117344277;117344277;117351942;117351959;117351960;117351988;117351988;117351988;117351988;117356617;117356617;117361945;117361993;117361993;117361993;117361993;117362463;117362538;117362538;117362538;117363506;117363506…	+;+;+;+;+;+;+;+;+;+;+;+;+;+;+;+;+;+;+;+;+;+;+;+;+;+;+;+;+;+;+;+;+;+;+;+;+;+;+;+;+;+;+;+;+;+;+;+;+;+;+;+;+;+;+;+;+;+;+;+;+;+;+;+;+;+;+;+;+;+;+;+;+;+;+;+;+;+;+;+;+;+;+;+;+;+;+;+;+;+;+;+;+;+;+;+;+;+;+;+;+;+;+;+;+;+;+;+;+;+;+;+;+;+;+;+;+;+;+;+;+;+;+;+;+;+;+;+	12896	3	0.125687	-0.161385	1.24775	1.02136	-0.0607523	0.239734	0.860218	1.20671	-0.670986	-0.535642	-1.57154	-1.70116	-0.375114	2.85375	2.51327	-0.375114	-0.375114	-0.375114	-0.375114	-0.375114	-0.375114	-0.375114	-0.375114	2.93492	-0.375114	2.52897	-0.375114	-0.375114	2.53393	-0.375114	-0.375114	-0.375114	-0.375114	-0.375114	-0.375114	-0.375114	-0.375114	-0.375114	2.62343	-0.375114
ENSG00000265972.TXNIP	ENSG00000265972	TXNIP	protein_coding	1;1;1;1;1;1;1;1;1;1;1;1;1;1;1;1;1;1;1;1	145992435;145993521;145993579;145993839;145994016;145994016;145994016;145994281;145994281;145994281;145994544;145994544;145994929;145994929;145995144;145995144;145995144;145995404;145995404;145996017	145993886;145994167;145993886;145993886;145994216;145994167;145994167;145994437;145994437;145995031;145994800;145994800;145995031;145995031;145995254;145995291;145995291;145995476;145995763;145996579	-;-;-;-;-;-;-;-;-;-;-;-;-;-;-;-;-;-;-;-	3604	3	0.897555	0.784658	0.430907	0.492051	0.716191	0.710565	0.42743	0.391084	-1.82501	-1.97801	-0.470229	-0.577198	-0.2077	-0.2077	4.63953	-0.2077	4.92819	-0.2077	-0.2077	-0.2077	-0.2077	-0.2077	-0.2077	-0.2077	-0.2077	-0.2077	-0.2077	-0.2077	-0.2077	-0.2077	-0.2077	-0.2077	-0.2077	-0.2077	-0.2077	-0.2077	-0.2077	-0.2077	-0.2077	-0.2077
ENSG00000064199.SPA17	ENSG00000064199	SPA17	protein_coding	11;11;11;11;11;11;11;11;11;11;11;11;11;11;11;11;11	124673798;124673844;124673910;124675238;124675238;124675314;124675666;124681389;124681389;124681389;124691696;124691696;124691696;124694303;124694303;124694303;124696177	124673952;124675418;124673952;124675418;124675418;124675418;124675875;124681459;124681459;124681459;124691782;124691782;124691782;124694442;124694661;124697518;124696686	+;+;+;+;+;+;+;+;+;+;+;+;+;+;+;+;+	5205	3	0.909772	0.727323	0.682457	0.727309	0.337635	0.751431	0.512115	0.625989	-1.1929	-0.92895	-1.7518	-1.40038	3.21677	-0.293079	-0.293079	-0.293079	-0.293079	-0.293079	-0.293079	-0.293079	-0.293079	-0.293079	-0.293079	-0.293079	-0.293079	-0.293079	-0.293079	-0.293079	-0.293079	-0.293079	-0.293079	-0.293079	-0.293079	-0.293079	-0.293079	-0.293079	-0.293079	-0.293079	-0.293079	-0.293079
ENSG00000179455.MKRN3	ENSG00000179455	MKRN3	protein_coding	15;15;15;15;15;15;15;15;15;15;15;15;15;15;15;15;15	23565674;23565678;23565680;23565717;23565733;23565773;23566457;23566808;23566808;23566808;23566808;23575346;23575346;23610624;23627766;23627766;23627766	23568044;23565833;23565833;23566087;23566087;23566087;23566709;23566984;23566984;23566984;23566984;23575482;23575482;23611564;23628534;23629778;23630075	+;+;+;+;+;+;+;+;+;+;+;+;+;+;+;+;+	5759	3	0.309081	0.483465	1.24234	0.972974	0.433187	0.248887	0.718893	0.797917	-1.30169	-1.30169	-1.30169	-1.30169	3.85685	-0.247667	-0.247667	-0.247667	-0.247667	-0.247667	-0.247667	-0.247667	-0.247667	-0.247667	-0.247667	-0.247667	-0.247667	-0.247667	-0.247667	-0.247667	-0.247667	-0.247667	4.1919	-0.247667	-0.247667	4.05275	-0.247667	-0.247667	-0.247667	-0.247667	-0.247667	-0.247667
ENSG00000153936.HS2ST1	ENSG00000153936	HS2ST1	protein_coding	1;1;1;1;1;1;1;1;1;1;1;1;1;1;1;1;1	86914635;86914648;86956484;86958440;87072934;87072934;87072934;87084194;87084194;87084194;87092531;87092531;87092531;87097838;87097838;87103432;87104470	86915160;86915160;86956572;86958507;87073172;87073172;87073172;87084279;87084279;87084279;87092669;87092669;87092588;87097935;87098445;87103589;87109982	+;+;+;+;+;+;+;+;+;+;+;+;+;+;+;+;+	7426	3	0.614547	0.346437	0.767195	1.1526	0.331529	0.3092	0.965389	0.591989	-0.727539	-1.86391	-1.25215	-1.2353	-0.239523	-0.239523	-0.239523	-0.239523	-0.239523	4.16088	-0.239523	-0.239523	-0.239523	-0.239523	-0.239523	-0.239523	-0.239523	-0.239523	-0.239523	-0.239523	4.06814	-0.239523	-0.239523	-0.239523	-0.239523	-0.239523	-0.239523	-0.239523	-0.239523	-0.239523	-0.239523	-0.239523
ENSG00000131323.TRAF3	ENSG00000131323	TRAF3	protein_coding	14;14;14;14;14;14;14;14;14;14;14;14;14;14;14;14;14;14;14;14;14;14;14;14;14;14;14;14;14;14;14;14;14;14;14;14;14;14;14;14;14;14;14;14;14;14;14;14;14;14;14;14;14;14;14;14;14;14;14;14;14;14;14;14;14;14;14;14;14;14;14;14;14;14	102777449;102777476;102777479;102777602;102777618;102809008;102810664;102830334;102830334;102830334;102830354;102870185;102870185;102870185;102870185;102870185;102870185;102871917;102871917;102871917;102871917;102871917;102871917;102871927;102875624;102875624;102875624;102875624;102875624;102875624;102875675;102875687;102876358;102876358;102876358;102876358;102876358;102876358;102876358;102876358…	102777675;102777675;102777675;102777675;102777675;102809129;102810746;102830472;102830472;102830472;102830472;102870446;102870446;102870446;102870446;102870446;102870446;102871953;102871968;102871968;102871968;102871968;102871968;102871968;102875728;102875728;102875728;102875728;102875728;102875728;102875728;102875728;102876525;102876525;102876525;102876677;102876525;102876525;102876525;102876525…	+;+;+;+;+;+;+;+;+;+;+;+;+;+;+;+;+;+;+;+;+;+;+;+;+;+;+;+;+;+;+;+;+;+;+;+;+;+;+;+;+;+;+;+;+;+;+;+;+;+;+;+;+;+;+;+;+;+;+;+;+;+;+;+;+;+;+;+;+;+;+;+;+;+	8290	3	0.382994	-0.0735967	1.20833	0.599637	0.662024	0.711786	0.312572	0.491563	-1.21832	-2.381	-0.765353	0.0693686	-0.237222	-0.237222	-0.237222	4.14248	-0.237222	4.17603	-0.237222	-0.237222	-0.237222	-0.237222	-0.237222	-0.237222	-0.237222	-0.237222	-0.237222	-0.237222	-0.237222	-0.237222	-0.237222	-0.237222	-0.237222	-0.237222	-0.237222	-0.237222	4.2648	-0.237222	-0.237222	-0.237222
ENSG00000203965.EFCAB7	ENSG00000203965	EFCAB7	protein_coding	1;1;1;1;1;1;1;1;1;1;1;1;1;1;1;1;1;1;1;1;1;1;1;1;1;1;1;1;1;1;1;1;1;1;1	63523372;63523525;63525572;63525572;63531820;63531820;63532670;63532670;63533454;63533577;63534095;63534095;63534133;63545916;63545916;63548009;63551048;63551725;63551725;63551725;63555075;63555358;63557113;63557114;63557114;63561709;63561709;63561709;63568310;63568310;63568310;63571021;63571021;63572442;63572442	63523569;63523634;63525759;63525759;63532031;63532031;63532696;63532756;63533649;63533649;63534216;63534367;63534216;63546057;63546057;63548350;63551090;63551834;63551834;63551886;63555515;63555515;63557247;63557247;63557247;63561857;63561857;63561857;63568519;63568519;63571128;63571128;63571128;63572693;63572693	+;+;+;+;+;+;+;+;+;+;+;+;+;+;+;+;+;+;+;+;+;+;+;+;+;+;+;+;+;+;+;+;+;+;+	5704	3	-0.0410455	0.741557	0.286978	1.60412	1.08118	0.762218	0.211612	0.118439	-1.14417	-1.24517	-1.57677	-0.798956	-0.244044	-0.244044	-0.244044	-0.244044	-0.244044	-0.244044	-0.244044	-0.244044	-0.244044	-0.244044	-0.244044	-0.244044	-0.244044	-0.244044	-0.244044	-0.244044	-0.244044	4.19432	-0.244044	-0.244044	-0.244044	-0.244044	-0.244044	-0.244044	-0.244044	-0.244044	-0.244044	-0.244044
ENSG00000079335.CDC14A	ENSG00000079335	CDC14A	protein_coding	1;1;1;1;1;1;1;1;1;1;1;1;1;1;1;1;1;1;1;1;1;1;1;1;1;1;1;1;1;1;1;1;1;1;1;1;1;1;1;1;1;1;1;1;1;1;1;1;1;1;1;1;1;1;1;1;1;1;1;1;1;1;1;1;1;1;1;1;1;1;1;1;1;1;1;1;1;1;1;1;1;1;1;1;1;1;1;1;1;1;1;1;1;1;1;1;1;1;1;1;1;1;1;1;1;1;1;1;1;1;1;1;1;1;1;1;1;1;1;1;1;1;1;1;1;1;1;1;1;1;1;1;1;1;1;1;1;1;1;1;1;1;1;1;1;1;1;1;1;1;1;1;1;1;1;1;1;1;1;1;1;1;1;1;1;1;1;1;1;1;1;1;1;1	100345001;100345001;100345022;100345038;100345038;100351698;100352467;100352502;100352506;100352509;100352949;100353762;100353762;100353762;100353762;100353762;100353762;100353762;100353762;100353762;100353762;100363118;100363161;100377546;100377546;100377546;100377546;100377546;100377546;100377546;100377546;100377546;100377546;100377546;100377546;100377546;100383466;100390732;100390732;100390732…	100345183;100345183;100345183;100345183;100345183;100351808;100353003;100353003;100353003;100353003;100353003;100353852;100353852;100353852;100353852;100353852;100353852;100353852;100353852;100353852;100353852;100363225;100363225;100377621;100377621;100377621;100377621;100377621;100377621;100377621;100377621;100377621;100377621;100377621;100377621;100377621;100383640;100390824;100390824;100390824…	+;+;+;+;+;+;+;+;+;+;+;+;+;+;+;+;+;+;+;+;+;+;+;+;+;+;+;+;+;+;+;+;+;+;+;+;+;+;+;+;+;+;+;+;+;+;+;+;+;+;+;+;+;+;+;+;+;+;+;+;+;+;+;+;+;+;+;+;+;+;+;+;+;+;+;+;+;+;+;+;+;+;+;+;+;+;+;+;+;+;+;+;+;+;+;+;+;+;+;+;+;+;+;+;+;+;+;+;+;+;+;+;+;+;+;+;+;+;+;+;+;+;+;+;+;+;+;+	6510	3	0.152653	1.01083	1.02657	0.459832	1.26369	-0.331087	0.489105	0.736271	-0.641716	-1.34854	-1.43987	-1.37774	-0.274752	-0.274752	3.50842	-0.274752	-0.274752	-0.274752	-0.274752	-0.274752	-0.274752	-0.274752	-0.274752	-0.274752	-0.274752	-0.274752	-0.274752	-0.274752	-0.274752	-0.274752	-0.274752	-0.274752	-0.274752	-0.274752	-0.274752	-0.274752	-0.274752	3.56414	-0.274752	-0.274752
ENSG00000183856.IQGAP3	ENSG00000183856	IQGAP3	protein_coding	1;1;1;1;1;1;1;1;1;1;1;1;1;1;1;1;1;1;1;1;1;1;1;1;1;1;1;1;1;1;1;1;1;1;1;1;1;1;1;1;1;1;1;1;1;1;1;1;1;1;1;1;1;1;1;1;1;1;1;1;1;1;1;1;1;1;1;1;1;1;1;1;1;1;1;1;1;1;1;1	156525405;156525405;156526223;156527952;156527952;156528509;156528509;156528916;156528916;156530105;156530105;156531160;156531160;156532980;156532980;156533773;156533773;156534009;156534009;156534501;156534501;156535163;156535163;156536831;156537176;156537181;156537181;156538809;156538809;156538809;156538809;156539374;156539374;156539838;156539838;156540708;156540708;156543981;156543981;156544152…	156525552;156526599;156526599;156528060;156528060;156528610;156528610;156529082;156529082;156530317;156530317;156531247;156531247;156533106;156533106;156533875;156533875;156534141;156534141;156534733;156534733;156535247;156535247;156537321;156537321;156537321;156537321;156539465;156538861;156539033;156539033;156539537;156539537;156539990;156539990;156540916;156540916;156544050;156544050;156544223…	-;-;-;-;-;-;-;-;-;-;-;-;-;-;-;-;-;-;-;-;-;-;-;-;-;-;-;-;-;-;-;-;-;-;-;-;-;-;-;-;-;-;-;-;-;-;-;-;-;-;-;-;-;-;-;-;-;-;-;-;-;-;-;-;-;-;-;-;-;-;-;-;-;-;-;-;-;-;-;-	6742	3	0.271219	-0.179713	1.08876	0.868311	-0.769506	0.590273	0.958623	1.37639	-1.79363	-0.652529	-0.800732	-0.957463	-0.174026	-0.174026	-0.174026	-0.174026	-0.174026	-0.174026	-0.174026	-0.174026	-0.174026	-0.174026	-0.174026	-0.174026	-0.174026	-0.174026	-0.174026	-0.174026	-0.174026	-0.174026	-0.174026	-0.174026	-0.174026	-0.174026	-0.174026	-0.174026	-0.174026	-0.174026	-0.174026	-0.174026
ENSG00000162909.CAPN2	ENSG00000162909	CAPN2	protein_coding	1;1;1;1;1;1;1;1;1;1;1;1;1;1;1;1;1;1;1;1;1;1;1;1;1;1;1;1;1;1;1;1;1;1;1;1;1;1;1;1;1;1;1;1;1;1;1;1;1;1;1;1;1;1;1;1;1;1;1;1;1;1;1;1;1;1;1;1;1;1;1;1;1;1;1;1;1;1;1;1;1;1;1;1;1;1;1;1;1;1;1	223701593;223701645;223712539;223717762;223717762;223717762;223744100;223744100;223744100;223745306;223745306;223745306;223746997;223746997;223746997;223747108;223749039;223749039;223749039;223750890;223750890;223751997;223751997;223752019;223752796;223752796;223752796;223755480;223755480;223755480;223757369;223757369;223757369;223757624;223758226;223759270;223759270;223759434;223761581;223761581…	223701831;223701831;223712877;223717831;223717831;223717831;223744218;223744218;223744218;223745439;223745439;223745439;223747063;223747165;223747165;223747165;223749122;223749122;223749476;223750975;223750975;223752071;223752071;223752071;223752956;223752956;223752956;223755649;223755649;223755649;223757380;223757380;223757497;223759481;223759481;223759481;223759481;223759481;223761617;223761617…	+;+;+;+;+;+;+;+;+;+;+;+;+;+;+;+;+;+;+;+;+;+;+;+;+;+;+;+;+;+;+;+;+;+;+;+;+;+;+;+;+;+;+;+;+;+;+;+;+;+;+;+;+;+;+;+;+;+;+;+;+;+;+;+;+;+;+;+;+;+;+;+;+;+;+;+;+;+;+;+;+;+;+;+;+;+;+;+;+;+;+	8585	3	0.953936	0.241561	0.908003	0.807718	0.328574	0.506855	0.625456	0.693609	-1.15195	-0.57281	-1.46854	-1.8724	2.83669	-0.338096	-0.338096	-0.338096	-0.338096	-0.338096	-0.338096	-0.338096	-0.338096	-0.338096	-0.338096	-0.338096	-0.338096	-0.338096	3.3944	-0.338096	-0.338096	-0.338096	3.09585	-0.338096	-0.338096	-0.338096	-0.338096	-0.338096	-0.338096	-0.338096	-0.338096	-0.338096
ENSG00000116885.OSCP1	ENSG00000116885	OSCP1	protein_coding	1;1;1;1;1;1;1;1;1;1;1;1;1;1;1;1;1;1;1;1;1;1;1;1;1;1;1;1;1;1;1;1;1;1;1;1;1;1;1;1;1;1;1;1;1;1;1;1;1;1;1;1;1;1;1;1;1;1;1;1;1;1;1;1;1;1;1;1;1	36415827;36417906;36417906;36417910;36417911;36417943;36418060;36418991;36418991;36418991;36418991;36418991;36418991;36420333;36420476;36420476;36420476;36420476;36422002;36422150;36422150;36422150;36422150;36422150;36422150;36422150;36422768;36422768;36422768;36422768;36422768;36422768;36422768;36422786;36423363;36423363;36423363;36423363;36423363;36423363;36428299;36431802;36431802;36431802;364…	36416095;36418255;36418255;36418255;36418255;36418255;36418255;36419054;36419293;36419054;36419054;36419054;36419054;36420615;36420615;36420615;36420615;36420615;36422219;36422181;36422219;36422219;36422219;36422219;36422219;36422219;36422870;36422896;36422896;36422896;36422896;36422896;36422817;36422896;36423466;36423466;36423466;36423466;36423471;36423466;36428475;36431882;36431882;36431882;364…	-;-;-;-;-;-;-;-;-;-;-;-;-;-;-;-;-;-;-;-;-;-;-;-;-;-;-;-;-;-;-;-;-;-;-;-;-;-;-;-;-;-;-;-;-;-;-;-;-;-;-;-;-;-;-;-;-;-;-;-;-;-;-;-;-;-;-;-;-	2788	3	0.376021	0.402612	0.802637	0.848195	0.898822	0.338341	0.437531	0.45691	-2.51927	-1.10506	-0.425506	-0.511234	-0.247543	-0.247543	-0.247543	3.97808	-0.247543	-0.247543	-0.247543	-0.247543	-0.247543	-0.247543	-0.247543	-0.247543	-0.247543	-0.247543	-0.247543	-0.247543	-0.247543	-0.247543	-0.247543	-0.247543	-0.247543	-0.247543	-0.247543	-0.247543	-0.247543	-0.247543	-0.247543	-0.247543
ENSG00000081138.CDH7	ENSG00000081138	CDH7	protein_coding	18;18;18;18;18;18;18;18;18;18;18;18;18;18;18;18;18;18;18;18;18;18;18;18;18;18;18;18;18;18;18;18;18;18;18;18;18	65750252;65750653;65751012;65762647;65762647;65762647;65763008;65803115;65809704;65809704;65809704;65814485;65814485;65814485;65822081;65822081;65822081;65824644;65824644;65824644;65843812;65843812;65843812;65857816;65857816;65857816;65858925;65858925;65858925;65859708;65859708;65859708;65862666;65862666;65862666;65880401;65880401	65750380;65751150;65751150;65763052;65763052;65763052;65763052;65803810;65809998;65809998;65809998;65814604;65814604;65814604;65822248;65822248;65822248;65824831;65824831;65824831;65844065;65844065;65844065;65857952;65857952;65857952;65859046;65859046;65859046;65859825;65859825;65859825;65862917;65862917;65864125;65880939;65890337	+;+;+;+;+;+;+;+;+;+;+;+;+;+;+;+;+;+;+;+;+;+;+;+;+;+;+;+;+;+;+;+;+;+;+;+;+	14528	3	0.641129	0.315993	0.659909	1.15072	0.692994	1.07758	0.0348665	0.322203	-0.781849	-1.34472	-1.98867	-0.780156	-0.206283	-0.206283	-0.206283	-0.206283	-0.206283	-0.206283	-0.206283	-0.206283	-0.206283	-0.206283	-0.206283	-0.206283	-0.206283	-0.206283	-0.206283	-0.206283	-0.206283	-0.206283	-0.206283	-0.206283	-0.206283	-0.206283	-0.206283	-0.206283	-0.206283	-0.206283	4.78228	-0.206283
ENSG00000060718.COL11A1	ENSG00000060718	COL11A1	protein_coding	1;1;1;1;1;1;1;1;1;1;1;1;1;1;1;1;1;1;1;1;1;1;1;1;1;1;1;1;1;1;1;1;1;1;1;1;1;1;1;1;1;1;1;1;1;1;1;1;1;1;1;1;1;1;1;1;1;1;1;1;1;1;1;1;1;1;1;1;1;1;1;1;1;1;1;1;1;1;1;1;1;1;1;1;1;1;1;1;1;1;1;1;1;1;1;1;1;1;1;1;1;1;1;1;1;1;1;1;1;1;1;1;1;1;1;1;1;1;1;1;1;1;1;1;1;1;1;1;1;1;1;1;1;1;1;1;1;1;1;1;1;1;1;1;1;1;1;1;1;1;1;1;1;1;1;1;1;1;1;1;1;1;1;1;1;1;1;1;1;1;1;1;1;1;1;1;1;1;1;1;1;1;1;1;1;1;1;1;1;1;1;1;1;1;1;1;1;1;1;1…	102876467;102876468;102876473;102877485;102877700;102877717;102877951;102879683;102879683;102879683;102879683;102879683;102879683;102879683;102881697;102881697;102881697;102881697;102881697;102881697;102883199;102883199;102883199;102883199;102883199;102883199;102884355;102886807;102886807;102886807;102886807;102886807;102888577;102888577;102888577;102888577;102888577;102888723;102888723;102888723…	102878165;102878165;102878165;102878165;102878165;102878165;102878165;102880018;102879916;102879916;102879916;102879916;102879916;102879916;102881765;102881765;102881765;102881765;102881765;102881765;102883311;102883311;102883311;102883311;102883311;102883311;102884585;102887056;102887056;102887056;102887056;102887056;102888630;102888630;102888630;102888630;102888630;102888758;102888758;102888758…	-;-;-;-;-;-;-;-;-;-;-;-;-;-;-;-;-;-;-;-;-;-;-;-;-;-;-;-;-;-;-;-;-;-;-;-;-;-;-;-;-;-;-;-;-;-;-;-;-;-;-;-;-;-;-;-;-;-;-;-;-;-;-;-;-;-;-;-;-;-;-;-;-;-;-;-;-;-;-;-;-;-;-;-;-;-;-;-;-;-;-;-;-;-;-;-;-;-;-;-;-;-;-;-;-;-;-;-;-;-;-;-;-;-;-;-;-;-;-;-;-;-;-;-;-;-;-;-	9091	3	1.47003	0.994361	-0.0319618	-0.267703	1.27185	0.596358	0.140041	0.118492	-0.155332	-1.35762	-1.5364	-1.24213	-0.258656	-0.258656	-0.258656	3.78718	3.93989	3.81817	-0.258656	3.87023	4.60762	4.03187	-0.258656	-0.258656	-0.258656	-0.258656	-0.258656	-0.258656	-0.258656	-0.258656	-0.258656	-0.258656	-0.258656	-0.258656	-0.258656	-0.258656	-0.258656	-0.258656	-0.258656	-0.258656
ENSG00000198018.ENTPD7	ENSG00000198018	ENTPD7	protein_coding	10;10;10;10;10;10;10;10;10;10;10;10;10;10;10;10	99659509;99659862;99661446;99679261;99679725;99685792;99688694;99691385;99695956;99698534;99698666;99700867;99700973;99702512;99702512;99704452	99659588;99659964;99661628;99679466;99679875;99685895;99688750;99691518;99696122;99698858;99698858;99701058;99701058;99702673;99702674;99711241	+;+;+;+;+;+;+;+;+;+;+;+;+;+;+;+	8655	3	0.0883749	0.353462	1.29944	0.942548	0.645158	0.755768	0.416274	0.289034	-0.300653	-1.81031	-1.12776	-1.55134	-0.14262	-0.14262	-0.14262	-0.14262	-0.14262	-0.14262	-0.14262	-0.14262	-0.14262	-0.14262	-0.14262	-0.14262	-0.14262	-0.14262	-0.14262	-0.14262	-0.14262	-0.14262	-0.14262	-0.14262	-0.14262	-0.14262	-0.14262	-0.14262	-0.14262	-0.14262	-0.14262	-0.14262
ENSG00000118946.PCDH17	ENSG00000118946	PCDH17	protein_coding	13;13;13;13;13;13;13;13;13;13;13;13;13;13;13;13;13	57631744;57631810;57634383;57635013;57666468;57666468;57666468;57666468;57666653;57666661;57666661;57666664;57709669;57724612;57724612;57724612;57724612	57635111;57635111;57635111;57635111;57666526;57666526;57666526;57666526;57666833;57666833;57666833;57666833;57709752;57725540;57729311;57724748;57725293	+;+;+;+;+;+;+;+;+;+;+;+;+;+;+;+;+	8392	3	1.24064	0.656545	0.135743	0.763252	0.893566	0.435443	0.00119279	0.749871	-0.72743	-0.763881	-1.82818	-1.55676	-0.202256	-0.202256	-0.202256	-0.202256	-0.202256	-0.202256	-0.202256	-0.202256	-0.202256	-0.202256	4.93762	-0.202256	-0.202256	-0.202256	-0.202256	-0.202256	-0.202256	-0.202256	-0.202256	-0.202256	-0.202256	-0.202256	-0.202256	-0.202256	-0.202256	-0.202256	-0.202256	-0.202256
ENSG00000120458.MSANTD2	ENSG00000120458	MSANTD2	protein_coding	11;11;11;11;11;11;11;11;11;11;11;11;11;11;11;11;11;11;11;11;11;11;11;11;11;11;11;11	124766498;124766516;124766528;124766616;124767494;124767834;124767948;124772994;124772994;124772994;124772994;124772994;124772994;124772994;124774719;124774719;124774719;124774719;124774719;124774804;124779004;124779050;124783171;124799871;124799871;124799871;124799871;124799871	124768028;124768028;124768028;124768028;124768028;124768028;124768028;124773054;124773054;124773054;124773054;124773380;124773054;124773054;124774818;124774831;124774974;124774974;124776242;124774818;124779139;124779139;124783290;124800389;124800390;124800673;124800364;124800383	-;-;-;-;-;-;-;-;-;-;-;-;-;-;-;-;-;-;-;-;-;-;-;-;-;-;-;-	4501	3	0.271952	0.453791	0.74945	1.20716	0.377766	0.638355	-0.0608748	1.09374	-0.834948	-0.407198	-1.76495	-1.72425	2.93924	-0.327107	-0.327107	-0.327107	-0.327107	-0.327107	-0.327107	-0.327107	-0.327107	-0.327107	3.13065	-0.327107	-0.327107	-0.327107	-0.327107	-0.327107	-0.327107	-0.327107	-0.327107	-0.327107	-0.327107	-0.327107	3.10038	3.13872	3.09998	-0.327107	-0.327107	-0.327107
ENSG00000006118.TMEM132A	ENSG00000006118	TMEM132A	protein_coding	11;11;11;11;11;11;11;11;11;11;11;11;11;11;11;11;11;11;11;11;11;11;11;11;11;11;11;11;11;11;11;11;11;11;11;11;11;11;11;11;11;11;11;11;11;11;11;11;11;11;11;11;11;11;11;11;11;11;11;11;11	60924463;60924470;60924476;60924481;60924492;60924498;60925208;60925704;60926579;60926579;60927049;60927068;60927204;60927204;60927204;60927359;60927641;60927641;60927641;60927641;60927641;60927641;60928629;60928629;60928629;60928629;60928629;60930510;60930510;60930510;60930510;60930510;60931686;60931689;60931689;60931689;60931755;60931984;60931984;60931984;60933542;60933542;60933542;60933542;609…	60924733;60924543;60924733;60924733;60924733;60924733;60925707;60926084;60926631;60926643;60927418;60927418;60927418;60927418;60927418;60927418;60927859;60927858;60927859;60927859;60927859;60927859;60928960;60928960;60928960;60928960;60928960;60930659;60930659;60930659;60930659;60930659;60931884;60931884;60931884;60934617;60931884;60932127;60932127;60932127;60933744;60933744;60933744;60934607;609…	+;+;+;+;+;+;+;+;+;+;+;+;+;+;+;+;+;+;+;+;+;+;+;+;+;+;+;+;+;+;+;+;+;+;+;+;+;+;+;+;+;+;+;+;+;+;+;+;+;+;+;+;+;+;+;+;+;+;+;+;+	7271	3	0.90754	0.729997	0.824797	0.831398	0.630837	0.469158	0.412407	0.535669	-1.28594	-1.53137	-1.18606	-1.33844	2.38301	-0.399181	-0.399181	-0.399181	-0.399181	2.46236	-0.399181	-0.399181	-0.399181	-0.399181	-0.399181	-0.399181	-0.399181	-0.399181	-0.399181	-0.399181	-0.399181	-0.399181	-0.399181	-0.399181	-0.399181	-0.399181	-0.399181	-0.399181	-0.399181	2.94405	2.48824	-0.399181
ENSG00000165495.PKNOX2	ENSG00000165495	PKNOX2	protein_coding	11;11;11;11;11;11;11;11;11;11;11;11;11;11;11;11;11;11;11;11;11;11;11;11;11;11;11;11;11;11;11;11;11;11;11;11;11;11;11;11;11;11;11;11;11;11;11;11;11;11;11;11;11;11;11;11;11;11;11;11;11;11;11;11;11;11;11;11;11;11;11;11;11;11;11;11;11;11;11;11;11;11;11;11;11;11;11;11;11;11;11;11;11;11;11;11	125164687;125164695;125164726;125164728;125164735;125164751;125164752;125164754;125184187;125235045;125235045;125235045;125235045;125235045;125235045;125235045;125235045;125239616;125240063;125240073;125287726;125330259;125331613;125331819;125331819;125331819;125331819;125331819;125331819;125331819;125331819;125331819;125331819;125332616;125351284;125351284;125351284;125351284;125351284;125351284…	125164776;125164776;125164776;125164776;125164776;125164776;125164776;125164776;125184385;125235115;125235115;125235115;125235115;125235115;125235115;125235115;125235115;125239728;125240268;125240268;125288150;125330388;125331925;125331925;125331925;125331925;125331925;125331925;125331925;125331925;125331925;125331925;125331925;125332688;125351392;125351392;125351392;125351392;125351392;125351392…	+;+;+;+;+;+;+;+;+;+;+;+;+;+;+;+;+;+;+;+;+;+;+;+;+;+;+;+;+;+;+;+;+;+;+;+;+;+;+;+;+;+;+;+;+;+;+;+;+;+;+;+;+;+;+;+;+;+;+;+;+;+;+;+;+;+;+;+;+;+;+;+;+;+;+;+;+;+;+;+;+;+;+;+;+;+;+;+;+;+;+;+;+;+;+;+	6538	3	0.615183	0.636298	0.834942	1.08182	0.668457	0.648644	0.435979	0.282177	-1.00577	-1.13868	-1.86486	-1.19418	-0.161435	-0.161435	-0.161435	-0.161435	-0.161435	-0.161435	-0.161435	-0.161435	-0.161435	-0.161435	-0.161435	-0.161435	-0.161435	-0.161435	-0.161435	-0.161435	-0.161435	-0.161435	-0.161435	-0.161435	-0.161435	-0.161435	-0.161435	-0.161435	-0.161435	-0.161435	-0.161435	-0.161435
ENSG00000116406.EDEM3	ENSG00000116406	EDEM3	protein_coding	1;1;1;1;1;1;1;1;1;1;1;1;1;1;1;1;1;1;1;1;1;1;1;1;1;1;1;1;1;1;1;1;1;1;1;1;1;1;1;1;1;1;1;1;1;1;1;1;1;1;1;1;1;1;1;1;1;1;1;1;1;1;1;1;1;1	184690237;184690493;184690503;184693366;184694044;184694468;184701497;184702811;184702811;184702811;184702811;184706643;184706643;184706643;184706643;184708153;184708153;184708153;184708153;184710394;184710394;184710394;184710394;184711723;184711723;184711723;184712433;184712433;184716888;184716888;184717540;184717540;184719162;184719162;184719443;184719443;184720510;184721289;184721289;184723751…	184694472;184694472;184692145;184693432;184694472;184694472;184701544;184702996;184702996;184702996;184702996;184706808;184706808;184706808;184706808;184708210;184708344;184708344;184708344;184710547;184710547;184710469;184710547;184711757;184711877;184711877;184712598;184712598;184717012;184717012;184717623;184717623;184719245;184719245;184719568;184719568;184721386;184721386;184721386;184723856…	-;-;-;-;-;-;-;-;-;-;-;-;-;-;-;-;-;-;-;-;-;-;-;-;-;-;-;-;-;-;-;-;-;-;-;-;-;-;-;-;-;-;-;-;-;-;-;-;-;-;-;-;-;-;-;-;-;-;-;-;-;-;-;-;-;-	7792	3	0.998596	0.867759	0.429663	0.672254	0.501437	0.58621	0.356033	0.59143	-2.00647	-0.771549	-0.641352	-1.58401	-0.178489	-0.178489	-0.178489	-0.178489	5.68456	-0.178489	-0.178489	-0.178489	-0.178489	-0.178489	-0.178489	-0.178489	-0.178489	-0.178489	-0.178489	-0.178489	-0.178489	-0.178489	-0.178489	-0.178489	-0.178489	-0.178489	-0.178489	-0.178489	-0.178489	-0.178489	5.56608	-0.178489
ENSG00000139687.RB1	ENSG00000139687	RB1	protein_coding	13;13;13;13;13;13;13;13;13;13;13;13;13;13;13;13;13;13;13;13;13;13;13;13;13;13;13;13;13;13;13;13;13;13;13;13;13;13;13;13;13;13;13;13;13;13;13;13;13;13;13;13;13;13;13;13;13;13;13;13;13;13;13;13;13;13;13;13;13;13;13;13;13;13;13;13;13;13;13	48303726;48303744;48303747;48303751;48303775;48307280;48307280;48307280;48307280;48333017;48342599;48342599;48342599;48345080;48345080;48345080;48347825;48347825;48347825;48348956;48348956;48348956;48360017;48360017;48360017;48360017;48362815;48362815;48362815;48364894;48364894;48367494;48367494;48368527;48368527;48373405;48373405;48376918;48376918;48379594;48379594;48380053;48380053;48380165;483…	48304049;48304049;48304049;48304049;48304049;48307406;48307406;48307406;48307406;48333216;48342714;48342714;48342714;48345199;48345199;48345199;48347863;48347863;48347863;48349023;48349023;48349023;48360127;48360127;48360127;48360737;48362908;48362957;48362957;48364971;48364971;48367603;48367603;48368604;48368604;48373492;48373492;48377034;48377034;48379650;48379650;48380084;48380084;48380241;483…	+;+;+;+;+;+;+;+;+;+;+;+;+;+;+;+;+;+;+;+;+;+;+;+;+;+;+;+;+;+;+;+;+;+;+;+;+;+;+;+;+;+;+;+;+;+;+;+;+;+;+;+;+;+;+;+;+;+;+;+;+;+;+;+;+;+;+;+;+;+;+;+;+;+;+;+;+;+;+	6452	3	0.775273	0.945378	0.145961	1.13732	0.663473	0.780898	0.283066	0.287042	-0.784273	-1.9185	-1.13439	-1.18125	-0.30122	-0.30122	-0.30122	-0.30122	-0.30122	-0.30122	-0.30122	-0.30122	-0.30122	-0.30122	-0.30122	-0.30122	-0.30122	-0.30122	-0.30122	-0.30122	-0.30122	-0.30122	-0.30122	-0.30122	-0.30122	-0.30122	-0.30122	-0.30122	-0.30122	-0.30122	-0.30122	-0.30122
ENSG00000116337.AMPD2	ENSG00000116337	AMPD2	protein_coding	1;1;1;1;1;1;1;1;1;1;1;1;1;1;1;1;1;1;1;1;1;1;1;1;1;1;1;1;1;1;1;1;1;1;1;1;1;1;1;1;1;1;1;1;1;1;1;1;1;1;1;1;1;1;1;1;1;1;1;1;1;1;1;1;1;1;1;1;1;1;1;1;1;1;1;1;1;1;1;1;1;1;1;1;1;1;1;1;1;1;1;1;1;1;1;1;1;1;1;1;1;1;1;1;1;1;1;1;1;1;1;1;1;1;1;1;1;1;1;1;1;1;1;1;1;1;1;1;1;1;1;1;1;1;1;1;1;1;1;1;1;1;1;1;1;1;1;1;1;1;1;1;1;1;1;1;1;1;1;1;1;1;1;1;1;1;1;1;1;1;1;1;1;1;1;1;1;1;1;1;1;1;1;1;1;1;1;1;1;1;1;1;1;1;1;1;1;1;1;1…	109616104;109616104;109619504;109619813;109619837;109619837;109619846;109619847;109620140;109620140;109620608;109620654;109620914;109620914;109621032;109621074;109621082;109621103;109621115;109621118;109621141;109621152;109621269;109621346;109622185;109622185;109623814;109623839;109623979;109625303;109625303;109625303;109625303;109625303;109625303;109625303;109625303;109625303;109625303;109625303…	109616235;109618324;109619656;109620278;109620278;109620278;109620278;109620278;109620278;109620278;109620651;109621266;109621266;109621266;109621111;109621266;109621266;109621266;109621266;109621266;109621266;109621266;109621422;109621422;109622353;109622353;109624089;109624089;109624089;109625433;109625433;109625433;109625433;109625433;109625433;109625433;109625433;109625433;109625433;109625433…	+;+;+;+;+;+;+;+;+;+;+;+;+;+;+;+;+;+;+;+;+;+;+;+;+;+;+;+;+;+;+;+;+;+;+;+;+;+;+;+;+;+;+;+;+;+;+;+;+;+;+;+;+;+;+;+;+;+;+;+;+;+;+;+;+;+;+;+;+;+;+;+;+;+;+;+;+;+;+;+;+;+;+;+;+;+;+;+;+;+;+;+;+;+;+;+;+;+;+;+;+;+;+;+;+;+;+;+;+;+;+;+;+;+;+;+;+;+;+;+;+;+;+;+;+;+;+;+	8938	3	0.384195	0.772307	1.26881	0.732694	0.5393	0.59108	0.0397369	0.82502	-1.41712	-1.53494	-1.10857	-1.09251	-0.234938	-0.234938	-0.234938	-0.234938	-0.234938	4.28179	-0.234938	-0.234938	-0.234938	-0.234938	-0.234938	-0.234938	-0.234938	-0.234938	-0.234938	-0.234938	-0.234938	-0.234938	-0.234938	-0.234938	-0.234938	-0.234938	-0.234938	-0.234938	-0.234938	-0.234938	-0.234938	-0.234938
ENSG00000131584.ACAP3	ENSG00000131584	ACAP3	protein_coding	1;1;1;1;1;1;1;1;1;1;1;1;1;1;1;1;1;1;1;1;1;1;1;1;1;1;1;1;1;1;1;1;1;1;1;1;1;1;1;1;1;1;1;1;1;1;1;1;1;1;1;1;1;1;1;1;1;1;1;1;1;1;1;1;1;1;1;1;1;1;1;1;1;1;1;1;1;1;1;1;1;1;1;1;1;1;1;1;1;1;1;1;1;1;1;1;1;1;1;1;1;1;1;1;1;1;1;1;1;1;1;1;1;1;1;1;1;1;1;1;1;1;1;1	1292390;1292391;1292870;1293564;1293823;1293823;1293823;1293823;1294090;1294090;1294090;1294090;1294402;1294402;1294402;1294402;1294499;1294718;1294718;1294718;1295447;1295447;1295447;1295447;1295736;1295736;1295736;1295736;1296015;1296015;1296015;1296015;1296211;1296211;1296211;1296211;1296425;1296425;1296425;1296425;1296436;1296466;1297822;1297822;1297822;1297822;1297822;1297822;1297837;1298013…	1293708;1293708;1293708;1293708;1293933;1293933;1293933;1293933;1294199;1294199;1294199;1294199;1294628;1294628;1294628;1294628;1294628;1295008;1294816;1294816;1295554;1295554;1295554;1295554;1295938;1295938;1295938;1295938;1296109;1296109;1296109;1296109;1296280;1296280;1296280;1296280;1296633;1296633;1296633;1296633;1296633;1296633;1297933;1297933;1297933;1297933;1297933;1297933;1297933;1298113…	-;-;-;-;-;-;-;-;-;-;-;-;-;-;-;-;-;-;-;-;-;-;-;-;-;-;-;-;-;-;-;-;-;-;-;-;-;-;-;-;-;-;-;-;-;-;-;-;-;-;-;-;-;-;-;-;-;-;-;-;-;-;-;-;-;-;-;-;-;-;-;-;-;-;-;-;-;-;-;-;-;-;-;-;-;-;-;-;-;-;-;-;-;-;-;-;-;-;-;-;-;-;-;-;-;-;-;-;-;-;-;-;-;-;-;-;-;-;-;-;-;-;-;-	8707	3	0.678501	-0.0698942	1.04756	0.555349	0.358682	1.48877	-0.814051	0.960242	-1.03586	-1.2985	-1.52279	-0.348023	4.79349	-0.220426	-0.220426	-0.220426	-0.220426	-0.220426	-0.220426	-0.220426	-0.220426	-0.220426	-0.220426	-0.220426	-0.220426	-0.220426	-0.220426	-0.220426	-0.220426	-0.220426	-0.220426	-0.220426	-0.220426	-0.220426	-0.220426	-0.220426	-0.220426	-0.220426	-0.220426	-0.220426
ENSG00000120658.ENOX1	ENSG00000120658	ENOX1	protein_coding	13;13;13;13;13;13;13;13;13;13;13;13;13;13;13;13;13;13;13	43213518;43224053;43236636;43265398;43269470;43298346;43322384;43326419;43344538;43355919;43359732;43359851;43361279;43361279;43411916;43412845;43484009;43667442;43786652	43214121;43224138;43236738;43265454;43269577;43298530;43322501;43326525;43344750;43356152;43360057;43360057;43361365;43361452;43412053;43412988;43484152;43667544;43786908	-;-;-;-;-;-;-;-;-;-;-;-;-;-;-;-;-;-;-	3101	3	0.710176	0.0483366	0.753533	1.22002	0.142428	0.603833	0.718908	0.524834	-0.240077	-1.78444	-0.91312	-1.78444	-0.233666	-0.233666	-0.233666	-0.233666	-0.233666	-0.233666	-0.233666	-0.233666	-0.233666	-0.233666	-0.233666	-0.233666	-0.233666	-0.233666	-0.233666	-0.233666	-0.233666	-0.233666	-0.233666	-0.233666	-0.233666	-0.233666	-0.233666	-0.233666	-0.233666	-0.233666	-0.233666	-0.233666
ENSG00000150773.PIH1D2	ENSG00000150773	PIH1D2	protein_coding	11;11;11;11;11;11;11;11;11;11;11;11;11;11;11;11;11;11;11;11;11;11;11;11;11;11;11;11;11;11;11;11;11;11;11;11;11;11;11;11	112064010;112064013;112067798;112067801;112067930;112069737;112070436;112070436;112070436;112070436;112070436;112070993;112071038;112071038;112071038;112071038;112071038;112071038;112071132;112071635;112071635;112071635;112071635;112071635;112071635;112071635;112071635;112072739;112072998;112072998;112072998;112072998;112072998;112072998;112072998;112072998;112073930;112073980;112073980;112073980	112064221;112064221;112068005;112068005;112068005;112070701;112070701;112070701;112070701;112070701;112070701;112071283;112071232;112071283;112071283;112071283;112071283;112071283;112071283;112071758;112071758;112071758;112071758;112071758;112071758;112071758;112071758;112072859;112073069;112073091;112073094;112073174;112073205;112073205;112073205;112073205;112073980;112074171;112074274;112074171	-;-;-;-;-;-;-;-;-;-;-;-;-;-;-;-;-;-;-;-;-;-;-;-;-;-;-;-;-;-;-;-;-;-;-;-;-;-;-;-	2474	3	0.631689	0.0345383	0.906989	1.21306	0.640156	0.84214	-0.523587	1.00618	-1.26668	-0.826528	-1.12892	-1.52905	-0.153168	-0.153168	6.36564	-0.153168	-0.153168	-0.153168	-0.153168	-0.153168	-0.153168	-0.153168	-0.153168	-0.153168	-0.153168	-0.153168	-0.153168	-0.153168	-0.153168	-0.153168	-0.153168	-0.153168	-0.153168	-0.153168	-0.153168	-0.153168	-0.153168	-0.153168	-0.153168	-0.153168
ENSG00000165566.AMER2	ENSG00000165566	AMER2	protein_coding	13;13;13;13	25161684;25169091;25170839;25171913	25170481;25172287;25171719;25172288	-;-;-;-	10605	3	0.949542	1.08498	0.960916	0.159842	0.560036	-0.0390113	0.898115	0.545373	-1.27995	-1.27995	-1.27995	-1.27995	-0.34894	-0.34894	-0.34894	-0.34894	-0.34894	-0.34894	-0.34894	-0.34894	-0.34894	-0.34894	-0.34894	-0.34894	-0.34894	-0.34894	-0.34894	-0.34894	-0.34894	-0.34894	-0.34894	-0.34894	-0.34894	-0.34894	-0.34894	-0.34894	-0.34894	-0.34894	-0.34894	-0.34894
ENSG00000084070.SMAP2	ENSG00000084070	SMAP2	protein_coding	1;1;1;1;1;1;1;1;1;1;1;1;1;1;1;1;1;1;1;1;1;1;1;1;1;1;1;1;1;1;1;1;1;1;1;1;1;1;1;1;1;1;1;1;1;1;1;1;1	40344850;40362300;40373727;40374648;40393345;40396800;40406736;40406736;40406736;40406736;40406736;40408653;40408653;40408653;40408653;40408653;40409757;40409757;40409757;40409757;40409757;40413016;40413016;40413016;40413016;40413016;40413977;40414159;40414159;40414159;40414159;40414159;40415272;40415272;40415272;40415272;40415272;40416176;40416176;40416176;40416176;40416780;40416780;40416780;404…	40344910;40362436;40374223;40374708;40393504;40396890;40406869;40406869;40406869;40406869;40406869;40408738;40408738;40408738;40408738;40408738;40409835;40409835;40409835;40409835;40409835;40413102;40413102;40413102;40413102;40413102;40414240;40414240;40414240;40414240;40414240;40414240;40415381;40415381;40415381;40415369;40415381;40416341;40416341;40416341;40416341;40417096;40417096;40417096;404…	+;+;+;+;+;+;+;+;+;+;+;+;+;+;+;+;+;+;+;+;+;+;+;+;+;+;+;+;+;+;+;+;+;+;+;+;+;+;+;+;+;+;+;+;+;+;+;+;+	3601	3	0.980077	0.690206	0.676918	0.891421	0.389943	0.807761	0.616616	0.125988	-0.847398	-1.19232	-1.71548	-1.42373	-0.330488	-0.330488	-0.330488	-0.330488	-0.330488	-0.330488	-0.330488	-0.330488	-0.330488	-0.330488	-0.330488	2.95489	-0.330488	-0.330488	-0.330488	-0.330488	-0.330488	-0.330488	-0.330488	-0.330488	-0.330488	-0.330488	-0.330488	-0.330488	-0.330488	2.913	-0.330488	-0.330488
ENSG00000107882.SUFU	ENSG00000107882	SUFU	protein_coding	10;10;10;10;10;10;10;10;10;10;10;10;10;10;10;10;10;10;10;10;10;10;10;10;10;10;10;10;10;10;10;10;10;10;10;10;10;10;10	102503987;102504007;102504079;102509169;102509169;102509169;102549970;102549970;102549970;102590809;102592582;102592582;102592582;102592582;102593636;102593636;102593636;102593636;102593993;102593993;102593993;102593993;102597140;102597140;102597140;102597140;102599433;102599433;102599433;102599433;102615268;102615268;102615268;102617290;102617290;102617290;102619066;102627175;102630066	102504334;102504334;102504334;102509303;102509303;102509303;102550106;102550106;102550106;102591044;102592724;102592724;102592724;102592724;102593721;102593721;102593721;102593721;102594065;102594065;102594065;102594065;102597293;102597293;102597293;102597293;102599544;102599544;102599543;102599544;102615402;102615402;102615402;102617428;102618659;102617428;102619462;102627243;102633535	+;+;+;+;+;+;+;+;+;+;+;+;+;+;+;+;+;+;+;+;+;+;+;+;+;+;+;+;+;+;+;+;+;+;+;+;+;+;+	6865	3	0.543175	0.573094	0.332888	1.18528	0.3889	0.923824	0.161041	0.455529	-0.159495	-0.673522	-1.56164	-2.16908	-0.192841	-0.192841	-0.192841	-0.192841	-0.192841	-0.192841	-0.192841	-0.192841	-0.192841	-0.192841	-0.192841	-0.192841	-0.192841	-0.192841	-0.192841	-0.192841	-0.192841	-0.192841	5.5117	-0.192841	-0.192841	-0.192841	-0.192841	-0.192841	-0.192841	-0.192841	-0.192841	-0.192841
ENSG00000175087.PDIK1L	ENSG00000175087	PDIK1L	protein_coding	1;1;1;1;1;1;1;1;1;1;1;1;1	26111165;26111173;26111824;26111837;26112460;26114292;26114292;26114292;26114292;26121837;26121837;26121837;26121837	26111420;26111420;26111915;26111915;26112650;26114593;26114593;26114593;26114593;26122124;26125530;26125543;26125555	+;+;+;+;+;+;+;+;+;+;+;+;+	4560	3	0.374046	0.326043	0.977726	1.22988	0.44158	0.130574	0.567917	0.78457	-0.734719	-1.83213	-1.71256	-0.552922	-0.323187	-0.323187	-0.323187	-0.323187	-0.323187	3.01658	-0.323187	3.05923	-0.323187	-0.323187	-0.323187	3.01334	-0.323187	-0.323187	-0.323187	-0.323187	-0.323187	-0.323187	-0.323187	-0.323187	-0.323187	-0.323187	-0.323187	-0.323187	-0.323187	-0.323187	-0.323187	3.10846
ENSG00000134575.ACP2	ENSG00000134575	ACP2	polymorphic_pseudogene	11;11;11;11;11;11;11;11;11;11;11;11;11;11;11;11;11;11;11;11;11;11;11;11;11;11;11;11;11;11;11;11;11;11;11;11;11;11;11;11;11;11;11;11;11;11;11;11;11;11;11;11;11;11;11;11;11;11;11;11;11;11;11;11;11;11;11;11;11;11;11;11;11;11;11;11;11;11;11;11;11;11;11;11;11;11;11;11;11;11;11;11;11;11;11;11;11;11;11;11;11;11;11;11;11;11;11;11;11;11;11;11;11;11;11;11;11;11;11;11;11;11;11	47239302;47239302;47239305;47239309;47239493;47239555;47239823;47239885;47240052;47240086;47242723;47242723;47242723;47242723;47242723;47242723;47242723;47242723;47242723;47242840;47242846;47243018;47243018;47243018;47243018;47243018;47243018;47243018;47243018;47243018;47243018;47243018;47243239;47243239;47243239;47243239;47243239;47243239;47243239;47243239;47243239;47243239;47243239;47243239;472…	47240249;47240249;47240249;47239389;47240249;47240249;47240249;47240249;47240249;47240249;47242898;47242898;47242898;47242898;47242898;47242898;47242898;47242898;47242898;47242898;47242898;47243124;47243124;47243124;47243124;47243124;47243124;47243124;47243124;47243124;47243124;47243124;47243321;47243321;47243321;47243321;47243321;47243321;47243321;47243321;47243321;47243321;47243321;47243321;472…	-;-;-;-;-;-;-;-;-;-;-;-;-;-;-;-;-;-;-;-;-;-;-;-;-;-;-;-;-;-;-;-;-;-;-;-;-;-;-;-;-;-;-;-;-;-;-;-;-;-;-;-;-;-;-;-;-;-;-;-;-;-;-;-;-;-;-;-;-;-;-;-;-;-;-;-;-;-;-;-;-;-;-;-;-;-;-;-;-;-;-;-;-;-;-;-;-;-;-;-;-;-;-;-;-;-;-;-;-;-;-;-;-;-;-;-;-;-;-;-;-;-;-	3484	3	-0.252636	0.00138354	1.59446	1.30938	0.417912	0.663129	0.433791	0.409751	-0.761888	-0.870326	-1.34099	-1.60397	-0.325105	-0.325105	-0.325105	-0.325105	-0.325105	3.03576	-0.325105	-0.325105	3.30035	-0.325105	-0.325105	-0.325105	-0.325105	3.34518	-0.325105	-0.325105	-0.325105	-0.325105	-0.325105	-0.325105	-0.325105	-0.325105	-0.325105	-0.325105	-0.325105	2.98968	-0.325105	-0.325105
ENSG00000066084.DIP2B	ENSG00000066084	DIP2B	protein_coding	12;12;12;12;12;12;12;12;12;12;12;12;12;12;12;12;12;12;12;12;12;12;12;12;12;12;12;12;12;12;12;12;12;12;12;12;12;12;12;12;12;12;12;12;12;12;12;12;12;12;12;12;12;12;12;12;12;12;12;12;12;12;12;12;12;12;12;12;12;12;12;12;12;12;12;12;12;12;12;12;12;12	50504985;50504985;50625976;50625976;50640724;50640724;50640805;50655011;50660194;50660194;50660194;50671186;50671186;50671186;50674474;50674474;50674474;50675329;50675329;50675329;50678679;50678679;50678679;50680672;50683138;50685833;50685848;50685886;50686573;50686573;50686573;50691049;50692949;50692949;50695267;50695267;50695848;50695848;50697061;50697061;50698328;50698328;50699066;50699066;507…	50505240;50505240;50626047;50626047;50640852;50640852;50640852;50655040;50660319;50660319;50660319;50671398;50671398;50671398;50674629;50674629;50674629;50675448;50675448;50675448;50678876;50680282;50680282;50680763;50683248;50685956;50685956;50685956;50686682;50686682;50686892;50691151;50693013;50693013;50695360;50695360;50695967;50695967;50697175;50697175;50698467;50698467;50699202;50699202;507…	+;+;+;+;+;+;+;+;+;+;+;+;+;+;+;+;+;+;+;+;+;+;+;+;+;+;+;+;+;+;+;+;+;+;+;+;+;+;+;+;+;+;+;+;+;+;+;+;+;+;+;+;+;+;+;+;+;+;+;+;+;+;+;+;+;+;+;+;+;+;+;+;+;+;+;+;+;+;+;+;+;+	10351	3	0.284918	0.299244	0.82536	1.24027	0.388427	0.263338	0.23783	1.02943	-1.50607	-1.62878	0.0966449	-1.53061	2.76764	-0.341602	2.7667	-0.341602	-0.341602	-0.341602	-0.341602	-0.341602	-0.341602	-0.341602	-0.341602	-0.341602	-0.341602	3.15074	-0.341602	-0.341602	-0.341602	-0.341602	-0.341602	-0.341602	-0.341602	-0.341602	-0.341602	-0.341602	-0.341602	-0.341602	-0.341602	-0.341602
ENSG00000155974.GRIP1	ENSG00000155974	GRIP1	protein_coding	12;12;12;12;12;12;12;12;12;12;12;12;12;12;12;12;12;12;12;12;12;12;12;12;12;12;12;12;12;12;12;12;12;12;12;12;12;12;12;12;12;12;12;12;12;12;12;12;12;12;12;12;12;12;12;12;12;12;12;12;12;12;12;12;12;12;12;12;12;12;12;12;12;12;12;12;12;12;12;12;12;12;12;12;12;12;12;12;12;12;12;12;12;12;12;12;12;12;12;12;12;12;12;12;12;12;12;12;12;12;12;12;12;12;12;12;12;12;12;12;12;12;12;12;12;12;12;12;12;12;12;12;12;…	66347431;66347431;66348825;66348827;66349036;66349179;66353417;66353417;66353417;66353417;66353417;66371694;66371694;66371694;66371694;66371694;66371754;66371819;66371864;66377017;66377017;66377017;66377174;66377174;66377174;66377174;66377174;66377174;66377174;66379280;66379280;66379280;66379280;66379280;66379280;66379280;66392308;66392308;66392308;66392308;66392308;66392308;66392308;66392677;663…	66349246;66349246;66349246;66349246;66349246;66349246;66353563;66353563;66353563;66353563;66353563;66371927;66372341;66371927;66371927;66371927;66371927;66371927;66371927;66377061;66377061;66377061;66377285;66377285;66377285;66377285;66377285;66377285;66377285;66379436;66379436;66379436;66379436;66379436;66379436;66379436;66392502;66392502;66392502;66392502;66392502;66392502;66392532;66392816;663…	-;-;-;-;-;-;-;-;-;-;-;-;-;-;-;-;-;-;-;-;-;-;-;-;-;-;-;-;-;-;-;-;-;-;-;-;-;-;-;-;-;-;-;-;-;-;-;-;-;-;-;-;-;-;-;-;-;-;-;-;-;-;-;-;-;-;-;-;-;-;-;-;-;-;-;-;-;-;-;-;-;-;-;-;-;-;-;-;-;-;-;-;-;-;-;-;-;-;-;-;-;-;-;-;-;-;-;-;-;-;-;-;-;-;-;-;-;-;-;-;-;-;-;-;-;-;-;-	6570	3	1.46634	-0.0471821	0.161016	0.77301	1.0801	-0.0869393	0.845205	0.0527652	-0.0905609	-1.99198	-0.980841	-1.18093	-0.214144	-0.214144	-0.214144	-0.214144	-0.214144	-0.214144	-0.214144	-0.214144	-0.214144	4.84154	-0.214144	-0.214144	-0.214144	-0.214144	-0.214144	-0.214144	-0.214144	-0.214144	-0.214144	-0.214144	-0.214144	-0.214144	-0.214144	-0.214144	-0.214144	-0.214144	-0.214144	-0.214144
ENSG00000166341.DCHS1	ENSG00000166341	DCHS1	protein_coding	11;11;11;11;11;11;11;11;11;11;11;11;11;11;11;11;11;11;11;11;11	6621330;6624730;6625198;6625597;6625920;6626169;6626552;6626789;6628621;6629452;6629672;6629999;6631053;6631311;6631616;6632031;6633412;6633789;6634118;6639817;6655563	6624390;6624868;6625481;6625727;6626074;6626380;6626665;6627667;6628830;6629577;6629911;6630863;6631210;6631407;6631809;6633056;6633648;6634020;6634306;6641733;6655809	-;-;-;-;-;-;-;-;-;-;-;-;-;-;-;-;-;-;-;-;-	10713	3	-0.0117278	0.632865	0.680326	0.975485	0.971893	0.526491	-0.0623357	0.434454	-0.103846	-0.12238	-1.79214	-2.12908	-0.206411	-0.206411	-0.206411	-0.206411	-0.206411	-0.206411	-0.206411	-0.206411	-0.206411	-0.206411	-0.206411	-0.206411	-0.206411	-0.206411	-0.206411	-0.206411	-0.206411	-0.206411	-0.206411	-0.206411	-0.206411	-0.206411	-0.206411	-0.206411	-0.206411	-0.206411	-0.206411	-0.206411
ENSG00000048540.LMO3	ENSG00000048540	LMO3	protein_coding	12;12;12;12;12;12;12;12;12;12;12;12;12;12;12;12;12;12;12;12;12;12;12;12;12;12;12;12;12;12;12;12;12;12;12;12;12;12;12;12;12;12;12;12;12;12;12;12;12;12;12;12;12;12;12;12;12;12;12;12;12;12;12;12;12;12;12;12;12;12;12;12;12;12;12;12;12;12;12;12;12;12;12;12;12;12;12;12;12;12;12;12;12;12;12;12;12;12;12;12;12;12;12;12;12;12;12;12;12;12;12;12;12;12;12;12;12;12;12;12;12;12;12;12;12;12;12;12;12;12;12;12;12;…	16548372;16548373;16548373;16548373;16548373;16548420;16548421;16548424;16548424;16549375;16550199;16550202;16550383;16550810;16550875;16550968;16551045;16551182;16551228;16551232;16551304;16551304;16551304;16551318;16560413;16560413;16560413;16560413;16560413;16560413;16560413;16560413;16560413;16560413;16560413;16560413;16560413;16560413;16560413;16560413;16560413;16560413;16560413;16560413;165…	16551327;16551327;16551327;16551327;16551327;16551327;16551327;16551327;16551327;16551327;16551327;16551327;16551327;16551327;16551327;16551327;16551327;16551327;16551327;16551327;16551327;16551327;16551327;16551327;16560538;16560538;16560538;16560538;16560538;16560538;16560538;16560538;16560538;16560538;16560538;16560538;16560538;16560538;16560538;16560538;16560538;16560538;16560538;16560538;165…	-;-;-;-;-;-;-;-;-;-;-;-;-;-;-;-;-;-;-;-;-;-;-;-;-;-;-;-;-;-;-;-;-;-;-;-;-;-;-;-;-;-;-;-;-;-;-;-;-;-;-;-;-;-;-;-;-;-;-;-;-;-;-;-;-;-;-;-;-;-;-;-;-;-;-;-;-;-;-;-;-;-;-;-;-;-;-;-;-;-;-;-;-;-;-;-;-;-;-;-;-;-;-;-;-;-;-;-;-;-;-;-;-;-;-;-;-;-;-;-;-;-;-;-;-;-;-;-	10002	3	0.974493	0.904342	0.715607	0.746985	0.684226	0.626153	0.231352	0.311572	-1.66338	-1.56591	-1.00759	-0.95786	-0.218871	-0.218871	-0.218871	-0.218871	-0.218871	-0.218871	-0.218871	-0.218871	-0.218871	-0.218871	-0.218871	-0.218871	-0.218871	-0.218871	-0.218871	-0.218871	-0.218871	-0.218871	-0.218871	-0.218871	-0.218871	-0.218871	-0.218871	-0.218871	-0.218871	-0.218871	-0.218871	-0.218871
ENSG00000151322.NPAS3	ENSG00000151322	NPAS3	protein_coding	14;14;14;14;14;14;14;14;14;14;14;14;14;14;14;14;14;14;14;14;14;14;14;14;14;14;14;14;14;14;14;14;14;14;14;14;14;14;14;14;14;14;14;14;14;14;14;14;14;14;14;14;14;14;14;14;14;14;14;14;14;14;14;14;14;14;14;14;14;14;14;14;14;14;14;14;14;14;14;14;14;14;14;14;14;14;14;14;14;14;14;14;14;14;14;14;14;14	32934933;32934933;32939243;32939272;32939317;32939317;33055905;33055905;33213678;33215182;33215182;33215182;33215182;33215182;33215182;33215182;33215213;33215312;33215537;33367186;33367186;33367186;33367186;33367186;33367186;33367186;33367192;33367192;33367192;33560121;33560121;33560121;33560121;33560121;33560121;33560121;33560121;33560121;33560121;33560185;33578239;33582082;33583293;33585962;336…	32935003;32935003;32939366;32939366;32939366;32939366;33055994;33055994;33215426;33215426;33215426;33215426;33215426;33215426;33215426;33215426;33215426;33215426;33215587;33367268;33367268;33367268;33367268;33367268;33367268;33367268;33367268;33367268;33367268;33560210;33560210;33560414;33560210;33560210;33560210;33560210;33560210;33560210;33560210;33560210;33578336;33582166;33583405;33585979;336…	+;+;+;+;+;+;+;+;+;+;+;+;+;+;+;+;+;+;+;+;+;+;+;+;+;+;+;+;+;+;+;+;+;+;+;+;+;+;+;+;+;+;+;+;+;+;+;+;+;+;+;+;+;+;+;+;+;+;+;+;+;+;+;+;+;+;+;+;+;+;+;+;+;+;+;+;+;+;+;+;+;+;+;+;+;+;+;+;+;+;+;+;+;+;+;+;+;+	9241	3	0.864967	0.745009	0.747212	1.10035	0.461874	0.494713	0.396866	0.483887	-1.45103	-1.15055	-1.24227	-1.45103	3.96059	-0.242877	-0.242877	-0.242877	-0.242877	-0.242877	-0.242877	-0.242877	-0.242877	-0.242877	-0.242877	-0.242877	-0.242877	-0.242877	-0.242877	-0.242877	-0.242877	-0.242877	4.30372	-0.242877	-0.242877	-0.242877	-0.242877	-0.242877	-0.242877	-0.242877	-0.242877	-0.242877
ENSG00000162415.ZSWIM5	ENSG00000162415	ZSWIM5	protein_coding	1;1;1;1;1;1;1;1;1;1;1;1;1;1;1;1;1	45016399;45020066;45020625;45034312;45035688;45036039;45038936;45040392;45043219;45051074;45058609;45060099;45087881;45088075;45205756;45303927;45306114	45019316;45020147;45020788;45034469;45035823;45036299;45039073;45040538;45043395;45051253;45058759;45060247;45088237;45088237;45206605;45304057;45306209	-;-;-;-;-;-;-;-;-;-;-;-;-;-;-;-;-	6095	3	0.32955	1.18025	1.31857	-0.0910415	0.834049	0.350834	0.933935	-0.299353	-1.62131	-0.421107	-1.21293	-1.30144	-0.173992	-0.173992	-0.173992	-0.173992	-0.173992	-0.173992	-0.173992	-0.173992	-0.173992	-0.173992	-0.173992	-0.173992	-0.173992	-0.173992	-0.173992	-0.173992	-0.173992	-0.173992	-0.173992	-0.173992	-0.173992	-0.173992	-0.173992	-0.173992	-0.173992	-0.173992	-0.173992	-0.173992
ENSG00000100592.DAAM1	ENSG00000100592	DAAM1	protein_coding	14;14;14;14;14;14;14;14;14;14;14;14;14;14;14;14;14;14;14;14;14;14;14;14;14;14;14;14;14;14;14;14;14;14;14;14;14;14;14;14;14;14;14;14;14;14;14;14;14;14;14;14;14;14;14;14;14;14;14;14;14;14;14;14;14;14;14;14;14;14;14;14;14;14;14;14;14;14;14;14;14;14;14;14;14;14;14;14;14;14;14;14;14;14;14;14;14	59188646;59188680;59188699;59263441;59263441;59263441;59263455;59291217;59291217;59291217;59299715;59315280;59315280;59320490;59320490;59320490;59322892;59322892;59322892;59324128;59324128;59324350;59324351;59324351;59325664;59325664;59325664;59325960;59325960;59325960;59326510;59326510;59326933;59326933;59330501;59330501;59331209;59331209;59331430;59331813;59331813;59331813;59338385;59340074;593…	59188768;59188768;59188768;59263660;59263660;59266161;59263660;59291306;59291306;59291508;59300015;59315351;59315351;59320584;59320584;59320584;59323225;59323225;59323057;59324238;59324238;59324454;59324454;59324454;59325730;59325730;59325730;59326077;59326077;59326115;59326648;59326648;59326991;59326991;59330688;59330688;59331508;59331508;59331508;59331920;59331920;59331920;59338414;59340180;593…	+;+;+;+;+;+;+;+;+;+;+;+;+;+;+;+;+;+;+;+;+;+;+;+;+;+;+;+;+;+;+;+;+;+;+;+;+;+;+;+;+;+;+;+;+;+;+;+;+;+;+;+;+;+;+;+;+;+;+;+;+;+;+;+;+;+;+;+;+;+;+;+;+;+;+;+;+;+;+;+;+;+;+;+;+;+;+;+;+;+;+;+;+;+;+;+;+	10712	3	1.16967	0.467771	0.777678	0.820744	0.9865	0.731306	0.161468	-0.0604014	-1.44605	-1.07334	-1.53209	-1.00325	-0.439208	-0.439208	-0.439208	-0.439208	-0.439208	-0.439208	-0.439208	-0.439208	-0.439208	-0.439208	-0.439208	2.18187	-0.439208	2.12475	-0.439208	-0.439208	2.12913	-0.439208	-0.439208	-0.439208	-0.439208	-0.439208	2.23751	-0.439208	2.53855	-0.439208	-0.439208	2.2566
ENSG00000034053.APBA2	ENSG00000034053	APBA2	protein_coding	15;15;15;15;15;15;15;15;15;15;15;15;15;15;15;15;15;15;15;15;15;15;15;15;15;15;15;15;15;15;15;15;15;15;15;15;15;15;15;15;15;15;15;15;15;15;15;15;15;15;15;15;15;15;15;15;15;15;15;15;15;15;15;15;15;15;15;15;15;15;15;15;15;15;15;15;15;15;15;15;15;15;15;15;15;15;15;15;15;15;15;15;15;15;15;15;15;15;15;15;15;15;15;15;15;15;15;15;15	28884483;28885974;28886022;28886160;28886163;28893874;28895520;28895520;28895520;28919367;28921637;28921637;28921640;28921640;28921640;28921640;28921640;28921640;28961304;28990419;28995753;28995753;28995753;28995753;28995753;28995753;28995753;28995753;28995753;28995753;29044324;29053845;29053845;29053845;29053845;29053845;29053845;29053845;29053845;29053845;29053845;29053845;29070658;29074921;290…	28884613;28886278;28886278;28886278;28886278;28894044;28895609;28895609;28895609;28919487;28921749;28921749;28921749;28921749;28921749;28921749;28921749;28921718;28961584;28990796;28995806;28995806;28995806;28995806;28995806;28995806;28995806;28995806;28995806;28995806;29044428;29054835;29054835;29054835;29054835;29054835;29053897;29053966;29054094;29054220;29054675;29054835;29071099;29075001;290…	+;+;+;+;+;+;+;+;+;+;+;+;+;+;+;+;+;+;+;+;+;+;+;+;+;+;+;+;+;+;+;+;+;+;+;+;+;+;+;+;+;+;+;+;+;+;+;+;+;+;+;+;+;+;+;+;+;+;+;+;+;+;+;+;+;+;+;+;+;+;+;+;+;+;+;+;+;+;+;+;+;+;+;+;+;+;+;+;+;+;+;+;+;+;+;+;+;+;+;+;+;+;+;+;+;+;+;+;+	6869	3	0.819634	0.892744	0.920262	0.778965	0.589285	0.296492	0.474126	0.429266	-0.812577	-1.19338	-1.74815	-1.44667	2.80072	-0.338803	-0.338803	-0.338803	-0.338803	-0.338803	-0.338803	-0.338803	-0.338803	-0.338803	-0.338803	-0.338803	-0.338803	2.81682	-0.338803	-0.338803	-0.338803	-0.338803	-0.338803	-0.338803	-0.338803	-0.338803	2.95561	-0.338803	-0.338803	-0.338803	-0.338803	-0.338803
ENSG00000171723.GPHN	ENSG00000171723	GPHN	protein_coding	14;14;14;14;14;14;14;14;14;14;14;14;14;14;14;14;14;14;14;14;14;14;14;14;14;14;14;14;14;14;14;14;14;14;14;14;14;14;14;14;14;14;14;14;14;14;14;14;14;14;14;14;14;14;14;14;14;14;14;14;14;14;14;14;14;14;14;14;14;14;14;14;14;14;14;14;14;14;14;14;14;14;14;14;14;14;14;14;14;14;14;14;14;14;14;14;14;14;14;14;14;14;14;14;14;14;14;14;14;14;14;14;14;14;14;14;14;14;14;14;14;14;14;14;14;14;14;14;14;14;14;14;14;…	66507407;66507407;66508138;66508504;66508507;66508507;66508516;66508516;66509059;66551041;66681107;66681107;66681107;66681107;66681107;66681107;66681107;66681107;66681107;66709357;66709357;66776464;66776464;66776464;66776464;66776464;66776464;66776464;66776464;66823095;66824474;66824474;66824474;66824474;66824474;66824474;66824474;66824474;66824474;66824474;66842678;66842678;66842678;66879939;668…	66508591;66508591;66508591;66508591;66508591;66508591;66508591;66508591;66509402;66551181;66681185;66681185;66681185;66681185;66681185;66681185;66681185;66681185;66681185;66709458;66709458;66776521;66776521;66776521;66776521;66776521;66776521;66776521;66776521;66823343;66824566;66824566;66824566;66824566;66824566;66824566;66824566;66824566;66824554;66824566;66842716;66842716;66842716;66880033;668…	+;+;+;+;+;+;+;+;+;+;+;+;+;+;+;+;+;+;+;+;+;+;+;+;+;+;+;+;+;+;+;+;+;+;+;+;+;+;+;+;+;+;+;+;+;+;+;+;+;+;+;+;+;+;+;+;+;+;+;+;+;+;+;+;+;+;+;+;+;+;+;+;+;+;+;+;+;+;+;+;+;+;+;+;+;+;+;+;+;+;+;+;+;+;+;+;+;+;+;+;+;+;+;+;+;+;+;+;+;+;+;+;+;+;+;+;+;+;+;+;+;+;+;+;+;+;+;+	6007	3	0.892391	0.695936	0.624545	1.03471	0.574893	0.694011	0.195305	0.31681	-1.74995	-0.443498	-1.2953	-1.53986	-0.311709	-0.311709	-0.311709	-0.311709	-0.311709	-0.311709	-0.311709	-0.311709	-0.311709	-0.311709	-0.311709	-0.311709	-0.311709	-0.311709	-0.311709	-0.311709	-0.311709	-0.311709	-0.311709	-0.311709	-0.311709	-0.311709	-0.311709	-0.311709	-0.311709	-0.311709	-0.311709	3.24301
ENSG00000162512.SDC3	ENSG00000162512	SDC3	protein_coding	1;1;1;1;1;1;1;1;1;1;1;1;1;1;1	30869466;30869467;30874297;30874297;30876552;30876552;30876767;30878623;30878623;30878676;30878929;30879977;30880602;30881358;30908449	30873377;30873377;30874588;30874588;30877165;30878740;30877165;30878740;30878740;30878740;30879012;30880014;30880769;30881429;30908758	-;-;-;-;-;-;-;-;-;-;-;-;-;-;-	7065	3	0.902699	0.564775	1.04997	0.921689	0.820185	0.593168	0.299063	0.0366692	-1.19856	-1.49454	-1.33663	-1.15849	-0.184416	-0.184416	-0.184416	-0.184416	-0.184416	-0.184416	-0.184416	-0.184416	-0.184416	-0.184416	5.54137	-0.184416	-0.184416	-0.184416	-0.184416	-0.184416	6.2741	-0.184416	-0.184416	-0.184416	-0.184416	-0.184416	-0.184416	-0.184416	-0.184416	-0.184416	-0.184416	-0.184416
ENSG00000050438.SLC4A8	ENSG00000050438	SLC4A8	protein_coding	12;12;12;12;12;12;12;12;12;12;12;12;12;12;12;12;12;12;12;12;12;12;12;12;12;12;12;12;12;12;12;12;12;12;12;12;12;12;12;12;12;12;12;12;12;12;12;12;12;12;12;12;12;12;12;12;12;12;12;12;12;12;12;12;12;12;12;12;12;12;12;12;12;12;12;12;12;12;12;12;12;12;12;12;12;12;12;12;12;12;12;12;12;12;12;12;12;12;12;12;12;12;12;12;12;12;12;12;12;12;12;12;12;12;12;12;12;12;12;12;12;12;12;12;12;12;12;12;12;12;12;12;12;…	51391317;51391317;51391348;51391736;51403073;51403163;51407803;51420100;51424831;51424868;51424934;51424973;51425117;51440708;51440708;51440708;51440708;51440708;51440708;51440708;51440708;51440708;51440708;51440708;51440979;51450642;51450642;51450828;51450876;51450876;51450876;51450876;51450876;51450876;51450876;51452124;51452124;51452124;51452124;51452124;51452124;51452124;51452124;51452124;514…	51391488;51391488;51391488;51392132;51403109;51403289;51407897;51420208;51425035;51425035;51425035;51425035;51425414;51440789;51440789;51440789;51440789;51440789;51440789;51440789;51440852;51440789;51440789;51440789;51441179;51451022;51451022;51451022;51451022;51451022;51451022;51451022;51451022;51451022;51451022;51452259;51452259;51452259;51452259;51452259;51452259;51452259;51452259;51452259;514…	+;+;+;+;+;+;+;+;+;+;+;+;+;+;+;+;+;+;+;+;+;+;+;+;+;+;+;+;+;+;+;+;+;+;+;+;+;+;+;+;+;+;+;+;+;+;+;+;+;+;+;+;+;+;+;+;+;+;+;+;+;+;+;+;+;+;+;+;+;+;+;+;+;+;+;+;+;+;+;+;+;+;+;+;+;+;+;+;+;+;+;+;+;+;+;+;+;+;+;+;+;+;+;+;+;+;+;+;+;+;+;+;+;+;+;+;+;+;+;+;+;+;+;+;+;+;+;+	17920	3	0.741969	0.33522	1.28905	0.945785	0.332388	-0.0828377	0.946735	0.517642	-0.967459	-1.27074	-1.57109	-1.21666	-0.166231	-0.166231	-0.166231	-0.166231	-0.166231	-0.166231	-0.166231	-0.166231	-0.166231	-0.166231	-0.166231	-0.166231	-0.166231	-0.166231	-0.166231	-0.166231	-0.166231	-0.166231	-0.166231	-0.166231	-0.166231	-0.166231	-0.166231	-0.166231	-0.166231	-0.166231	-0.166231	-0.166231
ENSG00000139679.LPAR6	ENSG00000139679	LPAR6	protein_coding	13;13;13;13;13;13;13;13;13;13;13;13;13;13;13;13;13;13;13;13;13;13;13;13;13;13;13;13;13;13;13;13;13;13;13;13;13	48389567;48389571;48389571;48389571;48389571;48391400;48401298;48404181;48404181;48404181;48406556;48408624;48411045;48411048;48411139;48411741;48412421;48415700;48415700;48415700;48415700;48415700;48415700;48416313;48417167;48417167;48417167;48422650;48422650;48422650;48423993;48423993;48426580;48426859;48439609;48444553;48444553	48389812;48389812;48389812;48389812;48389812;48391531;48401407;48404263;48404263;48404263;48406709;48408767;48413111;48413111;48413111;48412205;48412489;48415810;48415810;48415810;48415813;48415816;48415810;48416564;48417320;48417320;48417320;48422790;48422790;48422790;48424119;48424119;48426795;48426907;48439812;48444667;48444704	-;-;-;-;-;-;-;-;-;-;-;-;-;-;-;-;-;-;-;-;-;-;-;-;-;-;-;-;-;-;-;-;-;-;-;-;-	4348	3	0.989081	0.878758	0.777245	0.839327	0.569495	0.406287	0.454234	0.283397	-1.30087	-1.80265	-0.924627	-1.16968	3.47362	-0.272595	-0.272595	-0.272595	-0.272595	-0.272595	-0.272595	-0.272595	-0.272595	-0.272595	-0.272595	3.57673	-0.272595	3.49284	-0.272595	-0.272595	4.38447	-0.272595	-0.272595	-0.272595	-0.272595	-0.272595	-0.272595	-0.272595	-0.272595	-0.272595	-0.272595	-0.272595
ENSG00000121851.POLR3GL	ENSG00000121851	POLR3GL	protein_coding	1;1;1;1;1;1;1;1;1;1;1;1;1;1;1;1;1;1;1;1;1;1;1	145964690;145964702;145964703;145964716;145974825;145974825;145974825;145974825;145975307;145975307;145977084;145977483;145977483;145977483;145977483;145977778;145977778;145977778;145977983;145977983;145978361;145978361;145978361	145964768;145964768;145964768;145964768;145974991;145974991;145974991;145974991;145975436;145975436;145977152;145977539;145977539;145977539;145978848;145977851;145977851;145978096;145978096;145978096;145978848;145978519;145978570	+;+;+;+;+;+;+;+;+;+;+;+;+;+;+;+;+;+;+;+;+;+;+	1811	3	1.23422	1.16344	0.716371	0.0516198	0.835645	0.908018	-0.19696	0.154588	-1.06241	-1.09156	-1.25299	-1.45999	-0.331567	-0.331567	-0.331567	-0.331567	-0.331567	-0.331567	3.25769	2.99025	-0.331567	-0.331567	-0.331567	-0.331567	-0.331567	-0.331567	-0.331567	-0.331567	-0.331567	-0.331567	-0.331567	-0.331567	-0.331567	-0.331567	-0.331567	-0.331567	-0.331567	-0.331567	-0.331567	-0.331567
ENSG00000165458.INPPL1	ENSG00000165458	INPPL1	protein_coding	11;11;11;11;11;11;11;11;11;11;11;11;11;11;11;11;11;11;11;11;11;11;11;11;11;11;11;11;11;11;11;11;11;11;11;11;11;11;11;11;11;11;11;11;11;11;11;11;11;11;11;11;11;11;11;11;11;11;11;11;11;11;11;11;11;11;11;11;11;11;11;11;11;11;11;11;11;11;11;11;11;11;11;11;11;11;11;11;11;11;11;11;11;11;11;11;11;11;11;11;11;11;11;11;11;11;11;11;11;11;11;11;11;11;11;11;11;11;11;11;11;11;11;11;11;11;11;11;11;11;11;11;11;…	72223701;72223944;72224767;72224780;72224780;72225069;72227881;72227881;72228190;72228190;72228348;72228348;72228348;72228348;72228454;72228468;72228727;72228727;72228727;72228727;72228789;72228849;72229090;72229090;72229090;72229090;72229465;72229465;72229465;72229465;72229465;72229663;72229663;72229663;72229663;72229924;72229924;72229924;72229924;72230121;72230121;72230121;72230121;72230362;722…	72223803;72223960;72225166;72225037;72225051;72225166;72228253;72228253;72228253;72228253;72228450;72228498;72228498;72228715;72228498;72228498;72228847;72228786;72228847;72228847;72228847;72229230;72229230;72229230;72229230;72229230;72229558;72229558;72229558;72229558;72229558;72229736;72229752;72229752;72229752;72230019;72230019;72230019;72230019;72230271;72230271;72230271;72230271;72230468;722…	+;+;+;+;+;+;+;+;+;+;+;+;+;+;+;+;+;+;+;+;+;+;+;+;+;+;+;+;+;+;+;+;+;+;+;+;+;+;+;+;+;+;+;+;+;+;+;+;+;+;+;+;+;+;+;+;+;+;+;+;+;+;+;+;+;+;+;+;+;+;+;+;+;+;+;+;+;+;+;+;+;+;+;+;+;+;+;+;+;+;+;+;+;+;+;+;+;+;+;+;+;+;+;+;+;+;+;+;+;+;+;+;+;+;+;+;+;+;+;+;+;+;+;+;+;+;+;+	6574	3	0.0875632	-0.345424	1.05517	1.68394	0.0930249	0.232332	0.472992	0.899922	-1.92727	-1.23657	-0.322786	-0.692894	-0.248785	3.89613	-0.248785	-0.248785	-0.248785	-0.248785	-0.248785	-0.248785	-0.248785	-0.248785	-0.248785	-0.248785	-0.248785	-0.248785	-0.248785	-0.248785	-0.248785	4.14431	-0.248785	-0.248785	-0.248785	-0.248785	-0.248785	-0.248785	-0.248785	-0.248785	-0.248785	-0.248785
ENSG00000155366.RHOC	ENSG00000155366	RHOC	protein_coding	1;1;1;1;1;1;1;1;1;1;1;1;1;1;1;1;1;1;1;1;1;1;1;1;1;1;1;1;1;1;1;1;1;1;1;1;1;1;1;1;1;1;1;1;1;1;1;1;1;1;1;1;1;1;1;1;1;1;1;1;1;1;1;1;1;1;1;1;1;1;1;1;1;1;1;1;1;1;1;1;1;1;1;1;1;1;1;1;1;1;1;1;1;1;1;1;1;1	112701106;112701127;112701131;112701133;112701210;112701275;112701313;112701325;112701338;112701437;112701520;112701556;112701614;112702563;112702563;112702563;112702563;112702563;112702563;112702563;112702563;112702563;112702563;112702563;112702563;112702588;112702606;112702671;112702999;112702999;112702999;112702999;112702999;112702999;112702999;112702999;112702999;112702999;112702999;112702999…	112701713;112701713;112701713;112701713;112701713;112701713;112701713;112701695;112701713;112701713;112701713;112701713;112701713;112702693;112703119;112702693;112702693;112702693;112702693;112702693;112702693;112702693;112702693;112702693;112702693;112702693;112702693;112702693;112703119;112703119;112703119;112703119;112703119;112703119;112703119;112703119;112703119;112703119;112703119;112703119…	-;-;-;-;-;-;-;-;-;-;-;-;-;-;-;-;-;-;-;-;-;-;-;-;-;-;-;-;-;-;-;-;-;-;-;-;-;-;-;-;-;-;-;-;-;-;-;-;-;-;-;-;-;-;-;-;-;-;-;-;-;-;-;-;-;-;-;-;-;-;-;-;-;-;-;-;-;-;-;-;-;-;-;-;-;-;-;-;-;-;-;-;-;-;-;-;-;-	4028	3	0.925749	0.826819	0.908936	0.842725	0.734815	0.676139	0.0582401	0.164946	-1.67327	-1.13264	-0.951283	-1.38117	3.68881	-0.293143	-0.293143	-0.293143	-0.293143	-0.293143	-0.293143	-0.293143	-0.293143	-0.293143	-0.293143	3.78696	3.50987	-0.293143	3.89392	-0.293143	3.71323	3.47951	-0.293143	-0.293143	-0.293143	-0.293143	-0.293143	-0.293143	-0.293143	-0.293143	-0.293143	-0.293143
ENSG00000117640.MTFR1L	ENSG00000117640	MTFR1L	protein_coding	1;1;1;1;1;1;1;1;1;1;1;1;1;1;1;1;1;1;1;1;1;1;1;1;1;1;1;1;1;1;1;1;1;1;1;1;1;1;1;1;1;1;1;1;1;1;1;1;1;1;1;1;1;1;1;1;1;1;1;1;1;1;1;1;1;1;1;1;1;1;1;1;1;1;1;1;1;1;1;1;1;1;1;1;1;1;1;1;1;1;1;1;1;1;1;1;1;1;1;1;1;1;1;1;1;1;1;1;1;1;1;1;1;1;1;1;1;1;1;1;1;1;1;1;1;1;1;1;1	25818640;25819926;25819929;25819929;25819939;25819940;25819954;25819955;25819978;25819979;25819981;25819986;25820003;25820188;25820193;25820193;25820232;25820443;25820762;25820828;25821523;25822996;25822996;25823019;25823019;25823019;25823019;25823019;25823019;25823019;25823019;25823019;25823019;25823019;25823019;25823019;25823019;25823019;25823019;25823238;25823238;25823238;25823240;25823346;258…	25818852;25820029;25820029;25820029;25820029;25820029;25820029;25820029;25820029;25820029;25820029;25820029;25820029;25820349;25820414;25820349;25820659;25820659;25820921;25821003;25823128;25823128;25823128;25823128;25823128;25823747;25823128;25823128;25823128;25823128;25823128;25823128;25823128;25823128;25823128;25823128;25823128;25823128;25823128;25823323;25823323;25823323;25823439;25823439;258…	+;+;+;+;+;+;+;+;+;+;+;+;+;+;+;+;+;+;+;+;+;+;+;+;+;+;+;+;+;+;+;+;+;+;+;+;+;+;+;+;+;+;+;+;+;+;+;+;+;+;+;+;+;+;+;+;+;+;+;+;+;+;+;+;+;+;+;+;+;+;+;+;+;+;+;+;+;+;+;+;+;+;+;+;+;+;+;+;+;+;+;+;+;+;+;+;+;+;+;+;+;+;+;+;+;+;+;+;+;+;+;+;+;+;+;+;+;+;+;+;+;+;+;+;+;+;+;+	5797	3	0.555825	1.38895	0.745852	0.637739	0.605592	0.602499	0.17895	0.228284	-0.845525	-1.77188	-1.62397	-0.702307	1.8817	-0.499509	-0.499509	-0.499509	-0.499509	-0.499509	-0.499509	-0.499509	-0.499509	-0.499509	-0.499509	1.94724	-0.499509	1.89392	-0.499509	-0.499509	1.89801	2.02293	2.07608	-0.499509	-0.499509	1.99535	-0.499509	-0.499509	-0.499509	2.19726	-0.499509	2.017
ENSG00000198162.MAN1A2	ENSG00000198162	MAN1A2	protein_coding	1;1;1;1;1;1;1;1;1;1;1;1;1;1;1;1;1;1;1;1;1;1;1;1;1;1;1;1;1;1;1;1;1	117367449;117367943;117402186;117405549;117414713;117414713;117420569;117420569;117420597;117442231;117442231;117460489;117460489;117466334;117466334;117493147;117493147;117496763;117496763;117496780;117499382;117499382;117499382;117502855;117502855;117502855;117502861;117514849;117522825;117522825;117522825;117523250;117525089	117368485;117368485;117402441;117405645;117414831;117414831;117420630;117420649;117420649;117442325;117442325;117460612;117460612;117466427;117466427;117493262;117493262;117496982;117496982;117496982;117499554;117499554;117499554;117502970;117502970;117502970;117502970;117515939;117528872;117522937;117522937;117523322;117525352	+;+;+;+;+;+;+;+;+;+;+;+;+;+;+;+;+;+;+;+;+;+;+;+;+;+;+;+;+;+;+;+;+	9667	3	0.124257	-0.140941	1.49431	1.38291	0.264322	0.29105	0.324164	0.735395	-0.261917	-1.41096	-1.27455	-1.52805	-0.351494	-0.351494	2.67309	3.09396	-0.351494	-0.351494	-0.351494	-0.351494	3.00528	-0.351494	-0.351494	-0.351494	-0.351494	-0.351494	2.84803	-0.351494	3.05198	-0.351494	-0.351494	-0.351494	-0.351494	-0.351494	-0.351494	-0.351494	-0.351494	-0.351494	-0.351494	-0.351494
ENSG00000123411.IKZF4	ENSG00000123411	IKZF4	protein_coding	12;12;12;12;12;12;12;12;12;12;12;12;12;12;12;12;12;12;12;12;12;12;12;12;12;12;12;12;12;12;12;12;12;12;12;12;12;12;12;12;12;12;12;12;12;12;12;12;12;12;12;12;12;12;12;12;12;12;12;12;12;12;12;12;12;12;12;12;12;12;12;12;12;12;12;12;12;12	56007659;56007669;56011136;56011417;56011558;56018123;56018126;56018126;56018126;56019318;56019320;56019320;56019321;56021043;56021048;56021316;56021346;56021431;56021431;56021431;56021803;56023671;56023671;56023671;56023671;56023671;56024662;56024662;56024740;56025054;56025054;56025054;56025054;56025054;56025054;56025054;56025054;56025054;56026781;56026781;56026781;56026781;56026781;56026781;560…	56007734;56007734;56011494;56011494;56011737;56018177;56018177;56018177;56018177;56019415;56019415;56019415;56019415;56021580;56021580;56021450;56021580;56021523;56021580;56021580;56021861;56023764;56023764;56023764;56023764;56023764;56024884;56024905;56025158;56025158;56025158;56025158;56025158;56025158;56025158;56025158;56025158;56025158;56027041;56027041;56027041;56027041;56027041;56027041;560…	+;+;+;+;+;+;+;+;+;+;+;+;+;+;+;+;+;+;+;+;+;+;+;+;+;+;+;+;+;+;+;+;+;+;+;+;+;+;+;+;+;+;+;+;+;+;+;+;+;+;+;+;+;+;+;+;+;+;+;+;+;+;+;+;+;+;+;+;+;+;+;+;+;+;+;+;+;+	6813	3	0.102455	0.333824	1.12838	1.55166	0.789728	-0.110517	0.510214	0.405377	-1.3597	-0.515985	-1.38774	-1.44769	-0.164678	-0.164678	-0.164678	-0.164678	-0.164678	-0.164678	-0.164678	-0.164678	-0.164678	-0.164678	-0.164678	-0.164678	-0.164678	-0.164678	-0.164678	-0.164678	-0.164678	-0.164678	-0.164678	-0.164678	-0.164678	-0.164678	-0.164678	-0.164678	-0.164678	-0.164678	-0.164678	-0.164678
ENSG00000266028.SRGAP2	ENSG00000266028	SRGAP2	protein_coding	1;1;1;1;1;1;1;1;1;1;1;1;1;1;1;1;1;1;1;1;1;1;1;1;1;1;1;1;1;1;1;1;1;1;1;1;1;1;1;1;1;1;1;1;1;1;1;1;1;1;1;1;1;1;1;1;1;1;1;1;1;1;1;1;1;1;1;1;1;1;1;1;1;1;1;1;1;1;1;1;1;1;1;1;1;1;1;1;1;1;1;1;1;1;1;1;1;1;1;1;1;1;1;1;1;1;1;1;1;1;1;1;1;1;1;1;1;1;1;1;1;1	206203345;206203346;206203888;206203908;206205429;206205429;206205429;206205626;206205673;206205909;206205909;206214505;206214723;206296820;206303281;206303281;206303281;206303281;206303281;206303281;206312148;206342846;206342846;206342846;206342846;206342846;206342846;206384014;206384014;206384014;206384014;206384014;206384014;206384014;206392689;206392689;206392689;206392689;206392689;206392689…	206203650;206203482;206208229;206204000;206206037;206205819;206205829;206206037;206206037;206206037;206206037;206214611;206214840;206296869;206303473;206303473;206303473;206303473;206303473;206303473;206312247;206342900;206343008;206343008;206343008;206343008;206343008;206384076;206384076;206384076;206384076;206384076;206384076;206384066;206392904;206392904;206392904;206392904;206392757;206392904…	+;+;+;+;+;+;+;+;+;+;+;+;+;+;+;+;+;+;+;+;+;+;+;+;+;+;+;+;+;+;+;+;+;+;+;+;+;+;+;+;+;+;+;+;+;+;+;+;+;+;+;+;+;+;+;+;+;+;+;+;+;+;+;+;+;+;+;+;+;+;+;+;+;+;+;+;+;+;+;+;+;+;+;+;+;+;+;+;+;+;+;+;+;+;+;+;+;+;+;+;+;+;+;+;+;+;+;+;+;+;+;+;+;+;+;+;+;+;+;+;+;+	15675	3	1.59006	0.947995	0.243771	0.369332	0.478146	0.252484	0.325643	0.530336	-2.02668	-0.681571	-1.19652	-0.832992	-0.245345	-0.245345	-0.245345	-0.245345	-0.245345	4.59717	-0.245345	-0.245345	-0.245345	-0.245345	-0.245345	-0.245345	-0.245345	-0.245345	-0.245345	-0.245345	4.0068	-0.245345	4.32264	-0.245345	-0.245345	-0.245345	-0.245345	-0.245345	-0.245345	-0.245345	-0.245345	-0.245345
ENSG00000177981.ASB8	ENSG00000177981	ASB8	protein_coding	12;12;12;12;12;12;12;12;12;12;12;12;12;12;12;12;12;12;12;12;12;12;12;12;12;12;12;12;12;12;12;12;12;12;12;12;12;12;12;12;12;12;12;12;12;12;12;12;12;12;12;12;12;12;12;12;12;12;12;12;12;12;12;12;12;12;12;12;12;12;12;12	48147789;48147789;48149430;48149457;48149529;48149609;48149792;48149803;48149839;48149851;48149861;48149891;48149896;48149920;48150087;48150087;48150087;48150916;48150918;48151201;48151201;48151201;48151201;48151201;48151201;48151201;48151201;48151201;48151201;48151201;48151201;48151201;48151282;48151565;48151565;48151594;48151610;48153368;48153368;48153368;48153368;48153368;48153368;48153368;481…	48149998;48149998;48149998;48149998;48149998;48150140;48149998;48149998;48149998;48149998;48149998;48149998;48149998;48149998;48150170;48150140;48150140;48151305;48151305;48151305;48151305;48151305;48151305;48151305;48151305;48151386;48151305;48151305;48151305;48151305;48151305;48151305;48151305;48151665;48151665;48151665;48151665;48153529;48153529;48153529;48153529;48153529;48153529;48153529;481…	-;-;-;-;-;-;-;-;-;-;-;-;-;-;-;-;-;-;-;-;-;-;-;-;-;-;-;-;-;-;-;-;-;-;-;-;-;-;-;-;-;-;-;-;-;-;-;-;-;-;-;-;-;-;-;-;-;-;-;-;-;-;-;-;-;-;-;-;-;-;-;-	4086	3	1.07638	0.0831067	0.38861	0.950016	0.127642	0.827652	0.0169955	0.594354	-2.44335	-1.16939	0.152481	-0.604502	-0.303277	-0.303277	-0.303277	3.22052	-0.303277	-0.303277	-0.303277	-0.303277	-0.303277	-0.303277	-0.303277	-0.303277	-0.303277	3.16675	-0.303277	-0.303277	-0.303277	-0.303277	-0.303277	-0.303277	-0.303277	-0.303277	-0.303277	-0.303277	-0.303277	-0.303277	-0.303277	-0.303277
ENSG00000134874.DZIP1	ENSG00000134874	DZIP1	protein_coding	13;13;13;13;13;13;13;13;13;13;13;13;13;13;13;13;13;13;13;13;13;13;13;13;13;13;13;13;13;13;13;13;13;13;13;13;13;13;13;13;13;13;13;13;13;13;13;13;13;13;13;13;13;13;13;13;13;13;13;13;13;13;13;13;13;13;13;13;13;13;13;13;13;13;13;13;13;13;13;13;13;13;13;13;13;13;13;13;13;13;13;13;13;13;13;13;13;13;13;13;13;13;13;13;13;13;13;13;13;13;13	95578202;95578203;95578203;95581952;95581970;95584578;95584736;95584736;95584736;95584736;95584736;95586006;95586006;95586006;95586006;95586006;95586006;95587539;95587539;95587539;95587539;95587539;95587539;95589154;95589154;95589154;95589154;95589803;95589803;95589803;95589803;95590279;95590279;95590279;95590279;95593944;95593944;95593944;95593944;95599357;95599365;95599365;95599365;95599365;956…	95582313;95582313;95582313;95582313;95582313;95584910;95584910;95584910;95584910;95584910;95584910;95586136;95586136;95586136;95586136;95586136;95586136;95587729;95587729;95587729;95588133;95587674;95587729;95589207;95589207;95589207;95589207;95589932;95589932;95589932;95589932;95590441;95590441;95590441;95590441;95594086;95594086;95594086;95594086;95599424;95599424;95599424;95599424;95599424;956…	-;-;-;-;-;-;-;-;-;-;-;-;-;-;-;-;-;-;-;-;-;-;-;-;-;-;-;-;-;-;-;-;-;-;-;-;-;-;-;-;-;-;-;-;-;-;-;-;-;-;-;-;-;-;-;-;-;-;-;-;-;-;-;-;-;-;-;-;-;-;-;-;-;-;-;-;-;-;-;-;-;-;-;-;-;-;-;-;-;-;-;-;-;-;-;-;-;-;-;-;-;-;-;-;-;-;-;-;-;-;-	8470	3	0.848607	0.397062	1.20303	0.849975	0.23426	0.523211	-0.0178993	0.820597	-0.365943	-1.42952	-1.33102	-1.73236	3.42168	-0.314677	3.02608	-0.314677	-0.314677	3.12241	-0.314677	-0.314677	-0.314677	3.30257	-0.314677	-0.314677	-0.314677	-0.314677	-0.314677	-0.314677	-0.314677	-0.314677	-0.314677	-0.314677	-0.314677	-0.314677	-0.314677	-0.314677	-0.314677	-0.314677	-0.314677	-0.314677
ENSG00000165300.SLITRK5	ENSG00000165300	SLITRK5	protein_coding	13;13	87672615;87675381	87672825;87696272	+;+	21103	3	0.985877	1.05218	0.8209	0.693558	0.447976	0.233314	0.310804	0.519409	-0.693077	-1.04761	-1.81075	-1.51258	-0.166273	-0.166273	-0.166273	-0.166273	-0.166273	-0.166273	-0.166273	-0.166273	-0.166273	-0.166273	-0.166273	-0.166273	-0.166273	-0.166273	-0.166273	-0.166273	-0.166273	-0.166273	-0.166273	-0.166273	-0.166273	-0.166273	-0.166273	-0.166273	-0.166273	-0.166273	-0.166273	-0.166273
ENSG00000110851.PRDM4	ENSG00000110851	PRDM4	protein_coding	12;12;12;12;12;12;12;12;12;12;12;12;12;12;12;12;12;12;12;12;12;12;12;12;12;12;12;12;12;12;12;12;12;12;12;12;12;12;12	107732871;107734191;107739383;107739383;107740946;107740946;107741066;107742221;107742221;107742221;107742249;107743197;107743197;107743197;107744543;107744543;107744543;107746275;107746275;107746275;107751415;107751415;107751647;107753924;107753924;107754026;107754028;107754829;107756832;107756832;107756832;107756832;107760505;107760505;107760505;107760505;107760957;107760957;107761131	107734522;107734522;107739551;107739551;107741260;107741260;107741260;107742348;107742593;107742348;107742348;107743282;107743282;107743282;107744661;107744661;107744682;107746424;107746424;107746424;107751775;107752209;107752209;107754109;107754109;107754109;107754109;107754860;107756965;107756965;107756965;107756965;107760771;107760928;107760771;107760771;107761024;107761137;107761272	-;-;-;-;-;-;-;-;-;-;-;-;-;-;-;-;-;-;-;-;-;-;-;-;-;-;-;-;-;-;-;-;-;-;-;-;-;-;-	4772	3	1.44261	0.564421	0.809807	0.409487	0.868497	0.526771	-0.388001	0.483545	-1.43069	-0.422113	-1.56153	-1.3028	-0.268529	-0.268529	-0.268529	-0.268529	-0.268529	-0.268529	-0.268529	-0.268529	-0.268529	-0.268529	-0.268529	-0.268529	-0.268529	3.61	-0.268529	-0.268529	-0.268529	-0.268529	-0.268529	-0.268529	-0.268529	-0.268529	-0.268529	-0.268529	-0.268529	-0.268529	-0.268529	-0.268529
ENSG00000162736.NCSTN	ENSG00000162736	NCSTN	protein_coding	1;1;1;1;1;1;1;1;1;1;1;1;1;1;1;1;1;1;1;1;1;1;1;1;1;1;1;1;1;1;1;1;1;1;1;1;1;1;1;1;1;1;1;1;1;1;1;1;1;1;1;1;1;1;1;1;1;1;1;1;1;1;1;1;1;1;1;1;1;1;1;1;1;1;1;1;1;1;1;1;1;1;1;1;1;1;1;1;1;1;1;1;1;1;1;1;1;1;1;1;1;1;1;1	160343316;160343353;160343383;160343386;160343387;160343391;160343393;160343662;160343704;160343704;160344476;160344722;160344722;160344722;160344722;160344722;160344722;160344722;160344722;160348999;160348999;160348999;160348999;160348999;160348999;160348999;160349486;160349549;160349549;160349549;160349549;160349549;160349549;160349656;160350105;160350105;160350105;160350105;160350105;160350105…	160343481;160343481;160343481;160343481;160343481;160343481;160343481;160343802;160343802;160343888;160344614;160345171;160344826;160344826;160344826;160344826;160344826;160344826;160344826;160349122;160349122;160349122;160349122;160349122;160349122;160349122;160349575;160349668;160349670;160349670;160349670;160349670;160349670;160349670;160350205;160350250;160350250;160350250;160350250;160350250…	+;+;+;+;+;+;+;+;+;+;+;+;+;+;+;+;+;+;+;+;+;+;+;+;+;+;+;+;+;+;+;+;+;+;+;+;+;+;+;+;+;+;+;+;+;+;+;+;+;+;+;+;+;+;+;+;+;+;+;+;+;+;+;+;+;+;+;+;+;+;+;+;+;+;+;+;+;+;+;+;+;+;+;+;+;+;+;+;+;+;+;+;+;+;+;+;+;+;+;+;+;+;+;+	4131	3	0.805256	0.53789	1.05976	1.19809	0.504625	0.889767	0.0695531	-0.0052723	-1.08841	-1.28256	-1.40911	-1.27959	-0.312937	-0.312937	-0.312937	-0.312937	-0.312937	-0.312937	-0.312937	-0.312937	-0.312937	-0.312937	-0.312937	-0.312937	-0.312937	-0.312937	-0.312937	-0.312937	-0.312937	3.25814	-0.312937	-0.312937	3.17678	3.2191	3.22452	-0.312937	-0.312937	-0.312937	-0.312937	-0.312937
ENSG00000166171.DPCD	ENSG00000166171	DPCD	protein_coding	10;10;10;10;10;10;10;10;10;10;10;10;10;10;10;10;10;10;10;10;10;10;10;10;10;10;10;10;10;10;10;10	101570560;101580060;101587276;101588309;101588321;101588325;101594658;101594658;101594658;101594658;101594702;101596593;101600738;101600738;101600738;101600738;101600739;101601203;101601203;101601203;101601203;101601203;101605140;101605140;101608835;101608867;101608867;101608867;101609367;101609367;101609367;101609367	101570749;101580308;101587457;101588400;101588400;101588400;101594738;101594738;101594738;101594738;101594738;101596651;101600862;101600862;101600862;101600862;101600862;101601336;101601336;101601336;101601336;101601336;101605212;101605212;101608937;101609044;101608902;101608937;101609439;101609447;101609661;101609662	+;+;+;+;+;+;+;+;+;+;+;+;+;+;+;+;+;+;+;+;+;+;+;+;+;+;+;+;+;+;+;+	1691	3	0.442903	0.721756	1.22292	1.10029	0.101511	0.117895	0.593008	0.635526	-1.36224	-0.515988	-1.51072	-1.54685	-0.393224	-0.393224	-0.393224	-0.393224	2.57421	2.48818	2.75992	-0.393224	-0.393224	-0.393224	-0.393224	2.48538	-0.393224	2.42264	-0.393224	-0.393224	-0.393224	-0.393224	-0.393224	-0.393224	-0.393224	-0.393224	-0.393224	2.57937	-0.393224	-0.393224	-0.393224	-0.393224
ENSG00000251562.MALAT1	ENSG00000251562	MALAT1	lncRNA	11;11;11;11;11;11;11;11;11;11;11;11;11;11;11;11;11;11;11;11;11;11;11;11;11;11;11;11;11;11;11;11;11;11;11;11;11;11;11;11	65497688;65497762;65498682;65498969;65499042;65499042;65499042;65499619;65499689;65500223;65500537;65500912;65501848;65501960;65502637;65502729;65503679;65503705;65503729;65504005;65504133;65504133;65504326;65504326;65504326;65504326;65504496;65504519;65504658;65504820;65504838;65505204;65505207;65505504;65505591;65506260;65506386;65506386;65506386;65506386	65497865;65506469;65498734;65503905;65499305;65499338;65499462;65499706;65499785;65500398;65500713;65500970;65502393;65502393;65503609;65503120;65503799;65503799;65503760;65504206;65504206;65504206;65504358;65504463;65504463;65504848;65504595;65505019;65504689;65504851;65505278;65505278;65505662;65505662;65505662;65506431;65506468;65506469;65506516;65506465	+;+;+;+;+;+;+;+;+;+;+;+;+;+;+;+;+;+;+;+;+;+;+;+;+;+;+;+;+;+;+;+;+;+;+;+;+;+;+;+	8829	3	1.42316	0.896602	0.276906	0.783041	0.90284	0.479035	-0.0866363	0.126227	-0.687459	-0.994363	-1.76739	-1.35196	0.951105	0.182651	0.00695284	0.362017	0.255993	0.47904	0.203012	-0.488291	-0.0141625	0.658158	-0.143992	0.892119	0.725783	0.533395	-0.146739	1.1192	0.326617	-3.14309	-3.14309	0.439924	0.672399	0.226625	0.230728	0.260693	0.309701	0.935164	-0.0207615	0.806979
ENSG00000032219.ARID4A	ENSG00000032219	ARID4A	protein_coding	14;14;14;14;14;14;14;14;14;14;14;14;14;14;14;14;14;14;14;14;14;14;14;14;14;14;14;14;14;14;14;14;14;14;14;14;14;14;14;14;14;14;14;14;14;14;14;14;14;14;14;14;14;14;14;14;14;14;14;14;14;14;14;14;14;14;14;14;14;14;14;14;14;14;14;14;14;14;14;14;14;14;14;14;14;14;14;14;14;14;14;14;14;14;14;14;14;14;14;14;14;14;14;14;14;14;14;14;14;14;14;14;14;14;14;14;14;14;14;14;14;14;14;14;14;14;14;14;14;14;14;14	58298504;58298555;58298556;58298559;58298588;58299331;58299537;58299798;58299798;58299798;58299798;58299798;58299798;58301580;58301580;58301580;58301580;58301580;58301580;58303538;58304944;58304944;58304944;58304944;58304944;58304944;58304944;58306022;58306022;58306022;58306022;58306022;58306022;58318542;58318542;58318542;58318542;58318542;58318711;58318711;58318711;58318711;58318711;58323485;583…	58298700;58298700;58298700;58298700;58298700;58299691;58299860;58299860;58299860;58299860;58299860;58299860;58299860;58301690;58301690;58301690;58301690;58301690;58301690;58303761;58304990;58305009;58305009;58305009;58305009;58305009;58305009;58306112;58306112;58306112;58306112;58306112;58306112;58318621;58318621;58318621;58318621;58318621;58318805;58318805;58318805;58318805;58318805;58323617;583…	+;+;+;+;+;+;+;+;+;+;+;+;+;+;+;+;+;+;+;+;+;+;+;+;+;+;+;+;+;+;+;+;+;+;+;+;+;+;+;+;+;+;+;+;+;+;+;+;+;+;+;+;+;+;+;+;+;+;+;+;+;+;+;+;+;+;+;+;+;+;+;+;+;+;+;+;+;+;+;+;+;+;+;+;+;+;+;+;+;+;+;+;+;+;+;+;+;+;+;+;+;+;+;+;+;+;+;+;+;+;+;+;+;+;+;+;+;+;+;+;+;+;+;+;+;+;+;+	7449	3	0.921519	0.156441	0.40232	1.72914	0.451018	0.168372	0.402328	0.392283	-0.514497	-0.991526	-1.95877	-1.15863	-0.482605	-0.482605	-0.482605	-0.482605	-0.482605	1.9526	-0.482605	-0.482605	-0.482605	-0.482605	-0.482605	-0.482605	-0.482605	-0.482605	-0.482605	-0.482605	1.90128	2.02549	-0.482605	-0.482605	-0.482605	-0.482605	2.00187	-0.482605	-0.482605	1.91921	-0.482605	2.01959
ENSG00000165533.TTC8	ENSG00000165533	TTC8	protein_coding	14;14;14;14;14;14;14;14;14;14;14;14;14;14;14;14;14;14;14;14;14;14;14;14;14;14;14;14;14;14;14;14;14;14;14;14;14;14;14;14;14;14;14;14;14;14;14;14;14;14;14;14;14;14;14;14;14;14;14;14;14;14;14;14;14;14;14;14;14;14;14;14;14;14;14;14;14;14;14;14;14;14;14;14;14;14;14;14;14;14;14;14;14;14;14;14;14;14;14;14;14;14;14;14;14;14;14;14;14;14;14;14;14;14;14;14;14;14;14;14;14;14;14;14;14;14;14;14;14;14;14;14;14;…	88824153;88824153;88824153;88824153;88824153;88824574;88824574;88824574;88824574;88824574;88824594;88824624;88824651;88824656;88824656;88824660;88824662;88824672;88824685;88824739;88830876;88833693;88833693;88833916;88836908;88839452;88839452;88839452;88839452;88839452;88839452;88839452;88839452;88839452;88839452;88839452;88839452;88839452;88840839;88840865;88840865;88840865;88840865;88840865;888…	88824214;88824214;88824214;88824214;88824214;88824821;88824821;88824821;88824821;88824821;88824821;88824821;88824821;88824821;88824821;88824821;88824821;88824821;88824821;88824821;88831035;88833722;88833722;88834006;88837066;88839572;88839572;88839572;88839572;88839572;88839572;88839572;88839572;88839572;88839572;88839572;88839572;88839572;88840928;88840928;88840928;88840928;88840928;88840928;888…	+;+;+;+;+;+;+;+;+;+;+;+;+;+;+;+;+;+;+;+;+;+;+;+;+;+;+;+;+;+;+;+;+;+;+;+;+;+;+;+;+;+;+;+;+;+;+;+;+;+;+;+;+;+;+;+;+;+;+;+;+;+;+;+;+;+;+;+;+;+;+;+;+;+;+;+;+;+;+;+;+;+;+;+;+;+;+;+;+;+;+;+;+;+;+;+;+;+;+;+;+;+;+;+;+;+;+;+;+;+;+;+;+;+;+;+;+;+;+;+;+;+;+;+;+;+;+;+	6257	3	0.81573	0.372677	0.937229	1.32643	0.472542	0.788362	0.0965963	0.0300908	-0.60198	-1.27335	-1.88553	-1.07881	-0.287101	-0.287101	-0.287101	-0.287101	-0.287101	-0.287101	-0.287101	-0.287101	-0.287101	-0.287101	-0.287101	-0.287101	-0.287101	-0.287101	-0.287101	-0.287101	-0.287101	-0.287101	-0.287101	-0.287101	-0.287101	3.52834	-0.287101	-0.287101	-0.287101	-0.287101	-0.287101	-0.287101
ENSG00000143653.SCCPDH	ENSG00000143653	SCCPDH	protein_coding	1;1;1;1;1;1;1;1;1;1;1;1	246724409;246726892;246735975;246740172;246744076;246758226;246759034;246759957;246760171;246764246;246766058;246767195	246724612;246727004;246736055;246740301;246744125;246758356;246759151;246760076;246760227;246764357;246766139;246768137	+;+;+;+;+;+;+;+;+;+;+;+	2141	3	0.606445	0.793058	1.1784	1.11077	-0.000846586	0.363407	0.412381	0.586539	-1.77704	-1.15191	-1.07087	-1.05033	-0.354274	2.67466	-0.354274	-0.354274	-0.354274	2.76273	-0.354274	-0.354274	-0.354274	-0.354274	2.85388	-0.354274	-0.354274	2.69183	-0.354274	-0.354274	2.69704	-0.354274	-0.354274	-0.354274	-0.354274	-0.354274	-0.354274	-0.354274	-0.354274	-0.354274	2.79092	-0.354274
ENSG00000166311.SMPD1	ENSG00000166311	SMPD1	protein_coding	11;11;11;11;11;11;11;11;11;11;11;11;11;11;11;11;11;11;11;11;11;11;11;11;11;11;11;11;11;11;11;11;11;11;11;11;11;11;11;11;11;11	6390440;6390446;6390473;6390474;6390475;6390503;6390582;6391384;6391384;6391384;6391384;6391387;6391790;6391877;6392006;6393216;6393216;6393216;6393216;6393293;6393518;6393617;6393617;6393617;6393617;6393617;6393617;6393617;6393896;6393896;6393896;6393896;6393896;6393896;6393896;6393896;6394178;6394198;6394198;6394198;6394198;6394198	6390813;6390639;6390916;6390916;6390916;6390916;6390916;6392156;6392156;6392196;6391503;6392156;6392042;6392196;6392056;6393387;6393387;6393387;6393387;6393387;6393693;6393693;6393693;6393693;6393693;6393693;6393693;6393693;6394041;6394041;6394041;6394041;6394041;6394041;6394128;6394373;6394778;6394991;6394996;6394998;6394998;6394778	+;+;+;+;+;+;+;+;+;+;+;+;+;+;+;+;+;+;+;+;+;+;+;+;+;+;+;+;+;+;+;+;+;+;+;+;+;+;+;+;+;+	2741	3	0.956922	0.544221	0.773601	0.904771	0.643893	0.696198	-0.244377	0.23973	-0.0435112	-1.18721	-2.16657	-1.11766	4.07222	-0.237352	-0.237352	4.16145	-0.237352	4.19514	-0.237352	-0.237352	-0.237352	-0.237352	-0.237352	-0.237352	-0.237352	-0.237352	-0.237352	-0.237352	-0.237352	-0.237352	-0.237352	-0.237352	-0.237352	-0.237352	-0.237352	-0.237352	-0.237352	-0.237352	-0.237352	-0.237352
ENSG00000240771.ARHGEF25	ENSG00000240771	ARHGEF25	protein_coding	12;12;12;12;12;12;12;12;12;12;12;12;12;12;12;12;12;12;12;12;12;12;12;12;12;12;12;12;12;12;12;12;12;12;12;12;12;12;12;12;12;12;12;12;12;12;12;12;12;12;12;12;12;12;12;12;12;12;12;12;12;12;12;12;12;12;12;12	57610180;57610570;57611435;57611913;57612756;57612930;57612930;57613041;57613264;57613264;57613264;57613440;57613440;57613440;57613694;57613694;57613694;57613994;57614016;57614016;57614016;57614331;57614331;57614331;57614437;57614493;57614516;57614516;57614516;57614573;57614689;57614689;57614689;57614689;57614689;57614967;57614967;57614967;57614967;57614967;57614967;57614967;57615237;57615237;576…	57610315;57610684;57611991;57611991;57612896;57613144;57613144;57613144;57613359;57613359;57613359;57613516;57613516;57613516;57613760;57613760;57613760;57614781;57614119;57614119;57614119;57614400;57614400;57614400;57614605;57614605;57614605;57614605;57614605;57614781;57614781;57614781;57614781;57614781;57614781;57615017;57615017;57615017;57615017;57615017;57615017;57615031;57615314;57615314;576…	+;+;+;+;+;+;+;+;+;+;+;+;+;+;+;+;+;+;+;+;+;+;+;+;+;+;+;+;+;+;+;+;+;+;+;+;+;+;+;+;+;+;+;+;+;+;+;+;+;+;+;+;+;+;+;+;+;+;+;+;+;+;+;+;+;+;+;+	3391	3	1.02608	0.518681	0.89927	0.489273	0.408589	0.31583	0.447686	0.145921	-2.62011	-0.0345871	-0.818788	-0.777848	3.48328	-0.273746	-0.273746	3.56107	3.70582	-0.273746	-0.273746	-0.273746	-0.273746	-0.273746	-0.273746	-0.273746	-0.273746	-0.273746	-0.273746	-0.273746	-0.273746	-0.273746	-0.273746	-0.273746	-0.273746	-0.273746	-0.273746	-0.273746	-0.273746	-0.273746	-0.273746	-0.273746
ENSG00000186409.CCDC30	ENSG00000186409	CCDC30	protein_coding	1;1;1;1;1;1;1;1;1;1;1;1;1;1;1;1;1;1;1;1;1;1;1;1;1;1;1;1;1;1;1;1;1;1;1;1;1;1;1;1;1;1;1;1;1;1;1;1;1;1;1;1;1;1;1;1;1;1;1;1;1;1;1;1;1;1;1;1;1;1;1;1;1;1;1;1;1;1;1;1;1;1;1;1;1;1;1;1;1;1;1;1;1;1;1;1;1;1;1;1;1;1;1;1;1;1;1;1;1;1;1;1;1;1;1;1;1;1;1;1;1;1;1;1;1;1;1;1;1;1;1;1;1;1;1;1;1;1;1;1;1;1;1;1;1;1;1;1;1;1;1;1;1;1;1;1;1;1;1;1;1;1;1;1;1;1;1;1;1;1;1;1;1;1;1;1;1;1;1;1;1;1;1;1;1;1;1;1;1;1;1;1;1;1;1;1;1;1;1;1…	42463221;42463222;42463224;42463237;42463246;42463249;42463269;42463286;42463286;42463289;42463291;42463294;42463294;42463298;42463312;42463312;42463312;42463316;42463329;42463330;42463339;42463341;42463343;42463344;42463354;42463461;42463526;42463716;42463922;42467744;42468660;42473122;42473122;42473122;42473122;42473122;42473122;42477108;42479310;42480461;42480461;42480461;42480461;42480461;424…	42463898;42463898;42463890;42463657;42463898;42463898;42463657;42463657;42463657;42463898;42463898;42463898;42463898;42463898;42463898;42463657;42463890;42463898;42463657;42463890;42463898;42463898;42463898;42463898;42463657;42463898;42463657;42463890;42464217;42467782;42468718;42473303;42473303;42473303;42473385;42473417;42473560;42477136;42480566;42480566;42480566;42480566;42480566;42480566;424…	+;+;+;+;+;+;+;+;+;+;+;+;+;+;+;+;+;+;+;+;+;+;+;+;+;+;+;+;+;+;+;+;+;+;+;+;+;+;+;+;+;+;+;+;+;+;+;+;+;+;+;+;+;+;+;+;+;+;+;+;+;+;+;+;+;+;+;+;+;+;+;+;+;+;+;+;+;+;+;+;+;+;+;+;+;+;+;+;+;+;+;+;+;+;+;+;+;+;+;+;+;+;+;+;+;+;+;+;+;+;+;+;+;+;+;+;+;+;+;+;+;+;+;+;+;+;+;+	25206	3	0.393108	0.33751	0.920042	1.72464	-0.00529319	0.682877	-0.179451	0.814901	-1.15104	-1.21803	-0.806025	-1.51324	-0.159832	-0.159832	-0.159832	-0.159832	-0.159832	-0.159832	-0.159832	-0.159832	-0.159832	-0.159832	-0.159832	-0.159832	-0.159832	-0.159832	-0.159832	-0.159832	-0.159832	-0.159832	-0.159832	-0.159832	-0.159832	-0.159832	-0.159832	-0.159832	-0.159832	-0.159832	-0.159832	-0.159832
ENSG00000074181.NOTCH3	ENSG00000074181	NOTCH3	protein_coding	19;19;19;19;19;19;19;19;19;19;19;19;19;19;19;19;19;19;19;19;19;19;19;19;19;19;19;19;19;19;19;19;19;19;19;19;19;19;19;19;19;19;19;19;19;19;19;19;19;19;19;19;19;19;19;19;19;19;19;19;19;19;19;19;19;19;19;19;19	15159038;15161625;15162333;15162465;15162465;15165368;15165368;15165368;15165787;15165787;15167249;15167249;15170086;15170086;15170331;15170671;15174068;15177525;15177911;15178390;15178823;15178823;15178938;15179025;15179025;15179025;15179025;15179364;15179364;15179364;15180072;15180072;15180681;15180681;15180961;15180961;15181576;15181576;15184295;15184906;15184906;15185257;15185257;15185487;151…	15161714;15161714;15162562;15162562;15162562;15165515;15165515;15165515;15166091;15165967;15167411;15167411;15170150;15170170;15170553;15170825;15174400;15178090;15178090;15178941;15178941;15178941;15178941;15179220;15179282;15179282;15179282;15179496;15179496;15179659;15180256;15180256;15180828;15180828;15181162;15181162;15181801;15181801;15184450;15185019;15185019;15185408;15185408;15185679;151…	-;-;-;-;-;-;-;-;-;-;-;-;-;-;-;-;-;-;-;-;-;-;-;-;-;-;-;-;-;-;-;-;-;-;-;-;-;-;-;-;-;-;-;-;-;-;-;-;-;-;-;-;-;-;-;-;-;-;-;-;-;-;-;-;-;-;-;-;-	9408	3	1.09602	0.450038	-0.12114	-0.277126	0.161003	1.09934	-0.0948148	0.129952	-0.193626	1.33309	-1.86814	-1.71459	-0.233619	-0.233619	-0.233619	-0.233619	4.37729	-0.233619	-0.233619	-0.233619	-0.233619	-0.233619	-0.233619	-0.233619	-0.233619	-0.233619	-0.233619	-0.233619	-0.233619	-0.233619	-0.233619	-0.233619	-0.233619	-0.233619	-0.233619	-0.233619	-0.233619	-0.233619	-0.233619	-0.233619
ENSG00000074590.NUAK1	ENSG00000074590	NUAK1	protein_coding	12;12;12;12;12;12;12;12;12;12;12;12;12;12;12;12;12;12	106063340;106067579;106067815;106067938;106070774;106070774;106070774;106072724;106072724;106072724;106083864;106083864;106083864;106083864;106086734;106086734;106106405;106138414	106067955;106067955;106067955;106067955;106070906;106070906;106070906;106072843;106072843;106072843;106083929;106083929;106084033;106084038;106086956;106086885;106106525;106140033	-;-;-;-;-;-;-;-;-;-;-;-;-;-;-;-;-;-	7008	3	0.974157	0.738928	1.01105	1.01735	0.165754	-0.0148052	0.635317	0.499935	-1.78807	-1.29609	-0.950948	-0.99258	-0.175448	-0.175448	-0.175448	-0.175448	-0.175448	-0.175448	-0.175448	-0.175448	-0.175448	-0.175448	-0.175448	-0.175448	-0.175448	-0.175448	-0.175448	-0.175448	-0.175448	-0.175448	-0.175448	-0.175448	-0.175448	-0.175448	-0.175448	-0.175448	-0.175448	-0.175448	-0.175448	-0.175448
ENSG00000033327.GAB2	ENSG00000033327	GAB2	protein_coding	11;11;11;11;11;11;11;11;11;11;11;11;11;11;11;11;11;11;11;11;11;11;11;11;11;11;11;11;11;11;11;11;11;11;11	78215293;78215297;78220319;78220319;78221677;78221677;78222105;78222105;78223412;78223412;78225108;78225108;78226465;78226465;78226620;78226957;78231809;78250157;78250157;78250271;78250357;78280460;78280601;78280601;78280601;78280601;78280601;78318143;78341760;78364016;78417646;78417646;78417646;78417646;78418237	78219415;78219415;78220444;78220444;78221779;78221779;78222195;78222195;78223676;78223676;78225202;78225202;78227051;78227051;78227051;78227051;78231932;78250400;78250400;78250400;78250400;78280901;78280901;78280901;78280901;78280901;78280901;78318219;78341880;78364103;78417820;78417822;78417771;78417779;78418348	-;-;-;-;-;-;-;-;-;-;-;-;-;-;-;-;-;-;-;-;-;-;-;-;-;-;-;-;-;-;-;-;-;-;-	6775	3	1.52749	1.0739	0.0721107	-0.335342	0.841113	0.120029	0.349601	-0.036733	-1.26473	-2.22302	-0.0366225	-0.0877983	-0.142529	-0.142529	-0.142529	6.80522	-0.142529	-0.142529	-0.142529	-0.142529	-0.142529	-0.142529	-0.142529	-0.142529	-0.142529	-0.142529	-0.142529	-0.142529	-0.142529	-0.142529	-0.142529	-0.142529	-0.142529	-0.142529	-0.142529	-0.142529	-0.142529	-0.142529	-0.142529	-0.142529
ENSG00000058453.CROCC	ENSG00000058453	CROCC	protein_coding	1;1;1;1;1;1;1;1;1;1;1;1;1;1;1;1;1;1;1;1;1;1;1;1;1;1;1;1;1;1;1;1;1;1;1;1;1;1;1;1;1;1;1;1;1;1;1;1;1;1;1;1;1;1;1;1;1;1;1;1;1;1;1;1;1;1;1;1;1;1;1;1;1;1;1;1;1;1;1;1;1;1;1;1;1;1;1;1;1;1;1;1;1;1;1;1;1;1;1;1;1;1;1;1;1;1;1;1;1;1;1;1;1;1;1;1;1;1;1;1;1;1;1;1;1;1;1;1;1;1	16740273;16921931;16922663;16922755;16922767;16924325;16924325;16929846;16929846;16930124;16930124;16930135;16930286;16930286;16930286;16930286;16930286;16930429;16930429;16930429;16930429;16930429;16931291;16931291;16931291;16931291;16936637;16936637;16936637;16936637;16936791;16937641;16937641;16937641;16937641;16937641;16937641;16938400;16938400;16938400;16938400;16938909;16938909;16938909;169…	16740397;16922078;16922798;16922798;16922798;16924479;16924479;16930031;16930031;16930207;16930207;16930207;16930347;16930347;16930347;16930347;16930347;16930594;16930594;16930594;16930594;16930594;16931397;16931397;16931397;16931397;16936873;16936873;16936873;16936873;16936873;16937737;16937737;16937737;16937737;16937737;16937737;16938483;16938483;16938483;16938483;16939142;16939142;16939142;169…	+;+;+;+;+;+;+;+;+;+;+;+;+;+;+;+;+;+;+;+;+;+;+;+;+;+;+;+;+;+;+;+;+;+;+;+;+;+;+;+;+;+;+;+;+;+;+;+;+;+;+;+;+;+;+;+;+;+;+;+;+;+;+;+;+;+;+;+;+;+;+;+;+;+;+;+;+;+;+;+;+;+;+;+;+;+;+;+;+;+;+;+;+;+;+;+;+;+;+;+;+;+;+;+;+;+;+;+;+;+;+;+;+;+;+;+;+;+;+;+;+;+;+;+;+;+;+;+	8875	3	0.722865	0.606191	1.14623	1.11146	-0.0616094	0.215223	0.667	0.45	-1.1822	-1.74316	-1.49552	-0.436486	-0.166314	-0.166314	-0.166314	-0.166314	-0.166314	-0.166314	-0.166314	-0.166314	-0.166314	-0.166314	-0.166314	-0.166314	-0.166314	-0.166314	-0.166314	-0.166314	-0.166314	-0.166314	-0.166314	-0.166314	-0.166314	-0.166314	-0.166314	-0.166314	-0.166314	-0.166314	-0.166314	-0.166314
ENSG00000152763.WDR78	ENSG00000152763	WDR78	protein_coding	1;1;1;1;1;1;1;1;1;1;1;1;1;1;1;1;1;1;1;1;1;1;1;1;1;1;1;1;1;1;1;1;1;1;1;1;1;1;1;1;1;1;1;1;1;1;1;1;1;1;1;1;1;1;1;1;1;1;1;1;1;1;1;1;1;1;1;1;1;1;1;1;1;1;1;1;1;1;1;1	66812885;66812891;66813970;66822361;66822361;66822361;66826820;66826820;66826820;66827812;66827812;66833585;66833585;66833585;66833991;66833991;66833991;66835626;66835626;66837603;66837607;66837710;66837710;66837710;66840469;66840469;66840469;66840469;66840469;66847484;66847484;66847484;66847484;66847924;66860713;66862147;66862147;66862147;66862147;66862147;66862147;66862147;66862273;66870805;668…	66814180;66814180;66814180;66822517;66822517;66822517;66827046;66827046;66827046;66827910;66827910;66833706;66833706;66833706;66834148;66834148;66834148;66835777;66835777;66837796;66837796;66837796;66837796;66837796;66840671;66840671;66840671;66840671;66840671;66847678;66847678;66847678;66847678;66848311;66860839;66862302;66862303;66862304;66862302;66862302;66862302;66862302;66862302;66871509;668…	-;-;-;-;-;-;-;-;-;-;-;-;-;-;-;-;-;-;-;-;-;-;-;-;-;-;-;-;-;-;-;-;-;-;-;-;-;-;-;-;-;-;-;-;-;-;-;-;-;-;-;-;-;-;-;-;-;-;-;-;-;-;-;-;-;-;-;-;-;-;-;-;-;-;-;-;-;-;-;-	6673	3	0.938895	0.492855	0.854149	1.39439	0.467107	0.12232	0.237727	0.44247	-1.56528	-1.60154	-0.65547	-1.12762	-0.15308	-0.15308	-0.15308	-0.15308	-0.15308	6.58461	-0.15308	-0.15308	-0.15308	-0.15308	-0.15308	-0.15308	-0.15308	-0.15308	-0.15308	-0.15308	-0.15308	-0.15308	-0.15308	-0.15308	-0.15308	-0.15308	-0.15308	-0.15308	-0.15308	-0.15308	-0.15308	-0.15308
ENSG00000111727.HCFC2	ENSG00000111727	HCFC2	protein_coding	12;12;12;12;12;12;12;12;12;12;12;12;12;12;12;12;12;12;12;12;12;12;12;12;12;12;12;12;12;12;12;12;12;12;12;12;12;12;12;12;12;12;12;12;12;12;12	104064531;104064542;104064814;104066167;104066167;104066167;104067947;104067947;104067947;104079445;104079445;104079445;104080433;104080746;104080746;104082500;104082500;104082500;104082713;104082713;104082713;104086847;104086847;104087986;104090923;104093386;104093386;104093386;104095360;104095360;104095360;104096360;104096360;104096360;104097611;104098124;104098343;104098343;104098343;104101968…	104064723;104064723;104065220;104066315;104066315;104066315;104068107;104068107;104068107;104079473;104079653;104079653;104080830;104080830;104080830;104082606;104082606;104082606;104082756;104082901;104082901;104087014;104087014;104088038;104090941;104093563;104093563;104093563;104095563;104095563;104095563;104096433;104096433;104096433;104097691;104098480;104098480;104098480;104098480;104102153…	+;+;+;+;+;+;+;+;+;+;+;+;+;+;+;+;+;+;+;+;+;+;+;+;+;+;+;+;+;+;+;+;+;+;+;+;+;+;+;+;+;+;+;+;+;+;+	6699	3	0.337862	1.24901	0.830037	0.582024	0.832933	0.117322	0.135835	0.159625	-1.31587	0.347611	-2.04252	-1.23387	3.74178	-0.255357	-0.255357	-0.255357	-0.255357	-0.255357	-0.255357	-0.255357	-0.255357	-0.255357	-0.255357	-0.255357	-0.255357	-0.255357	-0.255357	-0.255357	4.24115	-0.255357	-0.255357	-0.255357	-0.255357	-0.255357	-0.255357	-0.255357	-0.255357	-0.255357	-0.255357	-0.255357
ENSG00000161835.GRASP	ENSG00000161835	GRASP	protein_coding	12;12;12;12;12;12;12;12;12;12;12;12;12;12;12;12;12;12;12;12;12;12;12;12;12;12;12;12;12;12;12;12;12;12;12;12;12;12;12	52006946;52009188;52009190;52010521;52010527;52010881;52010881;52010881;52010881;52010911;52011039;52011039;52011039;52011039;52011039;52011074;52013496;52013679;52013687;52013687;52013687;52013687;52013687;52013877;52013877;52013877;52013877;52013877;52014135;52014135;52014135;52014135;52014135;52014135;52014694;52014694;52014694;52014694;52014694	52007265;52009239;52009239;52010562;52010562;52010935;52010935;52010935;52010935;52010935;52011141;52011141;52011141;52011207;52011351;52011141;52013780;52013943;52013780;52013780;52013897;52013780;52013780;52013943;52013943;52013943;52013943;52013943;52014201;52014201;52014201;52014201;52014531;52014201;52015065;52015182;52015887;52015889;52015889	+;+;+;+;+;+;+;+;+;+;+;+;+;+;+;+;+;+;+;+;+;+;+;+;+;+;+;+;+;+;+;+;+;+;+;+;+;+;+	2823	3	0.907638	1.14112	0.645254	0.867145	0.166349	0.173466	-0.393991	1.29058	-1.20329	-1.27339	-0.980911	-1.33998	-0.251828	-0.251828	-0.251828	-0.251828	-0.251828	-0.251828	-0.251828	-0.251828	-0.251828	-0.251828	-0.251828	-0.251828	-0.251828	-0.251828	-0.251828	-0.251828	4.23136	-0.251828	-0.251828	-0.251828	-0.251828	-0.251828	-0.251828	-0.251828	-0.251828	-0.251828	-0.251828	-0.251828
ENSG00000076321.KLHL20	ENSG00000076321	KLHL20	protein_coding	1;1;1;1;1;1;1;1;1;1;1;1;1;1;1;1;1;1;1;1;1;1;1;1	173714941;173714981;173715303;173715523;173715567;173716003;173716003;173716003;173716003;173733713;173733713;173733713;173733713;173751764;173753213;173755923;173756976;173766146;173774305;173775634;173781913;173782124;173785163;173785163	173715078;173715078;173715654;173715654;173715654;173716066;173716066;173716066;173716066;173733828;173734217;173734286;173734513;173751922;173753307;173756038;173757159;173766289;173774438;173775842;173782230;173782230;173786692;173785513	+;+;+;+;+;+;+;+;+;+;+;+;+;+;+;+;+;+;+;+;+;+;+;+	4244	3	1.08191	-0.206796	1.07912	1.13795	0.962919	0.662054	-0.538028	0.143254	-1.84059	-0.743493	-0.552624	-1.18568	-0.191434	-0.191434	-0.191434	-0.191434	-0.191434	-0.191434	-0.191434	-0.191434	-0.191434	-0.191434	-0.191434	-0.191434	-0.191434	-0.191434	-0.191434	-0.191434	5.12754	-0.191434	-0.191434	-0.191434	-0.191434	-0.191434	-0.191434	-0.191434	-0.191434	-0.191434	-0.191434	-0.191434
ENSG00000162591.MEGF6	ENSG00000162591	MEGF6	protein_coding	1;1;1;1;1;1;1;1;1;1;1;1;1;1;1;1;1;1;1;1;1;1;1;1;1;1;1;1;1;1;1;1;1;1;1;1;1;1;1;1;1;1;1;1;1;1;1;1;1;1;1;1;1;1;1;1;1;1;1;1;1;1;1;1;1;1;1;1;1;1;1;1;1;1;1;1;1;1;1;1;1;1;1;1;1;1;1;1;1;1;1;1;1;1;1;1;1;1;1;1;1;1;1;1;1;1;1;1;1;1;1;1;1;1;1;1;1;1;1;1;1;1	3487951;3489920;3490312;3490562;3490912;3490912;3490912;3490925;3492639;3492639;3492639;3492639;3492639;3492639;3492728;3493771;3493771;3493771;3493771;3493771;3493996;3493996;3493996;3493996;3493996;3494371;3494371;3494371;3494371;3494371;3494613;3494613;3494613;3494613;3495890;3495890;3495890;3495890;3495890;3496655;3496655;3496655;3496655;3496988;3496988;3497233;3497233;3497233;3497491;3498371…	3490589;3490589;3490589;3490589;3490959;3490959;3490959;3490959;3492767;3492767;3492767;3492767;3492767;3493486;3492767;3493797;3493899;3493899;3493899;3493899;3494124;3494124;3494244;3494124;3494124;3494499;3494499;3494499;3494499;3494741;3494741;3494741;3494741;3494741;3496018;3496014;3496018;3496018;3496018;3496717;3496783;3496783;3496783;3497119;3497119;3497361;3497361;3497361;3497621;3498499…	-;-;-;-;-;-;-;-;-;-;-;-;-;-;-;-;-;-;-;-;-;-;-;-;-;-;-;-;-;-;-;-;-;-;-;-;-;-;-;-;-;-;-;-;-;-;-;-;-;-;-;-;-;-;-;-;-;-;-;-;-;-;-;-;-;-;-;-;-;-;-;-;-;-;-;-;-;-;-;-;-;-;-;-;-;-;-;-;-;-;-;-;-;-;-;-;-;-;-;-;-;-;-;-;-;-;-;-;-;-;-;-;-;-;-;-;-;-;-;-;-;-	9021	3	-0.0134523	0.555474	1.18315	1.07992	0.168899	0.386289	-0.521126	1.18334	0.206537	-1.07402	-1.80374	-1.35128	-0.146118	-0.146118	-0.146118	-0.146118	-0.146118	-0.146118	-0.146118	-0.146118	-0.146118	-0.146118	7.87386	-0.146118	-0.146118	-0.146118	-0.146118	-0.146118	-0.146118	-0.146118	-0.146118	-0.146118	-0.146118	-0.146118	-0.146118	-0.146118	-0.146118	-0.146118	-0.146118	-0.146118
ENSG00000198707.CEP290	ENSG00000198707	CEP290	protein_coding	12;12;12;12;12;12;12;12;12;12;12;12;12;12;12;12;12;12;12;12;12;12;12;12;12;12;12;12;12;12;12;12;12;12;12;12;12;12;12;12;12;12;12;12;12;12;12;12;12;12;12;12;12;12;12;12;12;12;12;12;12;12;12;12;12;12;12;12;12;12;12;12;12;12;12;12;12;12;12;12;12;12;12;12;12;12;12;12;12;12;12;12;12;12;12;12;12;12;12;12;12;12;12;12;12;12;12;12;12;12;12;12;12;12;12;12;12;12;12;12;12;12;12;12;12;12;12;12;12;12;12;12;12;…	88049014;88049016;88049016;88049062;88049074;88049101;88049167;88050354;88050354;88050354;88050354;88050354;88050354;88050354;88053652;88053652;88053652;88053652;88053652;88053652;88053652;88054340;88054340;88054340;88054340;88054340;88055576;88055576;88055576;88055576;88055576;88055576;88055576;88058848;88058848;88058848;88058848;88058848;88058848;88058848;88059898;88059898;88059898;88059898;880…	88049414;88049414;88049414;88049414;88049414;88049414;88049414;88050433;88050433;88050433;88050433;88050433;88050433;88050433;88053746;88053746;88053746;88053746;88053746;88053746;88053746;88054413;88054413;88054413;88054413;88054413;88055717;88055717;88055717;88055717;88055717;88055717;88055717;88059020;88059020;88059020;88059020;88059020;88059020;88059020;88060020;88060020;88060020;88060020;880…	-;-;-;-;-;-;-;-;-;-;-;-;-;-;-;-;-;-;-;-;-;-;-;-;-;-;-;-;-;-;-;-;-;-;-;-;-;-;-;-;-;-;-;-;-;-;-;-;-;-;-;-;-;-;-;-;-;-;-;-;-;-;-;-;-;-;-;-;-;-;-;-;-;-;-;-;-;-;-;-;-;-;-;-;-;-;-;-;-;-;-;-;-;-;-;-;-;-;-;-;-;-;-;-;-;-;-;-;-;-;-;-;-;-;-;-;-;-;-;-;-;-;-;-;-;-;-;-	10442	3	1.01844	0.601466	0.990829	1.23064	0.120075	0.027266	0.664009	0.335694	-1.0658	-1.11735	-1.07332	-1.73194	2.04566	2.04432	2.04491	-0.442818	2.48706	-0.442818	-0.442818	-0.442818	-0.442818	-0.442818	-0.442818	-0.442818	-0.442818	-0.442818	-0.442818	-0.442818	-0.442818	-0.442818	-0.442818	-0.442818	-0.442818	2.16443	-0.442818	-0.442818	-0.442818	2.08154	-0.442818	-0.442818
ENSG00000173208.ABCD2	ENSG00000173208	ABCD2	protein_coding	12;12;12;12;12;12;12;12;12;12	39550033;39573716;39579535;39586152;39600571;39603912;39604762;39607599;39616988;39618677	39554131;39573841;39579619;39586297;39600716;39604006;39604930;39607714;39617168;39619803	-;-;-;-;-;-;-;-;-;-	6290	3	1.35511	1.89378	-0.730367	-0.730367	0.672298	0.0119419	-0.730367	1.17943	-0.730367	-0.730367	-0.730367	-0.730367	-0.332207	-0.332207	-0.332207	-0.332207	-0.332207	2.8859	-0.332207	-0.332207	-0.332207	-0.332207	-0.332207	-0.332207	-0.332207	-0.332207	-0.332207	-0.332207	-0.332207	-0.332207	-0.332207	-0.332207	-0.332207	-0.332207	-0.332207	-0.332207	-0.332207	-0.332207	-0.332207	-0.332207
ENSG00000139291.TMEM19	ENSG00000139291	TMEM19	protein_coding	12;12;12;12;12;12;12;12;12;12;12;12;12;12;12;12;12;12;12;12;12;12;12;12;12;12;12;12;12	71686082;71686114;71686496;71686660;71689591;71689591;71689591;71689624;71690339;71696436;71696436;71696436;71696436;71697280;71697280;71697280;71697280;71697366;71697452;71698900;71698900;71698900;71698900;71698900;71700832;71700832;71700832;71703977;71703977	71686810;71686320;71686810;71686810;71689704;71689704;71689704;71689704;71690430;71696573;71696573;71696573;71696573;71697408;71697534;71697534;71697534;71697534;71697534;71698994;71699109;71699109;71699109;71699849;71700878;71701025;71705047;71704056;71704056	+;+;+;+;+;+;+;+;+;+;+;+;+;+;+;+;+;+;+;+;+;+;+;+;+;+;+;+;+	6494	3	0.467968	0.290419	0.993841	1.65335	0.198572	-0.0468993	0.230831	0.658526	-1.16269	-0.88843	-2.04524	-0.350247	-0.27173	-0.27173	-0.27173	3.58281	-0.27173	-0.27173	-0.27173	-0.27173	-0.27173	-0.27173	-0.27173	-0.27173	-0.27173	-0.27173	-0.27173	-0.27173	-0.27173	-0.27173	-0.27173	-0.27173	-0.27173	-0.27173	-0.27173	-0.27173	-0.27173	-0.27173	-0.27173	-0.27173
ENSG00000137478.FCHSD2	ENSG00000137478	FCHSD2	protein_coding	11;11;11;11;11;11;11;11;11;11;11;11;11;11;11;11;11;11;11;11;11;11;11;11;11;11;11;11;11;11;11;11;11;11;11;11;11;11;11;11;11;11;11;11;11;11;11;11;11;11;11;11;11;11;11;11;11;11;11;11;11;11;11;11;11;11;11;11;11;11;11;11;11;11;11;11;11;11;11;11;11;11;11;11;11;11;11;11;11;11;11;11;11;11;11;11;11;11;11;11;11;11;11;11;11;11;11;11;11;11;11;11;11;11;11;11	72836745;72836745;72836746;72838399;72838762;72840877;72840877;72840877;72840877;72840877;72841454;72841454;72841454;72841454;72841454;72842621;72842621;72842621;72842621;72842954;72843151;72843151;72843151;72843151;72843151;72843228;72843449;72843449;72843449;72843449;72843449;72843449;72843449;72849755;72849755;72849755;72849755;72849755;72849755;72867865;72867865;72867865;72867865;72867865;728…	72838874;72838874;72838874;72838874;72838874;72840959;72840959;72840959;72840959;72840959;72841583;72841583;72841583;72841583;72841583;72842841;72842841;72842841;72842841;72843328;72843328;72843328;72843328;72843328;72843328;72843328;72843513;72843532;72843532;72843532;72843532;72843532;72843532;72849889;72849889;72849889;72849889;72849879;72849889;72868026;72868026;72868026;72868026;72868026;728…	-;-;-;-;-;-;-;-;-;-;-;-;-;-;-;-;-;-;-;-;-;-;-;-;-;-;-;-;-;-;-;-;-;-;-;-;-;-;-;-;-;-;-;-;-;-;-;-;-;-;-;-;-;-;-;-;-;-;-;-;-;-;-;-;-;-;-;-;-;-;-;-;-;-;-;-;-;-;-;-;-;-;-;-;-;-;-;-;-;-;-;-;-;-;-;-;-;-;-;-;-;-;-;-;-;-;-;-;-;-;-;-;-;-;-;-	5245	3	1.05076	-0.0165625	0.480808	1.06349	-0.611078	0.905409	0.215901	0.497448	-0.629186	-0.212581	-2.56368	-0.180731	-0.228817	-0.228817	-0.228817	-0.228817	-0.228817	-0.228817	-0.228817	-0.228817	-0.228817	-0.228817	-0.228817	-0.228817	-0.228817	4.22129	-0.228817	-0.228817	-0.228817	-0.228817	-0.228817	-0.228817	-0.228817	-0.228817	-0.228817	-0.228817	-0.228817	-0.228817	-0.228817	-0.228817
ENSG00000143324.XPR1	ENSG00000143324	XPR1	protein_coding	1;1;1;1;1;1;1;1;1;1;1;1;1;1;1;1;1;1;1;1;1;1;1;1;1;1;1;1;1;1;1;1;1;1;1;1;1	180632022;180632032;180682360;180682360;180787753;180787753;180803388;180803388;180806062;180806062;180806474;180806474;180811407;180811407;180824753;180824753;180825165;180825165;180834874;180834874;180836522;180836652;180863708;180863708;180863708;180863764;180873803;180873803;180873803;180873803;180877975;180880076;180880076;180884006;180884006;180887572;180888053	180632270;180632270;180682411;180682411;180787854;180787854;180803611;180803611;180806211;180806211;180806557;180806557;180811488;180811488;180824943;180824943;180825344;180825344;180835045;180835045;180836716;180836716;180863874;180863874;180863874;180863874;180873942;180873942;180874055;180873942;180878290;180880297;180880297;180886126;180890279;180887911;180888448	+;+;+;+;+;+;+;+;+;+;+;+;+;+;+;+;+;+;+;+;+;+;+;+;+;+;+;+;+;+;+;+;+;+;+;+;+	8913	3	0.950016	1.09808	0.451378	1.09956	0.652156	0.367291	0.381928	-0.410777	-0.597166	-2.10428	-1.07986	-0.808321	-0.319474	-0.319474	-0.319474	-0.319474	-0.319474	3.44498	-0.319474	-0.319474	-0.319474	-0.319474	-0.319474	3.05392	-0.319474	-0.319474	-0.319474	-0.319474	-0.319474	-0.319474	3.23156	-0.319474	-0.319474	-0.319474	-0.319474	-0.319474	-0.319474	-0.319474	-0.319474	-0.319474
ENSG00000168778.TCTN2	ENSG00000168778	TCTN2	protein_coding	12;12;12;12;12;12;12;12;12;12;12;12;12;12;12;12;12;12;12;12;12;12;12;12;12;12;12;12;12;12;12;12;12;12;12;12;12;12;12;12;12;12;12;12;12;12	123671113;123671113;123671113;123671507;123671507;123671507;123672056;123672056;123672056;123673615;123673615;123673618;123679189;123679189;123686836;123686836;123688051;123688051;123690533;123690533;123692658;123692658;123694842;123694842;123695040;123695220;123695220;123696415;123696415;123697087;123697087;123699704;123699704;123699704;123700037;123704532;123704532;123704532;123706726;123706726…	123671322;123671322;123671348;123671614;123671614;123671614;123672132;123672132;123672132;123673749;123673810;123673810;123679289;123679289;123687035;123687035;123688177;123688177;123690674;123690674;123692723;123692723;123694976;123694976;123697198;123695297;123695297;123696495;123696495;123697198;123697198;123699810;123699810;123699810;123700154;123704688;123704688;123704688;123706851;123706851…	+;+;+;+;+;+;+;+;+;+;+;+;+;+;+;+;+;+;+;+;+;+;+;+;+;+;+;+;+;+;+;+;+;+;+;+;+;+;+;+;+;+;+;+;+;+	5102	3	0.0035548	0.18017	1.3144	1.83825	-0.225593	-0.198224	0.711962	0.617952	-1.57913	-0.94755	-0.762213	-0.953579	-0.202465	-0.202465	-0.202465	-0.202465	-0.202465	-0.202465	-0.202465	-0.202465	-0.202465	-0.202465	-0.202465	-0.202465	-0.202465	-0.202465	-0.202465	-0.202465	-0.202465	-0.202465	-0.202465	-0.202465	-0.202465	-0.202465	-0.202465	-0.202465	-0.202465	-0.202465	-0.202465	5.02747
ENSG00000118096.IFT46	ENSG00000118096	IFT46	protein_coding	11;11;11;11;11;11;11;11;11;11;11;11;11;11;11;11;11;11;11;11;11;11;11;11;11;11;11;11;11;11;11;11;11;11;11;11;11;11;11;11;11;11;11;11;11;11;11;11;11;11;11;11;11;11;11;11;11;11;11;11;11;11;11;11;11;11;11;11;11;11;11;11;11;11;11;11;11;11;11;11;11;11;11;11;11;11;11;11;11;11;11;11;11;11;11;11;11;11;11;11;11;11;11	118544528;118544528;118544543;118544592;118544901;118545409;118545409;118545409;118545409;118545793;118545793;118545793;118545793;118545793;118545825;118551786;118551786;118551786;118551786;118551786;118551786;118552214;118552214;118552214;118552214;118552214;118552214;118552230;118552235;118554459;118554459;118554459;118554459;118554459;118554459;118554459;118554459;118554990;118554990;118554990…	118545011;118545011;118545011;118545011;118545011;118545494;118545494;118545494;118545494;118545853;118545853;118545853;118545853;118545853;118545853;118551852;118551852;118551852;118551852;118551852;118551852;118552335;118552335;118552335;118552335;118552335;118552335;118552335;118552335;118554587;118554587;118554587;118554587;118554587;118554587;118554587;118554587;118555083;118555083;118555083…	-;-;-;-;-;-;-;-;-;-;-;-;-;-;-;-;-;-;-;-;-;-;-;-;-;-;-;-;-;-;-;-;-;-;-;-;-;-;-;-;-;-;-;-;-;-;-;-;-;-;-;-;-;-;-;-;-;-;-;-;-;-;-;-;-;-;-;-;-;-;-;-;-;-;-;-;-;-;-;-;-;-;-;-;-;-;-;-;-;-;-;-;-;-;-;-;-;-;-;-;-;-;-	3814	3	0.594208	-0.290359	1.36163	1.56787	-0.132118	0.501509	0.5665	-0.070322	-1.25469	-1.4737	0.0112611	-1.38179	2.47513	-0.383061	-0.383061	-0.383061	-0.383061	-0.383061	-0.383061	-0.383061	-0.383061	-0.383061	-0.383061	-0.383061	-0.383061	-0.383061	-0.383061	-0.383061	-0.383061	-0.383061	-0.383061	-0.383061	-0.383061	-0.383061	-0.383061	-0.383061	-0.383061	-0.383061	-0.383061	2.63752
ENSG00000126091.ST3GAL3	ENSG00000126091	ST3GAL3	protein_coding	1;1;1;1;1;1;1;1;1;1;1;1;1;1;1;1;1;1;1;1;1;1;1;1;1;1;1;1;1;1;1;1;1;1;1;1;1;1;1;1;1;1;1;1;1;1;1;1;1;1;1;1;1;1;1;1;1;1;1;1;1;1;1;1;1;1;1;1;1;1;1;1;1;1;1;1;1;1;1;1;1;1;1;1;1;1;1;1;1;1;1;1;1;1;1;1;1;1;1;1;1;1;1;1;1;1;1;1;1;1;1;1;1;1;1;1;1;1;1;1;1;1;1;1;1;1;1;1;1;1;1;1;1;1;1;1;1;1;1;1;1;1;1;1;1;1;1;1;1;1;1;1;1;1;1;1;1;1;1;1;1;1;1;1;1;1;1;1;1;1;1;1;1;1;1;1;1;1;1;1;1;1;1;1;1;1;1;1;1;1;1;1;1;1;1;1;1;1;1;1…	43705824;43705824;43707497;43707524;43707524;43707527;43707533;43707533;43707533;43707533;43707536;43707536;43707536;43707536;43707538;43707539;43707540;43707541;43707543;43707543;43707543;43707544;43707545;43707545;43707547;43707547;43707547;43707547;43707549;43707551;43707553;43707555;43707556;43707558;43707566;43707566;43707572;43707626;43707640;43707643;43707647;43707648;43707685;43707690;437…	43705996;43705996;43707693;43707693;43707693;43707693;43707693;43707693;43707693;43707693;43707693;43707693;43707693;43707693;43707693;43707693;43707693;43707693;43707693;43707693;43707693;43707693;43707693;43707693;43707693;43707693;43707693;43707693;43707693;43707693;43707693;43707693;43707693;43707693;43707693;43707693;43707693;43707693;43707693;43707693;43707693;43707693;43707693;43707693;437…	+;+;+;+;+;+;+;+;+;+;+;+;+;+;+;+;+;+;+;+;+;+;+;+;+;+;+;+;+;+;+;+;+;+;+;+;+;+;+;+;+;+;+;+;+;+;+;+;+;+;+;+;+;+;+;+;+;+;+;+;+;+;+;+;+;+;+;+;+;+;+;+;+;+;+;+;+;+;+;+;+;+;+;+;+;+;+;+;+;+;+;+;+;+;+;+;+;+;+;+;+;+;+;+;+;+;+;+;+;+;+;+;+;+;+;+;+;+;+;+;+;+;+;+;+;+;+;+	19475	3	1.00439	0.927701	0.641293	1.02968	0.994392	-0.250439	0.307869	-0.186599	-0.343887	-0.87856	-1.22289	-2.02296	-0.181511	-0.181511	-0.181511	-0.181511	5.68737	-0.181511	-0.181511	-0.181511	-0.181511	-0.181511	-0.181511	5.51168	-0.181511	-0.181511	-0.181511	-0.181511	-0.181511	-0.181511	-0.181511	-0.181511	-0.181511	-0.181511	-0.181511	-0.181511	-0.181511	5.43909	-0.181511	-0.181511
ENSG00000135119.RNFT2	ENSG00000135119	RNFT2	protein_coding	12;12;12;12;12;12;12;12;12;12;12;12;12;12;12;12;12;12;12;12;12;12;12;12;12;12;12;12;12;12;12;12;12;12;12;12;12;12;12;12;12;12;12;12;12;12;12;12;12;12;12;12;12;12;12;12;12;12;12;12;12;12;12;12;12;12;12	116738178;116738291;116738291;116738291;116738311;116738311;116738316;116738338;116738473;116740345;116740345;116740345;116740345;116740345;116740345;116740345;116741036;116741036;116741036;116741036;116741036;116741036;116748662;116749841;116749841;116749841;116749841;116749841;116749841;116753984;116753984;116753984;116753984;116753984;116753984;116766814;116766814;116766814;116766814;116766814…	116738370;116738370;116738370;116738370;116738370;116738370;116738370;116738370;116738694;116740521;116740521;116740521;116740521;116740839;116740521;116740521;116741094;116741094;116741094;116741094;116741094;116741094;116748744;116750307;116750307;116750307;116750307;116750307;116750307;116754060;116754060;116754060;116754060;116754060;116754060;116766914;116766914;116766899;116766900;116766914…	+;+;+;+;+;+;+;+;+;+;+;+;+;+;+;+;+;+;+;+;+;+;+;+;+;+;+;+;+;+;+;+;+;+;+;+;+;+;+;+;+;+;+;+;+;+;+;+;+;+;+;+;+;+;+;+;+;+;+;+;+;+;+;+;+;+;+	6487	3	0.735806	1.43726	0.203203	1.01463	0.139055	-0.375812	0.615514	0.483688	-0.0260413	-1.16168	-2.03259	-1.03303	4.92327	-0.195561	-0.195561	-0.195561	-0.195561	-0.195561	-0.195561	-0.195561	-0.195561	-0.195561	-0.195561	-0.195561	-0.195561	-0.195561	-0.195561	-0.195561	-0.195561	-0.195561	-0.195561	-0.195561	-0.195561	-0.195561	-0.195561	-0.195561	-0.195561	-0.195561	5.72156	-0.195561
ENSG00000108239.TBC1D12	ENSG00000108239	TBC1D12	protein_coding	10;10;10;10;10;10;10;10;10;10;10;10;10;10;10;10;10;10;10	94402541;94441896;94474668;94493365;94497055;94500221;94507267;94508442;94510091;94511583;94511583;94521955;94522344;94531202;94531202;94533028;94533028;94534339;94535627	94403584;94442019;94474783;94493447;94497172;94500327;94507347;94510179;94510179;94511654;94511654;94522083;94522453;94531460;94531460;94533297;94536332;94534455;94535928	+;+;+;+;+;+;+;+;+;+;+;+;+;+;+;+;+;+;+	7286	3	1.08628	-0.202986	0.539192	1.66315	-0.0593618	0.188296	-0.28733	0.985339	-2.01194	-1.10317	-0.551572	-0.245904	-0.179841	-0.179841	-0.179841	5.45067	6.31494	-0.179841	-0.179841	-0.179841	-0.179841	-0.179841	-0.179841	-0.179841	-0.179841	-0.179841	-0.179841	-0.179841	-0.179841	-0.179841	-0.179841	-0.179841	-0.179841	-0.179841	-0.179841	-0.179841	-0.179841	-0.179841	-0.179841	-0.179841
ENSG00000143878.RHOB	ENSG00000143878	RHOB	protein_coding	2	20447074	20449440	+	2367	3	-0.506548	0.244562	1.12993	1.9391	-0.291534	-0.180278	0.949031	0.239322	-0.525124	-0.964546	-1.8222	-0.211706	-0.271651	-0.271651	-0.271651	-0.271651	3.79377	-0.271651	-0.271651	-0.271651	-0.271651	-0.271651	-0.271651	3.67207	-0.271651	-0.271651	-0.271651	-0.271651	3.59271	4.24753	-0.271651	-0.271651	-0.271651	-0.271651	-0.271651	-0.271651	-0.271651	-0.271651	3.71161	3.78451
ENSG00000276644.DACH1	ENSG00000276644	DACH1	protein_coding	13;13;13;13;13;13;13;13;13;13;13;13;13;13;13;13;13;13;13;13;13;13;13;13;13;13;13;13;13;13;13;13;13;13;13;13;13;13	71437966;71437966;71437966;71439946;71475141;71475141;71475141;71475141;71475706;71475706;71475706;71475706;71479169;71479169;71479169;71479169;71488997;71488997;71488997;71488997;71557024;71557024;71559820;71559820;71572840;71572840;71573418;71630556;71630556;71630556;71681795;71681795;71681795;71681795;71865922;71865922;71865922;71865922	71440692;71440692;71440692;71440692;71475209;71475209;71475209;71475209;71475849;71475849;71475849;71475849;71479316;71479316;71479316;71479316;71489148;71489148;71489148;71489148;71557158;71557158;71559955;71559955;71573012;71573012;71573573;71630717;71630717;71630717;71681910;71681910;71681910;71681910;71866769;71867192;71867192;71867204	-;-;-;-;-;-;-;-;-;-;-;-;-;-;-;-;-;-;-;-;-;-;-;-;-;-;-;-;-;-;-;-;-;-;-;-;-;-	5401	3	0.581155	0.756036	1.02453	1.60769	0.206742	0.527328	0.205905	-0.2361	-1.22494	-0.546652	-1.56958	-1.33211	2.17242	-0.428732	-0.428732	-0.428732	-0.428732	2.24661	-0.428732	-0.428732	2.45724	-0.428732	-0.428732	2.73109	-0.428732	-0.428732	-0.428732	-0.428732	-0.428732	-0.428732	-0.428732	-0.428732	2.26392	-0.428732	-0.428732	-0.428732	-0.428732	-0.428732	-0.428732	2.62753
ENSG00000172247.C1QTNF4	ENSG00000172247	C1QTNF4	protein_coding	11;11;11;11	47589667;47589822;47590511;47594148	47590815;47590051;47590810;47594411	-;-;-;-	1413	3	1.20767	0.690182	0.622576	0.725019	1.28833	0.442373	-0.60298	-0.572774	0.0318786	-1.7961	-1.40846	-0.627717	-0.208951	-0.208951	-0.208951	-0.208951	-0.208951	-0.208951	-0.208951	-0.208951	-0.208951	-0.208951	-0.208951	-0.208951	-0.208951	-0.208951	-0.208951	-0.208951	-0.208951	-0.208951	-0.208951	-0.208951	-0.208951	-0.208951	4.72535	-0.208951	4.72477	-0.208951	-0.208951	-0.208951
ENSG00000184226.PCDH9	ENSG00000184226	PCDH9	protein_coding	13;13;13;13;13;13;13;13;13;13;13;13;13;13;13;13;13;13;13;13;13;13	66302834;66302834;66303345;66304604;66304956;66306176;66631210;66631210;66631210;66631210;66782714;66903504;66903504;66903504;67201015;67225405;67225405;67225405;67229780;67229780;67229780;67229780	66305028;66305028;66305028;66305028;66305028;66306309;66631285;66631411;66631411;66631411;66782797;66903605;66903605;66903605;67228575;67228575;67228575;67228575;67230336;67230445;67230445;67229818	-;-;-;-;-;-;-;-;-;-;-;-;-;-;-;-;-;-;-;-;-;-	30944	3	0.422905	-0.929804	1.11895	2.28746	-0.0199914	0.573747	0.294028	-0.436002	-0.929804	-0.929804	-0.929804	-0.521882	-0.288141	-0.288141	-0.288141	-0.288141	-0.288141	-0.288141	-0.288141	-0.288141	-0.288141	-0.288141	-0.288141	-0.288141	-0.288141	-0.288141	-0.288141	-0.288141	-0.288141	-0.288141	-0.288141	-0.288141	-0.288141	-0.288141	-0.288141	-0.288141	-0.288141	-0.288141	-0.288141	-0.288141
ENSG00000066629.EML1	ENSG00000066629	EML1	protein_coding	14;14;14;14;14;14;14;14;14;14;14;14;14;14;14;14;14;14;14;14;14;14;14;14;14;14;14;14;14;14;14;14;14;14;14;14;14;14;14;14;14;14;14;14;14;14;14;14;14;14;14;14;14;14;14;14;14;14;14;14;14;14;14;14;14;14;14;14;14;14;14;14;14;14;14;14;14;14;14;14;14;14;14;14;14;14;14;14;14;14;14;14;14;14;14;14;14;14;14;14;14;14;14;14;14;14;14;14;14;14;14;14;14;14;14;14;14;14;14;14;14;14;14;14;14;14;14;14;14;14;14;14;14;…	99737693;99737749;99772949;99773704;99792648;99792684;99793338;99793343;99793413;99793435;99809451;99839042;99850124;99850124;99850850;99850853;99850853;99850853;99850853;99850853;99850853;99850853;99850853;99850853;99850853;99850853;99850860;99865514;99865514;99865514;99865514;99865514;99865514;99865514;99865514;99865514;99865514;99865514;99865514;99865518;99865609;99874931;99874931;99874931;998…	99737860;99737860;99774013;99774013;99792902;99792902;99793543;99793543;99793543;99793517;99809684;99839071;99850332;99850332;99851035;99851035;99851035;99851035;99851035;99851035;99851035;99851035;99851035;99851035;99851035;99851035;99851035;99865646;99865646;99865646;99865646;99865646;99865611;99865630;99865646;99865646;99865646;99865646;99865597;99865646;99865646;99874987;99874987;99874987;998…	+;+;+;+;+;+;+;+;+;+;+;+;+;+;+;+;+;+;+;+;+;+;+;+;+;+;+;+;+;+;+;+;+;+;+;+;+;+;+;+;+;+;+;+;+;+;+;+;+;+;+;+;+;+;+;+;+;+;+;+;+;+;+;+;+;+;+;+;+;+;+;+;+;+;+;+;+;+;+;+;+;+;+;+;+;+;+;+;+;+;+;+;+;+;+;+;+;+;+;+;+;+;+;+;+;+;+;+;+;+;+;+;+;+;+;+;+;+;+;+;+;+;+;+;+;+;+;+	8935	3	0.872258	0.683412	1.2835	1.33362	0.175204	-0.0850415	0.533129	-0.258594	-0.411726	-1.44858	-1.10874	-1.56843	-0.244087	-0.244087	-0.244087	-0.244087	-0.244087	-0.244087	-0.244087	-0.244087	-0.244087	-0.244087	-0.244087	-0.244087	-0.244087	-0.244087	-0.244087	-0.244087	-0.244087	-0.244087	-0.244087	-0.244087	-0.244087	-0.244087	-0.244087	-0.244087	-0.244087	-0.244087	-0.244087	-0.244087
ENSG00000116874.WARS2	ENSG00000116874	WARS2	protein_coding	1;1;1;1;1;1;1;1;1;1;1;1;1;1;1;1;1;1;1;1;1;1;1;1	119031216;119031221;119033297;119034095;119034095;119034095;119034129;119042264;119042264;119042264;119045582;119045582;119045582;119045582;119076350;119076350;119076350;119076350;119082340;119139648;119140555;119140555;119140555;119140555	119033388;119033359;119033359;119034213;119034213;119034213;119034213;119042349;119042349;119042349;119045662;119045662;119045662;119045662;119076607;119076607;119076607;119076607;119082541;119140458;119140638;119140648;119140654;119140671	-;-;-;-;-;-;-;-;-;-;-;-;-;-;-;-;-;-;-;-;-;-;-;-	3847	3	1.36922	1.12466	0.823415	1.06919	-0.0794382	-0.030668	0.430463	-0.290286	-0.693416	-0.662036	-1.24943	-1.81168	-0.169404	-0.169404	-0.169404	-0.169404	-0.169404	-0.169404	-0.169404	-0.169404	-0.169404	-0.169404	-0.169404	-0.169404	6.12057	-0.169404	-0.169404	-0.169404	-0.169404	-0.169404	-0.169404	-0.169404	-0.169404	-0.169404	-0.169404	-0.169404	-0.169404	-0.169404	-0.169404	-0.169404
ENSG00000139890.REM2	ENSG00000139890	REM2	protein_coding	14;14;14;14;14;14;14;14	22883222;22883222;22884674;22884674;22885266;22886024;22886024;22886614	22883390;22883390;22885015;22885015;22885339;22886231;22886843;22887678	+;+;+;+;+;+;+;+	2240	3	0.179736	1.24008	1.3196	0.943792	-0.875357	0.510557	-0.113174	0.373157	-2.04957	-0.587867	-1.03164	0.0906851	-0.216645	-0.216645	-0.216645	-0.216645	-0.216645	-0.216645	-0.216645	-0.216645	-0.216645	-0.216645	-0.216645	-0.216645	-0.216645	-0.216645	-0.216645	-0.216645	-0.216645	-0.216645	-0.216645	-0.216645	-0.216645	-0.216645	-0.216645	-0.216645	-0.216645	-0.216645	-0.216645	-0.216645
ENSG00000152092.ASTN1	ENSG00000152092	ASTN1	protein_coding	1;1;1;1;1;1;1;1;1;1;1;1;1;1;1;1;1;1;1;1;1;1;1;1;1;1;1;1;1;1;1;1;1;1;1;1;1;1;1;1;1;1;1;1;1;1;1;1;1;1;1;1;1;1;1;1;1;1;1;1;1;1;1;1;1;1;1;1;1;1;1;1;1;1;1;1;1;1;1;1;1;1;1;1;1;1;1;1;1;1;1	176857302;176861067;176868813;176868844;176868844;176876537;176876537;176876537;176882859;176882859;176882859;176884339;176884339;176884339;176888071;176888071;176888071;176894562;176894562;176894562;176934152;176934152;176934152;176936054;176936266;176936266;176936266;176943891;176943891;176943891;176943891;176945926;176945926;176945926;176945926;176949185;176949185;176949185;176949185;176957678…	176857650;176864521;176869027;176869027;176869027;176876637;176876637;176876637;176882994;176882994;176882994;176884490;176884490;176884490;176888204;176888204;176888204;176894830;176894830;176894830;176934340;176934340;176934340;176936370;176936370;176936370;176936370;176944018;176944018;176944018;176944018;176946120;176946120;176946120;176946120;176949351;176949351;176949351;176949351;176957828…	-;-;-;-;-;-;-;-;-;-;-;-;-;-;-;-;-;-;-;-;-;-;-;-;-;-;-;-;-;-;-;-;-;-;-;-;-;-;-;-;-;-;-;-;-;-;-;-;-;-;-;-;-;-;-;-;-;-;-;-;-;-;-;-;-;-;-;-;-;-;-;-;-;-;-;-;-;-;-;-;-;-;-;-;-;-;-;-;-;-;-	9201	3	1.10741	1.19346	1.09847	1.35102	0.247057	0.0167915	-0.133154	-0.496083	-1.20616	-1.39501	-0.905434	-0.878386	-0.208961	-0.208961	-0.208961	-0.208961	-0.208961	-0.208961	-0.208961	-0.208961	-0.208961	-0.208961	-0.208961	-0.208961	-0.208961	4.59591	-0.208961	-0.208961	-0.208961	-0.208961	-0.208961	-0.208961	-0.208961	-0.208961	-0.208961	-0.208961	-0.208961	-0.208961	-0.208961	-0.208961
ENSG00000152977.ZIC1	ENSG00000152977	ZIC1	protein_coding	3;3;3;3;3;3;3;3;3;3;3;3;3	147393422;147393895;147409365;147412518;147412518;147413354;147413354;147421327;147507941;147507941;147507941;147509595;147509595	147393942;147393942;147411094;147412681;147412681;147413680;147416719;147421559;147507986;147508047;147508052;147509905;147510293	+;+;+;+;+;+;+;+;+;+;+;+;+	6825	3	1.08346	1.03301	1.24931	1.36836	-0.382214	-0.467493	0.199447	0.207872	-0.683921	-0.992299	-1.25637	-1.35917	2.54208	2.32286	-0.498625	2.10155	-0.498625	1.84974	-0.498625	1.87972	-0.498625	-0.498625	-0.498625	-0.498625	-0.498625	-0.498625	1.91595	-0.498625	-0.498625	-0.498625	-0.498625	-0.498625	-0.498625	-0.498625	-0.498625	-0.498625	-0.498625	-0.498625	-0.498625	-0.498625
ENSG00000152556.PFKM	ENSG00000152556	PFKM	protein_coding	12;12;12;12;12;12;12;12;12;12;12;12;12;12;12;12;12;12;12;12;12;12;12;12;12;12;12;12;12;12;12;12;12;12;12;12;12;12;12;12;12;12;12;12;12;12;12;12;12;12;12;12;12;12;12;12;12;12;12;12;12;12;12;12;12;12;12;12;12;12;12;12;12;12;12;12;12;12;12;12;12;12;12;12;12;12;12;12;12;12;12;12;12;12;12;12;12;12;12;12;12;12;12;12;12;12;12;12;12;12;12;12;12;12;12;12;12;12;12;12;12;12;12;12;12;12;12;12;12;12;12;12;12;…	48105139;48105482;48105621;48105911;48105923;48105923;48106106;48106107;48106116;48106118;48106144;48106388;48107365;48107365;48107365;48107365;48107365;48107365;48107365;48108072;48108072;48108072;48108072;48108072;48108072;48108072;48108072;48118482;48118482;48118482;48118482;48119264;48119327;48119343;48119343;48119348;48119351;48119352;48119352;48119364;48119391;48119787;48122574;48122647;481…	48105419;48105717;48105810;48106137;48106137;48106137;48106137;48106311;48106181;48106252;48106311;48106535;48107455;48107455;48107455;48107455;48107455;48107455;48107455;48108194;48108194;48108194;48108194;48108194;48108194;48108194;48108194;48118577;48118577;48118577;48118577;48119406;48119462;48119406;48119406;48119406;48119406;48119406;48119406;48119406;48119406;48119929;48122653;48122677;481…	+;+;+;+;+;+;+;+;+;+;+;+;+;+;+;+;+;+;+;+;+;+;+;+;+;+;+;+;+;+;+;+;+;+;+;+;+;+;+;+;+;+;+;+;+;+;+;+;+;+;+;+;+;+;+;+;+;+;+;+;+;+;+;+;+;+;+;+;+;+;+;+;+;+;+;+;+;+;+;+;+;+;+;+;+;+;+;+;+;+;+;+;+;+;+;+;+;+;+;+;+;+;+;+;+;+;+;+;+;+;+;+;+;+;+;+;+;+;+;+;+;+;+;+;+;+;+;+	7246	3	0.69726	0.948127	1.32631	1.74963	0.241457	-0.0475988	-0.369238	-0.334548	-1.04402	-0.872071	-1.1249	-1.17041	-0.316555	2.99038	-0.316555	-0.316555	-0.316555	-0.316555	-0.316555	-0.316555	-0.316555	-0.316555	-0.316555	-0.316555	-0.316555	-0.316555	-0.316555	-0.316555	-0.316555	-0.316555	-0.316555	-0.316555	3.10854	-0.316555	-0.316555	-0.316555	-0.316555	-0.316555	-0.316555	-0.316555
[truncated: 81 more rows]
[truncated: 1,972 more columns]
